# Supplementary material for: Control of Microalgae Growth in Artificially Lighted Photobioreactors Using Metaheuristic-Based Predictions
Source: Sensors (Basel). 2021 Dec 2;21(23):8065. doi: 10.3390/s21238065 (PMC8659673; doi:10.3390/s21238065)
Supplement: Supplementary file 1 [file sensors-21-08065-s001.zip]

Archive with 99 entries (97 files):
- PSO_pred_senz/BatchPBR8.m
- PSO_pred_senz/BatchPBR8step.m
- PSO_pred_senz/CalcStari.m
- PSO_pred_senz/ciclu30_8_50_cuSZv2.m
- PSO_pred_senz/ciclu30_8_50_faraSZ.m
- PSO_pred_senz/DRAWfigCuSZ.m
- PSO_pred_senz/DRAWfigCuSZv2.m
- PSO_pred_senz/DRAWfigWithoutSZ.m
- PSO_pred_senz/FIG 61.png
- PSO_pred_senz/FIG 62.png
- PSO_pred_senz/FIG 71.png
- PSO_pred_senz/FIG 72.png
- PSO_pred_senz/FIG 81.png
- PSO_pred_senz/FIG 82.png
- PSO_pred_senz/FIG1 ex 12_2.fig
- PSO_pred_senz/FIG1 ex 12_3.fig
- PSO_pred_senz/FIG1 ex3.fig
- PSO_pred_senz/FIG1 ex6.fig
- PSO_pred_senz/FIG1.fig
- PSO_pred_senz/FIG2 ex 12_2.fig
- PSO_pred_senz/FIG2 ex 12_3.fig
- PSO_pred_senz/FIG2 ex3.fig
- PSO_pred_senz/FIG2 ex4.fig
- PSO_pred_senz/FIG2 ex5.fig
- PSO_pred_senz/FIG2 ex6.fig
- PSO_pred_senz/FIG2 ex7.fig
- PSO_pred_senz/FIG2.fig
- PSO_pred_senz/Gen_Plbest_reg.m
- PSO_pred_senz/INIT_CONST.m
- PSO_pred_senz/LIPIREcuSZ.m
- PSO_pred_senz/LIPIREfaraSZ.m
- PSO_pred_senz/Listings/
- PSO_pred_senz/Listings/Executie 10_grup 20  cu  SZ..txt
- PSO_pred_senz/Listings/Executie 11_grup 20  fara SZ..txt
- PSO_pred_senz/Listings/Executie 12-2 runs.txt
- PSO_pred_senz/Listings/Executie 12-3 runs.txt
- PSO_pred_senz/Listings/Executie 13-5 runs.txt
- PSO_pred_senz/Listings/Executie 3 cu SZ.txt
- PSO_pred_senz/Listings/Executie 4 cu SZ.txt
- PSO_pred_senz/Listings/Executie 5 cu SZ gt50.txt
- PSO_pred_senz/Listings/Executie 6 cu SZ.txt
- PSO_pred_senz/Listings/Executie 7 fara  SZ.txt
- PSO_pred_senz/Listings/Executie 8_grup 10  fara  SZ.txt
- PSO_pred_senz/Listings/Executie 9_grup 10  cu  SZ.txt
- PSO_pred_senz/Listings/Executie1 .txt
- PSO_pred_senz/Listings/Executie2.txt
- PSO_pred_senz/Listings/extest1.txt
- PSO_pred_senz/Listings/REZ with SZ.txt
- PSO_pred_senz/Listings/REZ with SZv2.txt
- PSO_pred_senz/Listings/REZ without SZ.txt
- PSO_pred_senz/Loop30_8_50_SZ.m
- PSO_pred_senz/Loop30_8_50_SZv2.m
- PSO_pred_senz/Loop30_8_50_withoutSZ.m
- PSO_pred_senz/MEDIERE30loop_cuSZ.m
- PSO_pred_senz/MEDIERE30loop_cuSZv2.m
- PSO_pred_senz/MEDIERE30loop_withoutSZ.m
- PSO_pred_senz/PSO_pred_senz_m0/
- PSO_pred_senz/PSO_pred_senz_m0/BatchPBR8.m
- PSO_pred_senz/PSO_pred_senz_m0/BatchPBR8step.m
- PSO_pred_senz/PSO_pred_senz_m0/Gen_Plbest_reg.m
- PSO_pred_senz/PSO_pred_senz_m0/INIT_CONST.m
- PSO_pred_senz/PSO_pred_senz_m0/LOOP_m0.m
- PSO_pred_senz/PSO_pred_senz_m0/RESULTSm0.txt
- PSO_pred_senz/PSO_pred_senz_m0/RHC_EvalFitnessJ13.m
- PSO_pred_senz/PSO_pred_senz_m0/RHC_Predictor_SZv2.m
- PSO_pred_senz/PSO_pred_senz_m0/RHC_PSO_PBRJ13_SZv2.m
- PSO_pred_senz/PSO_pred_senz_m0/Select_Reg.m
- PSO_pred_senz/PSO_pred_senz_m0/SENSOR.m
- PSO_pred_senz/PSO_pred_senz_m0/SHIFT.m
- PSO_pred_senz/PSO_pred_senz_m0/WSPm0.mat
- PSO_pred_senz/PSO_pred_senz_m0/XXBatchPBR.m
- PSO_pred_senz/PSO_pred_senz_m0/XXEvalState.m
- PSO_pred_senz/RHC_EvalFitnessJ13.m
- PSO_pred_senz/RHC_Predictor_SZ.m
- PSO_pred_senz/RHC_Predictor_SZv2.m
- PSO_pred_senz/RHC_PSO_PBRJ13_SZ.m
- PSO_pred_senz/RHC_PSO_PBRJ13_SZv2.m
- PSO_pred_senz/RHC_PSO_PBRJ13_SZv21.m
- PSO_pred_senz/RHC_PSO_PBRJ13withoutSZ.m
- PSO_pred_senz/RHC_RealProcessStep.m
- PSO_pred_senz/Select_Reg.m
- PSO_pred_senz/SENSOR.m
- PSO_pred_senz/SHIFT.m
- PSO_pred_senz/SimFin.m
- PSO_pred_senz/WSP10_sz_50_1.mat
- PSO_pred_senz/WSP10_sz_50_2.mat
- PSO_pred_senz/WSP20_sz_50_3.mat
- PSO_pred_senz/WSP20_sz_50_4.mat
- PSO_pred_senz/WSP30_cu_sz_6.mat
- PSO_pred_senz/WSP30_cu_sz_v2_7.mat
- PSO_pred_senz/WSP30_fara_sz_5.mat
- PSO_pred_senz/WSPcuSZ_i0.mat
- PSO_pred_senz/WSPcuSZv2_i0.mat
- PSO_pred_senz/WSPexec.mat
- PSO_pred_senz/WSPexec3.mat
- PSO_pred_senz/WSPfaraSZ_i0.mat
- PSO_pred_senz/XXBatchPBR.m
- PSO_pred_senz/XXEvalState.m
- PSO_pred_senz/XXXXXXXXXXXXXXXXXXXXXX README.txt
