# Supplementary material for: Control of Microalgae Growth in Artificially Lighted Photobioreactors Using Metaheuristic-Based Predictions
Source: Sensors (Basel). 2021 Dec 2;21(23):8065. doi: 10.3390/s21238065 (PMC8659673; doi:10.3390/s21238065)
Supplement: Supplementary file 1 [file sensors-21-08065-s001.zip › PSO_pred_senz/CalcStari.m]

function stare=CalcStari(uRHC,x00)
stare=zeros(1,121);
stare(1)=x00;
x0=x00;
for kk=2:121
    uk=uRHC(kk-1);
    next=RHC_RealProcessStep(uk,x0,kk-1);
    x0=next;
    stare(kk)=x0;
end
    
