# Supplementary material for: Control of Microalgae Growth in Artificially Lighted Photobioreactors Using Metaheuristic-Based Predictions
Source: Sensors (Basel). 2021 Dec 2;21(23):8065. doi: 10.3390/s21238065 (PMC8659673; doi:10.3390/s21238065)
Supplement: Supplementary file 1 [file sensors-21-08065-s001.zip › PSO_pred_senz/ciclu30_8_50_cuSZv2.m]

% Article proposed to mdpi-SENSORSS
% This program executes 30 times "RHC_PSO_PBRJ13_SZv2.m"
% in order to calculate some statistical parameters.
% The results are saved in 'WSP10_sz_50_7.mat'
disp('This program executes 30 times RHC_PSO_PBRJ13_SZv2.m');
disp('The results are saved into WSP10_sz_50_7.mat');


global uRHC;


MuRHC=zeros(30,120);
NAp_C=zeros(1, 30); % Cumulated umber of calls for 30 runs
load('WSP20_sz_50_7','MuRHC','NAp_C');
disp(NAp_C);
%pause;
%Am incarcat 20 executii
tic
ijk=9;
str=sprintf('                                    ijk=%2d',ijk);disp(str);
    RHC_PSO_PBRJ13_SZv2;
    MuRHC(ijk,:)=uRHC(:);
    NAp_C(ijk)=Napel_C;

ijk=12;
while (ijk<=15)    
    str=sprintf('                                    ijk=%2d',ijk);disp(str);
    RHC_PSO_PBRJ13_SZv2;
    MuRHC(ijk,:)=uRHC(:);
    NAp_C(ijk)=Napel_C;
    ijk=ijk+1;
end 


toc
save('WSP20_sz_50_75','MuRHC', 'NAp_C'); %se redenumeste 50_7
