# Supplementary material for: Control of Microalgae Growth in Artificially Lighted Photobioreactors Using Metaheuristic-Based Predictions
Source: Sensors (Basel). 2021 Dec 2;21(23):8065. doi: 10.3390/s21238065 (PMC8659673; doi:10.3390/s21238065)
Supplement: Supplementary file 1 [file sensors-21-08065-s001.zip › PSO_pred_senz/ciclu30_8_50_faraSZ.m]

% Article proposed to mdpi-SENSORSS
% This program executes 20 times "RHC_PSO_PBRJ13faraSZ.m"
% in order to calculate some statistical parameters.
% The results are saved in 'WSP10_sz_50_4.mat'
%La lipire se uneste cu 'WSP10_sz_50_1.mat'

global uRHC;
MuRHC=zeros(20,120);
NAp_C=zeros(1, 20); % Cumulated umber of calls for 30 runs
tic
ijk=1;
while (ijk<=20)    
    disp('ijk=');disp(ijk);
    RHC_PSO_PBRJ13faraSZ;
    MuRHC(ijk,:)=uRHC(:);
    NAp_C(ijk)=Napel_C;
    ijk=ijk+1;
end 
toc
save('WSP20_sz_50_4','MuRHC', 'NAp_C');
