# Supplementary material for: Control of Microalgae Growth in Artificially Lighted Photobioreactors Using Metaheuristic-Based Predictions
Source: Sensors (Basel). 2021 Dec 2;21(23):8065. doi: 10.3390/s21238065 (PMC8659673; doi:10.3390/s21238065)
Supplement: Supplementary file 1 [file sensors-21-08065-s001.zip › PSO_pred_senz/Gen_Plbest_reg.m]

function [Plbest,val]=Gen_Plbest_reg(i)
% Gen. Plbest pentru particula x(i,:) si stari initiale date,
% atat pentru situatia CU si FARA GRADIENT
% si cu registru B pt informatori
global Pbest
global BEST;


[k1,k2,k3]=Select_Reg(i);


val=BEST(i);
Plbest=Pbest(i,:);

if BEST(k1)<val
    val=BEST(k1);
    Plbest=Pbest(k1,:);
end
if BEST(k2)<val
    val=BEST(k2);
    Plbest=Pbest(k2,:);
end
if BEST(k3)<val
    val=BEST(k3);
    Plbest=Pbest(k3,:); 
end;

end
