# Supplementary material for: Control of Microalgae Growth in Artificially Lighted Photobioreactors Using Metaheuristic-Based Predictions
Source: Sensors (Basel). 2021 Dec 2;21(23):8065. doi: 10.3390/s21238065 (PMC8659673; doi:10.3390/s21238065)
Supplement: Supplementary file 1 [file sensors-21-08065-s001.zip › PSO_pred_senz/LIPIREcuSZ.m]

%Lipire rezultate "Executie 9_grup 10  cu  SZ.txt" adica "WSP10_sz_50_2.mat"
 %    cu
% rezultate "Executie 10_grup 20  cu  SZ.txt"   adica "WSP20_sz_50_3.mat"

xxMuRHC=zeros(30,120);
xxNAp_C=zeros(1, 30); % Cumulated number of calls for 30 runs

NapelAvg=[773 717 788 739 728 715 784 779  791 763];

load('WSP10_sz_50_2','MuRHC');
disp(MuRHC(:,117:120));
disp('***********************');

xxMuRHC(1:10,:)=MuRHC(1:10,:);
xxNAp_C(1:10)=120*NapelAvg(1:10);
disp(xxMuRHC(:,117:120));
disp('***********************');

load('WSP20_sz_50_3','MuRHC', 'NAp_C');

xxMuRHC(11:30,:)=MuRHC(1:20,:);
disp(xxMuRHC(:,118:120));
disp('***********************');
xxNAp_C(11:30)=NAp_C(1:20);
disp(xxNAp_C);
disp('***********************');
NAp_Cavg=mean(xxNAp_C);
NAph=NAp_Cavg/120;
str=sprintf('Averge of total number of calls=%7.2f  avg number of calls/h=%7.2f',NAp_Cavg, NAph); disp(str);
save('WSP30_cu_sz_6','xxMuRHC', 'xxNAp_C');
