# Supplementary material for: Control of Microalgae Growth in Artificially Lighted Photobioreactors Using Metaheuristic-Based Predictions
Source: Sensors (Basel). 2021 Dec 2;21(23):8065. doi: 10.3390/s21238065 (PMC8659673; doi:10.3390/s21238065)
Supplement: Supplementary file 1 [file sensors-21-08065-s001.zip › PSO_pred_senz/LIPIREfaraSZ.m]

%Lipire rezultate "Executie 8_grup 10  fara  SZ.txt" adica "WSP10_sz_50_1.mat"
 %    cu
% rezultate "Executie 11_grup 20  fara  SZ.txt"   adica "WSP20_sz_50_4.mat"

xxMuRHC=zeros(30,120);
xxNAp_C=zeros(1, 30); % Cumulated number of calls for 30 runs

NapelAvg=[960  665 951  845  940 962  663 959  841  941];

load('WSP10_sz_50_1','MuRHC');
disp(MuRHC(:,117:120));
disp('***********************');

xxMuRHC(1:10,:)=MuRHC(1:10,:);
xxNAp_C(1:10)=120*NapelAvg(1:10);
disp(xxMuRHC(:,117:120));
disp('***********************');

load('WSP20_sz_50_4','MuRHC', 'NAp_C');

xxMuRHC(11:30,:)=MuRHC(1:20,:);
disp(xxMuRHC(:,118:120));
disp('***********************');
xxNAp_C(11:30)=NAp_C(1:20);
disp(xxNAp_C);
disp('***********************');
NAp_Cavg=mean(xxNAp_C);
NAph=NAp_Cavg/120;
str=sprintf('Averge of total number of calls=%7.2f   avg number of calls/h=%7.2f',NAp_Cavg, NAph);
disp(str);
save('WSP30_fara_sz_5','xxMuRHC', 'xxNAp_C');
