# Supplementary material for: Control of Microalgae Growth in Artificially Lighted Photobioreactors Using Metaheuristic-Based Predictions
Source: Sensors (Basel). 2021 Dec 2;21(23):8065. doi: 10.3390/s21238065 (PMC8659673; doi:10.3390/s21238065)
Supplement: Supplementary file 1 [file sensors-21-08065-s001.zip › PSO_pred_senz/Listings/Executie 10_grup 20 cu SZ..txt]

RHC_PSO_PBRJ13_SZ
SENSOR dezactivat
20 runs

WS salvat in WSP10_sz_50_3.mat
>> ciclu30_8_50
ijk=
     1
RHC_PSO_PBRJ13
PhotoBioReactor Optimal Control 
Local best: [Plbest,val]=Gen_Plbest_reg(i)
#####                                                              k=0
&&&  masa= 3.0020  J= 9.3898  Napel=   180  Napel_C=    180
#####                                                              k=1
&&&  masa= 3.0050  J= 9.6540  Napel=   240  Napel_C=    420
#####                                                              k=2
&&&  masa= 3.0136  J= 9.5639  Napel=   240  Napel_C=    660
#####                                                              k=3
&&&  masa= 3.0034  J= 9.6840  Napel=   285  Napel_C=    945
#####                                                              k=4
&&&  masa= 3.0029  J= 8.7488  Napel=   165  Napel_C=   1110
#####                                                              k=5
&&&  masa= 3.0048  J= 9.4496  Napel=   165  Napel_C=   1275
#####                                                              k=6
&&&  masa= 3.0019  J= 9.1514  Napel=   495  Napel_C=   1770
#####                                                              k=7
&&&  masa= 3.0386  J= 9.5961  Napel=   270  Napel_C=   2040
#####                                                              k=8
&&&  masa= 3.0001  J= 9.0577  Napel=   285  Napel_C=   2325
#####                                                              k=9
&&&  masa= 3.0000  J= 8.1387  Napel=   480  Napel_C=   2805
#####                                                              k=10
&&&  masa= 3.0001  J= 8.1901  Napel=   315  Napel_C=   3120
#####                                                              k=11
&&&  masa= 3.0011  J= 8.7576  Napel=   240  Napel_C=   3360
#####                                                              k=12
&&&  masa= 3.0005  J= 8.4807  Napel=   225  Napel_C=   3585
#####                                                              k=13
&&&  masa= 3.0034  J= 8.5653  Napel=   180  Napel_C=   3765
#####                                                              k=14
&&&  masa= 3.0002  J= 8.3209  Napel=   375  Napel_C=   4140
#####                                                              k=15
&&&  masa= 3.0004  J= 7.8348  Napel=   240  Napel_C=   4380
#####                                                              k=16
&&&  masa= 3.0097  J= 8.7068  Napel=   165  Napel_C=   4545
#####                                                              k=17
&&&  masa= 3.0036  J= 7.7712  Napel=  2655  Napel_C=   7200
#####                                                              k=18
&&&  masa= 3.0000  J= 7.6673  Napel=   990  Napel_C=   8190
#####                                                              k=19
&&&  masa= 3.0058  J= 7.6314  Napel=   195  Napel_C=   8385
#####                                                              k=20
&&&  masa= 3.0001  J= 7.2242  Napel=   675  Napel_C=   9060
#####                                                              k=21
&&&  masa= 3.0005  J= 7.6909  Napel=   210  Napel_C=   9270
#####                                                              k=22
&&&  masa= 3.0003  J= 7.7834  Napel=  1230  Napel_C=  10500
#####                                                              k=23
&&&  masa= 3.0015  J= 7.8014  Napel=   300  Napel_C=  10800
#####                                                              k=24
&&&  masa= 3.0000  J= 7.8831  Napel=   420  Napel_C=  11220
#####                                                              k=25
&&&  masa= 3.0000  J= 7.7021  Napel=   735  Napel_C=  11955
#####                                                              k=26
&&&  masa= 3.0000  J= 7.5199  Napel=  2640  Napel_C=  14595
#####                                                              k=27
&&&  masa= 3.0221  J= 6.9754  Napel=   180  Napel_C=  14775
#####                                                              k=28
&&&  masa= 3.0001  J= 6.9378  Napel=   420  Napel_C=  15195
#####                                                              k=29
&&&  masa= 3.0012  J= 7.5710  Napel=   300  Napel_C=  15495
#####                                                              k=30
&&&  masa= 3.0044  J= 6.7800  Napel=   210  Napel_C=  15705
#####                                                              k=31
&&&  masa= 3.0307  J= 6.9047  Napel=   390  Napel_C=  16095
#####                                                              k=32
&&&  masa= 3.0000  J= 7.1594  Napel=  2265  Napel_C=  18360
#####                                                              k=33
&&&  masa= 3.0000  J= 7.0620  Napel=  1710  Napel_C=  20070
#####                                                              k=34
&&&  masa= 3.0000  J= 6.5508  Napel=   375  Napel_C=  20445
#####                                                              k=35
&&&  masa= 3.0065  J= 6.1622  Napel=   120  Napel_C=  20565
#####                                                              k=36
&&&  masa= 3.0000  J= 6.3979  Napel=   600  Napel_C=  21165
#####                                                              k=37
&&&  masa= 3.0000  J= 6.7828  Napel=  1140  Napel_C=  22305
#####                                                              k=38
&&&  masa= 3.0033  J= 6.8850  Napel=   180  Napel_C=  22485
#####                                                              k=39
&&&  masa= 3.0109  J= 7.1302  Napel=   105  Napel_C=  22590
#####                                                              k=40
&&&  masa= 3.0000  J= 5.9053  Napel=   585  Napel_C=  23175
#####                                                              k=41
&&&  masa= 3.0001  J= 6.4869  Napel=   270  Napel_C=  23445
#####                                                              k=42
&&&  masa= 3.0000  J= 6.4100  Napel=  1110  Napel_C=  24555
#####                                                              k=43
&&&  masa= 3.0003  J= 6.4543  Napel=   330  Napel_C=  24885
#####                                                              k=44
&&&  masa= 3.0006  J= 5.8609  Napel=   300  Napel_C=  25185
#####                                                              k=45
&&&  masa= 3.0000  J= 5.4450  Napel=   585  Napel_C=  25770
#####                                                              k=46
&&&  masa= 3.0314  J= 6.5030  Napel=   150  Napel_C=  25920
#####                                                              k=47
&&&  masa= 3.0034  J= 5.3665  Napel=   210  Napel_C=  26130
#####                                                              k=48
&&&  masa= 3.0001  J= 5.4094  Napel=  2565  Napel_C=  28695
#####                                                              k=49
&&&  masa= 3.0394  J= 6.4464  Napel=   405  Napel_C=  29100
#####                                                              k=50
&&&  masa= 3.0001  J= 5.2523  Napel=  2400  Napel_C=  31500
#####                                                              k=51
&&&  masa= 3.0000  J= 5.6087  Napel=  1800  Napel_C=  33300
#####                                                              k=52
&&&  masa= 3.0002  J= 5.5757  Napel=   285  Napel_C=  33585
#####                                                              k=53
&&&  masa= 3.0000  J= 5.1614  Napel=  1515  Napel_C=  35100
#####                                                              k=54
&&&  masa= 3.0006  J= 5.3997  Napel=   615  Napel_C=  35715
#####                                                              k=55
&&&  masa= 3.0002  J= 4.9728  Napel=   330  Napel_C=  36045
#####                                                              k=56
&&&  masa= 3.0055  J= 4.5157  Napel=  1740  Napel_C=  37785
#####                                                              k=57
&&&  masa= 3.0009  J= 4.8925  Napel=   225  Napel_C=  38010
#####                                                              k=58
&&&  masa= 3.0011  J= 4.6313  Napel=   240  Napel_C=  38250
#####                                                              k=59
&&&  masa= 3.0023  J= 4.6136  Napel=   165  Napel_C=  38415
#####                                                              k=60
&&&  masa= 3.0004  J= 4.5284  Napel=  1005  Napel_C=  39420
#####                                                              k=61
&&&  masa= 3.0002  J= 4.4156  Napel=  2565  Napel_C=  41985
#####                                                              k=62
&&&  masa= 3.0002  J= 4.7284  Napel=   360  Napel_C=  42345
#####                                                              k=63
&&&  masa= 3.0091  J= 4.1221  Napel=  1935  Napel_C=  44280
#####                                                              k=64
&&&  masa= 3.0000  J= 4.4390  Napel=  1785  Napel_C=  46065
#####                                                              k=65
&&&  masa= 3.0000  J= 4.5355  Napel=   360  Napel_C=  46425
#####                                                              k=66
&&&  masa= 3.0001  J= 3.8669  Napel=   870  Napel_C=  47295
#####                                                              k=67
&&&  masa= 3.0000  J= 3.9067  Napel=  1755  Napel_C=  49050
#####                                                              k=68
&&&  masa= 3.0000  J= 4.2515  Napel=  1215  Napel_C=  50265
#####                                                              k=69
&&&  masa= 3.0000  J= 3.6743  Napel=  2805  Napel_C=  53070
#####                                                              k=70
&&&  masa= 3.0001  J= 4.0072  Napel=   435  Napel_C=  53505
#####                                                              k=71
&&&  masa= 3.0005  J= 3.8476  Napel=   225  Napel_C=  53730
#####                                                              k=72
&&&  masa= 3.0000  J= 3.5205  Napel=  2280  Napel_C=  56010
#####                                                              k=73
&&&  masa= 3.0050  J= 3.5979  Napel=   120  Napel_C=  56130
#####                                                              k=74
&&&  masa= 3.0000  J= 3.6158  Napel=  1425  Napel_C=  57555
#####                                                              k=75
&&&  masa= 3.0000  J= 3.5620  Napel=   435  Napel_C=  57990
#####                                                              k=76
&&&  masa= 3.0000  J= 3.3188  Napel=   885  Napel_C=  58875
#####                                                              k=77
&&&  masa= 3.0000  J= 3.4006  Napel=   675  Napel_C=  59550
#####                                                              k=78
&&&  masa= 3.0000  J= 3.0130  Napel=   585  Napel_C=  60135
#####                                                              k=79
&&&  masa= 3.0000  J= 3.0386  Napel=  2280  Napel_C=  62415
#####                                                              k=80
&&&  masa= 3.0016  J= 2.9652  Napel=   150  Napel_C=  62565
#####                                                              k=81
&&&  masa= 3.0000  J= 2.9818  Napel=  2475  Napel_C=  65040
#####                                                              k=82
&&&  masa= 3.0000  J= 2.6180  Napel=   795  Napel_C=  65835
#####                                                              k=83
&&&  masa= 3.0000  J= 2.4705  Napel=  2145  Napel_C=  67980
#####                                                              k=84
&&&  masa= 3.0002  J= 2.6390  Napel=  3060  Napel_C=  71040
#####                                                              k=85
&&&  masa= 3.0000  J= 2.6362  Napel=   585  Napel_C=  71625
#####                                                              k=86
&&&  masa= 3.0000  J= 2.4826  Napel=  2700  Napel_C=  74325
#####                                                              k=87
&&&  masa= 3.0000  J= 2.5065  Napel=  2430  Napel_C=  76755
#####                                                              k=88
&&&  masa= 3.0000  J= 2.3399  Napel=  2625  Napel_C=  79380
#####                                                              k=89
&&&  masa= 3.0000  J= 2.3193  Napel=   300  Napel_C=  79680
#####                                                              k=90
&&&  masa= 3.0000  J= 2.3953  Napel=   495  Napel_C=  80175
#####                                                              k=91
&&&  masa= 3.0000  J= 2.2209  Napel=  1770  Napel_C=  81945
#####                                                              k=92
&&&  masa= 3.0000  J= 2.2360  Napel=  2415  Napel_C=  84360
#####                                                              k=93
&&&  masa= 3.0000  J= 2.0894  Napel=   360  Napel_C=  84720
#####                                                              k=94
&&&  masa= 3.0000  J= 2.0005  Napel=  2640  Napel_C=  87360
#####                                                              k=95
&&&  masa= 3.0000  J= 1.9241  Napel=   435  Napel_C=  87795
#####                                                              k=96
&&&  masa= 3.0000  J= 1.8074  Napel=  1845  Napel_C=  89640
#####                                                              k=97
&&&  masa= 3.0000  J= 1.7984  Napel=   375  Napel_C=  90015
#####                                                              k=98
&&&  masa= 3.0000  J= 1.7831  Napel=   975  Napel_C=  90990
#####                                                              k=99
&&&  masa= 3.0000  J= 1.6418  Napel=   390  Napel_C=  91380
#####                                                              k=100
&&&  masa= 3.0000  J= 1.5809  Napel=   450  Napel_C=  91830
#####                                                              k=101
&&&  masa= 3.0000  J= 1.5087  Napel=   435  Napel_C=  92265
#####                                                              k=102
&&&  masa= 3.0000  J= 1.4432  Napel=  1635  Napel_C=  93900
#####                                                              k=103
&&&  masa= 3.0000  J= 1.3576  Napel=   315  Napel_C=  94215
#####                                                              k=104
&&&  masa= 3.0000  J= 1.2656  Napel=   570  Napel_C=  94785
#####                                                              k=105
&&&  masa= 3.0000  J= 1.1993  Napel=   255  Napel_C=  95040
#####                                                              k=106
&&&  masa= 3.0000  J= 1.1718  Napel=   405  Napel_C=  95445
#####                                                              k=107
&&&  masa= 3.0000  J= 1.0450  Napel=   480  Napel_C=  95925
#####                                                              k=108
&&&  masa= 3.0000  J= 1.0399  Napel=   480  Napel_C=  96405
#####                                                              k=109
&&&  masa= 3.0000  J= 0.8727  Napel=  1485  Napel_C=  97890
#####                                                              k=110
&&&  masa= 3.0000  J= 0.7538  Napel=   450  Napel_C=  98340
#####                                                              k=111
&&&  masa= 3.0000  J= 0.6806  Napel=   270  Napel_C=  98610
#####                                                              k=112
&&&  masa= 3.0000  J= 0.6277  Napel=   390  Napel_C=  99000
#####                                                              k=113
&&&  masa= 3.0000  J= 0.5260  Napel=   420  Napel_C=  99420
#####                                                              k=114
&&&  masa= 3.0000  J= 0.4777  Napel=   690  Napel_C= 100110
#####                                                              k=115
&&&  masa= 3.0000  J= 0.3510  Napel=   540  Napel_C= 100650
#####                                                              k=116
&&&  masa= 3.0000  J= 0.3001  Napel=   345  Napel_C= 100995
#####                                                              k=117
&&&  masa= 3.0000  J= 0.2223  Napel=   390  Napel_C= 101385
#####                                                              k=118
&&&  masa= 3.0000  J= 0.1597  Napel=   360  Napel_C= 101745
#####                                                              k=119
&&&  masa= 3.0000  J= 0.0785  Napel=   735  Napel_C= 102480
Elapsed time is 1020.007136 seconds.


 Final values for Overall integration using uRHC
&&&  yield mass= 3.0000  Light= 9.3391  Perf Index= 9.3391   NapelAvg=    854 
ijk=
     2
RHC_PSO_PBRJ13
PhotoBioReactor Optimal Control 
Local best: [Plbest,val]=Gen_Plbest_reg(i)
#####                                                              k=0
&&&  masa= 3.0033  J= 9.3528  Napel=   195  Napel_C=    195
#####                                                              k=1
&&&  masa= 3.0001  J= 8.9891  Napel=   270  Napel_C=    465
#####                                                              k=2
&&&  masa= 3.0001  J= 8.6722  Napel=   270  Napel_C=    735
#####                                                              k=3
&&&  masa= 3.0000  J= 9.0259  Napel=   255  Napel_C=    990
#####                                                              k=4
&&&  masa= 3.0003  J= 9.7343  Napel=   255  Napel_C=   1245
#####                                                              k=5
&&&  masa= 3.0210  J= 9.7596  Napel=   165  Napel_C=   1410
#####                                                              k=6
&&&  masa= 3.0000  J= 8.9191  Napel=   405  Napel_C=   1815
#####                                                              k=7
&&&  masa= 3.0137  J= 9.3363  Napel=   255  Napel_C=   2070
#####                                                              k=8
&&&  masa= 3.0044  J= 8.6964  Napel=   255  Napel_C=   2325
#####                                                              k=9
&&&  masa= 3.0081  J= 8.0110  Napel=   420  Napel_C=   2745
#####                                                              k=10
&&&  masa= 3.0127  J= 9.0407  Napel=   255  Napel_C=   3000
#####                                                              k=11
&&&  masa= 3.0007  J= 8.8840  Napel=   240  Napel_C=   3240
#####                                                              k=12
&&&  masa= 3.0000  J= 8.4845  Napel=   240  Napel_C=   3480
#####                                                              k=13
&&&  masa= 3.0000  J= 8.7844  Napel=  1290  Napel_C=   4770
#####                                                              k=14
&&&  masa= 3.0000  J= 8.3661  Napel=   300  Napel_C=   5070
#####                                                              k=15
&&&  masa= 3.0234  J= 8.7709  Napel=   465  Napel_C=   5535
#####                                                              k=16
&&&  masa= 3.0000  J= 8.3756  Napel=  2415  Napel_C=   7950
#####                                                              k=17
&&&  masa= 3.0034  J= 8.4775  Napel=   150  Napel_C=   8100
#####                                                              k=18
&&&  masa= 3.0001  J= 7.6861  Napel=   285  Napel_C=   8385
#####                                                              k=19
&&&  masa= 3.0012  J= 7.6112  Napel=   195  Napel_C=   8580
#####                                                              k=20
&&&  masa= 3.0082  J= 7.6018  Napel=   210  Napel_C=   8790
#####                                                              k=21
&&&  masa= 3.0069  J= 7.4489  Napel=   165  Napel_C=   8955
#####                                                              k=22
&&&  masa= 3.0001  J= 7.9830  Napel=   585  Napel_C=   9540
#####                                                              k=23
&&&  masa= 3.0001  J= 7.4016  Napel=   345  Napel_C=   9885
#####                                                              k=24
&&&  masa= 3.0069  J= 7.9744  Napel=   345  Napel_C=  10230
#####                                                              k=25
&&&  masa= 3.0010  J= 7.4208  Napel=   300  Napel_C=  10530
#####                                                              k=26
&&&  masa= 3.0000  J= 7.4056  Napel=   270  Napel_C=  10800
#####                                                              k=27
&&&  masa= 3.0000  J= 7.4985  Napel=   735  Napel_C=  11535
#####                                                              k=28
&&&  masa= 3.0022  J= 7.5856  Napel=   180  Napel_C=  11715
#####                                                              k=29
&&&  masa= 3.0006  J= 7.0990  Napel=   150  Napel_C=  11865
#####                                                              k=30
&&&  masa= 3.0000  J= 7.0971  Napel=   375  Napel_C=  12240
#####                                                              k=31
&&&  masa= 3.0082  J= 7.5105  Napel=   255  Napel_C=  12495
#####                                                              k=32
&&&  masa= 3.0035  J= 7.6510  Napel=   300  Napel_C=  12795
#####                                                              k=33
&&&  masa= 3.0087  J= 6.6097  Napel=   435  Napel_C=  13230
#####                                                              k=34
&&&  masa= 3.0003  J= 6.8608  Napel=   780  Napel_C=  14010
#####                                                              k=35
&&&  masa= 3.0084  J= 6.4249  Napel=   285  Napel_C=  14295
#####                                                              k=36
&&&  masa= 3.0003  J= 6.3501  Napel=   225  Napel_C=  14520
#####                                                              k=37
&&&  masa= 3.0004  J= 6.1631  Napel=   270  Napel_C=  14790
#####                                                              k=38
&&&  masa= 3.0001  J= 6.3269  Napel=  1650  Napel_C=  16440
#####                                                              k=39
&&&  masa= 3.0000  J= 6.7082  Napel=   390  Napel_C=  16830
#####                                                              k=40
&&&  masa= 3.0040  J= 6.3981  Napel=   225  Napel_C=  17055
#####                                                              k=41
&&&  masa= 3.0006  J= 6.3128  Napel=   375  Napel_C=  17430
#####                                                              k=42
&&&  masa= 3.0000  J= 6.4680  Napel=   480  Napel_C=  17910
#####                                                              k=43
&&&  masa= 3.0006  J= 6.2037  Napel=   285  Napel_C=  18195
#####                                                              k=44
&&&  masa= 3.0004  J= 5.8747  Napel=   240  Napel_C=  18435
#####                                                              k=45
&&&  masa= 3.0000  J= 5.6856  Napel=  1650  Napel_C=  20085
#####                                                              k=46
&&&  masa= 3.0000  J= 5.8281  Napel=   585  Napel_C=  20670
#####                                                              k=47
&&&  masa= 3.0000  J= 5.3755  Napel=   375  Napel_C=  21045
#####                                                              k=48
&&&  masa= 3.0000  J= 5.9872  Napel=   330  Napel_C=  21375
#####                                                              k=49
&&&  masa= 3.0000  J= 5.6067  Napel=   495  Napel_C=  21870
#####                                                              k=50
&&&  masa= 3.0000  J= 5.1662  Napel=   375  Napel_C=  22245
#####                                                              k=51
&&&  masa= 3.0006  J= 5.7218  Napel=   210  Napel_C=  22455
#####                                                              k=52
&&&  masa= 3.0001  J= 5.3818  Napel=  2535  Napel_C=  24990
#####                                                              k=53
&&&  masa= 3.0000  J= 5.2027  Napel=   645  Napel_C=  25635
#####                                                              k=54
&&&  masa= 3.0000  J= 5.2022  Napel=  2250  Napel_C=  27885
#####                                                              k=55
&&&  masa= 3.0000  J= 5.2477  Napel=  1020  Napel_C=  28905
#####                                                              k=56
&&&  masa= 3.0000  J= 5.1033  Napel=   960  Napel_C=  29865
#####                                                              k=57
&&&  masa= 3.0191  J= 4.6713  Napel=   360  Napel_C=  30225
#####                                                              k=58
&&&  masa= 3.0000  J= 4.9941  Napel=   825  Napel_C=  31050
#####                                                              k=59
&&&  masa= 3.0001  J= 4.5519  Napel=  2085  Napel_C=  33135
#####                                                              k=60
&&&  masa= 3.0000  J= 4.7014  Napel=  1350  Napel_C=  34485
#####                                                              k=61
&&&  masa= 3.0000  J= 4.8388  Napel=   285  Napel_C=  34770
#####                                                              k=62
&&&  masa= 3.0000  J= 4.7835  Napel=   630  Napel_C=  35400
#####                                                              k=63
&&&  masa= 3.0000  J= 4.2891  Napel=  1035  Napel_C=  36435
#####                                                              k=64
&&&  masa= 3.0000  J= 4.2734  Napel=  2100  Napel_C=  38535
#####                                                              k=65
&&&  masa= 3.0000  J= 4.0235  Napel=   405  Napel_C=  38940
#####                                                              k=66
&&&  masa= 3.0002  J= 4.0861  Napel=   405  Napel_C=  39345
#####                                                              k=67
&&&  masa= 3.0090  J= 3.9184  Napel=  1875  Napel_C=  41220
#####                                                              k=68
&&&  masa= 3.0000  J= 4.1770  Napel=   555  Napel_C=  41775
#####                                                              k=69
&&&  masa= 3.0001  J= 3.7782  Napel=  1965  Napel_C=  43740
#####                                                              k=70
&&&  masa= 3.0000  J= 3.6256  Napel=  1860  Napel_C=  45600
#####                                                              k=71
&&&  masa= 3.0000  J= 3.7034  Napel=   735  Napel_C=  46335
#####                                                              k=72
&&&  masa= 3.0004  J= 3.5391  Napel=  3135  Napel_C=  49470
#####                                                              k=73
&&&  masa= 3.0005  J= 3.2914  Napel=  1485  Napel_C=  50955
#####                                                              k=74
&&&  masa= 3.0001  J= 3.4591  Napel=   240  Napel_C=  51195
#####                                                              k=75
&&&  masa= 3.0000  J= 3.4988  Napel=  1440  Napel_C=  52635
#####                                                              k=76
&&&  masa= 3.0002  J= 3.0790  Napel=   225  Napel_C=  52860
#####                                                              k=77
&&&  masa= 3.0000  J= 3.0754  Napel=   480  Napel_C=  53340
#####                                                              k=78
&&&  masa= 3.0001  J= 3.0578  Napel=   540  Napel_C=  53880
#####                                                              k=79
&&&  masa= 3.0000  J= 3.2858  Napel=   780  Napel_C=  54660
#####                                                              k=80
&&&  masa= 3.0000  J= 2.5984  Napel=  2940  Napel_C=  57600
#####                                                              k=81
&&&  masa= 3.0000  J= 3.0699  Napel=   630  Napel_C=  58230
#####                                                              k=82
&&&  masa= 3.0000  J= 3.0684  Napel=   390  Napel_C=  58620
#####                                                              k=83
&&&  masa= 3.0000  J= 3.1681  Napel=   525  Napel_C=  59145
#####                                                              k=84
&&&  masa= 3.0000  J= 2.9033  Napel=  1350  Napel_C=  60495
#####                                                              k=85
&&&  masa= 3.0000  J= 2.8222  Napel=   525  Napel_C=  61020
#####                                                              k=86
&&&  masa= 3.0000  J= 2.7027  Napel=  1305  Napel_C=  62325
#####                                                              k=87
&&&  masa= 3.0000  J= 2.6945  Napel=  1080  Napel_C=  63405
#####                                                              k=88
&&&  masa= 3.0022  J= 2.1227  Napel=  3390  Napel_C=  66795
#####                                                              k=89
&&&  masa= 3.0000  J= 2.3263  Napel=   510  Napel_C=  67305
#####                                                              k=90
&&&  masa= 3.0000  J= 2.1919  Napel=  2130  Napel_C=  69435
#####                                                              k=91
&&&  masa= 3.0000  J= 2.3135  Napel=   330  Napel_C=  69765
#####                                                              k=92
&&&  masa= 3.0000  J= 2.1183  Napel=   450  Napel_C=  70215
#####                                                              k=93
&&&  masa= 3.0000  J= 2.0926  Napel=   420  Napel_C=  70635
#####                                                              k=94
&&&  masa= 3.0000  J= 2.0740  Napel=   540  Napel_C=  71175
#####                                                              k=95
&&&  masa= 3.0000  J= 2.0198  Napel=   600  Napel_C=  71775
#####                                                              k=96
&&&  masa= 3.0000  J= 1.8258  Napel=  1680  Napel_C=  73455
#####                                                              k=97
&&&  masa= 3.0000  J= 1.7342  Napel=  1545  Napel_C=  75000
#####                                                              k=98
&&&  masa= 3.0000  J= 1.6437  Napel=   210  Napel_C=  75210
#####                                                              k=99
&&&  masa= 3.0000  J= 1.5716  Napel=   375  Napel_C=  75585
#####                                                              k=100
&&&  masa= 3.0000  J= 1.5273  Napel=   240  Napel_C=  75825
#####                                                              k=101
&&&  masa= 3.0000  J= 1.4539  Napel=   420  Napel_C=  76245
#####                                                              k=102
&&&  masa= 3.0000  J= 1.4092  Napel=   195  Napel_C=  76440
#####                                                              k=103
&&&  masa= 3.0000  J= 1.3075  Napel=   300  Napel_C=  76740
#####                                                              k=104
&&&  masa= 3.0000  J= 1.2385  Napel=   390  Napel_C=  77130
#####                                                              k=105
&&&  masa= 3.0000  J= 1.1379  Napel=   270  Napel_C=  77400
#####                                                              k=106
&&&  masa= 3.0000  J= 1.0684  Napel=   420  Napel_C=  77820
#####                                                              k=107
&&&  masa= 3.0000  J= 0.9866  Napel=   345  Napel_C=  78165
#####                                                              k=108
&&&  masa= 3.0000  J= 0.9246  Napel=   390  Napel_C=  78555
#####                                                              k=109
&&&  masa= 3.0000  J= 0.8422  Napel=   225  Napel_C=  78780
#####                                                              k=110
&&&  masa= 3.0000  J= 0.7400  Napel=   285  Napel_C=  79065
#####                                                              k=111
&&&  masa= 3.0000  J= 0.6511  Napel=   420  Napel_C=  79485
#####                                                              k=112
&&&  masa= 3.0000  J= 0.5832  Napel=   345  Napel_C=  79830
#####                                                              k=113
&&&  masa= 3.0000  J= 0.5505  Napel=   285  Napel_C=  80115
#####                                                              k=114
&&&  masa= 3.0000  J= 0.4650  Napel=   360  Napel_C=  80475
#####                                                              k=115
&&&  masa= 3.0000  J= 0.3801  Napel=   270  Napel_C=  80745
#####                                                              k=116
&&&  masa= 3.0000  J= 0.3133  Napel=   375  Napel_C=  81120
#####                                                              k=117
&&&  masa= 3.0000  J= 0.2336  Napel=   450  Napel_C=  81570
#####                                                              k=118
&&&  masa= 3.0000  J= 0.1627  Napel=   345  Napel_C=  81915
#####                                                              k=119
&&&  masa= 3.0000  J= 0.0933  Napel=   450  Napel_C=  82365
Elapsed time is 845.670691 seconds.


 Final values for Overall integration using uRHC
&&&  yield mass= 3.0000  Light= 9.2078  Perf Index= 9.2078   NapelAvg=    686 
ijk=
     3
RHC_PSO_PBRJ13
PhotoBioReactor Optimal Control 
Local best: [Plbest,val]=Gen_Plbest_reg(i)
#####                                                              k=0
&&&  masa= 3.0017  J= 8.8468  Napel=   150  Napel_C=    150
#####                                                              k=1
&&&  masa= 3.0144  J= 9.9412  Napel=   300  Napel_C=    450
#####                                                              k=2
&&&  masa= 3.0001  J= 9.1968  Napel=   510  Napel_C=    960
#####                                                              k=3
&&&  masa= 3.0009  J= 8.6144  Napel=   270  Napel_C=   1230
#####                                                              k=4
&&&  masa= 3.0053  J= 9.3198  Napel=   135  Napel_C=   1365
#####                                                              k=5
&&&  masa= 3.0140  J= 9.4953  Napel=   345  Napel_C=   1710
#####                                                              k=6
&&&  masa= 3.0032  J= 9.3800  Napel=   285  Napel_C=   1995
#####                                                              k=7
&&&  masa= 3.0035  J= 9.2005  Napel=   330  Napel_C=   2325
#####                                                              k=8
&&&  masa= 3.0000  J= 8.1563  Napel=   555  Napel_C=   2880
#####                                                              k=9
&&&  masa= 3.0013  J= 8.8598  Napel=   330  Napel_C=   3210
#####                                                              k=10
&&&  masa= 3.0036  J= 8.3722  Napel=   195  Napel_C=   3405
#####                                                              k=11
&&&  masa= 3.0205  J= 9.1850  Napel=   195  Napel_C=   3600
#####                                                              k=12
&&&  masa= 3.0013  J= 8.4200  Napel=   255  Napel_C=   3855
#####                                                              k=13
&&&  masa= 3.0058  J= 8.9039  Napel=   390  Napel_C=   4245
#####                                                              k=14
&&&  masa= 3.0009  J= 7.8640  Napel=   195  Napel_C=   4440
#####                                                              k=15
&&&  masa= 3.0040  J= 8.6134  Napel=   180  Napel_C=   4620
#####                                                              k=16
&&&  masa= 3.0056  J= 8.5584  Napel=   345  Napel_C=   4965
#####                                                              k=17
&&&  masa= 3.0006  J= 7.8388  Napel=   255  Napel_C=   5220
#####                                                              k=18
&&&  masa= 3.0002  J= 7.9330  Napel=   255  Napel_C=   5475
#####                                                              k=19
&&&  masa= 3.0057  J= 7.9511  Napel=   165  Napel_C=   5640
#####                                                              k=20
&&&  masa= 3.0008  J= 7.2066  Napel=   195  Napel_C=   5835
#####                                                              k=21
&&&  masa= 3.0032  J= 7.9007  Napel=   270  Napel_C=   6105
#####                                                              k=22
&&&  masa= 3.0186  J= 8.1234  Napel=   255  Napel_C=   6360
#####                                                              k=23
&&&  masa= 3.0000  J= 7.8494  Napel=   465  Napel_C=   6825
#####                                                              k=24
&&&  masa= 3.0022  J= 7.7528  Napel=   330  Napel_C=   7155
#####                                                              k=25
&&&  masa= 3.0029  J= 7.6733  Napel=   270  Napel_C=   7425
#####                                                              k=26
&&&  masa= 3.0000  J= 7.7070  Napel=  1890  Napel_C=   9315
#####                                                              k=27
&&&  masa= 3.0015  J= 7.8012  Napel=   285  Napel_C=   9600
#####                                                              k=28
&&&  masa= 3.0002  J= 6.9064  Napel=   480  Napel_C=  10080
#####                                                              k=29
&&&  masa= 3.0001  J= 7.0207  Napel=   345  Napel_C=  10425
#####                                                              k=30
&&&  masa= 3.0000  J= 7.2969  Napel=   390  Napel_C=  10815
#####                                                              k=31
&&&  masa= 3.0000  J= 6.7338  Napel=   330  Napel_C=  11145
#####                                                              k=32
&&&  masa= 3.0090  J= 7.2528  Napel=   180  Napel_C=  11325
#####                                                              k=33
&&&  masa= 3.0021  J= 7.1112  Napel=   300  Napel_C=  11625
#####                                                              k=34
&&&  masa= 3.0009  J= 7.0242  Napel=   345  Napel_C=  11970
#####                                                              k=35
&&&  masa= 3.0000  J= 6.1708  Napel=  1335  Napel_C=  13305
#####                                                              k=36
&&&  masa= 3.0001  J= 6.3424  Napel=   375  Napel_C=  13680
#####                                                              k=37
&&&  masa= 3.0001  J= 6.7551  Napel=   315  Napel_C=  13995
#####                                                              k=38
&&&  masa= 3.0000  J= 6.4370  Napel=   630  Napel_C=  14625
#####                                                              k=39
&&&  masa= 3.0000  J= 6.3702  Napel=  1425  Napel_C=  16050
#####                                                              k=40
&&&  masa= 3.0012  J= 6.5175  Napel=   180  Napel_C=  16230
#####                                                              k=41
&&&  masa= 3.0005  J= 6.2674  Napel=   300  Napel_C=  16530
#####                                                              k=42
&&&  masa= 3.0034  J= 6.2579  Napel=   150  Napel_C=  16680
#####                                                              k=43
&&&  masa= 3.0000  J= 6.2173  Napel=   465  Napel_C=  17145
#####                                                              k=44
&&&  masa= 3.0027  J= 6.1744  Napel=   195  Napel_C=  17340
#####                                                              k=45
&&&  masa= 3.0012  J= 5.6765  Napel=   270  Napel_C=  17610
#####                                                              k=46
&&&  masa= 3.0002  J= 6.1071  Napel=   285  Napel_C=  17895
#####                                                              k=47
&&&  masa= 3.0037  J= 6.0027  Napel=   255  Napel_C=  18150
#####                                                              k=48
&&&  masa= 3.0002  J= 5.6525  Napel=   255  Napel_C=  18405
#####                                                              k=49
&&&  masa= 3.0000  J= 5.5178  Napel=   645  Napel_C=  19050
#####                                                              k=50
&&&  masa= 3.0004  J= 5.5203  Napel=  2565  Napel_C=  21615
#####                                                              k=51
&&&  masa= 3.0000  J= 5.4779  Napel=   300  Napel_C=  21915
#####                                                              k=52
&&&  masa= 3.0000  J= 5.2313  Napel=   300  Napel_C=  22215
#####                                                              k=53
&&&  masa= 3.0001  J= 5.1271  Napel=  2565  Napel_C=  24780
#####                                                              k=54
&&&  masa= 3.0000  J= 5.3319  Napel=  2265  Napel_C=  27045
#####                                                              k=55
&&&  masa= 3.0050  J= 4.7343  Napel=   210  Napel_C=  27255
#####                                                              k=56
&&&  masa= 3.0027  J= 5.3736  Napel=   165  Napel_C=  27420
#####                                                              k=57
&&&  masa= 3.0000  J= 5.0645  Napel=   510  Napel_C=  27930
#####                                                              k=58
&&&  masa= 3.0001  J= 4.9304  Napel=   300  Napel_C=  28230
#####                                                              k=59
&&&  masa= 3.0002  J= 4.8627  Napel=   285  Napel_C=  28515
#####                                                              k=60
&&&  masa= 3.0000  J= 4.7189  Napel=   330  Napel_C=  28845
#####                                                              k=61
&&&  masa= 3.0016  J= 4.4304  Napel=   255  Napel_C=  29100
#####                                                              k=62
&&&  masa= 3.0000  J= 4.6750  Napel=   450  Napel_C=  29550
#####                                                              k=63
&&&  masa= 3.0000  J= 4.4259  Napel=   225  Napel_C=  29775
#####                                                              k=64
&&&  masa= 3.0000  J= 4.3598  Napel=   915  Napel_C=  30690
#####                                                              k=65
&&&  masa= 3.0000  J= 4.5095  Napel=  1200  Napel_C=  31890
#####                                                              k=66
&&&  masa= 3.0000  J= 4.3534  Napel=  1020  Napel_C=  32910
#####                                                              k=67
&&&  masa= 3.0115  J= 4.0729  Napel=   510  Napel_C=  33420
#####                                                              k=68
&&&  masa= 3.0001  J= 3.9280  Napel=   300  Napel_C=  33720
#####                                                              k=69
&&&  masa= 3.0011  J= 4.3470  Napel=   390  Napel_C=  34110
#####                                                              k=70
&&&  masa= 3.0000  J= 3.7166  Napel=  1860  Napel_C=  35970
#####                                                              k=71
&&&  masa= 3.0001  J= 3.8327  Napel=   210  Napel_C=  36180
#####                                                              k=72
&&&  masa= 3.0003  J= 3.8074  Napel=   165  Napel_C=  36345
#####                                                              k=73
&&&  masa= 3.0095  J= 3.9915  Napel=   165  Napel_C=  36510
#####                                                              k=74
&&&  masa= 3.0000  J= 3.7347  Napel=  1140  Napel_C=  37650
#####                                                              k=75
&&&  masa= 3.0000  J= 3.9849  Napel=  2115  Napel_C=  39765
#####                                                              k=76
&&&  masa= 3.0001  J= 3.3956  Napel=  1650  Napel_C=  41415
#####                                                              k=77
&&&  masa= 3.0001  J= 3.3020  Napel=   420  Napel_C=  41835
#####                                                              k=78
&&&  masa= 3.0194  J= 3.2952  Napel=  1995  Napel_C=  43830
#####                                                              k=79
&&&  masa= 3.0127  J= 2.7943  Napel=  2325  Napel_C=  46155
#####                                                              k=80
&&&  masa= 3.0000  J= 3.1409  Napel=   390  Napel_C=  46545
#####                                                              k=81
&&&  masa= 3.0002  J= 2.9876  Napel=  3000  Napel_C=  49545
#####                                                              k=82
&&&  masa= 3.0000  J= 3.0694  Napel=   330  Napel_C=  49875
#####                                                              k=83
&&&  masa= 3.0000  J= 2.9300  Napel=   360  Napel_C=  50235
#####                                                              k=84
&&&  masa= 3.0000  J= 2.8610  Napel=   405  Napel_C=  50640
#####                                                              k=85
&&&  masa= 3.0000  J= 2.6446  Napel=  2280  Napel_C=  52920
#####                                                              k=86
&&&  masa= 3.0001  J= 2.5701  Napel=  2730  Napel_C=  55650
#####                                                              k=87
&&&  masa= 3.0000  J= 2.5679  Napel=  1965  Napel_C=  57615
#####                                                              k=88
&&&  masa= 3.0000  J= 2.6080  Napel=  1335  Napel_C=  58950
#####                                                              k=89
&&&  masa= 3.0000  J= 2.3469  Napel=  2430  Napel_C=  61380
#####                                                              k=90
&&&  masa= 3.0000  J= 2.4132  Napel=   480  Napel_C=  61860
#####                                                              k=91
&&&  masa= 3.0000  J= 2.2163  Napel=  2115  Napel_C=  63975
#####                                                              k=92
&&&  masa= 3.0000  J= 2.2383  Napel=   750  Napel_C=  64725
#####                                                              k=93
&&&  masa= 3.0000  J= 1.9934  Napel=  2490  Napel_C=  67215
#####                                                              k=94
&&&  masa= 3.0000  J= 2.0427  Napel=   615  Napel_C=  67830
#####                                                              k=95
&&&  masa= 3.0000  J= 2.0744  Napel=  1875  Napel_C=  69705
#####                                                              k=96
&&&  masa= 3.0000  J= 1.9991  Napel=   405  Napel_C=  70110
#####                                                              k=97
&&&  masa= 3.0000  J= 1.8690  Napel=   630  Napel_C=  70740
#####                                                              k=98
&&&  masa= 3.0000  J= 1.7660  Napel=   255  Napel_C=  70995
#####                                                              k=99
&&&  masa= 3.0000  J= 1.6886  Napel=   330  Napel_C=  71325
#####                                                              k=100
&&&  masa= 3.0000  J= 1.6232  Napel=   360  Napel_C=  71685
#####                                                              k=101
&&&  masa= 3.0000  J= 1.5226  Napel=   435  Napel_C=  72120
#####                                                              k=102
&&&  masa= 3.0000  J= 1.4684  Napel=   270  Napel_C=  72390
#####                                                              k=103
&&&  masa= 3.0000  J= 1.4045  Napel=   315  Napel_C=  72705
#####                                                              k=104
&&&  masa= 3.0000  J= 1.3574  Napel=   480  Napel_C=  73185
#####                                                              k=105
&&&  masa= 3.0000  J= 1.2952  Napel=  2010  Napel_C=  75195
#####                                                              k=106
&&&  masa= 3.0000  J= 1.1292  Napel=   945  Napel_C=  76140
#####                                                              k=107
&&&  masa= 3.0000  J= 1.0477  Napel=   600  Napel_C=  76740
#####                                                              k=108
&&&  masa= 3.0000  J= 0.9517  Napel=   555  Napel_C=  77295
#####                                                              k=109
&&&  masa= 3.0000  J= 0.8678  Napel=   480  Napel_C=  77775
#####                                                              k=110
&&&  masa= 3.0000  J= 0.8039  Napel=  1410  Napel_C=  79185
#####                                                              k=111
&&&  masa= 3.0000  J= 0.6882  Napel=   225  Napel_C=  79410
#####                                                              k=112
&&&  masa= 3.0000  J= 0.6468  Napel=   285  Napel_C=  79695
#####                                                              k=113
&&&  masa= 3.0000  J= 0.5672  Napel=   765  Napel_C=  80460
#####                                                              k=114
&&&  masa= 3.0000  J= 0.4761  Napel=   210  Napel_C=  80670
#####                                                              k=115
&&&  masa= 3.0000  J= 0.4147  Napel=   240  Napel_C=  80910
#####                                                              k=116
&&&  masa= 3.0000  J= 0.3351  Napel=   615  Napel_C=  81525
#####                                                              k=117
&&&  masa= 3.0000  J= 0.2815  Napel=   570  Napel_C=  82095
#####                                                              k=118
&&&  masa= 3.0000  J= 0.1833  Napel=   480  Napel_C=  82575
#####                                                              k=119
&&&  masa= 3.0000  J= 0.0928  Napel=   300  Napel_C=  82875
Elapsed time is 804.777633 seconds.


 Final values for Overall integration using uRHC
&&&  yield mass= 3.0000  Light= 9.1327  Perf Index= 9.1327   NapelAvg=    691 
ijk=
     4
RHC_PSO_PBRJ13
PhotoBioReactor Optimal Control 
Local best: [Plbest,val]=Gen_Plbest_reg(i)
#####                                                              k=0
&&&  masa= 3.0003  J= 9.1962  Napel=   315  Napel_C=    315
#####                                                              k=1
&&&  masa= 3.0001  J= 9.8357  Napel=  1320  Napel_C=   1635
#####                                                              k=2
&&&  masa= 3.0010  J= 9.2599  Napel=   165  Napel_C=   1800
#####                                                              k=3
&&&  masa= 3.0008  J= 8.7653  Napel=   285  Napel_C=   2085
#####                                                              k=4
&&&  masa= 3.0006  J= 9.2551  Napel=   225  Napel_C=   2310
#####                                                              k=5
&&&  masa= 3.0003  J= 8.8790  Napel=   255  Napel_C=   2565
#####                                                              k=6
&&&  masa= 3.0045  J= 8.6134  Napel=   210  Napel_C=   2775
#####                                                              k=7
&&&  masa= 3.0001  J= 8.6659  Napel=   225  Napel_C=   3000
#####                                                              k=8
&&&  masa= 3.0016  J= 8.5993  Napel=   150  Napel_C=   3150
#####                                                              k=9
&&&  masa= 3.0000  J= 8.9472  Napel=  1170  Napel_C=   4320
#####                                                              k=10
&&&  masa= 3.0336  J= 9.4212  Napel=   255  Napel_C=   4575
#####                                                              k=11
&&&  masa= 3.0160  J= 9.0349  Napel=   270  Napel_C=   4845
#####                                                              k=12
&&&  masa= 3.0001  J= 8.5274  Napel=   390  Napel_C=   5235
#####                                                              k=13
&&&  masa= 3.0012  J= 8.7951  Napel=   150  Napel_C=   5385
#####                                                              k=14
&&&  masa= 3.0000  J= 8.2683  Napel=   480  Napel_C=   5865
#####                                                              k=15
&&&  masa= 3.0006  J= 8.0095  Napel=   285  Napel_C=   6150
#####                                                              k=16
&&&  masa= 3.0049  J= 8.3702  Napel=   195  Napel_C=   6345
#####                                                              k=17
&&&  masa= 3.0035  J= 8.1208  Napel=   240  Napel_C=   6585
#####                                                              k=18
&&&  masa= 3.0001  J= 7.6303  Napel=   615  Napel_C=   7200
#####                                                              k=19
&&&  masa= 3.0004  J= 8.0474  Napel=   255  Napel_C=   7455
#####                                                              k=20
&&&  masa= 3.0037  J= 7.6445  Napel=   165  Napel_C=   7620
#####                                                              k=21
&&&  masa= 3.0000  J= 8.0604  Napel=   555  Napel_C=   8175
#####                                                              k=22
&&&  masa= 3.0003  J= 7.5348  Napel=   180  Napel_C=   8355
#####                                                              k=23
&&&  masa= 3.0010  J= 7.3360  Napel=   270  Napel_C=   8625
#####                                                              k=24
&&&  masa= 3.0003  J= 7.7591  Napel=  1080  Napel_C=   9705
#####                                                              k=25
&&&  masa= 3.0002  J= 7.7533  Napel=   300  Napel_C=  10005
#####                                                              k=26
&&&  masa= 3.0013  J= 7.4326  Napel=   300  Napel_C=  10305
#####                                                              k=27
&&&  masa= 3.0002  J= 7.2493  Napel=   450  Napel_C=  10755
#####                                                              k=28
&&&  masa= 3.0001  J= 7.1991  Napel=   270  Napel_C=  11025
#####                                                              k=29
&&&  masa= 3.0054  J= 6.6447  Napel=   330  Napel_C=  11355
#####                                                              k=30
&&&  masa= 3.0053  J= 7.6637  Napel=   180  Napel_C=  11535
#####                                                              k=31
&&&  masa= 3.0041  J= 7.0767  Napel=   150  Napel_C=  11685
#####                                                              k=32
&&&  masa= 3.0002  J= 6.4473  Napel=   360  Napel_C=  12045
#####                                                              k=33
&&&  masa= 3.0000  J= 6.9970  Napel=  2415  Napel_C=  14460
#####                                                              k=34
&&&  masa= 3.0014  J= 6.7236  Napel=   255  Napel_C=  14715
#####                                                              k=35
&&&  masa= 3.0006  J= 6.5230  Napel=   285  Napel_C=  15000
#####                                                              k=36
&&&  masa= 3.0000  J= 6.8017  Napel=  1560  Napel_C=  16560
#####                                                              k=37
&&&  masa= 3.0011  J= 6.7862  Napel=   180  Napel_C=  16740
#####                                                              k=38
&&&  masa= 3.0000  J= 6.0901  Napel=   480  Napel_C=  17220
#####                                                              k=39
&&&  masa= 3.0000  J= 5.8022  Napel=   255  Napel_C=  17475
#####                                                              k=40
&&&  masa= 3.0001  J= 6.1992  Napel=   885  Napel_C=  18360
#####                                                              k=41
&&&  masa= 3.0000  J= 6.1520  Napel=   345  Napel_C=  18705
#####                                                              k=42
&&&  masa= 3.0403  J= 6.9549  Napel=   150  Napel_C=  18855
#####                                                              k=43
&&&  masa= 3.0002  J= 5.7089  Napel=   210  Napel_C=  19065
#####                                                              k=44
&&&  masa= 3.0001  J= 5.5388  Napel=   390  Napel_C=  19455
#####                                                              k=45
&&&  masa= 3.0018  J= 6.2468  Napel=   150  Napel_C=  19605
#####                                                              k=46
&&&  masa= 3.0011  J= 5.6830  Napel=   285  Napel_C=  19890
#####                                                              k=47
&&&  masa= 3.0000  J= 5.6847  Napel=  2205  Napel_C=  22095
#####                                                              k=48
&&&  masa= 3.0437  J= 5.5191  Napel=   525  Napel_C=  22620
#####                                                              k=49
&&&  masa= 3.0000  J= 5.8873  Napel=  1905  Napel_C=  24525
#####                                                              k=50
&&&  masa= 3.0069  J= 5.6351  Napel=   195  Napel_C=  24720
#####                                                              k=51
&&&  masa= 3.0005  J= 5.5408  Napel=   345  Napel_C=  25065
#####                                                              k=52
&&&  masa= 3.0018  J= 4.7914  Napel=   195  Napel_C=  25260
#####                                                              k=53
&&&  masa= 3.0000  J= 5.3279  Napel=   495  Napel_C=  25755
#####                                                              k=54
&&&  masa= 3.0000  J= 5.0742  Napel=   315  Napel_C=  26070
#####                                                              k=55
&&&  masa= 3.0002  J= 5.0470  Napel=   225  Napel_C=  26295
#####                                                              k=56
&&&  masa= 3.0000  J= 5.1908  Napel=   330  Napel_C=  26625
#####                                                              k=57
&&&  masa= 3.0009  J= 5.3566  Napel=   255  Napel_C=  26880
#####                                                              k=58
&&&  masa= 3.0000  J= 4.8526  Napel=   585  Napel_C=  27465
#####                                                              k=59
&&&  masa= 3.0000  J= 4.8509  Napel=   720  Napel_C=  28185
#####                                                              k=60
&&&  masa= 3.0002  J= 4.8914  Napel=   270  Napel_C=  28455
#####                                                              k=61
&&&  masa= 3.0000  J= 4.9867  Napel=   810  Napel_C=  29265
#####                                                              k=62
&&&  masa= 3.0089  J= 4.1388  Napel=   195  Napel_C=  29460
#####                                                              k=63
&&&  masa= 3.0000  J= 3.8949  Napel=   885  Napel_C=  30345
#####                                                              k=64
&&&  masa= 3.0001  J= 4.4331  Napel=   405  Napel_C=  30750
#####                                                              k=65
&&&  masa= 3.0000  J= 4.4541  Napel=  2220  Napel_C=  32970
#####                                                              k=66
&&&  masa= 3.0000  J= 4.2857  Napel=   945  Napel_C=  33915
#####                                                              k=67
&&&  masa= 3.0000  J= 4.1068  Napel=   825  Napel_C=  34740
#####                                                              k=68
&&&  masa= 3.0000  J= 3.7121  Napel=   525  Napel_C=  35265
#####                                                              k=69
&&&  masa= 3.0000  J= 3.9632  Napel=  2280  Napel_C=  37545
#####                                                              k=70
&&&  masa= 3.0003  J= 3.9468  Napel=  2355  Napel_C=  39900
#####                                                              k=71
&&&  masa= 3.0000  J= 3.6895  Napel=  2070  Napel_C=  41970
#####                                                              k=72
&&&  masa= 3.0001  J= 3.4443  Napel=   255  Napel_C=  42225
#####                                                              k=73
&&&  masa= 3.0000  J= 3.5413  Napel=   465  Napel_C=  42690
#####                                                              k=74
&&&  masa= 3.0007  J= 3.2602  Napel=   240  Napel_C=  42930
#####                                                              k=75
&&&  masa= 3.0000  J= 3.3767  Napel=   420  Napel_C=  43350
#####                                                              k=76
&&&  masa= 3.0055  J= 3.2576  Napel=   150  Napel_C=  43500
#####                                                              k=77
&&&  masa= 3.0000  J= 3.0794  Napel=  2505  Napel_C=  46005
#####                                                              k=78
&&&  masa= 3.0001  J= 3.3926  Napel=  1980  Napel_C=  47985
#####                                                              k=79
&&&  masa= 3.0000  J= 3.3407  Napel=   330  Napel_C=  48315
#####                                                              k=80
&&&  masa= 3.0000  J= 3.1886  Napel=  1905  Napel_C=  50220
#####                                                              k=81
&&&  masa= 3.0030  J= 2.8690  Napel=  2190  Napel_C=  52410
#####                                                              k=82
&&&  masa= 3.0000  J= 3.0127  Napel=  2265  Napel_C=  54675
#####                                                              k=83
&&&  masa= 3.0001  J= 2.9594  Napel=   270  Napel_C=  54945
#####                                                              k=84
&&&  masa= 3.0000  J= 2.8157  Napel=   660  Napel_C=  55605
#####                                                              k=85
&&&  masa= 3.0000  J= 2.6744  Napel=  1830  Napel_C=  57435
#####                                                              k=86
&&&  masa= 3.0000  J= 2.5991  Napel=  3135  Napel_C=  60570
#####                                                              k=87
&&&  masa= 3.0000  J= 2.5295  Napel=  2010  Napel_C=  62580
#####                                                              k=88
&&&  masa= 3.0000  J= 2.5778  Napel=  1185  Napel_C=  63765
#####                                                              k=89
&&&  masa= 3.0009  J= 2.2358  Napel=  2640  Napel_C=  66405
#####                                                              k=90
&&&  masa= 3.0000  J= 2.2833  Napel=  1440  Napel_C=  67845
#####                                                              k=91
&&&  masa= 3.0003  J= 1.9810  Napel=  1740  Napel_C=  69585
#####                                                              k=92
&&&  masa= 3.0000  J= 2.0638  Napel=  2535  Napel_C=  72120
#####                                                              k=93
&&&  masa= 3.0000  J= 1.9825  Napel=  2550  Napel_C=  74670
#####                                                              k=94
&&&  masa= 3.0000  J= 2.0372  Napel=   930  Napel_C=  75600
#####                                                              k=95
&&&  masa= 3.0000  J= 1.9848  Napel=  1260  Napel_C=  76860
#####                                                              k=96
&&&  masa= 3.0000  J= 1.8169  Napel=  1425  Napel_C=  78285
#####                                                              k=97
&&&  masa= 3.0000  J= 1.7542  Napel=  1560  Napel_C=  79845
#####                                                              k=98
&&&  masa= 3.0000  J= 1.7236  Napel=   465  Napel_C=  80310
#####                                                              k=99
&&&  masa= 3.0000  J= 1.6088  Napel=   330  Napel_C=  80640
#####                                                              k=100
&&&  masa= 3.0000  J= 1.5230  Napel=   600  Napel_C=  81240
#####                                                              k=101
&&&  masa= 3.0000  J= 1.4440  Napel=   660  Napel_C=  81900
#####                                                              k=102
&&&  masa= 3.0000  J= 1.3676  Napel=   375  Napel_C=  82275
#####                                                              k=103
&&&  masa= 3.0000  J= 1.2966  Napel=   420  Napel_C=  82695
#####                                                              k=104
&&&  masa= 3.0000  J= 1.2035  Napel=   450  Napel_C=  83145
#####                                                              k=105
&&&  masa= 3.0000  J= 1.1355  Napel=  1125  Napel_C=  84270
#####                                                              k=106
&&&  masa= 3.0000  J= 1.1223  Napel=   750  Napel_C=  85020
#####                                                              k=107
&&&  masa= 3.0000  J= 1.0249  Napel=   690  Napel_C=  85710
#####                                                              k=108
&&&  masa= 3.0000  J= 0.9479  Napel=   390  Napel_C=  86100
#####                                                              k=109
&&&  masa= 3.0000  J= 0.8750  Napel=   390  Napel_C=  86490
#####                                                              k=110
&&&  masa= 3.0000  J= 0.8009  Napel=   300  Napel_C=  86790
#####                                                              k=111
&&&  masa= 3.0000  J= 0.7445  Napel=   555  Napel_C=  87345
#####                                                              k=112
&&&  masa= 3.0000  J= 0.6251  Napel=   360  Napel_C=  87705
#####                                                              k=113
&&&  masa= 3.0000  J= 0.5577  Napel=   525  Napel_C=  88230
#####                                                              k=114
&&&  masa= 3.0000  J= 0.4867  Napel=   495  Napel_C=  88725
#####                                                              k=115
&&&  masa= 3.0000  J= 0.4068  Napel=   330  Napel_C=  89055
#####                                                              k=116
&&&  masa= 3.0000  J= 0.2990  Napel=   165  Napel_C=  89220
#####                                                              k=117
&&&  masa= 3.0000  J= 0.2122  Napel=   420  Napel_C=  89640
#####                                                              k=118
&&&  masa= 3.0000  J= 0.1404  Napel=   375  Napel_C=  90015
#####                                                              k=119
&&&  masa= 3.0000  J= 0.0715  Napel=  1830  Napel_C=  91845
Elapsed time is 888.551776 seconds.


 Final values for Overall integration using uRHC
&&&  yield mass= 3.0000  Light= 9.2975  Perf Index= 9.2975   NapelAvg=    765 
ijk=
     5
RHC_PSO_PBRJ13
PhotoBioReactor Optimal Control 
Local best: [Plbest,val]=Gen_Plbest_reg(i)
#####                                                              k=0
&&&  masa= 3.0060  J= 9.1685  Napel=   150  Napel_C=    150
#####                                                              k=1
&&&  masa= 3.0343  J=10.0277  Napel=   225  Napel_C=    375
#####                                                              k=2
&&&  masa= 3.0008  J= 9.6749  Napel=   240  Napel_C=    615
#####                                                              k=3
&&&  masa= 3.0123  J= 9.5424  Napel=   330  Napel_C=    945
#####                                                              k=4
&&&  masa= 3.0006  J= 8.9692  Napel=   210  Napel_C=   1155
#####                                                              k=5
&&&  masa= 3.0001  J= 9.1409  Napel=   315  Napel_C=   1470
#####                                                              k=6
&&&  masa= 3.0001  J= 9.3670  Napel=   315  Napel_C=   1785
#####                                                              k=7
&&&  masa= 3.0095  J= 9.2006  Napel=   300  Napel_C=   2085
#####                                                              k=8
&&&  masa= 3.0103  J= 8.2104  Napel=   270  Napel_C=   2355
#####                                                              k=9
&&&  masa= 3.0017  J= 8.4952  Napel=   300  Napel_C=   2655
#####                                                              k=10
&&&  masa= 3.0003  J= 8.3914  Napel=   300  Napel_C=   2955
#####                                                              k=11
&&&  masa= 3.0109  J= 8.9669  Napel=   210  Napel_C=   3165
#####                                                              k=12
&&&  masa= 3.0208  J= 8.9452  Napel=   240  Napel_C=   3405
#####                                                              k=13
&&&  masa= 3.0000  J= 8.6215  Napel=  2835  Napel_C=   6240
#####                                                              k=14
&&&  masa= 3.0000  J= 7.8901  Napel=   450  Napel_C=   6690
#####                                                              k=15
&&&  masa= 3.0001  J= 8.0230  Napel=   495  Napel_C=   7185
#####                                                              k=16
&&&  masa= 3.0001  J= 8.0940  Napel=   225  Napel_C=   7410
#####                                                              k=17
&&&  masa= 3.0003  J= 7.5598  Napel=   435  Napel_C=   7845
#####                                                              k=18
&&&  masa= 3.0000  J= 7.8424  Napel=   240  Napel_C=   8085
#####                                                              k=19
&&&  masa= 3.0093  J= 8.3822  Napel=   255  Napel_C=   8340
#####                                                              k=20
&&&  masa= 3.0001  J= 8.0779  Napel=   495  Napel_C=   8835
#####                                                              k=21
&&&  masa= 3.0026  J= 7.5922  Napel=   165  Napel_C=   9000
#####                                                              k=22
&&&  masa= 3.0000  J= 7.7478  Napel=  1230  Napel_C=  10230
#####                                                              k=23
&&&  masa= 3.0000  J= 7.5312  Napel=   780  Napel_C=  11010
#####                                                              k=24
&&&  masa= 3.0000  J= 7.8279  Napel=  1800  Napel_C=  12810
#####                                                              k=25
&&&  masa= 3.0000  J= 7.6504  Napel=   480  Napel_C=  13290
#####                                                              k=26
&&&  masa= 3.0000  J= 7.5514  Napel=   810  Napel_C=  14100
#####                                                              k=27
&&&  masa= 3.0000  J= 7.1070  Napel=   270  Napel_C=  14370
#####                                                              k=28
&&&  masa= 3.0166  J= 6.8692  Napel=   120  Napel_C=  14490
#####                                                              k=29
&&&  masa= 3.0008  J= 7.5204  Napel=   315  Napel_C=  14805
#####                                                              k=30
&&&  masa= 3.0010  J= 6.9455  Napel=   165  Napel_C=  14970
#####                                                              k=31
&&&  masa= 3.0067  J= 6.9842  Napel=   180  Napel_C=  15150
#####                                                              k=32
&&&  masa= 3.0010  J= 6.5320  Napel=   270  Napel_C=  15420
#####                                                              k=33
&&&  masa= 3.0002  J= 6.9942  Napel=   240  Napel_C=  15660
#####                                                              k=34
&&&  masa= 3.0000  J= 7.0340  Napel=   600  Napel_C=  16260
#####                                                              k=35
&&&  masa= 3.0067  J= 6.5263  Napel=   135  Napel_C=  16395
#####                                                              k=36
&&&  masa= 3.0047  J= 6.8044  Napel=   150  Napel_C=  16545
#####                                                              k=37
&&&  masa= 3.0025  J= 6.6956  Napel=   195  Napel_C=  16740
#####                                                              k=38
&&&  masa= 3.0001  J= 6.1042  Napel=   240  Napel_C=  16980
#####                                                              k=39
&&&  masa= 3.0007  J= 5.7089  Napel=   120  Napel_C=  17100
#####                                                              k=40
&&&  masa= 3.0000  J= 6.1716  Napel=  1860  Napel_C=  18960
#####                                                              k=41
&&&  masa= 3.0000  J= 6.3182  Napel=   585  Napel_C=  19545
#####                                                              k=42
&&&  masa= 3.0110  J= 6.2646  Napel=   135  Napel_C=  19680
#####                                                              k=43
&&&  masa= 3.0000  J= 6.0865  Napel=   645  Napel_C=  20325
#####                                                              k=44
&&&  masa= 3.0001  J= 5.9085  Napel=  2655  Napel_C=  22980
#####                                                              k=45
&&&  masa= 3.0004  J= 5.6587  Napel=   345  Napel_C=  23325
#####                                                              k=46
&&&  masa= 3.0051  J= 5.8294  Napel=   225  Napel_C=  23550
#####                                                              k=47
&&&  masa= 3.0000  J= 5.8063  Napel=  1455  Napel_C=  25005
#####                                                              k=48
&&&  masa= 3.0003  J= 5.4159  Napel=   390  Napel_C=  25395
#####                                                              k=49
&&&  masa= 3.0035  J= 5.8080  Napel=   210  Napel_C=  25605
#####                                                              k=50
&&&  masa= 3.0009  J= 5.7466  Napel=   180  Napel_C=  25785
#####                                                              k=51
&&&  masa= 3.0007  J= 5.5872  Napel=   195  Napel_C=  25980
#####                                                              k=52
&&&  masa= 3.0038  J= 5.4269  Napel=   300  Napel_C=  26280
#####                                                              k=53
&&&  masa= 3.0053  J= 5.2010  Napel=   180  Napel_C=  26460
#####                                                              k=54
&&&  masa= 3.0045  J= 5.2159  Napel=   225  Napel_C=  26685
#####                                                              k=55
&&&  masa= 3.0000  J= 4.6609  Napel=  1065  Napel_C=  27750
#####                                                              k=56
&&&  masa= 3.0000  J= 5.2564  Napel=   855  Napel_C=  28605
#####                                                              k=57
&&&  masa= 3.0067  J= 5.4306  Napel=   195  Napel_C=  28800
#####                                                              k=58
&&&  masa= 3.0002  J= 4.9185  Napel=   165  Napel_C=  28965
#####                                                              k=59
&&&  masa= 3.0000  J= 4.3803  Napel=  1335  Napel_C=  30300
#####                                                              k=60
&&&  masa= 3.0014  J= 4.6312  Napel=   165  Napel_C=  30465
#####                                                              k=61
&&&  masa= 3.0000  J= 4.6102  Napel=  2385  Napel_C=  32850
#####                                                              k=62
&&&  masa= 3.0000  J= 4.1053  Napel=  1605  Napel_C=  34455
#####                                                              k=63
&&&  masa= 3.0002  J= 4.2243  Napel=  2580  Napel_C=  37035
#####                                                              k=64
&&&  masa= 3.0000  J= 4.4584  Napel=   600  Napel_C=  37635
#####                                                              k=65
&&&  masa= 3.0004  J= 4.2167  Napel=   315  Napel_C=  37950
#####                                                              k=66
&&&  masa= 3.0000  J= 4.4018  Napel=   690  Napel_C=  38640
#####                                                              k=67
&&&  masa= 3.0000  J= 4.4736  Napel=   390  Napel_C=  39030
#####                                                              k=68
&&&  masa= 3.0000  J= 3.9524  Napel=   435  Napel_C=  39465
#####                                                              k=69
&&&  masa= 3.0001  J= 3.9046  Napel=   360  Napel_C=  39825
#####                                                              k=70
&&&  masa= 3.0060  J= 4.3772  Napel=   195  Napel_C=  40020
#####                                                              k=71
&&&  masa= 3.0000  J= 3.5884  Napel=  2670  Napel_C=  42690
#####                                                              k=72
&&&  masa= 3.0000  J= 3.5311  Napel=   420  Napel_C=  43110
#####                                                              k=73
&&&  masa= 3.0000  J= 3.5376  Napel=   600  Napel_C=  43710
#####                                                              k=74
&&&  masa= 3.0003  J= 3.7643  Napel=   210  Napel_C=  43920
#####                                                              k=75
&&&  masa= 3.0000  J= 3.5189  Napel=   960  Napel_C=  44880
#####                                                              k=76
&&&  masa= 3.0000  J= 3.4860  Napel=  1680  Napel_C=  46560
#####                                                              k=77
&&&  masa= 3.0000  J= 2.9736  Napel=  1350  Napel_C=  47910
#####                                                              k=78
&&&  masa= 3.0000  J= 3.0279  Napel=   360  Napel_C=  48270
#####                                                              k=79
&&&  masa= 3.0000  J= 3.3148  Napel=   585  Napel_C=  48855
#####                                                              k=80
&&&  masa= 3.0000  J= 2.8277  Napel=  2430  Napel_C=  51285
#####                                                              k=81
&&&  masa= 3.0055  J= 2.7324  Napel=   225  Napel_C=  51510
#####                                                              k=82
&&&  masa= 3.0000  J= 3.0711  Napel=  1170  Napel_C=  52680
#####                                                              k=83
&&&  masa= 3.0000  J= 2.7145  Napel=  2460  Napel_C=  55140
#####                                                              k=84
&&&  masa= 3.0000  J= 2.7358  Napel=  2370  Napel_C=  57510
#####                                                              k=85
&&&  masa= 3.0000  J= 2.5197  Napel=  2490  Napel_C=  60000
#####                                                              k=86
&&&  masa= 3.0000  J= 2.5611  Napel=  2145  Napel_C=  62145
#####                                                              k=87
&&&  masa= 3.0000  J= 2.5247  Napel=  2250  Napel_C=  64395
#####                                                              k=88
&&&  masa= 3.0000  J= 2.5040  Napel=   855  Napel_C=  65250
#####                                                              k=89
&&&  masa= 3.0000  J= 2.2909  Napel=  1335  Napel_C=  66585
#####                                                              k=90
&&&  masa= 3.0000  J= 2.2563  Napel=  2055  Napel_C=  68640
#####                                                              k=91
&&&  masa= 3.0000  J= 2.2373  Napel=   630  Napel_C=  69270
#####                                                              k=92
&&&  masa= 3.0000  J= 2.1472  Napel=  2415  Napel_C=  71685
#####                                                              k=93
&&&  masa= 3.0000  J= 2.1637  Napel=   405  Napel_C=  72090
#####                                                              k=94
&&&  masa= 3.0000  J= 1.9258  Napel=  2595  Napel_C=  74685
#####                                                              k=95
&&&  masa= 3.0000  J= 1.9575  Napel=   570  Napel_C=  75255
#####                                                              k=96
&&&  masa= 3.0000  J= 1.8778  Napel=  1545  Napel_C=  76800
#####                                                              k=97
&&&  masa= 3.0000  J= 1.7134  Napel=   345  Napel_C=  77145
#####                                                              k=98
&&&  masa= 3.0000  J= 1.6954  Napel=   435  Napel_C=  77580
#####                                                              k=99
&&&  masa= 3.0000  J= 1.6529  Napel=   525  Napel_C=  78105
#####                                                              k=100
&&&  masa= 3.0000  J= 1.6501  Napel=   240  Napel_C=  78345
#####                                                              k=101
&&&  masa= 3.0000  J= 1.4303  Napel=   690  Napel_C=  79035
#####                                                              k=102
&&&  masa= 3.0000  J= 1.3399  Napel=   405  Napel_C=  79440
#####                                                              k=103
&&&  masa= 3.0000  J= 1.2425  Napel=   780  Napel_C=  80220
#####                                                              k=104
&&&  masa= 3.0000  J= 1.1857  Napel=   420  Napel_C=  80640
#####                                                              k=105
&&&  masa= 3.0000  J= 1.1033  Napel=   780  Napel_C=  81420
#####                                                              k=106
&&&  masa= 3.0000  J= 0.9785  Napel=   225  Napel_C=  81645
#####                                                              k=107
&&&  masa= 3.0000  J= 0.9329  Napel=   390  Napel_C=  82035
#####                                                              k=108
&&&  masa= 3.0000  J= 0.9102  Napel=  1620  Napel_C=  83655
#####                                                              k=109
&&&  masa= 3.0000  J= 0.8138  Napel=   360  Napel_C=  84015
#####                                                              k=110
&&&  masa= 3.0000  J= 0.6889  Napel=   315  Napel_C=  84330
#####                                                              k=111
&&&  masa= 3.0000  J= 0.6631  Napel=   450  Napel_C=  84780
#####                                                              k=112
&&&  masa= 3.0000  J= 0.5333  Napel=   345  Napel_C=  85125
#####                                                              k=113
&&&  masa= 3.0000  J= 0.4568  Napel=   345  Napel_C=  85470
#####                                                              k=114
&&&  masa= 3.0000  J= 0.3768  Napel=   525  Napel_C=  85995
#####                                                              k=115
&&&  masa= 3.0000  J= 0.3279  Napel=   585  Napel_C=  86580
#####                                                              k=116
&&&  masa= 3.0000  J= 0.2542  Napel=   315  Napel_C=  86895
#####                                                              k=117
&&&  masa= 3.0000  J= 0.1991  Napel=   345  Napel_C=  87240
#####                                                              k=118
&&&  masa= 3.0000  J= 0.1239  Napel=   255  Napel_C=  87495
#####                                                              k=119
&&&  masa= 3.0000  J= 0.0713  Napel=  1560  Napel_C=  89055
Elapsed time is 872.470545 seconds.


 Final values for Overall integration using uRHC
&&&  yield mass= 3.0000  Light= 9.3036  Perf Index= 9.3036   NapelAvg=    742 
ijk=
     6
RHC_PSO_PBRJ13
PhotoBioReactor Optimal Control 
Local best: [Plbest,val]=Gen_Plbest_reg(i)
#####                                                              k=0
&&&  masa= 3.0205  J= 9.9299  Napel=   105  Napel_C=    105
#####                                                              k=1
&&&  masa= 3.0001  J= 8.8680  Napel=  2700  Napel_C=   2805
#####                                                              k=2
&&&  masa= 3.0070  J= 9.7860  Napel=   270  Napel_C=   3075
#####                                                              k=3
&&&  masa= 3.0561  J=10.1961  Napel=   270  Napel_C=   3345
#####                                                              k=4
&&&  masa= 3.0246  J= 9.7548  Napel=   180  Napel_C=   3525
#####                                                              k=5
&&&  masa= 3.0008  J= 9.5261  Napel=   225  Napel_C=   3750
#####                                                              k=6
&&&  masa= 3.0075  J= 9.2577  Napel=   255  Napel_C=   4005
#####                                                              k=7
&&&  masa= 3.0020  J= 9.3864  Napel=   180  Napel_C=   4185
#####                                                              k=8
&&&  masa= 3.0009  J= 8.9004  Napel=   225  Napel_C=   4410
#####                                                              k=9
&&&  masa= 3.0013  J= 8.6849  Napel=   240  Napel_C=   4650
#####                                                              k=10
&&&  masa= 3.0075  J= 8.1696  Napel=   150  Napel_C=   4800
#####                                                              k=11
&&&  masa= 3.0119  J= 8.9377  Napel=   780  Napel_C=   5580
#####                                                              k=12
&&&  masa= 3.0003  J= 8.2511  Napel=   210  Napel_C=   5790
#####                                                              k=13
&&&  masa= 3.0004  J= 8.2190  Napel=   210  Napel_C=   6000
#####                                                              k=14
&&&  masa= 3.0025  J= 8.1765  Napel=   750  Napel_C=   6750
#####                                                              k=15
&&&  masa= 3.0018  J= 7.7747  Napel=   360  Napel_C=   7110
#####                                                              k=16
&&&  masa= 3.0000  J= 8.3322  Napel=   915  Napel_C=   8025
#####                                                              k=17
&&&  masa= 3.0188  J= 8.4889  Napel=   195  Napel_C=   8220
#####                                                              k=18
&&&  masa= 3.0000  J= 8.2359  Napel=   255  Napel_C=   8475
#####                                                              k=19
&&&  masa= 3.0000  J= 8.2715  Napel=   795  Napel_C=   9270
#####                                                              k=20
&&&  masa= 3.0019  J= 7.8640  Napel=   240  Napel_C=   9510
#####                                                              k=21
&&&  masa= 3.0016  J= 7.4131  Napel=   270  Napel_C=   9780
#####                                                              k=22
&&&  masa= 3.0016  J= 7.0061  Napel=   510  Napel_C=  10290
#####                                                              k=23
&&&  masa= 3.0002  J= 7.7699  Napel=   285  Napel_C=  10575
#####                                                              k=24
&&&  masa= 3.0009  J= 7.7157  Napel=   375  Napel_C=  10950
#####                                                              k=25
&&&  masa= 3.0000  J= 6.7599  Napel=  1215  Napel_C=  12165
#####                                                              k=26
&&&  masa= 3.0062  J= 7.9446  Napel=   195  Napel_C=  12360
#####                                                              k=27
&&&  masa= 3.0001  J= 7.4764  Napel=   180  Napel_C=  12540
#####                                                              k=28
&&&  masa= 3.0035  J= 7.1022  Napel=  1230  Napel_C=  13770
#####                                                              k=29
&&&  masa= 3.0174  J= 7.9768  Napel=   195  Napel_C=  13965
#####                                                              k=30
&&&  masa= 3.0053  J= 6.5673  Napel=   255  Napel_C=  14220
#####                                                              k=31
&&&  masa= 3.0001  J= 7.0478  Napel=   135  Napel_C=  14355
#####                                                              k=32
&&&  masa= 3.0000  J= 6.5958  Napel=   645  Napel_C=  15000
#####                                                              k=33
&&&  masa= 3.0000  J= 6.8904  Napel=  1635  Napel_C=  16635
#####                                                              k=34
&&&  masa= 3.0203  J= 7.0143  Napel=   120  Napel_C=  16755
#####                                                              k=35
&&&  masa= 3.0000  J= 6.7569  Napel=   450  Napel_C=  17205
#####                                                              k=36
&&&  masa= 3.0050  J= 6.8008  Napel=   165  Napel_C=  17370
#####                                                              k=37
&&&  masa= 3.0002  J= 6.2727  Napel=   315  Napel_C=  17685
#####                                                              k=38
&&&  masa= 3.0005  J= 6.4326  Napel=   210  Napel_C=  17895
#####                                                              k=39
&&&  masa= 3.0001  J= 6.2961  Napel=   270  Napel_C=  18165
#####                                                              k=40
&&&  masa= 3.0004  J= 6.2848  Napel=   285  Napel_C=  18450
#####                                                              k=41
&&&  masa= 3.0001  J= 6.6437  Napel=   960  Napel_C=  19410
#####                                                              k=42
&&&  masa= 3.0023  J= 6.3910  Napel=   285  Napel_C=  19695
#####                                                              k=43
&&&  masa= 3.0000  J= 6.2077  Napel=   870  Napel_C=  20565
#####                                                              k=44
&&&  masa= 3.0001  J= 6.2095  Napel=  1200  Napel_C=  21765
#####                                                              k=45
&&&  masa= 3.0001  J= 6.0538  Napel=   540  Napel_C=  22305
#####                                                              k=46
&&&  masa= 3.0001  J= 5.4046  Napel=  2700  Napel_C=  25005
#####                                                              k=47
&&&  masa= 3.0011  J= 5.5477  Napel=   225  Napel_C=  25230
#####                                                              k=48
&&&  masa= 3.0000  J= 5.7020  Napel=   840  Napel_C=  26070
#####                                                              k=49
&&&  masa= 3.0004  J= 5.6874  Napel=   330  Napel_C=  26400
#####                                                              k=50
&&&  masa= 3.0001  J= 5.4887  Napel=   465  Napel_C=  26865
#####                                                              k=51
&&&  masa= 3.0000  J= 5.3297  Napel=  1275  Napel_C=  28140
#####                                                              k=52
&&&  masa= 3.0000  J= 5.5490  Napel=   390  Napel_C=  28530
#####                                                              k=53
&&&  masa= 3.0000  J= 5.4191  Napel=   825  Napel_C=  29355
#####                                                              k=54
&&&  masa= 3.0006  J= 4.7262  Napel=  2280  Napel_C=  31635
#####                                                              k=55
&&&  masa= 3.0004  J= 4.7066  Napel=  1635  Napel_C=  33270
#####                                                              k=56
&&&  masa= 3.0010  J= 5.0202  Napel=   285  Napel_C=  33555
#####                                                              k=57
&&&  masa= 3.0026  J= 4.7980  Napel=   360  Napel_C=  33915
#####                                                              k=58
&&&  masa= 3.0117  J= 4.6632  Napel=   600  Napel_C=  34515
#####                                                              k=59
&&&  masa= 3.0000  J= 5.0192  Napel=  1410  Napel_C=  35925
#####                                                              k=60
&&&  masa= 3.0000  J= 4.7292  Napel=  1485  Napel_C=  37410
#####                                                              k=61
&&&  masa= 3.0001  J= 4.8136  Napel=   180  Napel_C=  37590
#####                                                              k=62
&&&  masa= 3.0145  J= 4.3590  Napel=  2220  Napel_C=  39810
#####                                                              k=63
&&&  masa= 3.0000  J= 4.1183  Napel=   525  Napel_C=  40335
#####                                                              k=64
&&&  masa= 3.0011  J= 4.0529  Napel=   465  Napel_C=  40800
#####                                                              k=65
&&&  masa= 3.0053  J= 4.4652  Napel=  2055  Napel_C=  42855
#####                                                              k=66
&&&  masa= 3.0000  J= 4.2944  Napel=  1275  Napel_C=  44130
#####                                                              k=67
&&&  masa= 3.0002  J= 4.2724  Napel=   285  Napel_C=  44415
#####                                                              k=68
&&&  masa= 3.0000  J= 3.8756  Napel=  1980  Napel_C=  46395
#####                                                              k=69
&&&  masa= 3.0001  J= 4.0859  Napel=   240  Napel_C=  46635
#####                                                              k=70
&&&  masa= 3.0001  J= 3.9871  Napel=   300  Napel_C=  46935
#####                                                              k=71
&&&  masa= 3.0000  J= 3.9662  Napel=   600  Napel_C=  47535
#####                                                              k=72
&&&  masa= 3.0000  J= 3.7020  Napel=  1635  Napel_C=  49170
#####                                                              k=73
&&&  masa= 3.0000  J= 3.6201  Napel=  2295  Napel_C=  51465
#####                                                              k=74
&&&  masa= 3.0000  J= 3.5284  Napel=  1890  Napel_C=  53355
#####                                                              k=75
&&&  masa= 3.0003  J= 3.4352  Napel=   180  Napel_C=  53535
#####                                                              k=76
&&&  masa= 3.0000  J= 3.4968  Napel=   480  Napel_C=  54015
#####                                                              k=77
&&&  masa= 3.0001  J= 3.4138  Napel=   300  Napel_C=  54315
#####                                                              k=78
&&&  masa= 3.0000  J= 3.7796  Napel=  1515  Napel_C=  55830
#####                                                              k=79
&&&  masa= 3.0000  J= 3.1469  Napel=  1080  Napel_C=  56910
#####                                                              k=80
&&&  masa= 3.0000  J= 3.2314  Napel=  1230  Napel_C=  58140
#####                                                              k=81
&&&  masa= 3.0000  J= 3.1005  Napel=   180  Napel_C=  58320
#####                                                              k=82
&&&  masa= 3.0000  J= 2.7968  Napel=   330  Napel_C=  58650
#####                                                              k=83
&&&  masa= 3.0004  J= 2.6574  Napel=  2160  Napel_C=  60810
#####                                                              k=84
&&&  masa= 3.0000  J= 2.9302  Napel=   330  Napel_C=  61140
#####                                                              k=85
&&&  masa= 3.0000  J= 2.7036  Napel=  1545  Napel_C=  62685
#####                                                              k=86
&&&  masa= 3.0000  J= 2.8880  Napel=   345  Napel_C=  63030
#####                                                              k=87
&&&  masa= 3.0000  J= 2.6883  Napel=   255  Napel_C=  63285
#####                                                              k=88
&&&  masa= 3.0000  J= 2.5572  Napel=  3015  Napel_C=  66300
#####                                                              k=89
&&&  masa= 3.0000  J= 2.4589  Napel=  1335  Napel_C=  67635
#####                                                              k=90
&&&  masa= 3.0000  J= 2.3544  Napel=   960  Napel_C=  68595
#####                                                              k=91
&&&  masa= 3.0000  J= 2.1809  Napel=  1185  Napel_C=  69780
#####                                                              k=92
&&&  masa= 3.0000  J= 2.2433  Napel=   270  Napel_C=  70050
#####                                                              k=93
&&&  masa= 3.0000  J= 1.9945  Napel=  2145  Napel_C=  72195
#####                                                              k=94
&&&  masa= 3.0000  J= 1.9257  Napel=  1365  Napel_C=  73560
#####                                                              k=95
&&&  masa= 3.0000  J= 2.0227  Napel=   720  Napel_C=  74280
#####                                                              k=96
&&&  masa= 3.0000  J= 1.8737  Napel=   270  Napel_C=  74550
#####                                                              k=97
&&&  masa= 3.0000  J= 1.7801  Napel=   240  Napel_C=  74790
#####                                                              k=98
&&&  masa= 3.0000  J= 1.6065  Napel=  2760  Napel_C=  77550
#####                                                              k=99
&&&  masa= 3.0000  J= 1.7420  Napel=   585  Napel_C=  78135
#####                                                              k=100
&&&  masa= 3.0000  J= 1.5725  Napel=   630  Napel_C=  78765
#####                                                              k=101
&&&  masa= 3.0000  J= 1.4804  Napel=   405  Napel_C=  79170
#####                                                              k=102
&&&  masa= 3.0000  J= 1.5143  Napel=   255  Napel_C=  79425
#####                                                              k=103
&&&  masa= 3.0000  J= 1.3061  Napel=   450  Napel_C=  79875
#####                                                              k=104
&&&  masa= 3.0000  J= 1.2524  Napel=   255  Napel_C=  80130
#####                                                              k=105
&&&  masa= 3.0000  J= 1.1575  Napel=   375  Napel_C=  80505
#####                                                              k=106
&&&  masa= 3.0000  J= 1.0797  Napel=   615  Napel_C=  81120
#####                                                              k=107
&&&  masa= 3.0000  J= 1.0196  Napel=   630  Napel_C=  81750
#####                                                              k=108
&&&  masa= 3.0000  J= 0.9455  Napel=   270  Napel_C=  82020
#####                                                              k=109
&&&  masa= 3.0000  J= 0.9334  Napel=   300  Napel_C=  82320
#####                                                              k=110
&&&  masa= 3.0000  J= 0.8043  Napel=  1290  Napel_C=  83610
#####                                                              k=111
&&&  masa= 3.0000  J= 0.6894  Napel=   705  Napel_C=  84315
#####                                                              k=112
&&&  masa= 3.0000  J= 0.5913  Napel=   315  Napel_C=  84630
#####                                                              k=113
&&&  masa= 3.0000  J= 0.5317  Napel=  2325  Napel_C=  86955
#####                                                              k=114
&&&  masa= 3.0000  J= 0.4507  Napel=   270  Napel_C=  87225
#####                                                              k=115
&&&  masa= 3.0000  J= 0.4054  Napel=   465  Napel_C=  87690
#####                                                              k=116
&&&  masa= 3.0000  J= 0.2639  Napel=   375  Napel_C=  88065
#####                                                              k=117
&&&  masa= 3.0000  J= 0.2148  Napel=   240  Napel_C=  88305
#####                                                              k=118
&&&  masa= 3.0000  J= 0.1399  Napel=   330  Napel_C=  88635
#####                                                              k=119
&&&  masa= 3.0000  J= 0.0647  Napel=   270  Napel_C=  88905
Elapsed time is 894.796698 seconds.


 Final values for Overall integration using uRHC
&&&  yield mass= 3.0000  Light= 9.1755  Perf Index= 9.1755   NapelAvg=    741 
ijk=
     7
RHC_PSO_PBRJ13
PhotoBioReactor Optimal Control 
Local best: [Plbest,val]=Gen_Plbest_reg(i)
#####                                                              k=0
&&&  masa= 3.0010  J= 9.4816  Napel=   240  Napel_C=    240
#####                                                              k=1
&&&  masa= 3.0004  J= 9.5269  Napel=   210  Napel_C=    450
#####                                                              k=2
&&&  masa= 3.0010  J= 9.0006  Napel=   285  Napel_C=    735
#####                                                              k=3
&&&  masa= 3.0042  J= 8.1777  Napel=   150  Napel_C=    885
#####                                                              k=4
&&&  masa= 3.0038  J= 9.2617  Napel=   255  Napel_C=   1140
#####                                                              k=5
&&&  masa= 3.0045  J= 9.1942  Napel=   180  Napel_C=   1320
#####                                                              k=6
&&&  masa= 3.0000  J= 9.2641  Napel=   180  Napel_C=   1500
#####                                                              k=7
&&&  masa= 3.0123  J= 9.3635  Napel=   150  Napel_C=   1650
#####                                                              k=8
&&&  masa= 3.0066  J= 8.4632  Napel=   240  Napel_C=   1890
#####                                                              k=9
&&&  masa= 3.0001  J= 8.3928  Napel=   360  Napel_C=   2250
#####                                                              k=10
&&&  masa= 3.0000  J= 9.0376  Napel=  1470  Napel_C=   3720
#####                                                              k=11
&&&  masa= 3.0001  J= 8.1478  Napel=   465  Napel_C=   4185
#####                                                              k=12
&&&  masa= 3.0025  J= 8.3460  Napel=   240  Napel_C=   4425
#####                                                              k=13
&&&  masa= 3.0023  J= 8.0588  Napel=   285  Napel_C=   4710
#####                                                              k=14
&&&  masa= 3.0001  J= 8.2704  Napel=   210  Napel_C=   4920
#####                                                              k=15
&&&  masa= 3.0072  J= 7.5269  Napel=   135  Napel_C=   5055
#####                                                              k=16
&&&  masa= 3.0002  J= 8.3612  Napel=   285  Napel_C=   5340
#####                                                              k=17
&&&  masa= 3.0016  J= 7.8578  Napel=   165  Napel_C=   5505
#####                                                              k=18
&&&  masa= 3.0358  J= 8.8551  Napel=   225  Napel_C=   5730
#####                                                              k=19
&&&  masa= 3.0010  J= 8.2983  Napel=   270  Napel_C=   6000
#####                                                              k=20
&&&  masa= 3.0251  J= 8.4954  Napel=   210  Napel_C=   6210
#####                                                              k=21
&&&  masa= 3.0087  J= 8.3078  Napel=   270  Napel_C=   6480
#####                                                              k=22
&&&  masa= 3.0022  J= 8.0056  Napel=   315  Napel_C=   6795
#####                                                              k=23
&&&  masa= 3.0006  J= 7.5080  Napel=   195  Napel_C=   6990
#####                                                              k=24
&&&  masa= 3.0040  J= 7.6222  Napel=   390  Napel_C=   7380
#####                                                              k=25
&&&  masa= 3.0010  J= 7.3690  Napel=   255  Napel_C=   7635
#####                                                              k=26
&&&  masa= 3.0042  J= 6.9286  Napel=   465  Napel_C=   8100
#####                                                              k=27
&&&  masa= 3.0011  J= 6.9066  Napel=  2850  Napel_C=  10950
#####                                                              k=28
&&&  masa= 3.0000  J= 6.6756  Napel=   630  Napel_C=  11580
#####                                                              k=29
&&&  masa= 3.0036  J= 7.3377  Napel=   285  Napel_C=  11865
#####                                                              k=30
&&&  masa= 3.0000  J= 7.1870  Napel=   405  Napel_C=  12270
#####                                                              k=31
&&&  masa= 3.0000  J= 7.3188  Napel=  2205  Napel_C=  14475
#####                                                              k=32
&&&  masa= 3.0069  J= 6.9500  Napel=   120  Napel_C=  14595
#####                                                              k=33
&&&  masa= 3.0001  J= 6.8548  Napel=   255  Napel_C=  14850
#####                                                              k=34
&&&  masa= 3.0012  J= 6.2387  Napel=   345  Napel_C=  15195
#####                                                              k=35
&&&  masa= 3.0000  J= 7.2040  Napel=   420  Napel_C=  15615
#####                                                              k=36
&&&  masa= 3.0117  J= 6.3065  Napel=   135  Napel_C=  15750
#####                                                              k=37
&&&  masa= 3.0000  J= 6.5305  Napel=  2475  Napel_C=  18225
#####                                                              k=38
&&&  masa= 3.0000  J= 6.7310  Napel=   855  Napel_C=  19080
#####                                                              k=39
&&&  masa= 3.0012  J= 6.8478  Napel=   150  Napel_C=  19230
#####                                                              k=40
&&&  masa= 3.0011  J= 5.9369  Napel=   210  Napel_C=  19440
#####                                                              k=41
&&&  masa= 3.0008  J= 6.1995  Napel=   345  Napel_C=  19785
#####                                                              k=42
&&&  masa= 3.0017  J= 6.1145  Napel=   300  Napel_C=  20085
#####                                                              k=43
&&&  masa= 3.0000  J= 6.3870  Napel=  1260  Napel_C=  21345
#####                                                              k=44
&&&  masa= 3.0002  J= 5.6157  Napel=   210  Napel_C=  21555
#####                                                              k=45
&&&  masa= 3.0001  J= 5.3201  Napel=  2550  Napel_C=  24105
#####                                                              k=46
&&&  masa= 3.0087  J= 5.3892  Napel=   375  Napel_C=  24480
#####                                                              k=47
&&&  masa= 3.0076  J= 5.0887  Napel=   195  Napel_C=  24675
#####                                                              k=48
&&&  masa= 3.0000  J= 5.8532  Napel=   555  Napel_C=  25230
#####                                                              k=49
&&&  masa= 3.0000  J= 5.5875  Napel=   450  Napel_C=  25680
#####                                                              k=50
&&&  masa= 3.0001  J= 5.2343  Napel=   195  Napel_C=  25875
#####                                                              k=51
&&&  masa= 3.0005  J= 5.4516  Napel=   210  Napel_C=  26085
#####                                                              k=52
&&&  masa= 3.0000  J= 5.6979  Napel=   885  Napel_C=  26970
#####                                                              k=53
&&&  masa= 3.0027  J= 5.8622  Napel=   210  Napel_C=  27180
#####                                                              k=54
&&&  masa= 3.0018  J= 5.1380  Napel=   240  Napel_C=  27420
#####                                                              k=55
&&&  masa= 3.0000  J= 5.2858  Napel=   645  Napel_C=  28065
#####                                                              k=56
&&&  masa= 3.0024  J= 4.7784  Napel=   330  Napel_C=  28395
#####                                                              k=57
&&&  masa= 3.0000  J= 4.6657  Napel=   495  Napel_C=  28890
#####                                                              k=58
&&&  masa= 3.0004  J= 5.0993  Napel=   270  Napel_C=  29160
#####                                                              k=59
&&&  masa= 3.0010  J= 4.4657  Napel=   315  Napel_C=  29475
#####                                                              k=60
&&&  masa= 3.0000  J= 4.4741  Napel=  2550  Napel_C=  32025
#####                                                              k=61
&&&  masa= 3.0000  J= 4.6143  Napel=  1815  Napel_C=  33840
#####                                                              k=62
&&&  masa= 3.0000  J= 4.8674  Napel=  1605  Napel_C=  35445
#####                                                              k=63
&&&  masa= 3.0000  J= 4.6454  Napel=   585  Napel_C=  36030
#####                                                              k=64
&&&  masa= 3.0034  J= 3.9005  Napel=  1710  Napel_C=  37740
#####                                                              k=65
&&&  masa= 3.0000  J= 4.4708  Napel=   270  Napel_C=  38010
#####                                                              k=66
&&&  masa= 3.0000  J= 4.2515  Napel=  1770  Napel_C=  39780
#####                                                              k=67
&&&  masa= 3.0000  J= 4.2372  Napel=  1890  Napel_C=  41670
#####                                                              k=68
&&&  masa= 3.0000  J= 3.7711  Napel=   465  Napel_C=  42135
#####                                                              k=69
&&&  masa= 3.0000  J= 4.0058  Napel=   375  Napel_C=  42510
#####                                                              k=70
&&&  masa= 3.0001  J= 4.0602  Napel=  2940  Napel_C=  45450
#####                                                              k=71
&&&  masa= 3.0000  J= 4.0337  Napel=   930  Napel_C=  46380
#####                                                              k=72
&&&  masa= 3.0003  J= 3.9962  Napel=   225  Napel_C=  46605
#####                                                              k=73
&&&  masa= 3.0000  J= 3.5688  Napel=  2340  Napel_C=  48945
#####                                                              k=74
&&&  masa= 3.0180  J= 3.3252  Napel=   555  Napel_C=  49500
#####                                                              k=75
&&&  masa= 3.0000  J= 3.3838  Napel=   285  Napel_C=  49785
#####                                                              k=76
&&&  masa= 3.0001  J= 3.5949  Napel=   180  Napel_C=  49965
#####                                                              k=77
&&&  masa= 3.0000  J= 3.1378  Napel=   690  Napel_C=  50655
#####                                                              k=78
&&&  masa= 3.0000  J= 2.9465  Napel=   840  Napel_C=  51495
#####                                                              k=79
&&&  masa= 3.0000  J= 3.3463  Napel=   705  Napel_C=  52200
#####                                                              k=80
&&&  masa= 3.0002  J= 2.7949  Napel=  2880  Napel_C=  55080
#####                                                              k=81
&&&  masa= 3.0000  J= 2.7848  Napel=   465  Napel_C=  55545
#####                                                              k=82
&&&  masa= 3.0000  J= 3.0672  Napel=  1050  Napel_C=  56595
#####                                                              k=83
&&&  masa= 3.0003  J= 2.7582  Napel=  2430  Napel_C=  59025
#####                                                              k=84
&&&  masa= 3.0000  J= 2.7510  Napel=   420  Napel_C=  59445
#####                                                              k=85
&&&  masa= 3.0000  J= 2.5500  Napel=  1410  Napel_C=  60855
#####                                                              k=86
&&&  masa= 3.0001  J= 2.5907  Napel=   345  Napel_C=  61200
#####                                                              k=87
&&&  masa= 3.0000  J= 2.3524  Napel=  2790  Napel_C=  63990
#####                                                              k=88
&&&  masa= 3.0000  J= 2.2679  Napel=   555  Napel_C=  64545
#####                                                              k=89
&&&  masa= 3.0000  J= 2.2781  Napel=   570  Napel_C=  65115
#####                                                              k=90
&&&  masa= 3.0000  J= 2.2343  Napel=  1935  Napel_C=  67050
#####                                                              k=91
&&&  masa= 3.0012  J= 1.9268  Napel=  2805  Napel_C=  69855
#####                                                              k=92
&&&  masa= 3.0000  J= 2.0385  Napel=  2580  Napel_C=  72435
#####                                                              k=93
&&&  masa= 3.0000  J= 2.1336  Napel=   555  Napel_C=  72990
#####                                                              k=94
&&&  masa= 3.0000  J= 2.0585  Napel=   270  Napel_C=  73260
#####                                                              k=95
&&&  masa= 3.0000  J= 1.8364  Napel=  1755  Napel_C=  75015
#####                                                              k=96
&&&  masa= 3.0000  J= 1.7667  Napel=   660  Napel_C=  75675
#####                                                              k=97
&&&  masa= 3.0000  J= 1.6549  Napel=   315  Napel_C=  75990
#####                                                              k=98
&&&  masa= 3.0000  J= 1.6786  Napel=   600  Napel_C=  76590
#####                                                              k=99
&&&  masa= 3.0000  J= 1.4801  Napel=  1830  Napel_C=  78420
#####                                                              k=100
&&&  masa= 3.0000  J= 1.4782  Napel=   210  Napel_C=  78630
#####                                                              k=101
&&&  masa= 3.0000  J= 1.3967  Napel=   285  Napel_C=  78915
#####                                                              k=102
&&&  masa= 3.0000  J= 1.3433  Napel=   705  Napel_C=  79620
#####                                                              k=103
&&&  masa= 3.0000  J= 1.3742  Napel=   345  Napel_C=  79965
#####                                                              k=104
&&&  masa= 3.0000  J= 1.3031  Napel=   555  Napel_C=  80520
#####                                                              k=105
&&&  masa= 3.0000  J= 1.0788  Napel=   345  Napel_C=  80865
#####                                                              k=106
&&&  masa= 3.0000  J= 1.0778  Napel=  1080  Napel_C=  81945
#####                                                              k=107
&&&  masa= 3.0000  J= 0.9638  Napel=   615  Napel_C=  82560
#####                                                              k=108
&&&  masa= 3.0000  J= 0.8538  Napel=   960  Napel_C=  83520
#####                                                              k=109
&&&  masa= 3.0000  J= 0.7587  Napel=   390  Napel_C=  83910
#####                                                              k=110
&&&  masa= 3.0000  J= 0.6958  Napel=   525  Napel_C=  84435
#####                                                              k=111
&&&  masa= 3.0000  J= 0.6173  Napel=   360  Napel_C=  84795
#####                                                              k=112
&&&  masa= 3.0000  J= 0.6017  Napel=   660  Napel_C=  85455
#####                                                              k=113
&&&  masa= 3.0000  J= 0.4768  Napel=   345  Napel_C=  85800
#####                                                              k=114
&&&  masa= 3.0000  J= 0.3914  Napel=   390  Napel_C=  86190
#####                                                              k=115
&&&  masa= 3.0000  J= 0.3403  Napel=   465  Napel_C=  86655
#####                                                              k=116
&&&  masa= 3.0000  J= 0.2807  Napel=   315  Napel_C=  86970
#####                                                              k=117
&&&  masa= 3.0000  J= 0.2165  Napel=   210  Napel_C=  87180
#####                                                              k=118
&&&  masa= 3.0000  J= 0.1392  Napel=   330  Napel_C=  87510
#####                                                              k=119
&&&  masa= 3.0000  J= 0.0808  Napel=   765  Napel_C=  88275
Elapsed time is 881.146724 seconds.


 Final values for Overall integration using uRHC
&&&  yield mass= 3.0000  Light= 9.3622  Perf Index= 9.3622   NapelAvg=    736 
ijk=
     8
RHC_PSO_PBRJ13
PhotoBioReactor Optimal Control 
Local best: [Plbest,val]=Gen_Plbest_reg(i)
#####                                                              k=0
&&&  masa= 3.0004  J= 9.6315  Napel=   150  Napel_C=    150
#####                                                              k=1
&&&  masa= 3.0076  J= 9.5973  Napel=   315  Napel_C=    465
#####                                                              k=2
&&&  masa= 3.0001  J= 9.0790  Napel=   195  Napel_C=    660
#####                                                              k=3
&&&  masa= 3.0012  J= 9.4493  Napel=   360  Napel_C=   1020
#####                                                              k=4
&&&  masa= 3.0008  J= 9.6467  Napel=   345  Napel_C=   1365
#####                                                              k=5
&&&  masa= 3.0020  J= 9.2182  Napel=   405  Napel_C=   1770
#####                                                              k=6
&&&  masa= 3.0051  J= 9.2727  Napel=   210  Napel_C=   1980
#####                                                              k=7
&&&  masa= 3.0011  J= 9.0494  Napel=   270  Napel_C=   2250
#####                                                              k=8
&&&  masa= 3.0000  J= 9.1888  Napel=   705  Napel_C=   2955
#####                                                              k=9
&&&  masa= 3.0003  J= 8.9419  Napel=   285  Napel_C=   3240
#####                                                              k=10
&&&  masa= 3.0027  J= 8.7729  Napel=   225  Napel_C=   3465
#####                                                              k=11
&&&  masa= 3.0442  J= 9.4508  Napel=   180  Napel_C=   3645
#####                                                              k=12
&&&  masa= 3.0007  J= 8.6945  Napel=   210  Napel_C=   3855
#####                                                              k=13
&&&  masa= 3.0002  J= 8.9139  Napel=   255  Napel_C=   4110
#####                                                              k=14
&&&  masa= 3.0057  J= 9.2931  Napel=   165  Napel_C=   4275
#####                                                              k=15
&&&  masa= 3.0010  J= 7.9475  Napel=   255  Napel_C=   4530
#####                                                              k=16
&&&  masa= 3.0380  J= 7.5305  Napel=   240  Napel_C=   4770
#####                                                              k=17
&&&  masa= 3.0021  J= 7.9309  Napel=   240  Napel_C=   5010
#####                                                              k=18
&&&  masa= 3.0040  J= 7.8241  Napel=   195  Napel_C=   5205
#####                                                              k=19
&&&  masa= 3.0001  J= 7.7023  Napel=   300  Napel_C=   5505
#####                                                              k=20
&&&  masa= 3.0044  J= 8.1256  Napel=   195  Napel_C=   5700
#####                                                              k=21
&&&  masa= 3.0002  J= 7.4035  Napel=   195  Napel_C=   5895
#####                                                              k=22
&&&  masa= 3.0009  J= 7.9317  Napel=   210  Napel_C=   6105
#####                                                              k=23
&&&  masa= 3.0143  J= 7.1580  Napel=   135  Napel_C=   6240
#####                                                              k=24
&&&  masa= 3.0002  J= 7.4501  Napel=   255  Napel_C=   6495
#####                                                              k=25
&&&  masa= 3.0044  J= 7.7438  Napel=   225  Napel_C=   6720
#####                                                              k=26
&&&  masa= 3.0006  J= 7.3965  Napel=   180  Napel_C=   6900
#####                                                              k=27
&&&  masa= 3.0017  J= 7.0242  Napel=   240  Napel_C=   7140
#####                                                              k=28
&&&  masa= 3.0000  J= 6.4309  Napel=  1875  Napel_C=   9015
#####                                                              k=29
&&&  masa= 3.0013  J= 7.2844  Napel=   345  Napel_C=   9360
#####                                                              k=30
&&&  masa= 3.0011  J= 7.4873  Napel=   285  Napel_C=   9645
#####                                                              k=31
&&&  masa= 3.0020  J= 6.7487  Napel=   255  Napel_C=   9900
#####                                                              k=32
&&&  masa= 3.0001  J= 6.7232  Napel=   360  Napel_C=  10260
#####                                                              k=33
&&&  masa= 3.0261  J= 7.2866  Napel=   180  Napel_C=  10440
#####                                                              k=34
&&&  masa= 3.0001  J= 6.7275  Napel=   255  Napel_C=  10695
#####                                                              k=35
&&&  masa= 3.0000  J= 6.8495  Napel=  1620  Napel_C=  12315
#####                                                              k=36
&&&  masa= 3.0021  J= 6.9491  Napel=   270  Napel_C=  12585
#####                                                              k=37
&&&  masa= 3.0000  J= 6.6909  Napel=  2520  Napel_C=  15105
#####                                                              k=38
&&&  masa= 3.0000  J= 6.5509  Napel=   210  Napel_C=  15315
#####                                                              k=39
&&&  masa= 3.0000  J= 6.5576  Napel=   690  Napel_C=  16005
#####                                                              k=40
&&&  masa= 3.0019  J= 6.6095  Napel=   150  Napel_C=  16155
#####                                                              k=41
&&&  masa= 3.0159  J= 6.0693  Napel=   135  Napel_C=  16290
#####                                                              k=42
&&&  masa= 3.0000  J= 6.2840  Napel=   870  Napel_C=  17160
#####                                                              k=43
&&&  masa= 3.0000  J= 6.2666  Napel=   750  Napel_C=  17910
#####                                                              k=44
&&&  masa= 3.0000  J= 6.0319  Napel=   390  Napel_C=  18300
#####                                                              k=45
&&&  masa= 3.0035  J= 6.2321  Napel=   180  Napel_C=  18480
#####                                                              k=46
&&&  masa= 3.0018  J= 5.7935  Napel=   330  Napel_C=  18810
#####                                                              k=47
&&&  masa= 3.0000  J= 6.0323  Napel=  1395  Napel_C=  20205
#####                                                              k=48
&&&  masa= 3.0000  J= 5.7068  Napel=   510  Napel_C=  20715
#####                                                              k=49
&&&  masa= 3.0083  J= 5.9047  Napel=   240  Napel_C=  20955
#####                                                              k=50
&&&  masa= 3.0079  J= 5.3019  Napel=   240  Napel_C=  21195
#####                                                              k=51
&&&  masa= 3.0003  J= 5.0921  Napel=   210  Napel_C=  21405
#####                                                              k=52
&&&  masa= 3.0100  J= 4.6812  Napel=  2175  Napel_C=  23580
#####                                                              k=53
&&&  masa= 3.0080  J= 5.6937  Napel=   255  Napel_C=  23835
#####                                                              k=54
&&&  masa= 3.0013  J= 5.3251  Napel=   255  Napel_C=  24090
#####                                                              k=55
&&&  masa= 3.0000  J= 5.2627  Napel=   645  Napel_C=  24735
#####                                                              k=56
&&&  masa= 3.0011  J= 5.8071  Napel=   360  Napel_C=  25095
#####                                                              k=57
&&&  masa= 3.0001  J= 5.0657  Napel=   465  Napel_C=  25560
#####                                                              k=58
&&&  masa= 3.0001  J= 4.5730  Napel=   285  Napel_C=  25845
#####                                                              k=59
&&&  masa= 3.0000  J= 4.6217  Napel=   645  Napel_C=  26490
#####                                                              k=60
&&&  masa= 3.0002  J= 4.4408  Napel=   720  Napel_C=  27210
#####                                                              k=61
&&&  masa= 3.0000  J= 4.3741  Napel=   690  Napel_C=  27900
#####                                                              k=62
&&&  masa= 3.0000  J= 4.2433  Napel=   975  Napel_C=  28875
#####                                                              k=63
&&&  masa= 3.0001  J= 4.2020  Napel=   270  Napel_C=  29145
#####                                                              k=64
&&&  masa= 3.0000  J= 4.4956  Napel=   585  Napel_C=  29730
#####                                                              k=65
&&&  masa= 3.0100  J= 4.5138  Napel=   240  Napel_C=  29970
#####                                                              k=66
&&&  masa= 3.0042  J= 4.0681  Napel=   570  Napel_C=  30540
#####                                                              k=67
&&&  masa= 3.0001  J= 4.3960  Napel=   525  Napel_C=  31065
#####                                                              k=68
&&&  masa= 3.0000  J= 4.0964  Napel=  2115  Napel_C=  33180
#####                                                              k=69
&&&  masa= 3.0009  J= 3.6818  Napel=   210  Napel_C=  33390
#####                                                              k=70
&&&  masa= 3.0000  J= 3.9103  Napel=  2805  Napel_C=  36195
#####                                                              k=71
&&&  masa= 3.0000  J= 4.0676  Napel=   375  Napel_C=  36570
#####                                                              k=72
&&&  masa= 3.0129  J= 3.4332  Napel=   795  Napel_C=  37365
#####                                                              k=73
&&&  masa= 3.0000  J= 3.7862  Napel=   630  Napel_C=  37995
#####                                                              k=74
&&&  masa= 3.0003  J= 3.1284  Napel=  3165  Napel_C=  41160
#####                                                              k=75
&&&  masa= 3.0000  J= 3.1947  Napel=  2610  Napel_C=  43770
#####                                                              k=76
&&&  masa= 3.0016  J= 3.9181  Napel=   120  Napel_C=  43890
#####                                                              k=77
&&&  masa= 3.0000  J= 3.1973  Napel=  2460  Napel_C=  46350
#####                                                              k=78
&&&  masa= 3.0001  J= 3.1038  Napel=   990  Napel_C=  47340
#####                                                              k=79
&&&  masa= 3.0000  J= 3.1806  Napel=  2295  Napel_C=  49635
#####                                                              k=80
&&&  masa= 3.0000  J= 3.1976  Napel=   315  Napel_C=  49950
#####                                                              k=81
&&&  masa= 3.0000  J= 3.0205  Napel=   600  Napel_C=  50550
#####                                                              k=82
&&&  masa= 3.0000  J= 2.9552  Napel=  1785  Napel_C=  52335
#####                                                              k=83
&&&  masa= 3.0005  J= 2.8819  Napel=  2100  Napel_C=  54435
#####                                                              k=84
&&&  masa= 3.0000  J= 3.0177  Napel=   750  Napel_C=  55185
#####                                                              k=85
&&&  masa= 3.0000  J= 2.7896  Napel=   495  Napel_C=  55680
#####                                                              k=86
&&&  masa= 3.0001  J= 2.7407  Napel=   225  Napel_C=  55905
#####                                                              k=87
&&&  masa= 3.0000  J= 2.6055  Napel=   300  Napel_C=  56205
#####                                                              k=88
&&&  masa= 3.0000  J= 2.4276  Napel=  1965  Napel_C=  58170
#####                                                              k=89
&&&  masa= 3.0000  J= 2.4104  Napel=   240  Napel_C=  58410
#####                                                              k=90
&&&  masa= 3.0016  J= 2.1630  Napel=  2880  Napel_C=  61290
#####                                                              k=91
&&&  masa= 3.0000  J= 2.2725  Napel=  1305  Napel_C=  62595
#####                                                              k=92
&&&  masa= 3.0014  J= 2.0088  Napel=  3210  Napel_C=  65805
#####                                                              k=93
&&&  masa= 3.0000  J= 2.1894  Napel=   435  Napel_C=  66240
#####                                                              k=94
&&&  masa= 3.0000  J= 1.9659  Napel=  1035  Napel_C=  67275
#####                                                              k=95
&&&  masa= 3.0000  J= 1.9310  Napel=   570  Napel_C=  67845
#####                                                              k=96
&&&  masa= 3.0000  J= 2.0109  Napel=   255  Napel_C=  68100
#####                                                              k=97
&&&  masa= 3.0000  J= 1.8959  Napel=   255  Napel_C=  68355
#####                                                              k=98
&&&  masa= 3.0000  J= 1.7502  Napel=  1785  Napel_C=  70140
#####                                                              k=99
&&&  masa= 3.0000  J= 1.5839  Napel=  1650  Napel_C=  71790
#####                                                              k=100
&&&  masa= 3.0000  J= 1.5399  Napel=   330  Napel_C=  72120
#####                                                              k=101
&&&  masa= 3.0000  J= 1.4675  Napel=   285  Napel_C=  72405
#####                                                              k=102
&&&  masa= 3.0000  J= 1.3856  Napel=   255  Napel_C=  72660
#####                                                              k=103
&&&  masa= 3.0000  J= 1.2858  Napel=   540  Napel_C=  73200
#####                                                              k=104
&&&  masa= 3.0000  J= 1.2087  Napel=   315  Napel_C=  73515
#####                                                              k=105
&&&  masa= 3.0000  J= 1.1252  Napel=   510  Napel_C=  74025
#####                                                              k=106
&&&  masa= 3.0000  J= 1.0544  Napel=  1680  Napel_C=  75705
#####                                                              k=107
&&&  masa= 3.0000  J= 0.9609  Napel=   615  Napel_C=  76320
#####                                                              k=108
&&&  masa= 3.0000  J= 0.8799  Napel=   735  Napel_C=  77055
#####                                                              k=109
&&&  masa= 3.0000  J= 0.8392  Napel=   390  Napel_C=  77445
#####                                                              k=110
&&&  masa= 3.0000  J= 0.7465  Napel=   315  Napel_C=  77760
#####                                                              k=111
&&&  masa= 3.0000  J= 0.6880  Napel=   390  Napel_C=  78150
#####                                                              k=112
&&&  masa= 3.0000  J= 0.5910  Napel=   405  Napel_C=  78555
#####                                                              k=113
&&&  masa= 3.0000  J= 0.5115  Napel=   345  Napel_C=  78900
#####                                                              k=114
&&&  masa= 3.0000  J= 0.4444  Napel=   450  Napel_C=  79350
#####                                                              k=115
&&&  masa= 3.0000  J= 0.3784  Napel=   345  Napel_C=  79695
#####                                                              k=116
&&&  masa= 3.0000  J= 0.3155  Napel=   570  Napel_C=  80265
#####                                                              k=117
&&&  masa= 3.0000  J= 0.2180  Napel=   315  Napel_C=  80580
#####                                                              k=118
&&&  masa= 3.0000  J= 0.1521  Napel=   180  Napel_C=  80760
#####                                                              k=119
&&&  masa= 3.0000  J= 0.0708  Napel=   660  Napel_C=  81420
Elapsed time is 798.430046 seconds.


 Final values for Overall integration using uRHC
&&&  yield mass= 3.0000  Light= 9.1986  Perf Index= 9.1986   NapelAvg=    679 
ijk=
     9
RHC_PSO_PBRJ13
PhotoBioReactor Optimal Control 
Local best: [Plbest,val]=Gen_Plbest_reg(i)
#####                                                              k=0
&&&  masa= 3.0000  J= 9.5311  Napel=   195  Napel_C=    195
#####                                                              k=1
&&&  masa= 3.0002  J= 8.9240  Napel=   270  Napel_C=    465
#####                                                              k=2
&&&  masa= 3.0031  J= 8.6444  Napel=  1035  Napel_C=   1500
#####                                                              k=3
&&&  masa= 3.0006  J= 9.4794  Napel=   270  Napel_C=   1770
#####                                                              k=4
&&&  masa= 3.0614  J= 9.9919  Napel=   225  Napel_C=   1995
#####                                                              k=5
&&&  masa= 3.0302  J= 9.6635  Napel=   255  Napel_C=   2250
#####                                                              k=6
&&&  masa= 3.0018  J= 9.3584  Napel=   210  Napel_C=   2460
#####                                                              k=7
&&&  masa= 3.0014  J= 9.2779  Napel=   195  Napel_C=   2655
#####                                                              k=8
&&&  masa= 3.0010  J= 9.0530  Napel=   180  Napel_C=   2835
#####                                                              k=9
&&&  masa= 3.0109  J= 8.5755  Napel=   240  Napel_C=   3075
#####                                                              k=10
&&&  masa= 3.0000  J= 8.5547  Napel=   390  Napel_C=   3465
#####                                                              k=11
&&&  masa= 3.0005  J= 8.4162  Napel=   285  Napel_C=   3750
#####                                                              k=12
&&&  masa= 3.0075  J= 7.9704  Napel=   180  Napel_C=   3930
#####                                                              k=13
&&&  masa= 3.0064  J= 8.9389  Napel=   180  Napel_C=   4110
#####                                                              k=14
&&&  masa= 3.0050  J= 8.6213  Napel=   135  Napel_C=   4245
#####                                                              k=15
&&&  masa= 3.0092  J= 7.5965  Napel=   450  Napel_C=   4695
#####                                                              k=16
&&&  masa= 3.0013  J= 7.8239  Napel=   330  Napel_C=   5025
#####                                                              k=17
&&&  masa= 3.0021  J= 8.6278  Napel=   165  Napel_C=   5190
#####                                                              k=18
&&&  masa= 3.0002  J= 8.0340  Napel=   270  Napel_C=   5460
#####                                                              k=19
&&&  masa= 3.0000  J= 7.9910  Napel=   510  Napel_C=   5970
#####                                                              k=20
&&&  masa= 3.0014  J= 8.3725  Napel=   345  Napel_C=   6315
#####                                                              k=21
&&&  masa= 3.0243  J= 8.2342  Napel=   345  Napel_C=   6660
#####                                                              k=22
&&&  masa= 3.0002  J= 7.8837  Napel=   330  Napel_C=   6990
#####                                                              k=23
&&&  masa= 3.0040  J= 8.0401  Napel=   195  Napel_C=   7185
#####                                                              k=24
&&&  masa= 3.0055  J= 7.9459  Napel=   375  Napel_C=   7560
#####                                                              k=25
&&&  masa= 3.0170  J= 6.9825  Napel=   375  Napel_C=   7935
#####                                                              k=26
&&&  masa= 3.0001  J= 7.6465  Napel=   540  Napel_C=   8475
#####                                                              k=27
&&&  masa= 3.0003  J= 7.2415  Napel=   180  Napel_C=   8655
#####                                                              k=28
&&&  masa= 3.0000  J= 7.4423  Napel=   885  Napel_C=   9540
#####                                                              k=29
&&&  masa= 3.0000  J= 7.2912  Napel=   825  Napel_C=  10365
#####                                                              k=30
&&&  masa= 3.0013  J= 6.9360  Napel=   210  Napel_C=  10575
#####                                                              k=31
&&&  masa= 3.0035  J= 6.5468  Napel=   300  Napel_C=  10875
#####                                                              k=32
&&&  masa= 3.0000  J= 7.2162  Napel=  1050  Napel_C=  11925
#####                                                              k=33
&&&  masa= 3.0001  J= 6.4439  Napel=   300  Napel_C=  12225
#####                                                              k=34
&&&  masa= 3.0000  J= 6.9416  Napel=   870  Napel_C=  13095
#####                                                              k=35
&&&  masa= 3.0000  J= 6.4448  Napel=   375  Napel_C=  13470
#####                                                              k=36
&&&  masa= 3.0000  J= 6.8915  Napel=   870  Napel_C=  14340
#####                                                              k=37
&&&  masa= 3.0000  J= 6.8059  Napel=   435  Napel_C=  14775
#####                                                              k=38
&&&  masa= 3.0001  J= 6.2542  Napel=   270  Napel_C=  15045
#####                                                              k=39
&&&  masa= 3.0002  J= 6.2739  Napel=  2325  Napel_C=  17370
#####                                                              k=40
&&&  masa= 3.0011  J= 6.3948  Napel=   225  Napel_C=  17595
#####                                                              k=41
&&&  masa= 3.0001  J= 6.4062  Napel=   645  Napel_C=  18240
#####                                                              k=42
&&&  masa= 3.0001  J= 5.9871  Napel=  2565  Napel_C=  20805
#####                                                              k=43
&&&  masa= 3.0302  J= 6.4809  Napel=   240  Napel_C=  21045
#####                                                              k=44
&&&  masa= 3.0000  J= 6.1986  Napel=   870  Napel_C=  21915
#####                                                              k=45
&&&  masa= 3.0000  J= 5.8675  Napel=  2715  Napel_C=  24630
#####                                                              k=46
&&&  masa= 3.0000  J= 6.0142  Napel=  1425  Napel_C=  26055
#####                                                              k=47
&&&  masa= 3.0000  J= 5.8346  Napel=   735  Napel_C=  26790
#####                                                              k=48
&&&  masa= 3.0003  J= 5.4700  Napel=   225  Napel_C=  27015
#####                                                              k=49
&&&  masa= 3.0000  J= 5.1003  Napel=  1800  Napel_C=  28815
#####                                                              k=50
&&&  masa= 3.0000  J= 5.1946  Napel=  2220  Napel_C=  31035
#####                                                              k=51
&&&  masa= 3.0113  J= 4.8242  Napel=  1485  Napel_C=  32520
#####                                                              k=52
&&&  masa= 3.0000  J= 4.8149  Napel=  2055  Napel_C=  34575
#####                                                              k=53
&&&  masa= 3.0006  J= 5.1964  Napel=   270  Napel_C=  34845
#####                                                              k=54
&&&  masa= 3.0027  J= 5.6102  Napel=   150  Napel_C=  34995
#####                                                              k=55
&&&  masa= 3.0007  J= 4.8948  Napel=   255  Napel_C=  35250
#####                                                              k=56
&&&  masa= 3.0000  J= 4.8029  Napel=   420  Napel_C=  35670
#####                                                              k=57
&&&  masa= 3.0000  J= 4.9639  Napel=   450  Napel_C=  36120
#####                                                              k=58
&&&  masa= 3.0001  J= 4.8227  Napel=   555  Napel_C=  36675
#####                                                              k=59
&&&  masa= 3.0015  J= 4.6714  Napel=   180  Napel_C=  36855
#####                                                              k=60
&&&  masa= 3.0001  J= 4.4634  Napel=   315  Napel_C=  37170
#####                                                              k=61
&&&  masa= 3.0001  J= 4.7466  Napel=   285  Napel_C=  37455
#####                                                              k=62
&&&  masa= 3.0000  J= 4.6601  Napel=  2565  Napel_C=  40020
#####                                                              k=63
&&&  masa= 3.0003  J= 4.4736  Napel=   270  Napel_C=  40290
#####                                                              k=64
&&&  masa= 3.0000  J= 3.9527  Napel=   840  Napel_C=  41130
#####                                                              k=65
&&&  masa= 3.0000  J= 4.5226  Napel=   465  Napel_C=  41595
#####                                                              k=66
&&&  masa= 3.0000  J= 4.3185  Napel=  2085  Napel_C=  43680
#####                                                              k=67
&&&  masa= 3.0000  J= 3.8062  Napel=  1650  Napel_C=  45330
#####                                                              k=68
&&&  masa= 3.0000  J= 3.9953  Napel=   390  Napel_C=  45720
#####                                                              k=69
&&&  masa= 3.0000  J= 4.0639  Napel=   270  Napel_C=  45990
#####                                                              k=70
&&&  masa= 3.0000  J= 3.8600  Napel=  1095  Napel_C=  47085
#####                                                              k=71
&&&  masa= 3.0000  J= 4.1129  Napel=   510  Napel_C=  47595
#####                                                              k=72
&&&  masa= 3.0000  J= 3.7706  Napel=   540  Napel_C=  48135
#####                                                              k=73
&&&  masa= 3.0000  J= 3.5244  Napel=  2280  Napel_C=  50415
#####                                                              k=74
&&&  masa= 3.0000  J= 3.6518  Napel=   255  Napel_C=  50670
#####                                                              k=75
&&&  masa= 3.0000  J= 3.9182  Napel=   480  Napel_C=  51150
#####                                                              k=76
&&&  masa= 3.0000  J= 3.5116  Napel=   480  Napel_C=  51630
#####                                                              k=77
&&&  masa= 3.0000  J= 3.5611  Napel=  2160  Napel_C=  53790
#####                                                              k=78
&&&  masa= 3.0000  J= 2.9374  Napel=  1755  Napel_C=  55545
#####                                                              k=79
&&&  masa= 3.0000  J= 3.2039  Napel=  2025  Napel_C=  57570
#####                                                              k=80
&&&  masa= 3.0015  J= 2.6972  Napel=  1725  Napel_C=  59295
#####                                                              k=81
&&&  masa= 3.0000  J= 3.0493  Napel=   315  Napel_C=  59610
#####                                                              k=82
&&&  masa= 3.0000  J= 2.8803  Napel=   225  Napel_C=  59835
#####                                                              k=83
&&&  masa= 3.0000  J= 3.0482  Napel=  1320  Napel_C=  61155
#####                                                              k=84
&&&  masa= 3.0000  J= 2.8519  Napel=   720  Napel_C=  61875
#####                                                              k=85
&&&  masa= 3.0000  J= 2.6524  Napel=  2880  Napel_C=  64755
#####                                                              k=86
&&&  masa= 3.0000  J= 2.6349  Napel=   255  Napel_C=  65010
#####                                                              k=87
&&&  masa= 3.0000  J= 2.6009  Napel=   360  Napel_C=  65370
#####                                                              k=88
&&&  masa= 3.0000  J= 2.4150  Napel=  2475  Napel_C=  67845
#####                                                              k=89
&&&  masa= 3.0000  J= 2.4520  Napel=   525  Napel_C=  68370
#####                                                              k=90
&&&  masa= 3.0000  J= 2.4152  Napel=   630  Napel_C=  69000
#####                                                              k=91
&&&  masa= 3.0000  J= 2.2391  Napel=   225  Napel_C=  69225
#####                                                              k=92
&&&  masa= 3.0000  J= 2.1965  Napel=  2715  Napel_C=  71940
#####                                                              k=93
&&&  masa= 3.0000  J= 2.1335  Napel=  1575  Napel_C=  73515
#####                                                              k=94
&&&  masa= 3.0000  J= 2.1580  Napel=   240  Napel_C=  73755
#####                                                              k=95
&&&  masa= 3.0000  J= 2.0037  Napel=   510  Napel_C=  74265
#####                                                              k=96
&&&  masa= 3.0000  J= 1.8901  Napel=   735  Napel_C=  75000
#####                                                              k=97
&&&  masa= 3.0000  J= 1.7237  Napel=  2100  Napel_C=  77100
#####                                                              k=98
&&&  masa= 3.0000  J= 1.6778  Napel=  1200  Napel_C=  78300
#####                                                              k=99
&&&  masa= 3.0000  J= 1.6256  Napel=   375  Napel_C=  78675
#####                                                              k=100
&&&  masa= 3.0000  J= 1.5352  Napel=   360  Napel_C=  79035
#####                                                              k=101
&&&  masa= 3.0000  J= 1.4729  Napel=   330  Napel_C=  79365
#####                                                              k=102
&&&  masa= 3.0000  J= 1.3718  Napel=   645  Napel_C=  80010
#####                                                              k=103
&&&  masa= 3.0000  J= 1.3146  Napel=   570  Napel_C=  80580
#####                                                              k=104
&&&  masa= 3.0000  J= 1.2689  Napel=  1020  Napel_C=  81600
#####                                                              k=105
&&&  masa= 3.0000  J= 1.1763  Napel=   345  Napel_C=  81945
#####                                                              k=106
&&&  masa= 3.0000  J= 1.0825  Napel=   315  Napel_C=  82260
#####                                                              k=107
&&&  masa= 3.0000  J= 1.0053  Napel=   885  Napel_C=  83145
#####                                                              k=108
&&&  masa= 3.0000  J= 0.9311  Napel=   450  Napel_C=  83595
#####                                                              k=109
&&&  masa= 3.0000  J= 0.9600  Napel=   825  Napel_C=  84420
#####                                                              k=110
&&&  masa= 3.0000  J= 0.7503  Napel=   330  Napel_C=  84750
#####                                                              k=111
&&&  masa= 3.0000  J= 0.6988  Napel=  1035  Napel_C=  85785
#####                                                              k=112
&&&  masa= 3.0000  J= 0.6234  Napel=   450  Napel_C=  86235
#####                                                              k=113
&&&  masa= 3.0000  J= 0.5541  Napel=   555  Napel_C=  86790
#####                                                              k=114
&&&  masa= 3.0000  J= 0.4696  Napel=   390  Napel_C=  87180
#####                                                              k=115
&&&  masa= 3.0000  J= 0.3969  Napel=   315  Napel_C=  87495
#####                                                              k=116
&&&  masa= 3.0000  J= 0.3142  Napel=   285  Napel_C=  87780
#####                                                              k=117
&&&  masa= 3.0000  J= 0.2554  Napel=   405  Napel_C=  88185
#####                                                              k=118
&&&  masa= 3.0000  J= 0.1842  Napel=   300  Napel_C=  88485
#####                                                              k=119
&&&  masa= 3.0000  J= 0.1066  Napel=   270  Napel_C=  88755
Elapsed time is 880.786068 seconds.


 Final values for Overall integration using uRHC
&&&  yield mass= 3.0000  Light= 9.3125  Perf Index= 9.3125   NapelAvg=    740 
ijk=
    10
RHC_PSO_PBRJ13
PhotoBioReactor Optimal Control 
Local best: [Plbest,val]=Gen_Plbest_reg(i)
#####                                                              k=0
&&&  masa= 3.0004  J= 9.3224  Napel=   315  Napel_C=    315
#####                                                              k=1
&&&  masa= 3.0025  J= 9.6254  Napel=   225  Napel_C=    540
#####                                                              k=2
&&&  masa= 3.0104  J= 9.8413  Napel=   240  Napel_C=    780
#####                                                              k=3
&&&  masa= 3.0004  J= 9.4711  Napel=   330  Napel_C=   1110
#####                                                              k=4
&&&  masa= 3.0111  J= 9.6432  Napel=   420  Napel_C=   1530
#####                                                              k=5
&&&  masa= 3.0175  J= 9.6360  Napel=   210  Napel_C=   1740
#####                                                              k=6
&&&  masa= 3.0036  J= 9.4329  Napel=   165  Napel_C=   1905
#####                                                              k=7
&&&  masa= 3.0001  J= 8.5734  Napel=   150  Napel_C=   2055
#####                                                              k=8
&&&  masa= 3.0005  J= 9.4443  Napel=   165  Napel_C=   2220
#####                                                              k=9
&&&  masa= 3.0104  J= 9.3601  Napel=   180  Napel_C=   2400
#####                                                              k=10
&&&  masa= 3.0060  J= 8.2050  Napel=   105  Napel_C=   2505
#####                                                              k=11
&&&  masa= 3.0037  J= 9.4129  Napel=   240  Napel_C=   2745
#####                                                              k=12
&&&  masa= 3.0491  J= 9.3280  Napel=   180  Napel_C=   2925
#####                                                              k=13
&&&  masa= 3.0002  J= 8.0779  Napel=   255  Napel_C=   3180
#####                                                              k=14
&&&  masa= 3.0008  J= 8.5646  Napel=   345  Napel_C=   3525
#####                                                              k=15
&&&  masa= 3.0008  J= 7.7310  Napel=   270  Napel_C=   3795
#####                                                              k=16
&&&  masa= 3.0000  J= 7.8507  Napel=   735  Napel_C=   4530
#####                                                              k=17
&&&  masa= 3.0016  J= 7.9411  Napel=   225  Napel_C=   4755
#####                                                              k=18
&&&  masa= 3.0030  J= 7.5171  Napel=   180  Napel_C=   4935
#####                                                              k=19
&&&  masa= 3.0560  J= 9.0302  Napel=   240  Napel_C=   5175
#####                                                              k=20
&&&  masa= 3.0000  J= 7.9969  Napel=   555  Napel_C=   5730
#####                                                              k=21
&&&  masa= 3.0000  J= 7.5500  Napel=   345  Napel_C=   6075
#####                                                              k=22
&&&  masa= 3.0000  J= 8.2173  Napel=   780  Napel_C=   6855
#####                                                              k=23
&&&  masa= 3.0010  J= 7.5667  Napel=   135  Napel_C=   6990
#####                                                              k=24
&&&  masa= 3.0180  J= 8.2197  Napel=   495  Napel_C=   7485
#####                                                              k=25
&&&  masa= 3.0009  J= 7.4796  Napel=   615  Napel_C=   8100
#####                                                              k=26
&&&  masa= 3.0003  J= 7.4248  Napel=  2520  Napel_C=  10620
#####                                                              k=27
&&&  masa= 3.0043  J= 7.6336  Napel=   180  Napel_C=  10800
#####                                                              k=28
&&&  masa= 3.0005  J= 7.1556  Napel=   225  Napel_C=  11025
#####                                                              k=29
&&&  masa= 3.0007  J= 7.2757  Napel=   165  Napel_C=  11190
#####                                                              k=30
&&&  masa= 3.0003  J= 6.6888  Napel=   360  Napel_C=  11550
#####                                                              k=31
&&&  masa= 3.0053  J= 7.4266  Napel=   150  Napel_C=  11700
#####                                                              k=32
&&&  masa= 3.0002  J= 6.5012  Napel=   345  Napel_C=  12045
#####                                                              k=33
&&&  masa= 3.0001  J= 7.1741  Napel=   510  Napel_C=  12555
#####                                                              k=34
&&&  masa= 3.0006  J= 6.3722  Napel=   150  Napel_C=  12705
#####                                                              k=35
&&&  masa= 3.0011  J= 6.5908  Napel=   210  Napel_C=  12915
#####                                                              k=36
&&&  masa= 3.0123  J= 6.3062  Napel=   165  Napel_C=  13080
#####                                                              k=37
&&&  masa= 3.0049  J= 6.2649  Napel=  1020  Napel_C=  14100
#####                                                              k=38
&&&  masa= 3.0000  J= 6.7147  Napel=   360  Napel_C=  14460
#####                                                              k=39
&&&  masa= 3.0001  J= 6.5054  Napel=   465  Napel_C=  14925
#####                                                              k=40
&&&  masa= 3.0012  J= 5.9658  Napel=   255  Napel_C=  15180
#####                                                              k=41
&&&  masa= 3.0014  J= 6.4617  Napel=   210  Napel_C=  15390
#####                                                              k=42
&&&  masa= 3.0000  J= 6.2093  Napel=  2010  Napel_C=  17400
#####                                                              k=43
&&&  masa= 3.0030  J= 6.4833  Napel=   180  Napel_C=  17580
#####                                                              k=44
&&&  masa= 3.0084  J= 5.9005  Napel=   135  Napel_C=  17715
#####                                                              k=45
&&&  masa= 3.0039  J= 6.1122  Napel=   510  Napel_C=  18225
#####                                                              k=46
&&&  masa= 3.0000  J= 5.4462  Napel=   540  Napel_C=  18765
#####                                                              k=47
&&&  masa= 3.0032  J= 5.6185  Napel=  2820  Napel_C=  21585
#####                                                              k=48
&&&  masa= 3.0030  J= 5.4721  Napel=   180  Napel_C=  21765
#####                                                              k=49
&&&  masa= 3.0002  J= 5.6753  Napel=   915  Napel_C=  22680
#####                                                              k=50
&&&  masa= 3.0062  J= 6.3007  Napel=   270  Napel_C=  22950
#####                                                              k=51
&&&  masa= 3.0353  J= 6.0012  Napel=   285  Napel_C=  23235
#####                                                              k=52
&&&  masa= 3.0000  J= 5.0903  Napel=   660  Napel_C=  23895
#####                                                              k=53
&&&  masa= 3.0000  J= 5.4093  Napel=   990  Napel_C=  24885
#####                                                              k=54
&&&  masa= 3.0000  J= 5.0326  Napel=   675  Napel_C=  25560
#####                                                              k=55
&&&  masa= 3.0000  J= 4.9385  Napel=  2145  Napel_C=  27705
#####                                                              k=56
&&&  masa= 3.0000  J= 5.1290  Napel=   855  Napel_C=  28560
#####                                                              k=57
&&&  masa= 3.0002  J= 4.8978  Napel=   255  Napel_C=  28815
#####                                                              k=58
&&&  masa= 3.0000  J= 4.8795  Napel=   690  Napel_C=  29505
#####                                                              k=59
&&&  masa= 3.0002  J= 4.8932  Napel=   225  Napel_C=  29730
#####                                                              k=60
&&&  masa= 3.0000  J= 4.8168  Napel=   270  Napel_C=  30000
#####                                                              k=61
&&&  masa= 3.0000  J= 4.6933  Napel=  2490  Napel_C=  32490
#####                                                              k=62
&&&  masa= 3.0004  J= 4.8667  Napel=   465  Napel_C=  32955
#####                                                              k=63
&&&  masa= 3.0000  J= 4.7765  Napel=  1620  Napel_C=  34575
#####                                                              k=64
&&&  masa= 3.0000  J= 4.5338  Napel=   930  Napel_C=  35505
#####                                                              k=65
&&&  masa= 3.0001  J= 3.9434  Napel=  2625  Napel_C=  38130
#####                                                              k=66
&&&  masa= 3.0013  J= 4.1822  Napel=   300  Napel_C=  38430
#####                                                              k=67
&&&  masa= 3.0000  J= 4.0225  Napel=  2460  Napel_C=  40890
#####                                                              k=68
&&&  masa= 3.0004  J= 4.3016  Napel=   270  Napel_C=  41160
#####                                                              k=69
&&&  masa= 3.0001  J= 4.2501  Napel=   300  Napel_C=  41460
#####                                                              k=70
&&&  masa= 3.0000  J= 3.6069  Napel=   600  Napel_C=  42060
#####                                                              k=71
&&&  masa= 3.0078  J= 4.1465  Napel=   120  Napel_C=  42180
#####                                                              k=72
&&&  masa= 3.0000  J= 3.6014  Napel=  2430  Napel_C=  44610
#####                                                              k=73
&&&  masa= 3.0000  J= 3.9658  Napel=  1050  Napel_C=  45660
#####                                                              k=74
&&&  masa= 3.0000  J= 3.5164  Napel=   330  Napel_C=  45990
#####                                                              k=75
&&&  masa= 3.0000  J= 3.3934  Napel=  2520  Napel_C=  48510
#####                                                              k=76
&&&  masa= 3.0001  J= 3.5115  Napel=   285  Napel_C=  48795
#####                                                              k=77
&&&  masa= 3.0000  J= 3.1810  Napel=  2085  Napel_C=  50880
#####                                                              k=78
&&&  masa= 3.0001  J= 3.3003  Napel=   210  Napel_C=  51090
#####                                                              k=79
&&&  masa= 3.0000  J= 3.0294  Napel=   270  Napel_C=  51360
#####                                                              k=80
&&&  masa= 3.0000  J= 2.5789  Napel=  2940  Napel_C=  54300
#####                                                              k=81
&&&  masa= 3.0000  J= 2.8028  Napel=  2715  Napel_C=  57015
#####                                                              k=82
&&&  masa= 3.0000  J= 2.6264  Napel=  2415  Napel_C=  59430
#####                                                              k=83
&&&  masa= 3.0000  J= 2.9136  Napel=   375  Napel_C=  59805
#####                                                              k=84
&&&  masa= 3.0002  J= 2.9555  Napel=   225  Napel_C=  60030
#####                                                              k=85
&&&  masa= 3.0000  J= 2.5871  Napel=   360  Napel_C=  60390
#####                                                              k=86
&&&  masa= 3.0000  J= 2.6937  Napel=   405  Napel_C=  60795
#####                                                              k=87
&&&  masa= 3.0001  J= 2.6066  Napel=   285  Napel_C=  61080
#####                                                              k=88
&&&  masa= 3.0000  J= 2.5624  Napel=   270  Napel_C=  61350
#####                                                              k=89
&&&  masa= 3.0000  J= 2.2679  Napel=   645  Napel_C=  61995
#####                                                              k=90
&&&  masa= 3.0067  J= 2.2812  Napel=  1860  Napel_C=  63855
#####                                                              k=91
&&&  masa= 3.0000  J= 2.1623  Napel=  1845  Napel_C=  65700
#####                                                              k=92
&&&  masa= 3.0000  J= 2.1142  Napel=  1395  Napel_C=  67095
#####                                                              k=93
&&&  masa= 3.0000  J= 1.9357  Napel=  2625  Napel_C=  69720
#####                                                              k=94
&&&  masa= 3.0000  J= 1.9892  Napel=  1770  Napel_C=  71490
#####                                                              k=95
&&&  masa= 3.0000  J= 1.7637  Napel=  2550  Napel_C=  74040
#####                                                              k=96
&&&  masa= 3.0000  J= 1.9179  Napel=   690  Napel_C=  74730
#####                                                              k=97
&&&  masa= 3.0000  J= 1.7918  Napel=   300  Napel_C=  75030
#####                                                              k=98
&&&  masa= 3.0000  J= 1.7144  Napel=   330  Napel_C=  75360
#####                                                              k=99
&&&  masa= 3.0000  J= 1.6089  Napel=   570  Napel_C=  75930
#####                                                              k=100
&&&  masa= 3.0000  J= 1.5403  Napel=   345  Napel_C=  76275
#####                                                              k=101
&&&  masa= 3.0000  J= 1.5456  Napel=   690  Napel_C=  76965
#####                                                              k=102
&&&  masa= 3.0000  J= 1.3833  Napel=   285  Napel_C=  77250
#####                                                              k=103
&&&  masa= 3.0000  J= 1.3488  Napel=  1335  Napel_C=  78585
#####                                                              k=104
&&&  masa= 3.0000  J= 1.2075  Napel=   825  Napel_C=  79410
#####                                                              k=105
&&&  masa= 3.0000  J= 1.1289  Napel=   720  Napel_C=  80130
#####                                                              k=106
&&&  masa= 3.0000  J= 1.0098  Napel=   375  Napel_C=  80505
#####                                                              k=107
&&&  masa= 3.0000  J= 0.9587  Napel=   555  Napel_C=  81060
#####                                                              k=108
&&&  masa= 3.0000  J= 0.8773  Napel=   420  Napel_C=  81480
#####                                                              k=109
&&&  masa= 3.0000  J= 0.8046  Napel=   330  Napel_C=  81810
#####                                                              k=110
&&&  masa= 3.0000  J= 0.7669  Napel=   285  Napel_C=  82095
#####                                                              k=111
&&&  masa= 3.0000  J= 0.8022  Napel=   495  Napel_C=  82590
#####                                                              k=112
&&&  masa= 3.0000  J= 0.5795  Napel=   450  Napel_C=  83040
#####                                                              k=113
&&&  masa= 3.0000  J= 0.5174  Napel=   555  Napel_C=  83595
#####                                                              k=114
&&&  masa= 3.0000  J= 0.4587  Napel=   330  Napel_C=  83925
#####                                                              k=115
&&&  masa= 3.0000  J= 0.3849  Napel=   240  Napel_C=  84165
#####                                                              k=116
&&&  masa= 3.0000  J= 0.3209  Napel=   495  Napel_C=  84660
#####                                                              k=117
&&&  masa= 3.0000  J= 0.2422  Napel=   390  Napel_C=  85050
#####                                                              k=118
&&&  masa= 3.0000  J= 0.1521  Napel=   465  Napel_C=  85515
#####                                                              k=119
&&&  masa= 3.0000  J= 0.0721  Napel=  1935  Napel_C=  87450
Elapsed time is 862.222445 seconds.


 Final values for Overall integration using uRHC
&&&  yield mass= 3.0000  Light= 9.3089  Perf Index= 9.3089   NapelAvg=    729 
ijk=
    11
RHC_PSO_PBRJ13
PhotoBioReactor Optimal Control 
Local best: [Plbest,val]=Gen_Plbest_reg(i)
#####                                                              k=0
&&&  masa= 3.0006  J= 9.5645  Napel=   240  Napel_C=    240
#####                                                              k=1
&&&  masa= 3.0021  J= 8.9230  Napel=   255  Napel_C=    495
#####                                                              k=2
&&&  masa= 3.0012  J= 8.8775  Napel=   375  Napel_C=    870
#####                                                              k=3
&&&  masa= 3.0035  J= 9.5365  Napel=   300  Napel_C=   1170
#####                                                              k=4
&&&  masa= 3.0005  J= 8.7731  Napel=   165  Napel_C=   1335
#####                                                              k=5
&&&  masa= 3.0378  J= 9.9516  Napel=   180  Napel_C=   1515
#####                                                              k=6
&&&  masa= 3.0422  J= 9.5567  Napel=   150  Napel_C=   1665
#####                                                              k=7
&&&  masa= 3.0035  J= 8.4555  Napel=   285  Napel_C=   1950
#####                                                              k=8
&&&  masa= 3.0009  J= 8.6626  Napel=   135  Napel_C=   2085
#####                                                              k=9
&&&  masa= 3.0247  J= 9.2789  Napel=   165  Napel_C=   2250
#####                                                              k=10
&&&  masa= 3.0341  J= 9.4369  Napel=   390  Napel_C=   2640
#####                                                              k=11
&&&  masa= 3.0012  J= 8.2060  Napel=   165  Napel_C=   2805
#####                                                              k=12
&&&  masa= 3.0005  J= 7.9268  Napel=   495  Napel_C=   3300
#####                                                              k=13
&&&  masa= 3.0051  J= 7.6814  Napel=   240  Napel_C=   3540
#####                                                              k=14
&&&  masa= 3.0000  J= 7.9302  Napel=   750  Napel_C=   4290
#####                                                              k=15
&&&  masa= 3.0002  J= 8.2405  Napel=   165  Napel_C=   4455
#####                                                              k=16
&&&  masa= 3.0091  J= 8.9470  Napel=   210  Napel_C=   4665
#####                                                              k=17
&&&  masa= 3.0004  J= 7.7777  Napel=   195  Napel_C=   4860
#####                                                              k=18
&&&  masa= 3.0075  J= 8.4109  Napel=   255  Napel_C=   5115
#####                                                              k=19
&&&  masa= 3.0254  J= 8.4175  Napel=   300  Napel_C=   5415
#####                                                              k=20
&&&  masa= 3.0103  J= 7.4720  Napel=   255  Napel_C=   5670
#####                                                              k=21
&&&  masa= 3.0000  J= 7.2797  Napel=  1095  Napel_C=   6765
#####                                                              k=22
&&&  masa= 3.0301  J= 8.3474  Napel=   270  Napel_C=   7035
#####                                                              k=23
&&&  masa= 3.0039  J= 7.7160  Napel=   150  Napel_C=   7185
#####                                                              k=24
&&&  masa= 3.0005  J= 7.7642  Napel=   330  Napel_C=   7515
#####                                                              k=25
&&&  masa= 3.0009  J= 7.6013  Napel=   210  Napel_C=   7725
#####                                                              k=26
&&&  masa= 3.0030  J= 7.2641  Napel=   210  Napel_C=   7935
#####                                                              k=27
&&&  masa= 3.0000  J= 7.5270  Napel=   645  Napel_C=   8580
#####                                                              k=28
&&&  masa= 3.0181  J= 7.6933  Napel=   210  Napel_C=   8790
#####                                                              k=29
&&&  masa= 3.0076  J= 7.6359  Napel=   165  Napel_C=   8955
#####                                                              k=30
&&&  masa= 3.0001  J= 6.7380  Napel=   435  Napel_C=   9390
#####                                                              k=31
&&&  masa= 3.0002  J= 6.6765  Napel=   495  Napel_C=   9885
#####                                                              k=32
&&&  masa= 3.0000  J= 6.5608  Napel=   330  Napel_C=  10215
#####                                                              k=33
&&&  masa= 3.0009  J= 7.1262  Napel=   240  Napel_C=  10455
#####                                                              k=34
&&&  masa= 3.0035  J= 7.0364  Napel=   210  Napel_C=  10665
#####                                                              k=35
&&&  masa= 3.0026  J= 6.3954  Napel=   240  Napel_C=  10905
#####                                                              k=36
&&&  masa= 3.0005  J= 6.4318  Napel=   195  Napel_C=  11100
#####                                                              k=37
&&&  masa= 3.0099  J= 6.0669  Napel=   825  Napel_C=  11925
#####                                                              k=38
&&&  masa= 3.0000  J= 6.4975  Napel=   675  Napel_C=  12600
#####                                                              k=39
&&&  masa= 3.0000  J= 6.4779  Napel=  1200  Napel_C=  13800
#####                                                              k=40
&&&  masa= 3.0053  J= 6.3150  Napel=   210  Napel_C=  14010
#####                                                              k=41
&&&  masa= 3.0000  J= 6.3765  Napel=   225  Napel_C=  14235
#####                                                              k=42
&&&  masa= 3.0000  J= 6.0349  Napel=  2595  Napel_C=  16830
#####                                                              k=43
&&&  masa= 3.0000  J= 5.8300  Napel=   540  Napel_C=  17370
#####                                                              k=44
&&&  masa= 3.0026  J= 6.2143  Napel=   345  Napel_C=  17715
#####                                                              k=45
&&&  masa= 3.0001  J= 5.8560  Napel=  2115  Napel_C=  19830
#####                                                              k=46
&&&  masa= 3.0001  J= 5.4739  Napel=   375  Napel_C=  20205
#####                                                              k=47
&&&  masa= 3.0004  J= 5.2141  Napel=   360  Napel_C=  20565
#####                                                              k=48
&&&  masa= 3.0020  J= 6.0849  Napel=   240  Napel_C=  20805
#####                                                              k=49
&&&  masa= 3.0004  J= 5.9727  Napel=   240  Napel_C=  21045
#####                                                              k=50
&&&  masa= 3.0000  J= 5.4748  Napel=   645  Napel_C=  21690
#####                                                              k=51
&&&  masa= 3.0004  J= 5.3132  Napel=   195  Napel_C=  21885
#####                                                              k=52
&&&  masa= 3.0011  J= 4.9893  Napel=   270  Napel_C=  22155
#####                                                              k=53
&&&  masa= 3.0000  J= 5.0074  Napel=  1470  Napel_C=  23625
#####                                                              k=54
&&&  masa= 3.0006  J= 5.6254  Napel=   270  Napel_C=  23895
#####                                                              k=55
&&&  masa= 3.0152  J= 5.2659  Napel=   135  Napel_C=  24030
#####                                                              k=56
&&&  masa= 3.0009  J= 4.8046  Napel=   450  Napel_C=  24480
#####                                                              k=57
&&&  masa= 3.0005  J= 4.8996  Napel=   195  Napel_C=  24675
#####                                                              k=58
&&&  masa= 3.0002  J= 4.7135  Napel=   315  Napel_C=  24990
#####                                                              k=59
&&&  masa= 3.0002  J= 4.8553  Napel=   285  Napel_C=  25275
#####                                                              k=60
&&&  masa= 3.0002  J= 4.8022  Napel=   930  Napel_C=  26205
#####                                                              k=61
&&&  masa= 3.0029  J= 4.9690  Napel=   315  Napel_C=  26520
#####                                                              k=62
&&&  masa= 3.0001  J= 4.8065  Napel=   300  Napel_C=  26820
#####                                                              k=63
&&&  masa= 3.0000  J= 4.4446  Napel=  1620  Napel_C=  28440
#####                                                              k=64
&&&  masa= 3.0004  J= 4.5027  Napel=   240  Napel_C=  28680
#####                                                              k=65
&&&  masa= 3.0028  J= 4.3487  Napel=   150  Napel_C=  28830
#####                                                              k=66
&&&  masa= 3.0013  J= 3.9768  Napel=   810  Napel_C=  29640
#####                                                              k=67
&&&  masa= 3.0000  J= 4.1269  Napel=  2595  Napel_C=  32235
#####                                                              k=68
&&&  masa= 3.0014  J= 3.7227  Napel=   345  Napel_C=  32580
#####                                                              k=69
&&&  masa= 3.0000  J= 4.3139  Napel=  1845  Napel_C=  34425
#####                                                              k=70
&&&  masa= 3.0001  J= 3.9681  Napel=  2625  Napel_C=  37050
#####                                                              k=71
&&&  masa= 3.0000  J= 3.5468  Napel=   750  Napel_C=  37800
#####                                                              k=72
&&&  masa= 3.0000  J= 3.9872  Napel=   795  Napel_C=  38595
#####                                                              k=73
&&&  masa= 3.0168  J= 3.3642  Napel=   375  Napel_C=  38970
#####                                                              k=74
&&&  masa= 3.0000  J= 3.7683  Napel=   315  Napel_C=  39285
#####                                                              k=75
&&&  masa= 3.0104  J= 3.3953  Napel=  1470  Napel_C=  40755
#####                                                              k=76
&&&  masa= 3.0001  J= 3.4431  Napel=   195  Napel_C=  40950
#####                                                              k=77
&&&  masa= 3.0000  J= 3.2469  Napel=   300  Napel_C=  41250
#####                                                              k=78
&&&  masa= 3.0012  J= 3.4739  Napel=   150  Napel_C=  41400
#####                                                              k=79
&&&  masa= 3.0000  J= 3.2129  Napel=   240  Napel_C=  41640
#####                                                              k=80
&&&  masa= 3.0109  J= 2.9083  Napel=  2175  Napel_C=  43815
#####                                                              k=81
&&&  masa= 3.0026  J= 2.9386  Napel=   240  Napel_C=  44055
#####                                                              k=82
&&&  masa= 3.0000  J= 3.0509  Napel=  1725  Napel_C=  45780
#####                                                              k=83
&&&  masa= 3.0000  J= 2.8193  Napel=  1080  Napel_C=  46860
#####                                                              k=84
&&&  masa= 3.0000  J= 2.8876  Napel=   525  Napel_C=  47385
#####                                                              k=85
&&&  masa= 3.0000  J= 2.5808  Napel=  1005  Napel_C=  48390
#####                                                              k=86
&&&  masa= 3.0000  J= 2.7403  Napel=   240  Napel_C=  48630
#####                                                              k=87
&&&  masa= 3.0000  J= 2.5922  Napel=  1815  Napel_C=  50445
#####                                                              k=88
&&&  masa= 3.0000  J= 2.3942  Napel=  1470  Napel_C=  51915
#####                                                              k=89
&&&  masa= 3.0000  J= 2.3508  Napel=  2445  Napel_C=  54360
#####                                                              k=90
&&&  masa= 3.0000  J= 2.2922  Napel=   600  Napel_C=  54960
#####                                                              k=91
&&&  masa= 3.0000  J= 2.3024  Napel=  1275  Napel_C=  56235
#####                                                              k=92
&&&  masa= 3.0000  J= 2.0180  Napel=  2115  Napel_C=  58350
#####                                                              k=93
&&&  masa= 3.0000  J= 2.1177  Napel=  1785  Napel_C=  60135
#####                                                              k=94
&&&  masa= 3.0000  J= 2.0266  Napel=   540  Napel_C=  60675
#####                                                              k=95
&&&  masa= 3.0000  J= 2.0675  Napel=  1335  Napel_C=  62010
#####                                                              k=96
&&&  masa= 3.0000  J= 1.8931  Napel=  1530  Napel_C=  63540
#####                                                              k=97
&&&  masa= 3.0000  J= 1.7708  Napel=  2025  Napel_C=  65565
#####                                                              k=98
&&&  masa= 3.0000  J= 1.7204  Napel=   930  Napel_C=  66495
#####                                                              k=99
&&&  masa= 3.0000  J= 1.6702  Napel=   285  Napel_C=  66780
#####                                                              k=100
&&&  masa= 3.0000  J= 1.6313  Napel=   300  Napel_C=  67080
#####                                                              k=101
&&&  masa= 3.0000  J= 1.5050  Napel=   300  Napel_C=  67380
#####                                                              k=102
&&&  masa= 3.0000  J= 1.4226  Napel=   720  Napel_C=  68100
#####                                                              k=103
&&&  masa= 3.0000  J= 1.3284  Napel=   480  Napel_C=  68580
#####                                                              k=104
&&&  masa= 3.0000  J= 1.2315  Napel=   300  Napel_C=  68880
#####                                                              k=105
&&&  masa= 3.0000  J= 1.1718  Napel=   420  Napel_C=  69300
#####                                                              k=106
&&&  masa= 3.0000  J= 1.1021  Napel=   375  Napel_C=  69675
#####                                                              k=107
&&&  masa= 3.0000  J= 1.0326  Napel=   330  Napel_C=  70005
#####                                                              k=108
&&&  masa= 3.0000  J= 0.9444  Napel=   405  Napel_C=  70410
#####                                                              k=109
&&&  masa= 3.0000  J= 0.8776  Napel=  1185  Napel_C=  71595
#####                                                              k=110
&&&  masa= 3.0000  J= 0.7985  Napel=   285  Napel_C=  71880
#####                                                              k=111
&&&  masa= 3.0000  J= 0.7323  Napel=   480  Napel_C=  72360
#####                                                              k=112
&&&  masa= 3.0000  J= 0.6375  Napel=   315  Napel_C=  72675
#####                                                              k=113
&&&  masa= 3.0000  J= 0.5443  Napel=   390  Napel_C=  73065
#####                                                              k=114
&&&  masa= 3.0000  J= 0.4933  Napel=   195  Napel_C=  73260
#####                                                              k=115
&&&  masa= 3.0000  J= 0.4299  Napel=   645  Napel_C=  73905
#####                                                              k=116
&&&  masa= 3.0000  J= 0.3329  Napel=   330  Napel_C=  74235
#####                                                              k=117
&&&  masa= 3.0000  J= 0.2342  Napel=   465  Napel_C=  74700
#####                                                              k=118
&&&  masa= 3.0000  J= 0.1677  Napel=   135  Napel_C=  74835
#####                                                              k=119
&&&  masa= 3.0000  J= 0.0780  Napel=  1860  Napel_C=  76695
Elapsed time is 756.621634 seconds.


 Final values for Overall integration using uRHC
&&&  yield mass= 3.0000  Light= 9.2234  Perf Index= 9.2234   NapelAvg=    639 
ijk=
    12
RHC_PSO_PBRJ13
PhotoBioReactor Optimal Control 
Local best: [Plbest,val]=Gen_Plbest_reg(i)
#####                                                              k=0
&&&  masa= 3.0018  J= 9.2453  Napel=   225  Napel_C=    225
#####                                                              k=1
&&&  masa= 3.0025  J= 9.2131  Napel=   210  Napel_C=    435
#####                                                              k=2
&&&  masa= 3.0000  J= 8.7992  Napel=   525  Napel_C=    960
#####                                                              k=3
&&&  masa= 3.0019  J= 9.3491  Napel=   315  Napel_C=   1275
#####                                                              k=4
&&&  masa= 3.0390  J= 9.7912  Napel=   285  Napel_C=   1560
#####                                                              k=5
&&&  masa= 3.0158  J= 9.5046  Napel=   930  Napel_C=   2490
#####                                                              k=6
&&&  masa= 3.0014  J= 9.3060  Napel=   270  Napel_C=   2760
#####                                                              k=7
&&&  masa= 3.0008  J= 8.9229  Napel=   225  Napel_C=   2985
#####                                                              k=8
&&&  masa= 3.0015  J= 9.0549  Napel=   150  Napel_C=   3135
#####                                                              k=9
&&&  masa= 3.0043  J= 9.2936  Napel=   165  Napel_C=   3300
#####                                                              k=10
&&&  masa= 3.0001  J= 8.5686  Napel=   240  Napel_C=   3540
#####                                                              k=11
&&&  masa= 3.0003  J= 8.3673  Napel=   420  Napel_C=   3960
#####                                                              k=12
&&&  masa= 3.0053  J= 8.5061  Napel=   150  Napel_C=   4110
#####                                                              k=13
&&&  masa= 3.0203  J= 9.4920  Napel=   195  Napel_C=   4305
#####                                                              k=14
&&&  masa= 3.0150  J= 9.3175  Napel=   210  Napel_C=   4515
#####                                                              k=15
&&&  masa= 3.0026  J= 8.1146  Napel=   120  Napel_C=   4635
#####                                                              k=16
&&&  masa= 3.0002  J= 8.4027  Napel=   165  Napel_C=   4800
#####                                                              k=17
&&&  masa= 3.0042  J= 8.2215  Napel=   195  Napel_C=   4995
#####                                                              k=18
&&&  masa= 3.0009  J= 7.6682  Napel=   270  Napel_C=   5265
#####                                                              k=19
&&&  masa= 3.0045  J= 7.9460  Napel=   195  Napel_C=   5460
#####                                                              k=20
&&&  masa= 3.0000  J= 7.7717  Napel=  2265  Napel_C=   7725
#####                                                              k=21
&&&  masa= 3.0001  J= 7.6665  Napel=   450  Napel_C=   8175
#####                                                              k=22
&&&  masa= 3.0005  J= 7.3419  Napel=   285  Napel_C=   8460
#####                                                              k=23
&&&  masa= 3.0029  J= 7.8230  Napel=   270  Napel_C=   8730
#####                                                              k=24
&&&  masa= 3.0099  J= 8.1228  Napel=   195  Napel_C=   8925
#####                                                              k=25
&&&  masa= 3.0192  J= 7.0844  Napel=   270  Napel_C=   9195
#####                                                              k=26
&&&  masa= 3.0016  J= 7.0314  Napel=   210  Napel_C=   9405
#####                                                              k=27
&&&  masa= 3.0012  J= 7.2278  Napel=   210  Napel_C=   9615
#####                                                              k=28
&&&  masa= 3.0002  J= 6.6080  Napel=  2895  Napel_C=  12510
#####                                                              k=29
&&&  masa= 3.0319  J= 7.6160  Napel=   135  Napel_C=  12645
#####                                                              k=30
&&&  masa= 3.0000  J= 7.3666  Napel=  1110  Napel_C=  13755
#####                                                              k=31
&&&  masa= 3.0016  J= 7.1513  Napel=   240  Napel_C=  13995
#####                                                              k=32
&&&  masa= 3.0001  J= 6.9755  Napel=   225  Napel_C=  14220
#####                                                              k=33
&&&  masa= 3.0000  J= 6.4410  Napel=   885  Napel_C=  15105
#####                                                              k=34
&&&  masa= 3.0001  J= 6.6624  Napel=   390  Napel_C=  15495
#####                                                              k=35
&&&  masa= 3.0000  J= 6.9569  Napel=   750  Napel_C=  16245
#####                                                              k=36
&&&  masa= 3.0000  J= 6.1195  Napel=  1155  Napel_C=  17400
#####                                                              k=37
&&&  masa= 3.0000  J= 6.2363  Napel=   390  Napel_C=  17790
#####                                                              k=38
&&&  masa= 3.0000  J= 6.6080  Napel=  1515  Napel_C=  19305
#####                                                              k=39
&&&  masa= 3.0012  J= 6.6083  Napel=   135  Napel_C=  19440
#####                                                              k=40
&&&  masa= 3.0005  J= 6.0837  Napel=   465  Napel_C=  19905
#####                                                              k=41
&&&  masa= 3.0001  J= 6.3165  Napel=   330  Napel_C=  20235
#####                                                              k=42
&&&  masa= 3.0001  J= 6.2295  Napel=   180  Napel_C=  20415
#####                                                              k=43
&&&  masa= 3.0012  J= 5.7797  Napel=   240  Napel_C=  20655
#####                                                              k=44
&&&  masa= 3.0000  J= 5.8419  Napel=  1140  Napel_C=  21795
#####                                                              k=45
&&&  masa= 3.0001  J= 5.7331  Napel=   315  Napel_C=  22110
#####                                                              k=46
&&&  masa= 3.0005  J= 6.2467  Napel=   195  Napel_C=  22305
#####                                                              k=47
&&&  masa= 3.0000  J= 5.5901  Napel=   405  Napel_C=  22710
#####                                                              k=48
&&&  masa= 3.0158  J= 5.4078  Napel=   795  Napel_C=  23505
#####                                                              k=49
&&&  masa= 3.0000  J= 5.4230  Napel=  2700  Napel_C=  26205
#####                                                              k=50
&&&  masa= 3.0030  J= 5.1351  Napel=   330  Napel_C=  26535
#####                                                              k=51
&&&  masa= 3.0001  J= 4.9862  Napel=   555  Napel_C=  27090
#####                                                              k=52
&&&  masa= 3.0000  J= 5.3052  Napel=   675  Napel_C=  27765
#####                                                              k=53
&&&  masa= 3.0000  J= 5.0693  Napel=   615  Napel_C=  28380
#####                                                              k=54
&&&  masa= 3.0000  J= 5.3293  Napel=   555  Napel_C=  28935
#####                                                              k=55
&&&  masa= 3.0000  J= 5.0206  Napel=   600  Napel_C=  29535
#####                                                              k=56
&&&  masa= 3.0004  J= 4.8146  Napel=   435  Napel_C=  29970
#####                                                              k=57
&&&  masa= 3.0054  J= 5.3447  Napel=   300  Napel_C=  30270
#####                                                              k=58
&&&  masa= 3.0009  J= 5.0436  Napel=   270  Napel_C=  30540
#####                                                              k=59
&&&  masa= 3.0000  J= 4.4647  Napel=  2355  Napel_C=  32895
#####                                                              k=60
&&&  masa= 3.0341  J= 5.2246  Napel=   180  Napel_C=  33075
#####                                                              k=61
&&&  masa= 3.0028  J= 4.4856  Napel=   165  Napel_C=  33240
#####                                                              k=62
&&&  masa= 3.0000  J= 4.6948  Napel=   615  Napel_C=  33855
#####                                                              k=63
&&&  masa= 3.0013  J= 4.5935  Napel=   300  Napel_C=  34155
#####                                                              k=64
&&&  masa= 3.0000  J= 4.4916  Napel=  1935  Napel_C=  36090
#####                                                              k=65
&&&  masa= 3.0000  J= 3.9124  Napel=   795  Napel_C=  36885
#####                                                              k=66
&&&  masa= 3.0000  J= 4.2842  Napel=  2505  Napel_C=  39390
#####                                                              k=67
&&&  masa= 3.0072  J= 3.8028  Napel=   375  Napel_C=  39765
#####                                                              k=68
&&&  masa= 3.0009  J= 4.4166  Napel=   210  Napel_C=  39975
#####                                                              k=69
&&&  masa= 3.0000  J= 3.6035  Napel=  1725  Napel_C=  41700
#####                                                              k=70
&&&  masa= 3.0000  J= 3.4921  Napel=  2400  Napel_C=  44100
#####                                                              k=71
&&&  masa= 3.0004  J= 3.9869  Napel=  3000  Napel_C=  47100
#####                                                              k=72
&&&  masa= 3.0000  J= 3.6086  Napel=  2610  Napel_C=  49710
#####                                                              k=73
&&&  masa= 3.0000  J= 3.4224  Napel=  2640  Napel_C=  52350
#####                                                              k=74
&&&  masa= 3.0001  J= 3.6289  Napel=   330  Napel_C=  52680
#####                                                              k=75
&&&  masa= 3.0000  J= 3.4337  Napel=  1065  Napel_C=  53745
#####                                                              k=76
&&&  masa= 3.0000  J= 3.2228  Napel=  1365  Napel_C=  55110
#####                                                              k=77
&&&  masa= 3.0000  J= 3.0717  Napel=  1935  Napel_C=  57045
#####                                                              k=78
&&&  masa= 3.0001  J= 3.3869  Napel=  2775  Napel_C=  59820
#####                                                              k=79
&&&  masa= 3.0000  J= 2.9885  Napel=  2190  Napel_C=  62010
#####                                                              k=80
&&&  masa= 3.0000  J= 3.3892  Napel=   330  Napel_C=  62340
#####                                                              k=81
&&&  masa= 3.0000  J= 3.0870  Napel=   690  Napel_C=  63030
#####                                                              k=82
&&&  masa= 3.0000  J= 2.8157  Napel=  2370  Napel_C=  65400
#####                                                              k=83
&&&  masa= 3.0001  J= 2.8932  Napel=   225  Napel_C=  65625
#####                                                              k=84
&&&  masa= 3.0000  J= 2.7207  Napel=  2445  Napel_C=  68070
#####                                                              k=85
&&&  masa= 3.0000  J= 2.6819  Napel=   315  Napel_C=  68385
#####                                                              k=86
&&&  masa= 3.0000  J= 2.4598  Napel=  3060  Napel_C=  71445
#####                                                              k=87
&&&  masa= 3.0001  J= 2.4267  Napel=   330  Napel_C=  71775
#####                                                              k=88
&&&  masa= 3.0000  J= 2.3735  Napel=   240  Napel_C=  72015
#####                                                              k=89
&&&  masa= 3.0000  J= 2.4203  Napel=   510  Napel_C=  72525
#####                                                              k=90
&&&  masa= 3.0000  J= 2.3256  Napel=   585  Napel_C=  73110
#####                                                              k=91
&&&  masa= 3.0000  J= 1.9596  Napel=  2085  Napel_C=  75195
#####                                                              k=92
&&&  masa= 3.0000  J= 2.0665  Napel=   705  Napel_C=  75900
#####                                                              k=93
&&&  masa= 3.0000  J= 1.9881  Napel=  2055  Napel_C=  77955
#####                                                              k=94
&&&  masa= 3.0000  J= 1.9175  Napel=   540  Napel_C=  78495
#####                                                              k=95
&&&  masa= 3.0000  J= 1.7865  Napel=  1860  Napel_C=  80355
#####                                                              k=96
&&&  masa= 3.0000  J= 1.7120  Napel=   705  Napel_C=  81060
#####                                                              k=97
&&&  masa= 3.0000  J= 1.6471  Napel=   285  Napel_C=  81345
#####                                                              k=98
&&&  masa= 3.0000  J= 1.5940  Napel=   525  Napel_C=  81870
#####                                                              k=99
&&&  masa= 3.0000  J= 1.6009  Napel=   240  Napel_C=  82110
#####                                                              k=100
&&&  masa= 3.0000  J= 1.4449  Napel=   480  Napel_C=  82590
#####                                                              k=101
&&&  masa= 3.0000  J= 1.3753  Napel=   660  Napel_C=  83250
#####                                                              k=102
&&&  masa= 3.0000  J= 1.3293  Napel=   810  Napel_C=  84060
#####                                                              k=103
&&&  masa= 3.0000  J= 1.2044  Napel=   225  Napel_C=  84285
#####                                                              k=104
&&&  masa= 3.0000  J= 1.2317  Napel=  1125  Napel_C=  85410
#####                                                              k=105
&&&  masa= 3.0000  J= 1.0530  Napel=   630  Napel_C=  86040
#####                                                              k=106
&&&  masa= 3.0000  J= 1.0680  Napel=   885  Napel_C=  86925
#####                                                              k=107
&&&  masa= 3.0000  J= 0.9441  Napel=   255  Napel_C=  87180
#####                                                              k=108
&&&  masa= 3.0001  J= 0.9827  Napel=   240  Napel_C=  87420
#####                                                              k=109
&&&  masa= 3.0000  J= 0.9204  Napel=   885  Napel_C=  88305
#####                                                              k=110
&&&  masa= 3.0000  J= 0.7541  Napel=   315  Napel_C=  88620
#####                                                              k=111
&&&  masa= 3.0000  J= 0.6895  Napel=   510  Napel_C=  89130
#####                                                              k=112
&&&  masa= 3.0000  J= 0.5694  Napel=   285  Napel_C=  89415
#####                                                              k=113
&&&  masa= 3.0000  J= 0.4876  Napel=   300  Napel_C=  89715
#####                                                              k=114
&&&  masa= 3.0000  J= 0.4327  Napel=   750  Napel_C=  90465
#####                                                              k=115
&&&  masa= 3.0000  J= 0.3512  Napel=  1620  Napel_C=  92085
#####                                                              k=116
&&&  masa= 3.0000  J= 0.2533  Napel=   285  Napel_C=  92370
#####                                                              k=117
&&&  masa= 3.0000  J= 0.2011  Napel=   330  Napel_C=  92700
#####                                                              k=118
&&&  masa= 3.0000  J= 0.1324  Napel=   345  Napel_C=  93045
#####                                                              k=119
&&&  masa= 3.0000  J= 0.0519  Napel=  1980  Napel_C=  95025
Elapsed time is 944.826714 seconds.


 Final values for Overall integration using uRHC
&&&  yield mass= 3.0000  Light= 9.3419  Perf Index= 9.3419   NapelAvg=    792 
ijk=
    13
RHC_PSO_PBRJ13
PhotoBioReactor Optimal Control 
Local best: [Plbest,val]=Gen_Plbest_reg(i)
#####                                                              k=0
&&&  masa= 3.0002  J= 9.2014  Napel=   180  Napel_C=    180
#####                                                              k=1
&&&  masa= 3.0020  J= 9.5423  Napel=   180  Napel_C=    360
#####                                                              k=2
&&&  masa= 3.0174  J= 9.7258  Napel=   285  Napel_C=    645
#####                                                              k=3
&&&  masa= 3.0007  J= 9.1466  Napel=   225  Napel_C=    870
#####                                                              k=4
&&&  masa= 3.0000  J= 9.2910  Napel=   390  Napel_C=   1260
#####                                                              k=5
&&&  masa= 3.0086  J= 9.2693  Napel=   180  Napel_C=   1440
#####                                                              k=6
&&&  masa= 3.0054  J= 8.6434  Napel=   300  Napel_C=   1740
#####                                                              k=7
&&&  masa= 3.0159  J= 9.2148  Napel=   210  Napel_C=   1950
#####                                                              k=8
&&&  masa= 3.0045  J= 8.2206  Napel=   180  Napel_C=   2130
#####                                                              k=9
&&&  masa= 3.0005  J= 8.0866  Napel=   165  Napel_C=   2295
#####                                                              k=10
&&&  masa= 3.0022  J= 8.9648  Napel=   210  Napel_C=   2505
#####                                                              k=11
&&&  masa= 3.0018  J= 9.0250  Napel=   270  Napel_C=   2775
#####                                                              k=12
&&&  masa= 3.0001  J= 8.6683  Napel=   540  Napel_C=   3315
#####                                                              k=13
&&&  masa= 3.0005  J= 7.9572  Napel=   135  Napel_C=   3450
#####                                                              k=14
&&&  masa= 3.0000  J= 8.5184  Napel=   630  Napel_C=   4080
#####                                                              k=15
&&&  masa= 3.0008  J= 8.3245  Napel=   270  Napel_C=   4350
#####                                                              k=16
&&&  masa= 3.0073  J= 8.8482  Napel=   330  Napel_C=   4680
#####                                                              k=17
&&&  masa= 3.0006  J= 8.2828  Napel=   300  Napel_C=   4980
#####                                                              k=18
&&&  masa= 3.0025  J= 7.8904  Napel=   240  Napel_C=   5220
#####                                                              k=19
&&&  masa= 3.0050  J= 7.4345  Napel=   165  Napel_C=   5385
#####                                                              k=20
&&&  masa= 3.0004  J= 7.4017  Napel=   390  Napel_C=   5775
#####                                                              k=21
&&&  masa= 3.0047  J= 7.9899  Napel=   315  Napel_C=   6090
#####                                                              k=22
&&&  masa= 3.0197  J= 8.2249  Napel=   330  Napel_C=   6420
#####                                                              k=23
&&&  masa= 3.0012  J= 7.6594  Napel=   165  Napel_C=   6585
#####                                                              k=24
&&&  masa= 3.0010  J= 7.0980  Napel=   180  Napel_C=   6765
#####                                                              k=25
&&&  masa= 3.0004  J= 7.6990  Napel=   285  Napel_C=   7050
#####                                                              k=26
&&&  masa= 3.0001  J= 7.6464  Napel=   390  Napel_C=   7440
#####                                                              k=27
&&&  masa= 3.0041  J= 7.5973  Napel=   405  Napel_C=   7845
#####                                                              k=28
&&&  masa= 3.0004  J= 7.2164  Napel=   210  Napel_C=   8055
#####                                                              k=29
&&&  masa= 3.0060  J= 6.9937  Napel=   585  Napel_C=   8640
#####                                                              k=30
&&&  masa= 3.0013  J= 7.3709  Napel=   210  Napel_C=   8850
#####                                                              k=31
&&&  masa= 3.0038  J= 7.2362  Napel=   150  Napel_C=   9000
#####                                                              k=32
&&&  masa= 3.0006  J= 6.7832  Napel=   210  Napel_C=   9210
#####                                                              k=33
&&&  masa= 3.0001  J= 6.9720  Napel=   285  Napel_C=   9495
#####                                                              k=34
&&&  masa= 3.0004  J= 6.2172  Napel=   240  Napel_C=   9735
#####                                                              k=35
&&&  masa= 3.0005  J= 6.6295  Napel=   255  Napel_C=   9990
#####                                                              k=36
&&&  masa= 3.0001  J= 6.5285  Napel=   345  Napel_C=  10335
#####                                                              k=37
&&&  masa= 3.0042  J= 6.6113  Napel=   150  Napel_C=  10485
#####                                                              k=38
&&&  masa= 3.0017  J= 6.0265  Napel=   180  Napel_C=  10665
#####                                                              k=39
&&&  masa= 3.0001  J= 6.1085  Napel=   465  Napel_C=  11130
#####                                                              k=40
&&&  masa= 3.0000  J= 6.0371  Napel=   240  Napel_C=  11370
#####                                                              k=41
&&&  masa= 3.0001  J= 5.8705  Napel=  1155  Napel_C=  12525
#####                                                              k=42
&&&  masa= 3.0000  J= 6.0884  Napel=   645  Napel_C=  13170
#####                                                              k=43
&&&  masa= 3.0005  J= 5.2661  Napel=   165  Napel_C=  13335
#####                                                              k=44
&&&  masa= 3.0000  J= 5.9794  Napel=  1695  Napel_C=  15030
#####                                                              k=45
&&&  masa= 3.0000  J= 5.4737  Napel=  1410  Napel_C=  16440
#####                                                              k=46
&&&  masa= 3.0000  J= 5.5297  Napel=  2625  Napel_C=  19065
#####                                                              k=47
&&&  masa= 3.0185  J= 6.2043  Napel=   480  Napel_C=  19545
#####                                                              k=48
&&&  masa= 3.0000  J= 5.7810  Napel=   285  Napel_C=  19830
#####                                                              k=49
&&&  masa= 3.0178  J= 5.3277  Napel=   135  Napel_C=  19965
#####                                                              k=50
&&&  masa= 3.0000  J= 5.8180  Napel=  1515  Napel_C=  21480
#####                                                              k=51
&&&  masa= 3.0002  J= 5.0084  Napel=   705  Napel_C=  22185
#####                                                              k=52
&&&  masa= 3.0015  J= 5.4673  Napel=   330  Napel_C=  22515
#####                                                              k=53
&&&  masa= 3.0000  J= 5.3461  Napel=   225  Napel_C=  22740
#####                                                              k=54
&&&  masa= 3.0000  J= 5.2621  Napel=  1590  Napel_C=  24330
#####                                                              k=55
&&&  masa= 3.0052  J= 5.8195  Napel=   180  Napel_C=  24510
#####                                                              k=56
&&&  masa= 3.0000  J= 5.1977  Napel=   735  Napel_C=  25245
#####                                                              k=57
&&&  masa= 3.0007  J= 5.3661  Napel=   270  Napel_C=  25515
#####                                                              k=58
&&&  masa= 3.0000  J= 4.9751  Napel=  1740  Napel_C=  27255
#####                                                              k=59
&&&  masa= 3.0000  J= 5.0988  Napel=   525  Napel_C=  27780
#####                                                              k=60
&&&  masa= 3.0002  J= 4.9583  Napel=   210  Napel_C=  27990
#####                                                              k=61
&&&  masa= 3.0000  J= 4.6375  Napel=  2445  Napel_C=  30435
#####                                                              k=62
&&&  masa= 3.0000  J= 4.5074  Napel=   405  Napel_C=  30840
#####                                                              k=63
&&&  masa= 3.0000  J= 4.1596  Napel=  1530  Napel_C=  32370
#####                                                              k=64
&&&  masa= 3.0001  J= 4.3292  Napel=   165  Napel_C=  32535
#####                                                              k=65
&&&  masa= 3.0001  J= 4.2716  Napel=  2355  Napel_C=  34890
#####                                                              k=66
&&&  masa= 3.0000  J= 4.3444  Napel=   765  Napel_C=  35655
#####                                                              k=67
&&&  masa= 3.0000  J= 3.9128  Napel=  1005  Napel_C=  36660
#####                                                              k=68
&&&  masa= 3.0000  J= 4.4080  Napel=   315  Napel_C=  36975
#####                                                              k=69
&&&  masa= 3.0087  J= 4.2391  Napel=   285  Napel_C=  37260
#####                                                              k=70
&&&  masa= 3.0000  J= 3.6964  Napel=  1635  Napel_C=  38895
#####                                                              k=71
&&&  masa= 3.0088  J= 3.7050  Napel=  1380  Napel_C=  40275
#####                                                              k=72
&&&  masa= 3.0027  J= 4.2094  Napel=   105  Napel_C=  40380
#####                                                              k=73
&&&  masa= 3.0001  J= 3.7366  Napel=   270  Napel_C=  40650
#####                                                              k=74
&&&  masa= 3.0000  J= 3.5628  Napel=   870  Napel_C=  41520
#####                                                              k=75
&&&  masa= 3.0000  J= 3.5375  Napel=   630  Napel_C=  42150
#####                                                              k=76
&&&  masa= 3.0000  J= 3.4729  Napel=   465  Napel_C=  42615
#####                                                              k=77
&&&  masa= 3.0000  J= 3.4081  Napel=  2760  Napel_C=  45375
#####                                                              k=78
&&&  masa= 3.0000  J= 3.3690  Napel=  2520  Napel_C=  47895
#####                                                              k=79
&&&  masa= 3.0037  J= 3.1031  Napel=  1260  Napel_C=  49155
#####                                                              k=80
&&&  masa= 3.0000  J= 3.2017  Napel=  2160  Napel_C=  51315
#####                                                              k=81
&&&  masa= 3.0000  J= 3.0534  Napel=   390  Napel_C=  51705
#####                                                              k=82
&&&  masa= 3.0000  J= 3.0846  Napel=  1080  Napel_C=  52785
#####                                                              k=83
&&&  masa= 3.0000  J= 2.9685  Napel=   375  Napel_C=  53160
#####                                                              k=84
&&&  masa= 3.0096  J= 2.9767  Napel=   405  Napel_C=  53565
#####                                                              k=85
&&&  masa= 3.0000  J= 2.7340  Napel=  1785  Napel_C=  55350
#####                                                              k=86
&&&  masa= 3.0000  J= 2.7602  Napel=   480  Napel_C=  55830
#####                                                              k=87
&&&  masa= 3.0000  J= 2.4648  Napel=  2010  Napel_C=  57840
#####                                                              k=88
&&&  masa= 3.0000  J= 2.6041  Napel=   630  Napel_C=  58470
#####                                                              k=89
&&&  masa= 3.0000  J= 2.3656  Napel=   525  Napel_C=  58995
#####                                                              k=90
&&&  masa= 3.0000  J= 2.2652  Napel=  2505  Napel_C=  61500
#####                                                              k=91
&&&  masa= 3.0000  J= 2.4888  Napel=  1110  Napel_C=  62610
#####                                                              k=92
&&&  masa= 3.0000  J= 2.1410  Napel=   285  Napel_C=  62895
#####                                                              k=93
&&&  masa= 3.0000  J= 2.0494  Napel=  2685  Napel_C=  65580
#####                                                              k=94
&&&  masa= 3.0000  J= 1.9647  Napel=  2445  Napel_C=  68025
#####                                                              k=95
&&&  masa= 3.0000  J= 1.9199  Napel=   630  Napel_C=  68655
#####                                                              k=96
&&&  masa= 3.0000  J= 1.8838  Napel=   525  Napel_C=  69180
#####                                                              k=97
&&&  masa= 3.0000  J= 1.8035  Napel=   300  Napel_C=  69480
#####                                                              k=98
&&&  masa= 3.0000  J= 1.7377  Napel=   360  Napel_C=  69840
#####                                                              k=99
&&&  masa= 3.0000  J= 1.6311  Napel=   210  Napel_C=  70050
#####                                                              k=100
&&&  masa= 3.0001  J= 1.5548  Napel=   270  Napel_C=  70320
#####                                                              k=101
&&&  masa= 3.0000  J= 1.4651  Napel=   930  Napel_C=  71250
#####                                                              k=102
&&&  masa= 3.0000  J= 1.3943  Napel=   360  Napel_C=  71610
#####                                                              k=103
&&&  masa= 3.0000  J= 1.3412  Napel=   720  Napel_C=  72330
#####                                                              k=104
&&&  masa= 3.0000  J= 1.2567  Napel=   465  Napel_C=  72795
#####                                                              k=105
&&&  masa= 3.0000  J= 1.2029  Napel=   240  Napel_C=  73035
#####                                                              k=106
&&&  masa= 3.0000  J= 1.0966  Napel=   435  Napel_C=  73470
#####                                                              k=107
&&&  masa= 3.0000  J= 1.0804  Napel=   615  Napel_C=  74085
#####                                                              k=108
&&&  masa= 3.0000  J= 0.9977  Napel=   420  Napel_C=  74505
#####                                                              k=109
&&&  masa= 3.0000  J= 0.9707  Napel=   285  Napel_C=  74790
#####                                                              k=110
&&&  masa= 3.0000  J= 0.8577  Napel=   300  Napel_C=  75090
#####                                                              k=111
&&&  masa= 3.0000  J= 0.7761  Napel=   720  Napel_C=  75810
#####                                                              k=112
&&&  masa= 3.0000  J= 0.6972  Napel=   720  Napel_C=  76530
#####                                                              k=113
&&&  masa= 3.0000  J= 0.5653  Napel=   345  Napel_C=  76875
#####                                                              k=114
&&&  masa= 3.0000  J= 0.5100  Napel=   330  Napel_C=  77205
#####                                                              k=115
&&&  masa= 3.0000  J= 0.4165  Napel=   270  Napel_C=  77475
#####                                                              k=116
&&&  masa= 3.0000  J= 0.3536  Napel=   255  Napel_C=  77730
#####                                                              k=117
&&&  masa= 3.0000  J= 0.2443  Napel=   345  Napel_C=  78075
#####                                                              k=118
&&&  masa= 3.0000  J= 0.1587  Napel=   900  Napel_C=  78975
#####                                                              k=119
&&&  masa= 3.0000  J= 0.0965  Napel=   390  Napel_C=  79365
Elapsed time is 793.596170 seconds.


 Final values for Overall integration using uRHC
&&&  yield mass= 3.0000  Light= 9.2711  Perf Index= 9.2711   NapelAvg=    661 
ijk=
    14
RHC_PSO_PBRJ13
PhotoBioReactor Optimal Control 
Local best: [Plbest,val]=Gen_Plbest_reg(i)
#####                                                              k=0
&&&  masa= 3.0014  J= 9.3511  Napel=   165  Napel_C=    165
#####                                                              k=1
&&&  masa= 3.0028  J= 9.6216  Napel=   210  Napel_C=    375
#####                                                              k=2
&&&  masa= 3.0042  J= 9.6490  Napel=   255  Napel_C=    630
#####                                                              k=3
&&&  masa= 3.0001  J= 8.7230  Napel=   255  Napel_C=    885
#####                                                              k=4
&&&  masa= 3.0055  J= 9.1601  Napel=   255  Napel_C=   1140
#####                                                              k=5
&&&  masa= 3.0259  J= 9.7315  Napel=   225  Napel_C=   1365
#####                                                              k=6
&&&  masa= 3.0000  J= 9.2068  Napel=   615  Napel_C=   1980
#####                                                              k=7
&&&  masa= 3.0015  J= 9.1968  Napel=   240  Napel_C=   2220
#####                                                              k=8
&&&  masa= 3.0243  J= 9.3080  Napel=   210  Napel_C=   2430
#####                                                              k=9
&&&  masa= 3.0006  J= 9.0126  Napel=   135  Napel_C=   2565
#####                                                              k=10
&&&  masa= 3.0000  J= 8.7186  Napel=   360  Napel_C=   2925
#####                                                              k=11
&&&  masa= 3.0019  J= 9.0900  Napel=   240  Napel_C=   3165
#####                                                              k=12
&&&  masa= 3.0101  J= 8.8297  Napel=   165  Napel_C=   3330
#####                                                              k=13
&&&  masa= 3.0271  J= 8.1354  Napel=   120  Napel_C=   3450
#####                                                              k=14
&&&  masa= 3.0618  J=10.2590  Napel=   315  Napel_C=   3765
#####                                                              k=15
&&&  masa= 3.0014  J= 8.6084  Napel=   330  Napel_C=   4095
#####                                                              k=16
&&&  masa= 3.0002  J= 8.2331  Napel=   225  Napel_C=   4320
#####                                                              k=17
&&&  masa= 3.0014  J= 8.2854  Napel=   150  Napel_C=   4470
#####                                                              k=18
&&&  masa= 3.0000  J= 8.2135  Napel=  1590  Napel_C=   6060
#####                                                              k=19
&&&  masa= 3.0000  J= 8.0853  Napel=  1020  Napel_C=   7080
#####                                                              k=20
&&&  masa= 3.0018  J= 8.2696  Napel=   345  Napel_C=   7425
#####                                                              k=21
&&&  masa= 3.0002  J= 8.1001  Napel=   330  Napel_C=   7755
#####                                                              k=22
&&&  masa= 3.0007  J= 7.3034  Napel=   285  Napel_C=   8040
#####                                                              k=23
&&&  masa= 3.0044  J= 8.1566  Napel=   225  Napel_C=   8265
#####                                                              k=24
&&&  masa= 3.0000  J= 7.7537  Napel=   225  Napel_C=   8490
#####                                                              k=25
&&&  masa= 3.0059  J= 7.0086  Napel=   210  Napel_C=   8700
#####                                                              k=26
&&&  masa= 3.0053  J= 7.1647  Napel=   165  Napel_C=   8865
#####                                                              k=27
&&&  masa= 3.0031  J= 7.4852  Napel=   420  Napel_C=   9285
#####                                                              k=28
&&&  masa= 3.0000  J= 7.5808  Napel=   405  Napel_C=   9690
#####                                                              k=29
&&&  masa= 3.0010  J= 7.4159  Napel=   210  Napel_C=   9900
#####                                                              k=30
&&&  masa= 3.0002  J= 7.0143  Napel=   255  Napel_C=  10155
#####                                                              k=31
&&&  masa= 3.0020  J= 6.8230  Napel=   120  Napel_C=  10275
#####                                                              k=32
&&&  masa= 3.0000  J= 7.1964  Napel=   675  Napel_C=  10950
#####                                                              k=33
&&&  masa= 3.0000  J= 7.0248  Napel=  1365  Napel_C=  12315
#####                                                              k=34
&&&  masa= 3.0000  J= 6.9417  Napel=   600  Napel_C=  12915
#####                                                              k=35
&&&  masa= 3.0003  J= 6.6903  Napel=    90  Napel_C=  13005
#####                                                              k=36
&&&  masa= 3.0001  J= 6.6632  Napel=   225  Napel_C=  13230
#####                                                              k=37
&&&  masa= 3.0001  J= 6.4366  Napel=  2910  Napel_C=  16140
#####                                                              k=38
&&&  masa= 3.0025  J= 6.8430  Napel=   210  Napel_C=  16350
#####                                                              k=39
&&&  masa= 3.0000  J= 6.1810  Napel=   600  Napel_C=  16950
#####                                                              k=40
&&&  masa= 3.0045  J= 5.8080  Napel=   345  Napel_C=  17295
#####                                                              k=41
&&&  masa= 3.0002  J= 6.2061  Napel=   285  Napel_C=  17580
#####                                                              k=42
&&&  masa= 3.0000  J= 6.2576  Napel=   810  Napel_C=  18390
#####                                                              k=43
&&&  masa= 3.0013  J= 5.5888  Napel=   150  Napel_C=  18540
#####                                                              k=44
&&&  masa= 3.0013  J= 6.2945  Napel=   240  Napel_C=  18780
#####                                                              k=45
&&&  masa= 3.0000  J= 6.0384  Napel=   660  Napel_C=  19440
#####                                                              k=46
&&&  masa= 3.0011  J= 6.9275  Napel=   210  Napel_C=  19650
#####                                                              k=47
&&&  masa= 3.0018  J= 6.0552  Napel=   180  Napel_C=  19830
#####                                                              k=48
&&&  masa= 3.0006  J= 5.4042  Napel=   210  Napel_C=  20040
#####                                                              k=49
&&&  masa= 3.0000  J= 5.3634  Napel=  1650  Napel_C=  21690
#####                                                              k=50
&&&  masa= 3.0000  J= 5.3517  Napel=   570  Napel_C=  22260
#####                                                              k=51
&&&  masa= 3.0000  J= 5.4254  Napel=   225  Napel_C=  22485
#####                                                              k=52
&&&  masa= 3.0028  J= 5.4047  Napel=   330  Napel_C=  22815
#####                                                              k=53
&&&  masa= 3.0000  J= 5.0314  Napel=  1380  Napel_C=  24195
#####                                                              k=54
&&&  masa= 3.0000  J= 4.9612  Napel=   570  Napel_C=  24765
#####                                                              k=55
&&&  masa= 3.0040  J= 5.2585  Napel=   345  Napel_C=  25110
#####                                                              k=56
&&&  masa= 3.0000  J= 4.9672  Napel=   600  Napel_C=  25710
#####                                                              k=57
&&&  masa= 3.0005  J= 5.2434  Napel=   150  Napel_C=  25860
#####                                                              k=58
&&&  masa= 3.0000  J= 4.6452  Napel=  2505  Napel_C=  28365
#####                                                              k=59
&&&  masa= 3.0003  J= 4.8560  Napel=   240  Napel_C=  28605
#####                                                              k=60
&&&  masa= 3.0000  J= 4.9348  Napel=   495  Napel_C=  29100
#####                                                              k=61
&&&  masa= 3.0000  J= 4.8364  Napel=  1680  Napel_C=  30780
#####                                                              k=62
&&&  masa= 3.0000  J= 4.7093  Napel=  2310  Napel_C=  33090
#####                                                              k=63
&&&  masa= 3.0001  J= 4.3493  Napel=   300  Napel_C=  33390
#####                                                              k=64
&&&  masa= 3.0011  J= 4.5831  Napel=   285  Napel_C=  33675
#####                                                              k=65
&&&  masa= 3.0001  J= 4.6444  Napel=   195  Napel_C=  33870
#####                                                              k=66
&&&  masa= 3.0000  J= 4.4154  Napel=   270  Napel_C=  34140
#####                                                              k=67
&&&  masa= 3.0000  J= 4.2373  Napel=  2835  Napel_C=  36975
#####                                                              k=68
&&&  masa= 3.0000  J= 3.7115  Napel=  1935  Napel_C=  38910
#####                                                              k=69
&&&  masa= 3.0000  J= 4.1832  Napel=  1605  Napel_C=  40515
#####                                                              k=70
&&&  masa= 3.0000  J= 3.9739  Napel=   615  Napel_C=  41130
#####                                                              k=71
&&&  masa= 3.0001  J= 3.8450  Napel=   465  Napel_C=  41595
#####                                                              k=72
&&&  masa= 3.0000  J= 3.7868  Napel=   780  Napel_C=  42375
#####                                                              k=73
&&&  masa= 3.0000  J= 3.8544  Napel=   705  Napel_C=  43080
#####                                                              k=74
&&&  masa= 3.0000  J= 3.6144  Napel=  1680  Napel_C=  44760
#####                                                              k=75
&&&  masa= 3.0000  J= 3.3545  Napel=  2640  Napel_C=  47400
#####                                                              k=76
&&&  masa= 3.0000  J= 3.7168  Napel=  1245  Napel_C=  48645
#####                                                              k=77
&&&  masa= 3.0000  J= 3.2334  Napel=  2355  Napel_C=  51000
#####                                                              k=78
&&&  masa= 3.0000  J= 3.2660  Napel=  2025  Napel_C=  53025
#####                                                              k=79
&&&  masa= 3.0000  J= 3.2352  Napel=   495  Napel_C=  53520
#####                                                              k=80
&&&  masa= 3.0000  J= 3.1190  Napel=   810  Napel_C=  54330
#####                                                              k=81
&&&  masa= 3.0004  J= 2.6424  Napel=  2280  Napel_C=  56610
#####                                                              k=82
&&&  masa= 3.0000  J= 2.9468  Napel=  1920  Napel_C=  58530
#####                                                              k=83
&&&  masa= 3.0000  J= 2.7900  Napel=   540  Napel_C=  59070
#####                                                              k=84
&&&  masa= 3.0000  J= 2.5983  Napel=  2550  Napel_C=  61620
#####                                                              k=85
&&&  masa= 3.0001  J= 2.7097  Napel=  2745  Napel_C=  64365
#####                                                              k=86
&&&  masa= 3.0000  J= 2.7953  Napel=  2745  Napel_C=  67110
#####                                                              k=87
&&&  masa= 3.0000  J= 2.6287  Napel=  2370  Napel_C=  69480
#####                                                              k=88
&&&  masa= 3.0000  J= 2.4201  Napel=   375  Napel_C=  69855
#####                                                              k=89
&&&  masa= 3.0000  J= 2.1768  Napel=  2820  Napel_C=  72675
#####                                                              k=90
&&&  masa= 3.0000  J= 2.1611  Napel=  2670  Napel_C=  75345
#####                                                              k=91
&&&  masa= 3.0001  J= 2.0493  Napel=  3585  Napel_C=  78930
#####                                                              k=92
&&&  masa= 3.0000  J= 2.1173  Napel=  1485  Napel_C=  80415
#####                                                              k=93
&&&  masa= 3.0000  J= 2.0339  Napel=  2385  Napel_C=  82800
#####                                                              k=94
&&&  masa= 3.0000  J= 2.0781  Napel=   390  Napel_C=  83190
#####                                                              k=95
&&&  masa= 3.0000  J= 1.8344  Napel=  2340  Napel_C=  85530
#####                                                              k=96
&&&  masa= 3.0000  J= 1.8440  Napel=   375  Napel_C=  85905
#####                                                              k=97
&&&  masa= 3.0000  J= 1.7773  Napel=   645  Napel_C=  86550
#####                                                              k=98
&&&  masa= 3.0001  J= 1.7664  Napel=   150  Napel_C=  86700
#####                                                              k=99
&&&  masa= 3.0000  J= 1.6115  Napel=   495  Napel_C=  87195
#####                                                              k=100
&&&  masa= 3.0000  J= 1.5425  Napel=   315  Napel_C=  87510
#####                                                              k=101
&&&  masa= 3.0000  J= 1.4889  Napel=   555  Napel_C=  88065
#####                                                              k=102
&&&  masa= 3.0000  J= 1.4215  Napel=   720  Napel_C=  88785
#####                                                              k=103
&&&  masa= 3.0000  J= 1.3593  Napel=   765  Napel_C=  89550
#####                                                              k=104
&&&  masa= 3.0000  J= 1.2603  Napel=   195  Napel_C=  89745
#####                                                              k=105
&&&  masa= 3.0000  J= 1.1965  Napel=   330  Napel_C=  90075
#####                                                              k=106
&&&  masa= 3.0000  J= 1.1531  Napel=   975  Napel_C=  91050
#####                                                              k=107
&&&  masa= 3.0000  J= 0.9922  Napel=   405  Napel_C=  91455
#####                                                              k=108
&&&  masa= 3.0000  J= 0.9407  Napel=   915  Napel_C=  92370
#####                                                              k=109
&&&  masa= 3.0000  J= 0.8542  Napel=   600  Napel_C=  92970
#####                                                              k=110
&&&  masa= 3.0000  J= 0.7733  Napel=   270  Napel_C=  93240
#####                                                              k=111
&&&  masa= 3.0000  J= 0.6946  Napel=   255  Napel_C=  93495
#####                                                              k=112
&&&  masa= 3.0000  J= 0.6348  Napel=   375  Napel_C=  93870
#####                                                              k=113
&&&  masa= 3.0000  J= 0.5315  Napel=   525  Napel_C=  94395
#####                                                              k=114
&&&  masa= 3.0000  J= 0.4600  Napel=   255  Napel_C=  94650
#####                                                              k=115
&&&  masa= 3.0000  J= 0.3765  Napel=   435  Napel_C=  95085
#####                                                              k=116
&&&  masa= 3.0000  J= 0.3124  Napel=   465  Napel_C=  95550
#####                                                              k=117
&&&  masa= 3.0000  J= 0.2340  Napel=   390  Napel_C=  95940
#####                                                              k=118
&&&  masa= 3.0000  J= 0.1609  Napel=   465  Napel_C=  96405
#####                                                              k=119
&&&  masa= 3.0000  J= 0.0914  Napel=  1860  Napel_C=  98265
Elapsed time is 958.649066 seconds.


 Final values for Overall integration using uRHC
&&&  yield mass= 3.0000  Light= 9.2027  Perf Index= 9.2027   NapelAvg=    819 
ijk=
    15
RHC_PSO_PBRJ13
PhotoBioReactor Optimal Control 
Local best: [Plbest,val]=Gen_Plbest_reg(i)
#####                                                              k=0
&&&  masa= 3.0047  J= 8.7068  Napel=   165  Napel_C=    165
#####                                                              k=1
&&&  masa= 3.0031  J= 9.5185  Napel=   225  Napel_C=    390
#####                                                              k=2
&&&  masa= 3.0000  J= 9.6494  Napel=   900  Napel_C=   1290
#####                                                              k=3
&&&  masa= 3.0007  J= 9.2769  Napel=   195  Napel_C=   1485
#####                                                              k=4
&&&  masa= 3.0171  J= 9.5840  Napel=   435  Napel_C=   1920
#####                                                              k=5
&&&  masa= 3.0003  J= 9.5340  Napel=   165  Napel_C=   2085
#####                                                              k=6
&&&  masa= 3.0000  J= 8.4260  Napel=   210  Napel_C=   2295
#####                                                              k=7
&&&  masa= 3.0003  J= 8.5383  Napel=   330  Napel_C=   2625
#####                                                              k=8
&&&  masa= 3.0017  J= 8.7132  Napel=   405  Napel_C=   3030
#####                                                              k=9
&&&  masa= 3.0000  J= 8.5607  Napel=   240  Napel_C=   3270
#####                                                              k=10
&&&  masa= 3.0003  J= 8.6064  Napel=   315  Napel_C=   3585
#####                                                              k=11
&&&  masa= 3.0014  J= 8.8444  Napel=   240  Napel_C=   3825
#####                                                              k=12
&&&  masa= 3.0006  J= 8.8140  Napel=   210  Napel_C=   4035
#####                                                              k=13
&&&  masa= 3.0132  J= 8.0210  Napel=   330  Napel_C=   4365
#####                                                              k=14
&&&  masa= 3.0292  J= 9.0802  Napel=   270  Napel_C=   4635
#####                                                              k=15
&&&  masa= 3.0046  J= 8.5454  Napel=   210  Napel_C=   4845
#####                                                              k=16
&&&  masa= 3.0004  J= 7.4035  Napel=   225  Napel_C=   5070
#####                                                              k=17
&&&  masa= 3.0007  J= 8.7737  Napel=   210  Napel_C=   5280
#####                                                              k=18
&&&  masa= 3.0008  J= 8.8861  Napel=   180  Napel_C=   5460
#####                                                              k=19
&&&  masa= 3.0000  J= 7.6606  Napel=   840  Napel_C=   6300
#####                                                              k=20
&&&  masa= 3.0000  J= 8.0956  Napel=   615  Napel_C=   6915
#####                                                              k=21
&&&  masa= 3.0000  J= 8.1369  Napel=   255  Napel_C=   7170
#####                                                              k=22
&&&  masa= 3.0047  J= 8.1917  Napel=   210  Napel_C=   7380
#####                                                              k=23
&&&  masa= 3.0000  J= 7.8240  Napel=  2055  Napel_C=   9435
#####                                                              k=24
&&&  masa= 3.0007  J= 7.9554  Napel=   345  Napel_C=   9780
#####                                                              k=25
&&&  masa= 3.0001  J= 7.5457  Napel=   330  Napel_C=  10110
#####                                                              k=26
&&&  masa= 3.0013  J= 7.4509  Napel=   240  Napel_C=  10350
#####                                                              k=27
&&&  masa= 3.0055  J= 7.9150  Napel=   150  Napel_C=  10500
#####                                                              k=28
&&&  masa= 3.0000  J= 6.8796  Napel=  1020  Napel_C=  11520
#####                                                              k=29
&&&  masa= 3.0012  J= 7.8549  Napel=   360  Napel_C=  11880
#####                                                              k=30
&&&  masa= 3.0002  J= 6.6474  Napel=   225  Napel_C=  12105
#####                                                              k=31
&&&  masa= 3.0004  J= 7.2115  Napel=   255  Napel_C=  12360
#####                                                              k=32
&&&  masa= 3.0000  J= 6.7252  Napel=   375  Napel_C=  12735
#####                                                              k=33
&&&  masa= 3.0008  J= 7.1354  Napel=   270  Napel_C=  13005
#####                                                              k=34
&&&  masa= 3.0010  J= 6.9135  Napel=   255  Napel_C=  13260
#####                                                              k=35
&&&  masa= 3.0017  J= 7.0107  Napel=   135  Napel_C=  13395
#####                                                              k=36
&&&  masa= 3.0033  J= 6.8947  Napel=   150  Napel_C=  13545
#####                                                              k=37
&&&  masa= 3.0036  J= 6.2312  Napel=   285  Napel_C=  13830
#####                                                              k=38
&&&  masa= 3.0001  J= 6.2807  Napel=   345  Napel_C=  14175
#####                                                              k=39
&&&  masa= 3.0286  J= 5.9842  Napel=   180  Napel_C=  14355
#####                                                              k=40
&&&  masa= 3.0013  J= 6.2608  Napel=   195  Napel_C=  14550
#####                                                              k=41
&&&  masa= 3.0139  J= 6.0469  Napel=   210  Napel_C=  14760
#####                                                              k=42
&&&  masa= 3.0001  J= 6.0587  Napel=   150  Napel_C=  14910
#####                                                              k=43
&&&  masa= 3.0005  J= 6.4080  Napel=   360  Napel_C=  15270
#####                                                              k=44
&&&  masa= 3.0081  J= 5.7135  Napel=   240  Napel_C=  15510
#####                                                              k=45
&&&  masa= 3.0030  J= 5.5814  Napel=   210  Napel_C=  15720
#####                                                              k=46
&&&  masa= 3.0000  J= 5.6667  Napel=  1890  Napel_C=  17610
#####                                                              k=47
&&&  masa= 3.0028  J= 5.7623  Napel=   150  Napel_C=  17760
#####                                                              k=48
&&&  masa= 3.0001  J= 5.5618  Napel=   270  Napel_C=  18030
#####                                                              k=49
&&&  masa= 3.0006  J= 5.4682  Napel=   255  Napel_C=  18285
#####                                                              k=50
&&&  masa= 3.0003  J= 5.3851  Napel=   195  Napel_C=  18480
#####                                                              k=51
&&&  masa= 3.0000  J= 5.4105  Napel=   945  Napel_C=  19425
#####                                                              k=52
&&&  masa= 3.0000  J= 5.3265  Napel=  1380  Napel_C=  20805
#####                                                              k=53
&&&  masa= 3.0000  J= 5.1494  Napel=   315  Napel_C=  21120
#####                                                              k=54
&&&  masa= 3.0059  J= 4.6022  Napel=   405  Napel_C=  21525
#####                                                              k=55
&&&  masa= 3.0000  J= 4.7900  Napel=   915  Napel_C=  22440
#####                                                              k=56
&&&  masa= 3.0001  J= 4.5849  Napel=  1830  Napel_C=  24270
#####                                                              k=57
&&&  masa= 3.0000  J= 5.2282  Napel=   390  Napel_C=  24660
#####                                                              k=58
&&&  masa= 3.0000  J= 4.7237  Napel=   525  Napel_C=  25185
#####                                                              k=59
&&&  masa= 3.0000  J= 4.5946  Napel=   570  Napel_C=  25755
#####                                                              k=60
&&&  masa= 3.0000  J= 4.8954  Napel=   570  Napel_C=  26325
#####                                                              k=61
&&&  masa= 3.0000  J= 4.5739  Napel=  1080  Napel_C=  27405
#####                                                              k=62
&&&  masa= 3.0000  J= 4.6285  Napel=  1815  Napel_C=  29220
#####                                                              k=63
&&&  masa= 3.0003  J= 4.4760  Napel=   270  Napel_C=  29490
#####                                                              k=64
&&&  masa= 3.0002  J= 4.3559  Napel=   225  Napel_C=  29715
#####                                                              k=65
&&&  masa= 3.0002  J= 4.3065  Napel=   345  Napel_C=  30060
#####                                                              k=66
&&&  masa= 3.0008  J= 4.5843  Napel=   105  Napel_C=  30165
#####                                                              k=67
&&&  masa= 3.0000  J= 4.1962  Napel=  1335  Napel_C=  31500
#####                                                              k=68
&&&  masa= 3.0000  J= 4.0983  Napel=  1020  Napel_C=  32520
#####                                                              k=69
&&&  masa= 3.0000  J= 3.7851  Napel=   225  Napel_C=  32745
#####                                                              k=70
&&&  masa= 3.0000  J= 3.6562  Napel=  1170  Napel_C=  33915
#####                                                              k=71
&&&  masa= 3.0000  J= 3.3734  Napel=  2625  Napel_C=  36540
#####                                                              k=72
&&&  masa= 3.0000  J= 3.6326  Napel=  2040  Napel_C=  38580
#####                                                              k=73
&&&  masa= 3.0000  J= 3.6889  Napel=  2175  Napel_C=  40755
#####                                                              k=74
&&&  masa= 3.0000  J= 3.6198  Napel=   270  Napel_C=  41025
#####                                                              k=75
&&&  masa= 3.0000  J= 3.6959  Napel=   420  Napel_C=  41445
#####                                                              k=76
&&&  masa= 3.0000  J= 3.1549  Napel=  2865  Napel_C=  44310
#####                                                              k=77
&&&  masa= 3.0000  J= 2.9789  Napel=   615  Napel_C=  44925
#####                                                              k=78
&&&  masa= 3.0000  J= 3.3190  Napel=  2730  Napel_C=  47655
#####                                                              k=79
&&&  masa= 3.0001  J= 3.3956  Napel=   240  Napel_C=  47895
#####                                                              k=80
&&&  masa= 3.0000  J= 2.8246  Napel=  2325  Napel_C=  50220
#####                                                              k=81
&&&  masa= 3.0000  J= 2.6162  Napel=  2760  Napel_C=  52980
#####                                                              k=82
&&&  masa= 3.0000  J= 2.7102  Napel=  2895  Napel_C=  55875
#####                                                              k=83
&&&  masa= 3.0000  J= 2.6569  Napel=   330  Napel_C=  56205
#####                                                              k=84
&&&  masa= 3.0000  J= 2.7781  Napel=  1725  Napel_C=  57930
#####                                                              k=85
&&&  masa= 3.0000  J= 2.4910  Napel=  1350  Napel_C=  59280
#####                                                              k=86
&&&  masa= 3.0000  J= 2.4749  Napel=   585  Napel_C=  59865
#####                                                              k=87
&&&  masa= 3.0001  J= 2.5249  Napel=  2265  Napel_C=  62130
#####                                                              k=88
&&&  masa= 3.0000  J= 2.5792  Napel=   750  Napel_C=  62880
#####                                                              k=89
&&&  masa= 3.0000  J= 2.2086  Napel=  2385  Napel_C=  65265
#####                                                              k=90
&&&  masa= 3.0000  J= 2.3841  Napel=   675  Napel_C=  65940
#####                                                              k=91
&&&  masa= 3.0000  J= 2.2089  Napel=  2130  Napel_C=  68070
#####                                                              k=92
&&&  masa= 3.0000  J= 2.0785  Napel=  2190  Napel_C=  70260
#####                                                              k=93
&&&  masa= 3.0000  J= 2.1031  Napel=  2115  Napel_C=  72375
#####                                                              k=94
&&&  masa= 3.0000  J= 2.0100  Napel=   450  Napel_C=  72825
#####                                                              k=95
&&&  masa= 3.0000  J= 1.8767  Napel=   405  Napel_C=  73230
#####                                                              k=96
&&&  masa= 3.0000  J= 1.8950  Napel=   615  Napel_C=  73845
#####                                                              k=97
&&&  masa= 3.0000  J= 1.7003  Napel=  1710  Napel_C=  75555
#####                                                              k=98
&&&  masa= 3.0001  J= 1.7176  Napel=   210  Napel_C=  75765
#####                                                              k=99
&&&  masa= 3.0000  J= 1.6606  Napel=   540  Napel_C=  76305
#####                                                              k=100
&&&  masa= 3.0000  J= 1.5575  Napel=   585  Napel_C=  76890
#####                                                              k=101
&&&  masa= 3.0000  J= 1.4633  Napel=   315  Napel_C=  77205
#####                                                              k=102
&&&  masa= 3.0000  J= 1.4067  Napel=   585  Napel_C=  77790
#####                                                              k=103
&&&  masa= 3.0000  J= 1.2962  Napel=  1410  Napel_C=  79200
#####                                                              k=104
&&&  masa= 3.0000  J= 1.2329  Napel=   885  Napel_C=  80085
#####                                                              k=105
&&&  masa= 3.0000  J= 1.1541  Napel=   480  Napel_C=  80565
#####                                                              k=106
&&&  masa= 3.0000  J= 1.1203  Napel=   525  Napel_C=  81090
#####                                                              k=107
&&&  masa= 3.0000  J= 1.0514  Napel=  1785  Napel_C=  82875
#####                                                              k=108
&&&  masa= 3.0000  J= 0.9601  Napel=   420  Napel_C=  83295
#####                                                              k=109
&&&  masa= 3.0000  J= 0.8882  Napel=   345  Napel_C=  83640
#####                                                              k=110
&&&  masa= 3.0000  J= 0.8203  Napel=   345  Napel_C=  83985
#####                                                              k=111
&&&  masa= 3.0000  J= 0.7254  Napel=   285  Napel_C=  84270
#####                                                              k=112
&&&  masa= 3.0000  J= 0.6492  Napel=   735  Napel_C=  85005
#####                                                              k=113
&&&  masa= 3.0000  J= 0.5663  Napel=   345  Napel_C=  85350
#####                                                              k=114
&&&  masa= 3.0000  J= 0.4996  Napel=   360  Napel_C=  85710
#####                                                              k=115
&&&  masa= 3.0000  J= 0.4092  Napel=   480  Napel_C=  86190
#####                                                              k=116
&&&  masa= 3.0000  J= 0.3641  Napel=   480  Napel_C=  86670
#####                                                              k=117
&&&  masa= 3.0000  J= 0.2169  Napel=   360  Napel_C=  87030
#####                                                              k=118
&&&  masa= 3.0000  J= 0.1450  Napel=   330  Napel_C=  87360
#####                                                              k=119
&&&  masa= 3.0000  J= 0.0727  Napel=  2025  Napel_C=  89385
Elapsed time is 855.781627 seconds.


 Final values for Overall integration using uRHC
&&&  yield mass= 3.0000  Light= 9.2818  Perf Index= 9.2818   NapelAvg=    745 
ijk=
    16
RHC_PSO_PBRJ13
PhotoBioReactor Optimal Control 
Local best: [Plbest,val]=Gen_Plbest_reg(i)
#####                                                              k=0
&&&  masa= 3.0030  J= 9.2617  Napel=   255  Napel_C=    255
#####                                                              k=1
&&&  masa= 3.0011  J= 9.0907  Napel=   225  Napel_C=    480
#####                                                              k=2
&&&  masa= 3.0004  J= 9.2996  Napel=   210  Napel_C=    690
#####                                                              k=3
&&&  masa= 3.0015  J= 9.2524  Napel=   165  Napel_C=    855
#####                                                              k=4
&&&  masa= 3.0031  J= 8.8941  Napel=   120  Napel_C=    975
#####                                                              k=5
&&&  masa= 3.0008  J= 8.9550  Napel=   225  Napel_C=   1200
#####                                                              k=6
&&&  masa= 3.0002  J= 8.8048  Napel=   360  Napel_C=   1560
#####                                                              k=7
&&&  masa= 3.0024  J= 9.4740  Napel=   285  Napel_C=   1845
#####                                                              k=8
&&&  masa= 3.0001  J= 9.0030  Napel=   465  Napel_C=   2310
#####                                                              k=9
&&&  masa= 3.0205  J= 9.1204  Napel=   255  Napel_C=   2565
#####                                                              k=10
&&&  masa= 3.0006  J= 8.2119  Napel=   255  Napel_C=   2820
#####                                                              k=11
&&&  masa= 3.0012  J= 8.2300  Napel=   210  Napel_C=   3030
#####                                                              k=12
&&&  masa= 3.0000  J= 8.6303  Napel=  1455  Napel_C=   4485
#####                                                              k=13
&&&  masa= 3.0019  J= 7.8203  Napel=   240  Napel_C=   4725
#####                                                              k=14
&&&  masa= 3.0017  J= 7.8956  Napel=   285  Napel_C=   5010
#####                                                              k=15
&&&  masa= 3.0355  J= 8.8804  Napel=   330  Napel_C=   5340
#####                                                              k=16
&&&  masa= 3.0000  J= 8.2690  Napel=   450  Napel_C=   5790
#####                                                              k=17
&&&  masa= 3.0001  J= 8.1907  Napel=   405  Napel_C=   6195
#####                                                              k=18
&&&  masa= 3.0052  J= 8.3251  Napel=   465  Napel_C=   6660
#####                                                              k=19
&&&  masa= 3.0001  J= 8.2422  Napel=   390  Napel_C=   7050
#####                                                              k=20
&&&  masa= 3.0003  J= 7.6562  Napel=   270  Napel_C=   7320
#####                                                              k=21
&&&  masa= 3.0017  J= 7.6510  Napel=   180  Napel_C=   7500
#####                                                              k=22
&&&  masa= 3.0061  J= 7.1929  Napel=   135  Napel_C=   7635
#####                                                              k=23
&&&  masa= 3.0102  J= 8.1519  Napel=   300  Napel_C=   7935
#####                                                              k=24
&&&  masa= 3.0477  J= 8.2260  Napel=   195  Napel_C=   8130
#####                                                              k=25
&&&  masa= 3.0003  J= 7.5777  Napel=   270  Napel_C=   8400
#####                                                              k=26
&&&  masa= 3.0000  J= 7.7600  Napel=   645  Napel_C=   9045
#####                                                              k=27
&&&  masa= 3.0039  J= 7.0246  Napel=   180  Napel_C=   9225
#####                                                              k=28
&&&  masa= 3.0059  J= 7.2657  Napel=   165  Napel_C=   9390
#####                                                              k=29
&&&  masa= 3.0000  J= 6.5150  Napel=   900  Napel_C=  10290
#####                                                              k=30
&&&  masa= 3.0000  J= 6.6583  Napel=   480  Napel_C=  10770
#####                                                              k=31
&&&  masa= 3.0006  J= 6.7685  Napel=   270  Napel_C=  11040
#####                                                              k=32
&&&  masa= 3.0143  J= 6.5985  Napel=   225  Napel_C=  11265
#####                                                              k=33
&&&  masa= 3.0096  J= 6.4036  Napel=   255  Napel_C=  11520
#####                                                              k=34
&&&  masa= 3.0042  J= 6.2624  Napel=   180  Napel_C=  11700
#####                                                              k=35
&&&  masa= 3.0018  J= 6.6936  Napel=   255  Napel_C=  11955
#####                                                              k=36
&&&  masa= 3.0031  J= 6.4009  Napel=   960  Napel_C=  12915
#####                                                              k=37
&&&  masa= 3.0005  J= 6.0768  Napel=   225  Napel_C=  13140
#####                                                              k=38
&&&  masa= 3.0002  J= 6.2337  Napel=   345  Napel_C=  13485
#####                                                              k=39
&&&  masa= 3.0022  J= 6.8426  Napel=   210  Napel_C=  13695
#####                                                              k=40
&&&  masa= 3.0056  J= 6.3287  Napel=   210  Napel_C=  13905
#####                                                              k=41
&&&  masa= 3.0036  J= 6.3880  Napel=   240  Napel_C=  14145
#####                                                              k=42
&&&  masa= 3.0001  J= 5.9149  Napel=   300  Napel_C=  14445
#####                                                              k=43
&&&  masa= 3.0041  J= 5.6988  Napel=   135  Napel_C=  14580
#####                                                              k=44
&&&  masa= 3.0002  J= 5.7561  Napel=   300  Napel_C=  14880
#####                                                              k=45
&&&  masa= 3.0000  J= 5.9395  Napel=   270  Napel_C=  15150
#####                                                              k=46
&&&  masa= 3.0002  J= 6.1575  Napel=   255  Napel_C=  15405
#####                                                              k=47
&&&  masa= 3.0001  J= 5.8885  Napel=   750  Napel_C=  16155
#####                                                              k=48
&&&  masa= 3.0004  J= 5.8070  Napel=   255  Napel_C=  16410
#####                                                              k=49
&&&  masa= 3.0001  J= 5.3441  Napel=   240  Napel_C=  16650
#####                                                              k=50
&&&  masa= 3.0052  J= 5.5036  Napel=   255  Napel_C=  16905
#####                                                              k=51
&&&  masa= 3.0000  J= 5.6374  Napel=   705  Napel_C=  17610
#####                                                              k=52
&&&  masa= 3.0000  J= 5.4205  Napel=   990  Napel_C=  18600
#####                                                              k=53
&&&  masa= 3.0004  J= 5.0966  Napel=   210  Napel_C=  18810
#####                                                              k=54
&&&  masa= 3.0001  J= 4.8483  Napel=  2445  Napel_C=  21255
#####                                                              k=55
&&&  masa= 3.0084  J= 4.8423  Napel=  1005  Napel_C=  22260
#####                                                              k=56
&&&  masa= 3.0000  J= 4.8686  Napel=  2400  Napel_C=  24660
#####                                                              k=57
&&&  masa= 3.0047  J= 4.7719  Napel=   255  Napel_C=  24915
#####                                                              k=58
&&&  masa= 3.0066  J= 4.4722  Napel=  2370  Napel_C=  27285
#####                                                              k=59
&&&  masa= 3.0019  J= 5.0470  Napel=   165  Napel_C=  27450
#####                                                              k=60
&&&  masa= 3.0000  J= 4.5750  Napel=  1050  Napel_C=  28500
#####                                                              k=61
&&&  masa= 3.0000  J= 4.8397  Napel=   435  Napel_C=  28935
#####                                                              k=62
&&&  masa= 3.0000  J= 4.1894  Napel=   180  Napel_C=  29115
#####                                                              k=63
&&&  masa= 3.0000  J= 4.6155  Napel=   300  Napel_C=  29415
#####                                                              k=64
&&&  masa= 3.0000  J= 4.7610  Napel=   420  Napel_C=  29835
#####                                                              k=65
&&&  masa= 3.0011  J= 4.6372  Napel=   210  Napel_C=  30045
#####                                                              k=66
&&&  masa= 3.0000  J= 4.1866  Napel=  1650  Napel_C=  31695
#####                                                              k=67
&&&  masa= 3.0000  J= 4.2219  Napel=   975  Napel_C=  32670
#####                                                              k=68
&&&  masa= 3.0000  J= 4.1480  Napel=   300  Napel_C=  32970
#####                                                              k=69
&&&  masa= 3.0004  J= 3.7877  Napel=   435  Napel_C=  33405
#####                                                              k=70
&&&  masa= 3.0000  J= 3.8282  Napel=   840  Napel_C=  34245
#####                                                              k=71
&&&  masa= 3.0000  J= 4.1519  Napel=   390  Napel_C=  34635
#####                                                              k=72
&&&  masa= 3.0000  J= 3.5875  Napel=  1875  Napel_C=  36510
#####                                                              k=73
&&&  masa= 3.0001  J= 3.8840  Napel=   330  Napel_C=  36840
#####                                                              k=74
&&&  masa= 3.0000  J= 3.3550  Napel=  1920  Napel_C=  38760
#####                                                              k=75
&&&  masa= 3.0000  J= 3.8477  Napel=   705  Napel_C=  39465
#####                                                              k=76
&&&  masa= 3.0000  J= 3.4762  Napel=  1440  Napel_C=  40905
#####                                                              k=77
&&&  masa= 3.0000  J= 3.4584  Napel=  2370  Napel_C=  43275
#####                                                              k=78
&&&  masa= 3.0000  J= 3.4702  Napel=   135  Napel_C=  43410
#####                                                              k=79
&&&  masa= 3.0000  J= 3.1005  Napel=   810  Napel_C=  44220
#####                                                              k=80
&&&  masa= 3.0000  J= 3.2471  Napel=  1125  Napel_C=  45345
#####                                                              k=81
&&&  masa= 3.0000  J= 2.9917  Napel=  2085  Napel_C=  47430
#####                                                              k=82
&&&  masa= 3.0000  J= 2.9833  Napel=  1740  Napel_C=  49170
#####                                                              k=83
&&&  masa= 3.0001  J= 2.7897  Napel=  1440  Napel_C=  50610
#####                                                              k=84
&&&  masa= 3.0000  J= 2.8050  Napel=   525  Napel_C=  51135
#####                                                              k=85
&&&  masa= 3.0000  J= 2.6326  Napel=  2550  Napel_C=  53685
#####                                                              k=86
&&&  masa= 3.0000  J= 2.4237  Napel=   690  Napel_C=  54375
#####                                                              k=87
&&&  masa= 3.0000  J= 2.3838  Napel=   285  Napel_C=  54660
#####                                                              k=88
&&&  masa= 3.0000  J= 2.5350  Napel=   585  Napel_C=  55245
#####                                                              k=89
&&&  masa= 3.0019  J= 1.8675  Napel=  2145  Napel_C=  57390
#####                                                              k=90
&&&  masa= 3.0000  J= 2.1571  Napel=  1185  Napel_C=  58575
#####                                                              k=91
&&&  masa= 3.0000  J= 2.3309  Napel=   330  Napel_C=  58905
#####                                                              k=92
&&&  masa= 3.0000  J= 2.1637  Napel=   375  Napel_C=  59280
#####                                                              k=93
&&&  masa= 3.0000  J= 2.1452  Napel=   360  Napel_C=  59640
#####                                                              k=94
&&&  masa= 3.0000  J= 1.9820  Napel=   330  Napel_C=  59970
#####                                                              k=95
&&&  masa= 3.0000  J= 2.0054  Napel=  2010  Napel_C=  61980
#####                                                              k=96
&&&  masa= 3.0000  J= 1.6542  Napel=  2175  Napel_C=  64155
#####                                                              k=97
&&&  masa= 3.0000  J= 1.6321  Napel=   465  Napel_C=  64620
#####                                                              k=98
&&&  masa= 3.0000  J= 1.6593  Napel=   930  Napel_C=  65550
#####                                                              k=99
&&&  masa= 3.0000  J= 1.5387  Napel=   300  Napel_C=  65850
#####                                                              k=100
&&&  masa= 3.0000  J= 1.5425  Napel=   285  Napel_C=  66135
#####                                                              k=101
&&&  masa= 3.0000  J= 1.4427  Napel=  1020  Napel_C=  67155
#####                                                              k=102
&&&  masa= 3.0000  J= 1.3410  Napel=   450  Napel_C=  67605
#####                                                              k=103
&&&  masa= 3.0000  J= 1.2239  Napel=   990  Napel_C=  68595
#####                                                              k=104
&&&  masa= 3.0000  J= 1.1149  Napel=   375  Napel_C=  68970
#####                                                              k=105
&&&  masa= 3.0000  J= 1.1315  Napel=   405  Napel_C=  69375
#####                                                              k=106
&&&  masa= 3.0000  J= 0.9536  Napel=   315  Napel_C=  69690
#####                                                              k=107
&&&  masa= 3.0000  J= 0.8785  Napel=   405  Napel_C=  70095
#####                                                              k=108
&&&  masa= 3.0000  J= 0.7999  Napel=   750  Napel_C=  70845
#####                                                              k=109
&&&  masa= 3.0000  J= 0.7245  Napel=   330  Napel_C=  71175
#####                                                              k=110
&&&  masa= 3.0000  J= 0.6623  Napel=   255  Napel_C=  71430
#####                                                              k=111
&&&  masa= 3.0000  J= 0.6171  Napel=   510  Napel_C=  71940
#####                                                              k=112
&&&  masa= 3.0000  J= 0.5431  Napel=   330  Napel_C=  72270
#####                                                              k=113
&&&  masa= 3.0000  J= 0.4881  Napel=   360  Napel_C=  72630
#####                                                              k=114
&&&  masa= 3.0000  J= 0.4200  Napel=   330  Napel_C=  72960
#####                                                              k=115
&&&  masa= 3.0000  J= 0.3716  Napel=   480  Napel_C=  73440
#####                                                              k=116
&&&  masa= 3.0000  J= 0.2463  Napel=   405  Napel_C=  73845
#####                                                              k=117
&&&  masa= 3.0000  J= 0.2094  Napel=  1500  Napel_C=  75345
#####                                                              k=118
&&&  masa= 3.0000  J= 0.1130  Napel=   390  Napel_C=  75735
#####                                                              k=119
&&&  masa= 3.0000  J= 0.0540  Napel=  1005  Napel_C=  76740
Elapsed time is 755.401914 seconds.


 Final values for Overall integration using uRHC
&&&  yield mass= 3.0000  Light= 9.2994  Perf Index= 9.2994   NapelAvg=    640 
ijk=
    17
RHC_PSO_PBRJ13
PhotoBioReactor Optimal Control 
Local best: [Plbest,val]=Gen_Plbest_reg(i)
#####                                                              k=0
&&&  masa= 3.0003  J= 8.9088  Napel=   405  Napel_C=    405
#####                                                              k=1
&&&  masa= 3.0002  J= 9.5215  Napel=   540  Napel_C=    945
#####                                                              k=2
&&&  masa= 3.0028  J= 8.8241  Napel=   225  Napel_C=   1170
#####                                                              k=3
&&&  masa= 3.0032  J= 8.7722  Napel=   300  Napel_C=   1470
#####                                                              k=4
&&&  masa= 3.0001  J= 9.3154  Napel=   450  Napel_C=   1920
#####                                                              k=5
&&&  masa= 3.0034  J= 9.1314  Napel=   225  Napel_C=   2145
#####                                                              k=6
&&&  masa= 3.0062  J= 9.0777  Napel=   150  Napel_C=   2295
#####                                                              k=7
&&&  masa= 3.0004  J= 9.1244  Napel=   420  Napel_C=   2715
#####                                                              k=8
&&&  masa= 3.0009  J= 9.7571  Napel=   195  Napel_C=   2910
#####                                                              k=9
&&&  masa= 3.0000  J= 8.9981  Napel=  2190  Napel_C=   5100
#####                                                              k=10
&&&  masa= 3.0000  J= 8.7445  Napel=   570  Napel_C=   5670
#####                                                              k=11
&&&  masa= 3.0029  J= 8.5783  Napel=   225  Napel_C=   5895
#####                                                              k=12
&&&  masa= 3.0250  J= 9.1639  Napel=   195  Napel_C=   6090
#####                                                              k=13
&&&  masa= 3.0001  J= 8.4661  Napel=   240  Napel_C=   6330
#####                                                              k=14
&&&  masa= 3.0009  J= 8.6540  Napel=   255  Napel_C=   6585
#####                                                              k=15
&&&  masa= 3.0009  J= 8.3688  Napel=   135  Napel_C=   6720
#####                                                              k=16
&&&  masa= 3.0005  J= 8.0530  Napel=   240  Napel_C=   6960
#####                                                              k=17
&&&  masa= 3.0047  J= 7.9364  Napel=   150  Napel_C=   7110
#####                                                              k=18
&&&  masa= 3.0000  J= 8.1600  Napel=   435  Napel_C=   7545
#####                                                              k=19
&&&  masa= 3.0002  J= 8.0047  Napel=   360  Napel_C=   7905
#####                                                              k=20
&&&  masa= 3.0000  J= 7.4775  Napel=   885  Napel_C=   8790
#####                                                              k=21
&&&  masa= 3.0065  J= 7.6931  Napel=   225  Napel_C=   9015
#####                                                              k=22
&&&  masa= 3.0000  J= 8.2813  Napel=   735  Napel_C=   9750
#####                                                              k=23
&&&  masa= 3.0032  J= 7.2373  Napel=   555  Napel_C=  10305
#####                                                              k=24
&&&  masa= 3.0003  J= 7.9147  Napel=   285  Napel_C=  10590
#####                                                              k=25
&&&  masa= 3.0000  J= 7.5777  Napel=  1770  Napel_C=  12360
#####                                                              k=26
&&&  masa= 3.0041  J= 7.7530  Napel=   240  Napel_C=  12600
#####                                                              k=27
&&&  masa= 3.0001  J= 7.3194  Napel=  2340  Napel_C=  14940
#####                                                              k=28
&&&  masa= 3.0001  J= 7.4784  Napel=   870  Napel_C=  15810
#####                                                              k=29
&&&  masa= 3.0008  J= 7.4631  Napel=   540  Napel_C=  16350
#####                                                              k=30
&&&  masa= 3.0004  J= 7.2007  Napel=   465  Napel_C=  16815
#####                                                              k=31
&&&  masa= 3.0012  J= 6.8980  Napel=   270  Napel_C=  17085
#####                                                              k=32
&&&  masa= 3.0007  J= 6.7325  Napel=   255  Napel_C=  17340
#####                                                              k=33
&&&  masa= 3.0003  J= 7.0313  Napel=   165  Napel_C=  17505
#####                                                              k=34
&&&  masa= 3.0004  J= 6.8068  Napel=   255  Napel_C=  17760
#####                                                              k=35
&&&  masa= 3.0000  J= 6.8406  Napel=  1680  Napel_C=  19440
#####                                                              k=36
&&&  masa= 3.0021  J= 6.3522  Napel=   240  Napel_C=  19680
#####                                                              k=37
&&&  masa= 3.0035  J= 6.5479  Napel=   240  Napel_C=  19920
#####                                                              k=38
&&&  masa= 3.0227  J= 6.0186  Napel=   150  Napel_C=  20070
#####                                                              k=39
&&&  masa= 3.0003  J= 6.1847  Napel=   195  Napel_C=  20265
#####                                                              k=40
&&&  masa= 3.0000  J= 6.3812  Napel=  1500  Napel_C=  21765
#####                                                              k=41
&&&  masa= 3.0000  J= 6.0880  Napel=   420  Napel_C=  22185
#####                                                              k=42
&&&  masa= 3.0002  J= 5.7819  Napel=   180  Napel_C=  22365
#####                                                              k=43
&&&  masa= 3.0044  J= 6.3304  Napel=   225  Napel_C=  22590
#####                                                              k=44
&&&  masa= 3.0008  J= 6.4141  Napel=   195  Napel_C=  22785
#####                                                              k=45
&&&  masa= 3.0000  J= 6.3006  Napel=   390  Napel_C=  23175
#####                                                              k=46
&&&  masa= 3.0002  J= 5.7769  Napel=   285  Napel_C=  23460
#####                                                              k=47
&&&  masa= 3.0001  J= 5.9251  Napel=   270  Napel_C=  23730
#####                                                              k=48
&&&  masa= 3.0010  J= 5.9323  Napel=   360  Napel_C=  24090
#####                                                              k=49
&&&  masa= 3.0000  J= 5.3501  Napel=   540  Napel_C=  24630
#####                                                              k=50
&&&  masa= 3.0007  J= 5.2924  Napel=   255  Napel_C=  24885
#####                                                              k=51
&&&  masa= 3.0009  J= 5.3471  Napel=   375  Napel_C=  25260
#####                                                              k=52
&&&  masa= 3.0000  J= 4.9286  Napel=  2475  Napel_C=  27735
#####                                                              k=53
&&&  masa= 3.0014  J= 5.3232  Napel=  1080  Napel_C=  28815
#####                                                              k=54
&&&  masa= 3.0002  J= 5.1522  Napel=  2805  Napel_C=  31620
#####                                                              k=55
&&&  masa= 3.0001  J= 5.0129  Napel=   270  Napel_C=  31890
#####                                                              k=56
&&&  masa= 3.0000  J= 4.8846  Napel=  2895  Napel_C=  34785
#####                                                              k=57
&&&  masa= 3.0000  J= 4.6811  Napel=   465  Napel_C=  35250
#####                                                              k=58
&&&  masa= 3.0039  J= 4.7749  Napel=   195  Napel_C=  35445
#####                                                              k=59
&&&  masa= 3.0068  J= 4.5667  Napel=   210  Napel_C=  35655
#####                                                              k=60
&&&  masa= 3.0000  J= 4.6477  Napel=  1335  Napel_C=  36990
#####                                                              k=61
&&&  masa= 3.0000  J= 4.6810  Napel=  3045  Napel_C=  40035
#####                                                              k=62
&&&  masa= 3.0000  J= 4.4891  Napel=   540  Napel_C=  40575
#####                                                              k=63
&&&  masa= 3.0000  J= 4.6458  Napel=   240  Napel_C=  40815
#####                                                              k=64
&&&  masa= 3.0001  J= 4.2747  Napel=   420  Napel_C=  41235
#####                                                              k=65
&&&  masa= 3.0010  J= 4.1802  Napel=   195  Napel_C=  41430
#####                                                              k=66
&&&  masa= 3.0001  J= 4.2544  Napel=   270  Napel_C=  41700
#####                                                              k=67
&&&  masa= 3.0000  J= 4.0223  Napel=   975  Napel_C=  42675
#####                                                              k=68
&&&  masa= 3.0009  J= 4.0210  Napel=   195  Napel_C=  42870
#####                                                              k=69
&&&  masa= 3.0030  J= 3.7699  Napel=   180  Napel_C=  43050
#####                                                              k=70
&&&  masa= 3.0000  J= 3.8586  Napel=  1785  Napel_C=  44835
#####                                                              k=71
&&&  masa= 3.0000  J= 3.9814  Napel=   645  Napel_C=  45480
#####                                                              k=72
&&&  masa= 3.0001  J= 3.9551  Napel=   420  Napel_C=  45900
#####                                                              k=73
&&&  masa= 3.0000  J= 3.7714  Napel=   495  Napel_C=  46395
#####                                                              k=74
&&&  masa= 3.0000  J= 3.3956  Napel=  2580  Napel_C=  48975
#####                                                              k=75
&&&  masa= 3.0000  J= 3.3433  Napel=   525  Napel_C=  49500
#####                                                              k=76
&&&  masa= 3.0000  J= 3.4148  Napel=   750  Napel_C=  50250
#####                                                              k=77
&&&  masa= 3.0001  J= 3.1900  Napel=  2325  Napel_C=  52575
#####                                                              k=78
&&&  masa= 3.0005  J= 3.4405  Napel=   330  Napel_C=  52905
#####                                                              k=79
&&&  masa= 3.0000  J= 3.1154  Napel=  1920  Napel_C=  54825
#####                                                              k=80
&&&  masa= 3.0000  J= 3.1504  Napel=  1170  Napel_C=  55995
#####                                                              k=81
&&&  masa= 3.0000  J= 2.9776  Napel=  2820  Napel_C=  58815
#####                                                              k=82
&&&  masa= 3.0000  J= 2.7771  Napel=   375  Napel_C=  59190
#####                                                              k=83
&&&  masa= 3.0000  J= 3.0222  Napel=  1680  Napel_C=  60870
#####                                                              k=84
&&&  masa= 3.0000  J= 2.7929  Napel=  1170  Napel_C=  62040
#####                                                              k=85
&&&  masa= 3.0003  J= 2.3265  Napel=  2775  Napel_C=  64815
#####                                                              k=86
&&&  masa= 3.0000  J= 2.6834  Napel=  1980  Napel_C=  66795
#####                                                              k=87
&&&  masa= 3.0000  J= 2.5740  Napel=   330  Napel_C=  67125
#####                                                              k=88
&&&  masa= 3.0000  J= 2.5870  Napel=   615  Napel_C=  67740
#####                                                              k=89
&&&  masa= 3.0000  J= 2.5011  Napel=  1050  Napel_C=  68790
#####                                                              k=90
&&&  masa= 3.0000  J= 2.2983  Napel=   585  Napel_C=  69375
#####                                                              k=91
&&&  masa= 3.0000  J= 1.9835  Napel=  2415  Napel_C=  71790
#####                                                              k=92
&&&  masa= 3.0000  J= 2.2023  Napel=   240  Napel_C=  72030
#####                                                              k=93
&&&  masa= 3.0000  J= 2.0162  Napel=   780  Napel_C=  72810
#####                                                              k=94
&&&  masa= 3.0000  J= 2.0904  Napel=  1815  Napel_C=  74625
#####                                                              k=95
&&&  masa= 3.0000  J= 2.0168  Napel=  2220  Napel_C=  76845
#####                                                              k=96
&&&  masa= 3.0000  J= 1.8120  Napel=  1950  Napel_C=  78795
#####                                                              k=97
&&&  masa= 3.0000  J= 1.8167  Napel=   705  Napel_C=  79500
#####                                                              k=98
&&&  masa= 3.0000  J= 1.7356  Napel=   540  Napel_C=  80040
#####                                                              k=99
&&&  masa= 3.0000  J= 1.5736  Napel=  2175  Napel_C=  82215
#####                                                              k=100
&&&  masa= 3.0000  J= 1.5409  Napel=   570  Napel_C=  82785
#####                                                              k=101
&&&  masa= 3.0000  J= 1.5316  Napel=   825  Napel_C=  83610
#####                                                              k=102
&&&  masa= 3.0000  J= 1.3760  Napel=   330  Napel_C=  83940
#####                                                              k=103
&&&  masa= 3.0000  J= 1.2843  Napel=   450  Napel_C=  84390
#####                                                              k=104
&&&  masa= 3.0000  J= 1.2349  Napel=   600  Napel_C=  84990
#####                                                              k=105
&&&  masa= 3.0000  J= 1.1455  Napel=   405  Napel_C=  85395
#####                                                              k=106
&&&  masa= 3.0000  J= 1.0503  Napel=   540  Napel_C=  85935
#####                                                              k=107
&&&  masa= 3.0000  J= 0.9682  Napel=   360  Napel_C=  86295
#####                                                              k=108
&&&  masa= 3.0000  J= 0.9259  Napel=   495  Napel_C=  86790
#####                                                              k=109
&&&  masa= 3.0000  J= 0.8441  Napel=   270  Napel_C=  87060
#####                                                              k=110
&&&  masa= 3.0000  J= 0.7885  Napel=   525  Napel_C=  87585
#####                                                              k=111
&&&  masa= 3.0000  J= 0.6640  Napel=   255  Napel_C=  87840
#####                                                              k=112
&&&  masa= 3.0000  J= 0.5909  Napel=   630  Napel_C=  88470
#####                                                              k=113
&&&  masa= 3.0000  J= 0.5231  Napel=   390  Napel_C=  88860
#####                                                              k=114
&&&  masa= 3.0000  J= 0.4679  Napel=   195  Napel_C=  89055
#####                                                              k=115
&&&  masa= 3.0000  J= 0.3966  Napel=   675  Napel_C=  89730
#####                                                              k=116
&&&  masa= 3.0000  J= 0.3376  Napel=   405  Napel_C=  90135
#####                                                              k=117
&&&  masa= 3.0000  J= 0.2718  Napel=   270  Napel_C=  90405
#####                                                              k=118
&&&  masa= 3.0000  J= 0.1699  Napel=   405  Napel_C=  90810
#####                                                              k=119
&&&  masa= 3.0000  J= 0.1006  Napel=   975  Napel_C=  91785
Elapsed time is 914.214759 seconds.


 Final values for Overall integration using uRHC
&&&  yield mass= 3.0000  Light= 9.1633  Perf Index= 9.1633   NapelAvg=    765 
ijk=
    18
RHC_PSO_PBRJ13
PhotoBioReactor Optimal Control 
Local best: [Plbest,val]=Gen_Plbest_reg(i)
#####                                                              k=0
&&&  masa= 3.0007  J= 9.3047  Napel=   180  Napel_C=    180
#####                                                              k=1
&&&  masa= 3.0008  J= 9.6211  Napel=   345  Napel_C=    525
#####                                                              k=2
&&&  masa= 3.0064  J= 9.7372  Napel=   225  Napel_C=    750
#####                                                              k=3
&&&  masa= 3.0049  J= 9.0488  Napel=   165  Napel_C=    915
#####                                                              k=4
&&&  masa= 3.0041  J= 8.7403  Napel=   270  Napel_C=   1185
#####                                                              k=5
&&&  masa= 3.0000  J= 9.0336  Napel=   210  Napel_C=   1395
#####                                                              k=6
&&&  masa= 3.0017  J= 8.4800  Napel=   210  Napel_C=   1605
#####                                                              k=7
&&&  masa= 3.0045  J= 8.9602  Napel=   150  Napel_C=   1755
#####                                                              k=8
&&&  masa= 3.0094  J= 9.1099  Napel=   165  Napel_C=   1920
#####                                                              k=9
&&&  masa= 3.0021  J= 8.8080  Napel=   255  Napel_C=   2175
#####                                                              k=10
&&&  masa= 3.0026  J= 8.1761  Napel=   420  Napel_C=   2595
#####                                                              k=11
&&&  masa= 3.0000  J= 8.1668  Napel=   300  Napel_C=   2895
#####                                                              k=12
&&&  masa= 3.0007  J= 8.2049  Napel=   315  Napel_C=   3210
#####                                                              k=13
&&&  masa= 3.0000  J= 8.6550  Napel=  1095  Napel_C=   4305
#####                                                              k=14
&&&  masa= 3.0000  J= 8.3199  Napel=  2220  Napel_C=   6525
#####                                                              k=15
&&&  masa= 3.0008  J= 8.3016  Napel=   255  Napel_C=   6780
#####                                                              k=16
&&&  masa= 3.0004  J= 8.2035  Napel=   240  Napel_C=   7020
#####                                                              k=17
&&&  masa= 3.0032  J= 8.5681  Napel=   330  Napel_C=   7350
#####                                                              k=18
&&&  masa= 3.0031  J= 8.2248  Napel=   135  Napel_C=   7485
#####                                                              k=19
&&&  masa= 3.0007  J= 8.0035  Napel=   225  Napel_C=   7710
#####                                                              k=20
&&&  masa= 3.0000  J= 7.6329  Napel=   810  Napel_C=   8520
#####                                                              k=21
&&&  masa= 3.0006  J= 7.9649  Napel=   240  Napel_C=   8760
#####                                                              k=22
&&&  masa= 3.0013  J= 8.0278  Napel=   705  Napel_C=   9465
#####                                                              k=23
&&&  masa= 3.0001  J= 7.6237  Napel=  2280  Napel_C=  11745
#####                                                              k=24
&&&  masa= 3.0067  J= 7.4167  Napel=   255  Napel_C=  12000
#####                                                              k=25
&&&  masa= 3.0008  J= 7.6043  Napel=   360  Napel_C=  12360
#####                                                              k=26
&&&  masa= 3.0020  J= 7.6567  Napel=   225  Napel_C=  12585
#####                                                              k=27
&&&  masa= 3.0020  J= 7.3440  Napel=   210  Napel_C=  12795
#####                                                              k=28
&&&  masa= 3.0127  J= 6.8729  Napel=   210  Napel_C=  13005
#####                                                              k=29
&&&  masa= 3.0000  J= 7.0997  Napel=   510  Napel_C=  13515
#####                                                              k=30
&&&  masa= 3.0000  J= 7.1235  Napel=   420  Napel_C=  13935
#####                                                              k=31
&&&  masa= 3.0001  J= 6.5792  Napel=   525  Napel_C=  14460
#####                                                              k=32
&&&  masa= 3.0003  J= 6.7198  Napel=   150  Napel_C=  14610
#####                                                              k=33
&&&  masa= 3.0020  J= 6.4615  Napel=   315  Napel_C=  14925
#####                                                              k=34
&&&  masa= 3.0014  J= 6.8647  Napel=   210  Napel_C=  15135
#####                                                              k=35
&&&  masa= 3.0040  J= 6.0805  Napel=   120  Napel_C=  15255
#####                                                              k=36
&&&  masa= 3.0015  J= 6.7953  Napel=   375  Napel_C=  15630
#####                                                              k=37
&&&  masa= 3.0004  J= 6.2716  Napel=   375  Napel_C=  16005
#####                                                              k=38
&&&  masa= 3.0337  J= 6.9792  Napel=   180  Napel_C=  16185
#####                                                              k=39
&&&  masa= 3.0000  J= 6.7828  Napel=   720  Napel_C=  16905
#####                                                              k=40
&&&  masa= 3.0049  J= 7.0705  Napel=   210  Napel_C=  17115
#####                                                              k=41
&&&  masa= 3.0000  J= 6.5826  Napel=  2595  Napel_C=  19710
#####                                                              k=42
&&&  masa= 3.0001  J= 5.8418  Napel=   330  Napel_C=  20040
#####                                                              k=43
&&&  masa= 3.0000  J= 6.1639  Napel=   180  Napel_C=  20220
#####                                                              k=44
&&&  masa= 3.0000  J= 5.5882  Napel=   585  Napel_C=  20805
#####                                                              k=45
&&&  masa= 3.0076  J= 6.6432  Napel=   180  Napel_C=  20985
#####                                                              k=46
&&&  masa= 3.0009  J= 6.2316  Napel=   150  Napel_C=  21135
#####                                                              k=47
&&&  masa= 3.0017  J= 5.3966  Napel=   180  Napel_C=  21315
#####                                                              k=48
&&&  masa= 3.0000  J= 5.7675  Napel=   405  Napel_C=  21720
#####                                                              k=49
&&&  masa= 3.0001  J= 5.8547  Napel=   450  Napel_C=  22170
#####                                                              k=50
&&&  masa= 3.0000  J= 5.6745  Napel=  1350  Napel_C=  23520
#####                                                              k=51
&&&  masa= 3.0040  J= 5.4463  Napel=   195  Napel_C=  23715
#####                                                              k=52
&&&  masa= 3.0002  J= 5.1609  Napel=   135  Napel_C=  23850
#####                                                              k=53
&&&  masa= 3.0156  J= 5.7168  Napel=   180  Napel_C=  24030
#####                                                              k=54
&&&  masa= 3.0007  J= 5.3832  Napel=   225  Napel_C=  24255
#####                                                              k=55
&&&  masa= 3.0016  J= 5.0716  Napel=   225  Napel_C=  24480
#####                                                              k=56
&&&  masa= 3.0000  J= 4.8957  Napel=  1125  Napel_C=  25605
#####                                                              k=57
&&&  masa= 3.0000  J= 4.8827  Napel=   435  Napel_C=  26040
#####                                                              k=58
&&&  masa= 3.0000  J= 4.4951  Napel=   480  Napel_C=  26520
#####                                                              k=59
&&&  masa= 3.0000  J= 4.4109  Napel=   720  Napel_C=  27240
#####                                                              k=60
&&&  masa= 3.0007  J= 4.5278  Napel=   285  Napel_C=  27525
#####                                                              k=61
&&&  masa= 3.0003  J= 5.1540  Napel=   225  Napel_C=  27750
#####                                                              k=62
&&&  masa= 3.0007  J= 4.6918  Napel=   135  Napel_C=  27885
#####                                                              k=63
&&&  masa= 3.0001  J= 4.0802  Napel=   555  Napel_C=  28440
#####                                                              k=64
&&&  masa= 3.0000  J= 4.3274  Napel=  1335  Napel_C=  29775
#####                                                              k=65
&&&  masa= 3.0066  J= 4.0759  Napel=   360  Napel_C=  30135
#####                                                              k=66
&&&  masa= 3.0000  J= 4.3914  Napel=   645  Napel_C=  30780
#####                                                              k=67
&&&  masa= 3.0000  J= 4.2718  Napel=  1365  Napel_C=  32145
#####                                                              k=68
&&&  masa= 3.0000  J= 4.6597  Napel=   390  Napel_C=  32535
#####                                                              k=69
&&&  masa= 3.0006  J= 3.7408  Napel=   150  Napel_C=  32685
#####                                                              k=70
&&&  masa= 3.0000  J= 3.8322  Napel=  2040  Napel_C=  34725
#####                                                              k=71
&&&  masa= 3.0000  J= 3.9022  Napel=   765  Napel_C=  35490
#####                                                              k=72
&&&  masa= 3.0000  J= 3.4763  Napel=   915  Napel_C=  36405
#####                                                              k=73
&&&  masa= 3.0000  J= 3.3692  Napel=  1275  Napel_C=  37680
#####                                                              k=74
&&&  masa= 3.0000  J= 3.6505  Napel=  2730  Napel_C=  40410
#####                                                              k=75
&&&  masa= 3.0001  J= 3.7488  Napel=   390  Napel_C=  40800
#####                                                              k=76
&&&  masa= 3.0000  J= 3.7234  Napel=   735  Napel_C=  41535
#####                                                              k=77
&&&  masa= 3.0000  J= 3.2357  Napel=  1965  Napel_C=  43500
#####                                                              k=78
&&&  masa= 3.0000  J= 3.4750  Napel=  1035  Napel_C=  44535
#####                                                              k=79
&&&  masa= 3.0000  J= 3.0985  Napel=  1020  Napel_C=  45555
#####                                                              k=80
&&&  masa= 3.0001  J= 2.8837  Napel=   210  Napel_C=  45765
#####                                                              k=81
&&&  masa= 3.0000  J= 2.6343  Napel=  2775  Napel_C=  48540
#####                                                              k=82
&&&  masa= 3.0001  J= 2.9283  Napel=  2775  Napel_C=  51315
#####                                                              k=83
&&&  masa= 3.0000  J= 2.6738  Napel=  1485  Napel_C=  52800
#####                                                              k=84
&&&  masa= 3.0000  J= 2.7874  Napel=  1140  Napel_C=  53940
#####                                                              k=85
&&&  masa= 3.0000  J= 2.6829  Napel=   300  Napel_C=  54240
#####                                                              k=86
&&&  masa= 3.0005  J= 2.6705  Napel=   150  Napel_C=  54390
#####                                                              k=87
&&&  masa= 3.0001  J= 2.2411  Napel=  2685  Napel_C=  57075
#####                                                              k=88
&&&  masa= 3.0000  J= 2.1905  Napel=  1500  Napel_C=  58575
#####                                                              k=89
&&&  masa= 3.0000  J= 2.5085  Napel=  1785  Napel_C=  60360
#####                                                              k=90
&&&  masa= 3.0000  J= 2.3593  Napel=  1770  Napel_C=  62130
#####                                                              k=91
&&&  masa= 3.0000  J= 2.1342  Napel=   450  Napel_C=  62580
#####                                                              k=92
&&&  masa= 3.0000  J= 2.0815  Napel=  2520  Napel_C=  65100
#####                                                              k=93
&&&  masa= 3.0000  J= 2.0122  Napel=  1770  Napel_C=  66870
#####                                                              k=94
&&&  masa= 3.0000  J= 1.9910  Napel=   495  Napel_C=  67365
#####                                                              k=95
&&&  masa= 3.0002  J= 1.7700  Napel=  2625  Napel_C=  69990
#####                                                              k=96
&&&  masa= 3.0000  J= 1.7037  Napel=  2865  Napel_C=  72855
#####                                                              k=97
&&&  masa= 3.0000  J= 1.7675  Napel=   420  Napel_C=  73275
#####                                                              k=98
&&&  masa= 3.0000  J= 1.6859  Napel=   255  Napel_C=  73530
#####                                                              k=99
&&&  masa= 3.0000  J= 1.5861  Napel=   495  Napel_C=  74025
#####                                                              k=100
&&&  masa= 3.0000  J= 1.5378  Napel=   405  Napel_C=  74430
#####                                                              k=101
&&&  masa= 3.0000  J= 1.5060  Napel=   360  Napel_C=  74790
#####                                                              k=102
&&&  masa= 3.0000  J= 1.3754  Napel=   525  Napel_C=  75315
#####                                                              k=103
&&&  masa= 3.0000  J= 1.3275  Napel=   495  Napel_C=  75810
#####                                                              k=104
&&&  masa= 3.0000  J= 1.2383  Napel=   255  Napel_C=  76065
#####                                                              k=105
&&&  masa= 3.0000  J= 1.1289  Napel=   375  Napel_C=  76440
#####                                                              k=106
&&&  masa= 3.0000  J= 0.9859  Napel=   465  Napel_C=  76905
#####                                                              k=107
&&&  masa= 3.0000  J= 0.9530  Napel=   660  Napel_C=  77565
#####                                                              k=108
&&&  masa= 3.0000  J= 0.8963  Napel=   465  Napel_C=  78030
#####                                                              k=109
&&&  masa= 3.0000  J= 0.8351  Napel=   435  Napel_C=  78465
#####                                                              k=110
&&&  masa= 3.0000  J= 0.7162  Napel=   630  Napel_C=  79095
#####                                                              k=111
&&&  masa= 3.0000  J= 0.6868  Napel=   525  Napel_C=  79620
#####                                                              k=112
&&&  masa= 3.0000  J= 0.6072  Napel=   420  Napel_C=  80040
#####                                                              k=113
&&&  masa= 3.0000  J= 0.5002  Napel=   405  Napel_C=  80445
#####                                                              k=114
&&&  masa= 3.0000  J= 0.4346  Napel=   360  Napel_C=  80805
#####                                                              k=115
&&&  masa= 3.0000  J= 0.3668  Napel=   390  Napel_C=  81195
#####                                                              k=116
&&&  masa= 3.0000  J= 0.3107  Napel=   285  Napel_C=  81480
#####                                                              k=117
&&&  masa= 3.0000  J= 0.2363  Napel=   480  Napel_C=  81960
#####                                                              k=118
&&&  masa= 3.0000  J= 0.1624  Napel=   240  Napel_C=  82200
#####                                                              k=119
&&&  masa= 3.0000  J= 0.0783  Napel=   615  Napel_C=  82815
Elapsed time is 821.442248 seconds.


 Final values for Overall integration using uRHC
&&&  yield mass= 3.0000  Light= 9.4251  Perf Index= 9.4251   NapelAvg=    690 
ijk=
    19
RHC_PSO_PBRJ13
PhotoBioReactor Optimal Control 
Local best: [Plbest,val]=Gen_Plbest_reg(i)
#####                                                              k=0
&&&  masa= 3.0003  J= 9.4384  Napel=   300  Napel_C=    300
#####                                                              k=1
&&&  masa= 3.0445  J=10.2065  Napel=   420  Napel_C=    720
#####                                                              k=2
&&&  masa= 3.0008  J= 9.3818  Napel=   210  Napel_C=    930
#####                                                              k=3
&&&  masa= 3.0001  J= 8.9698  Napel=   225  Napel_C=   1155
#####                                                              k=4
&&&  masa= 3.0010  J= 8.8148  Napel=   315  Napel_C=   1470
#####                                                              k=5
&&&  masa= 3.0004  J= 9.2638  Napel=   195  Napel_C=   1665
#####                                                              k=6
&&&  masa= 3.0002  J= 8.3005  Napel=   255  Napel_C=   1920
#####                                                              k=7
&&&  masa= 3.0114  J= 8.2598  Napel=   210  Napel_C=   2130
#####                                                              k=8
&&&  masa= 3.0002  J= 8.6438  Napel=   150  Napel_C=   2280
#####                                                              k=9
&&&  masa= 3.0017  J= 8.9582  Napel=   240  Napel_C=   2520
#####                                                              k=10
&&&  masa= 3.0076  J= 8.8836  Napel=   210  Napel_C=   2730
#####                                                              k=11
&&&  masa= 3.0016  J= 8.8362  Napel=   240  Napel_C=   2970
#####                                                              k=12
&&&  masa= 3.0002  J= 8.6631  Napel=  2580  Napel_C=   5550
#####                                                              k=13
&&&  masa= 3.0003  J= 7.9661  Napel=   675  Napel_C=   6225
#####                                                              k=14
&&&  masa= 3.0000  J= 8.3984  Napel=   315  Napel_C=   6540
#####                                                              k=15
&&&  masa= 3.0116  J= 7.7736  Napel=   120  Napel_C=   6660
#####                                                              k=16
&&&  masa= 3.0125  J= 8.6076  Napel=   225  Napel_C=   6885
#####                                                              k=17
&&&  masa= 3.0001  J= 8.4497  Napel=   390  Napel_C=   7275
#####                                                              k=18
&&&  masa= 3.0021  J= 7.8919  Napel=   225  Napel_C=   7500
#####                                                              k=19
&&&  masa= 3.0002  J= 7.7578  Napel=   330  Napel_C=   7830
#####                                                              k=20
&&&  masa= 3.0145  J= 8.3073  Napel=   195  Napel_C=   8025
#####                                                              k=21
&&&  masa= 3.0021  J= 8.3400  Napel=   300  Napel_C=   8325
#####                                                              k=22
&&&  masa= 3.0000  J= 7.7102  Napel=  1890  Napel_C=  10215
#####                                                              k=23
&&&  masa= 3.0000  J= 6.9151  Napel=   870  Napel_C=  11085
#####                                                              k=24
&&&  masa= 3.0014  J= 7.2733  Napel=   180  Napel_C=  11265
#####                                                              k=25
&&&  masa= 3.0001  J= 7.7862  Napel=   375  Napel_C=  11640
#####                                                              k=26
&&&  masa= 3.0001  J= 7.5965  Napel=   450  Napel_C=  12090
#####                                                              k=27
&&&  masa= 3.0016  J= 7.1584  Napel=   195  Napel_C=  12285
#####                                                              k=28
&&&  masa= 3.0152  J= 6.7294  Napel=   450  Napel_C=  12735
#####                                                              k=29
&&&  masa= 3.0057  J= 7.1436  Napel=   945  Napel_C=  13680
#####                                                              k=30
&&&  masa= 3.0028  J= 6.5250  Napel=   120  Napel_C=  13800
#####                                                              k=31
&&&  masa= 3.0001  J= 7.2201  Napel=   375  Napel_C=  14175
#####                                                              k=32
&&&  masa= 3.0004  J= 6.8193  Napel=   225  Napel_C=  14400
#####                                                              k=33
&&&  masa= 3.0024  J= 6.9305  Napel=   345  Napel_C=  14745
#####                                                              k=34
&&&  masa= 3.0000  J= 7.0598  Napel=   525  Napel_C=  15270
#####                                                              k=35
&&&  masa= 3.0000  J= 6.8806  Napel=  1005  Napel_C=  16275
#####                                                              k=36
&&&  masa= 3.0001  J= 6.4453  Napel=   435  Napel_C=  16710
#####                                                              k=37
&&&  masa= 3.0006  J= 6.2882  Napel=   210  Napel_C=  16920
#####                                                              k=38
&&&  masa= 3.0003  J= 6.4912  Napel=   315  Napel_C=  17235
#####                                                              k=39
&&&  masa= 3.0004  J= 6.2655  Napel=   240  Napel_C=  17475
#####                                                              k=40
&&&  masa= 3.0003  J= 6.0118  Napel=   180  Napel_C=  17655
#####                                                              k=41
&&&  masa= 3.0011  J= 6.2661  Napel=   180  Napel_C=  17835
#####                                                              k=42
&&&  masa= 3.0157  J= 6.9433  Napel=   285  Napel_C=  18120
#####                                                              k=43
&&&  masa= 3.0011  J= 5.9942  Napel=   150  Napel_C=  18270
#####                                                              k=44
&&&  masa= 3.0677  J= 6.9860  Napel=   150  Napel_C=  18420
#####                                                              k=45
&&&  masa= 3.0004  J= 5.6492  Napel=   210  Napel_C=  18630
#####                                                              k=46
&&&  masa= 3.0038  J= 5.3836  Napel=   300  Napel_C=  18930
#####                                                              k=47
&&&  masa= 3.0002  J= 5.6814  Napel=   375  Napel_C=  19305
#####                                                              k=48
&&&  masa= 3.0000  J= 5.8741  Napel=   585  Napel_C=  19890
#####                                                              k=49
&&&  masa= 3.0001  J= 5.3506  Napel=   165  Napel_C=  20055
#####                                                              k=50
&&&  masa= 3.0000  J= 5.1846  Napel=   570  Napel_C=  20625
#####                                                              k=51
&&&  masa= 3.0008  J= 5.4992  Napel=   180  Napel_C=  20805
#####                                                              k=52
&&&  masa= 3.0000  J= 5.0288  Napel=  1485  Napel_C=  22290
#####                                                              k=53
&&&  masa= 3.0000  J= 5.4865  Napel=   720  Napel_C=  23010
#####                                                              k=54
&&&  masa= 3.0018  J= 5.4160  Napel=   375  Napel_C=  23385
#####                                                              k=55
&&&  masa= 3.0000  J= 5.1696  Napel=   285  Napel_C=  23670
#####                                                              k=56
&&&  masa= 3.0000  J= 5.0864  Napel=   450  Napel_C=  24120
#####                                                              k=57
&&&  masa= 3.0010  J= 5.3660  Napel=   315  Napel_C=  24435
#####                                                              k=58
&&&  masa= 3.0003  J= 4.9349  Napel=   210  Napel_C=  24645
#####                                                              k=59
&&&  masa= 3.0000  J= 4.6682  Napel=  2355  Napel_C=  27000
#####                                                              k=60
&&&  masa= 3.0000  J= 4.5126  Napel=  2355  Napel_C=  29355
#####                                                              k=61
&&&  masa= 3.0000  J= 4.9870  Napel=   480  Napel_C=  29835
#####                                                              k=62
&&&  masa= 3.0084  J= 5.2345  Napel=   225  Napel_C=  30060
#####                                                              k=63
&&&  masa= 3.0007  J= 5.0195  Napel=   240  Napel_C=  30300
#####                                                              k=64
&&&  masa= 3.0008  J= 4.7075  Napel=   165  Napel_C=  30465
#####                                                              k=65
&&&  masa= 3.0072  J= 4.2257  Napel=   150  Napel_C=  30615
#####                                                              k=66
&&&  masa= 3.0000  J= 3.9722  Napel=   945  Napel_C=  31560
#####                                                              k=67
&&&  masa= 3.0009  J= 3.9956  Napel=   180  Napel_C=  31740
#####                                                              k=68
&&&  masa= 3.0001  J= 4.0428  Napel=   390  Napel_C=  32130
#####                                                              k=69
&&&  masa= 3.0005  J= 3.8719  Napel=  2655  Napel_C=  34785
#####                                                              k=70
&&&  masa= 3.0000  J= 3.7831  Napel=   450  Napel_C=  35235
#####                                                              k=71
&&&  masa= 3.0000  J= 3.6755  Napel=  1305  Napel_C=  36540
#####                                                              k=72
&&&  masa= 3.0000  J= 3.7561  Napel=  2280  Napel_C=  38820
#####                                                              k=73
&&&  masa= 3.0000  J= 3.6467  Napel=   690  Napel_C=  39510
#####                                                              k=74
&&&  masa= 3.0000  J= 3.2897  Napel=  1125  Napel_C=  40635
#####                                                              k=75
&&&  masa= 3.0247  J= 3.1786  Napel=  2160  Napel_C=  42795
#####                                                              k=76
&&&  masa= 3.0000  J= 3.2668  Napel=   375  Napel_C=  43170
#####                                                              k=77
&&&  masa= 3.0002  J= 3.3314  Napel=   195  Napel_C=  43365
#####                                                              k=78
&&&  masa= 3.0002  J= 3.2947  Napel=   255  Napel_C=  43620
#####                                                              k=79
&&&  masa= 3.0000  J= 3.3308  Napel=   300  Napel_C=  43920
#####                                                              k=80
&&&  masa= 3.0000  J= 2.8216  Napel=  1335  Napel_C=  45255
#####                                                              k=81
&&&  masa= 3.0000  J= 3.0821  Napel=   270  Napel_C=  45525
#####                                                              k=82
&&&  masa= 3.0000  J= 3.0024  Napel=   435  Napel_C=  45960
#####                                                              k=83
&&&  masa= 3.0000  J= 2.4984  Napel=  1995  Napel_C=  47955
#####                                                              k=84
&&&  masa= 3.0046  J= 2.8343  Napel=  3255  Napel_C=  51210
#####                                                              k=85
&&&  masa= 3.0000  J= 2.4890  Napel=  2595  Napel_C=  53805
#####                                                              k=86
&&&  masa= 3.0000  J= 2.7954  Napel=   825  Napel_C=  54630
#####                                                              k=87
&&&  masa= 3.0000  J= 2.4521  Napel=   870  Napel_C=  55500
#####                                                              k=88
&&&  masa= 3.0000  J= 2.2668  Napel=   855  Napel_C=  56355
#####                                                              k=89
&&&  masa= 3.0000  J= 2.4401  Napel=  2700  Napel_C=  59055
#####                                                              k=90
&&&  masa= 3.0000  J= 2.4471  Napel=  1110  Napel_C=  60165
#####                                                              k=91
&&&  masa= 3.0000  J= 2.0597  Napel=  3255  Napel_C=  63420
#####                                                              k=92
&&&  masa= 3.0000  J= 2.1631  Napel=   255  Napel_C=  63675
#####                                                              k=93
&&&  masa= 3.0000  J= 2.0044  Napel=   765  Napel_C=  64440
#####                                                              k=94
&&&  masa= 3.0000  J= 2.0582  Napel=  2355  Napel_C=  66795
#####                                                              k=95
&&&  masa= 3.0000  J= 1.9095  Napel=   375  Napel_C=  67170
#####                                                              k=96
&&&  masa= 3.0000  J= 1.8519  Napel=   600  Napel_C=  67770
#####                                                              k=97
&&&  masa= 3.0000  J= 1.7692  Napel=   390  Napel_C=  68160
#####                                                              k=98
&&&  masa= 3.0000  J= 1.7696  Napel=  2490  Napel_C=  70650
#####                                                              k=99
&&&  masa= 3.0000  J= 1.5939  Napel=   405  Napel_C=  71055
#####                                                              k=100
&&&  masa= 3.0000  J= 1.5394  Napel=   300  Napel_C=  71355
#####                                                              k=101
&&&  masa= 3.0000  J= 1.4665  Napel=   540  Napel_C=  71895
#####                                                              k=102
&&&  masa= 3.0000  J= 1.3496  Napel=   405  Napel_C=  72300
#####                                                              k=103
&&&  masa= 3.0000  J= 1.3072  Napel=   465  Napel_C=  72765
#####                                                              k=104
&&&  masa= 3.0000  J= 1.2015  Napel=   540  Napel_C=  73305
#####                                                              k=105
&&&  masa= 3.0000  J= 1.0933  Napel=   240  Napel_C=  73545
#####                                                              k=106
&&&  masa= 3.0001  J= 1.1021  Napel=   225  Napel_C=  73770
#####                                                              k=107
&&&  masa= 3.0001  J= 0.9824  Napel=   285  Napel_C=  74055
#####                                                              k=108
&&&  masa= 3.0000  J= 0.8703  Napel=   420  Napel_C=  74475
#####                                                              k=109
&&&  masa= 3.0000  J= 0.8345  Napel=   420  Napel_C=  74895
#####                                                              k=110
&&&  masa= 3.0000  J= 0.7684  Napel=   495  Napel_C=  75390
#####                                                              k=111
&&&  masa= 3.0000  J= 0.7032  Napel=   345  Napel_C=  75735
#####                                                              k=112
&&&  masa= 3.0000  J= 0.6329  Napel=   315  Napel_C=  76050
#####                                                              k=113
&&&  masa= 3.0000  J= 0.5235  Napel=   375  Napel_C=  76425
#####                                                              k=114
&&&  masa= 3.0000  J= 0.5191  Napel=   480  Napel_C=  76905
#####                                                              k=115
&&&  masa= 3.0000  J= 0.3558  Napel=   270  Napel_C=  77175
#####                                                              k=116
&&&  masa= 3.0000  J= 0.2830  Napel=   420  Napel_C=  77595
#####                                                              k=117
&&&  masa= 3.0000  J= 0.1995  Napel=   510  Napel_C=  78105
#####                                                              k=118
&&&  masa= 3.0000  J= 0.1374  Napel=   360  Napel_C=  78465
#####                                                              k=119
&&&  masa= 3.0000  J= 0.0689  Napel=   735  Napel_C=  79200
Elapsed time is 784.979848 seconds.


 Final values for Overall integration using uRHC
&&&  yield mass= 3.0000  Light= 9.2925  Perf Index= 9.2925   NapelAvg=    660 
ijk=
    20
RHC_PSO_PBRJ13
PhotoBioReactor Optimal Control 
Local best: [Plbest,val]=Gen_Plbest_reg(i)
#####                                                              k=0
&&&  masa= 3.0011  J= 9.3945  Napel=   210  Napel_C=    210
#####                                                              k=1
&&&  masa= 3.0023  J= 8.9781  Napel=   270  Napel_C=    480
#####                                                              k=2
&&&  masa= 3.0032  J= 9.1405  Napel=   165  Napel_C=    645
#####                                                              k=3
&&&  masa= 3.0024  J= 9.2466  Napel=   195  Napel_C=    840
#####                                                              k=4
&&&  masa= 3.0002  J= 9.1069  Napel=   150  Napel_C=    990
#####                                                              k=5
&&&  masa= 3.0006  J= 8.9535  Napel=   210  Napel_C=   1200
#####                                                              k=6
&&&  masa= 3.0009  J= 8.7080  Napel=   300  Napel_C=   1500
#####                                                              k=7
&&&  masa= 3.0000  J= 9.0647  Napel=   930  Napel_C=   2430
#####                                                              k=8
&&&  masa= 3.0065  J= 9.4366  Napel=   180  Napel_C=   2610
#####                                                              k=9
&&&  masa= 3.0002  J= 8.7271  Napel=   360  Napel_C=   2970
#####                                                              k=10
&&&  masa= 3.0014  J= 9.0465  Napel=   285  Napel_C=   3255
#####                                                              k=11
&&&  masa= 3.0082  J= 8.9948  Napel=   255  Napel_C=   3510
#####                                                              k=12
&&&  masa= 3.0101  J= 8.2051  Napel=   150  Napel_C=   3660
#####                                                              k=13
&&&  masa= 3.0071  J= 9.0003  Napel=   195  Napel_C=   3855
#####                                                              k=14
&&&  masa= 3.0006  J= 9.0431  Napel=   225  Napel_C=   4080
#####                                                              k=15
&&&  masa= 3.0004  J= 8.6667  Napel=   165  Napel_C=   4245
#####                                                              k=16
&&&  masa= 3.0000  J= 7.7583  Napel=   510  Napel_C=   4755
#####                                                              k=17
&&&  masa= 3.0000  J= 8.0702  Napel=   585  Napel_C=   5340
#####                                                              k=18
&&&  masa= 3.0625  J= 9.0556  Napel=   435  Napel_C=   5775
#####                                                              k=19
&&&  masa= 3.0003  J= 7.7350  Napel=  2430  Napel_C=   8205
#####                                                              k=20
&&&  masa= 3.0006  J= 7.6994  Napel=   360  Napel_C=   8565
#####                                                              k=21
&&&  masa= 3.0000  J= 7.6489  Napel=   420  Napel_C=   8985
#####                                                              k=22
&&&  masa= 3.0030  J= 7.7615  Napel=   315  Napel_C=   9300
#####                                                              k=23
&&&  masa= 3.0234  J= 7.9781  Napel=   315  Napel_C=   9615
#####                                                              k=24
&&&  masa= 3.0000  J= 7.0691  Napel=   300  Napel_C=   9915
#####                                                              k=25
&&&  masa= 3.0000  J= 7.9983  Napel=  1155  Napel_C=  11070
#####                                                              k=26
&&&  masa= 3.0000  J= 7.5808  Napel=  1410  Napel_C=  12480
#####                                                              k=27
&&&  masa= 3.0003  J= 7.3662  Napel=   480  Napel_C=  12960
#####                                                              k=28
&&&  masa= 3.0276  J= 7.7772  Napel=   255  Napel_C=  13215
#####                                                              k=29
&&&  masa= 3.0002  J= 6.8102  Napel=   210  Napel_C=  13425
#####                                                              k=30
&&&  masa= 3.0041  J= 7.0784  Napel=   255  Napel_C=  13680
#####                                                              k=31
&&&  masa= 3.0000  J= 7.1474  Napel=   405  Napel_C=  14085
#####                                                              k=32
&&&  masa= 3.0001  J= 7.0661  Napel=   555  Napel_C=  14640
#####                                                              k=33
&&&  masa= 3.0000  J= 6.9464  Napel=   390  Napel_C=  15030
#####                                                              k=34
&&&  masa= 3.0000  J= 6.8562  Napel=   810  Napel_C=  15840
#####                                                              k=35
&&&  masa= 3.0011  J= 6.1315  Napel=   165  Napel_C=  16005
#####                                                              k=36
&&&  masa= 3.0441  J= 6.2286  Napel=   150  Napel_C=  16155
#####                                                              k=37
&&&  masa= 3.0000  J= 6.7312  Napel=  1080  Napel_C=  17235
#####                                                              k=38
&&&  masa= 3.0015  J= 6.3155  Napel=   240  Napel_C=  17475
#####                                                              k=39
&&&  masa= 3.0024  J= 6.2599  Napel=   195  Napel_C=  17670
#####                                                              k=40
&&&  masa= 3.0000  J= 6.0741  Napel=   855  Napel_C=  18525
#####                                                              k=41
&&&  masa= 3.0060  J= 6.6016  Napel=   240  Napel_C=  18765
#####                                                              k=42
&&&  masa= 3.0000  J= 6.3034  Napel=   510  Napel_C=  19275
#####                                                              k=43
&&&  masa= 3.0029  J= 5.7510  Napel=   180  Napel_C=  19455
#####                                                              k=44
&&&  masa= 3.0378  J= 6.6553  Napel=   300  Napel_C=  19755
#####                                                              k=45
&&&  masa= 3.0003  J= 5.6005  Napel=   345  Napel_C=  20100
#####                                                              k=46
&&&  masa= 3.0067  J= 5.5426  Napel=   165  Napel_C=  20265
#####                                                              k=47
&&&  masa= 3.0000  J= 5.5198  Napel=   390  Napel_C=  20655
#####                                                              k=48
&&&  masa= 3.0000  J= 5.7135  Napel=  1980  Napel_C=  22635
#####                                                              k=49
&&&  masa= 3.0005  J= 5.7483  Napel=   285  Napel_C=  22920
#####                                                              k=50
&&&  masa= 3.0073  J= 5.3123  Napel=   195  Napel_C=  23115
#####                                                              k=51
&&&  masa= 3.0161  J= 6.0605  Napel=   255  Napel_C=  23370
#####                                                              k=52
&&&  masa= 3.0000  J= 5.5803  Napel=   690  Napel_C=  24060
#####                                                              k=53
&&&  masa= 3.0021  J= 5.8530  Napel=   210  Napel_C=  24270
#####                                                              k=54
&&&  masa= 3.0043  J= 5.6474  Napel=   150  Napel_C=  24420
#####                                                              k=55
&&&  masa= 3.0025  J= 4.6196  Napel=   255  Napel_C=  24675
#####                                                              k=56
&&&  masa= 3.0000  J= 4.8903  Napel=   555  Napel_C=  25230
#####                                                              k=57
&&&  masa= 3.0005  J= 5.2801  Napel=   255  Napel_C=  25485
#####                                                              k=58
&&&  masa= 3.0001  J= 4.7038  Napel=  3105  Napel_C=  28590
#####                                                              k=59
&&&  masa= 3.0000  J= 4.8980  Napel=  1680  Napel_C=  30270
#####                                                              k=60
&&&  masa= 3.0000  J= 4.7034  Napel=  1380  Napel_C=  31650
#####                                                              k=61
&&&  masa= 3.0000  J= 4.5966  Napel=   630  Napel_C=  32280
#####                                                              k=62
&&&  masa= 3.0000  J= 4.6954  Napel=   780  Napel_C=  33060
#####                                                              k=63
&&&  masa= 3.0000  J= 4.1471  Napel=  1470  Napel_C=  34530
#####                                                              k=64
&&&  masa= 3.0012  J= 4.5228  Napel=   180  Napel_C=  34710
#####                                                              k=65
&&&  masa= 3.0000  J= 4.2440  Napel=   390  Napel_C=  35100
#####                                                              k=66
&&&  masa= 3.0000  J= 4.0567  Napel=  2235  Napel_C=  37335
#####                                                              k=67
&&&  masa= 3.0003  J= 4.2100  Napel=   300  Napel_C=  37635
#####                                                              k=68
&&&  masa= 3.0014  J= 3.5052  Napel=   375  Napel_C=  38010
#####                                                              k=69
&&&  masa= 3.0000  J= 4.0541  Napel=   525  Napel_C=  38535
#####                                                              k=70
&&&  masa= 3.0000  J= 3.7626  Napel=  1350  Napel_C=  39885
#####                                                              k=71
&&&  masa= 3.0002  J= 4.0560  Napel=   375  Napel_C=  40260
#####                                                              k=72
&&&  masa= 3.0000  J= 3.5838  Napel=   150  Napel_C=  40410
#####                                                              k=73
&&&  masa= 3.0000  J= 3.6191  Napel=  1035  Napel_C=  41445
#####                                                              k=74
&&&  masa= 3.0001  J= 3.7557  Napel=   255  Napel_C=  41700
#####                                                              k=75
&&&  masa= 3.0020  J= 4.0278  Napel=   210  Napel_C=  41910
#####                                                              k=76
&&&  masa= 3.0001  J= 3.2000  Napel=  2670  Napel_C=  44580
#####                                                              k=77
&&&  masa= 3.0000  J= 3.1094  Napel=   465  Napel_C=  45045
#####                                                              k=78
&&&  masa= 3.0000  J= 3.1508  Napel=   405  Napel_C=  45450
#####                                                              k=79
&&&  masa= 3.0000  J= 2.9786  Napel=   315  Napel_C=  45765
#####                                                              k=80
&&&  masa= 3.0000  J= 2.8127  Napel=  2040  Napel_C=  47805
#####                                                              k=81
&&&  masa= 3.0000  J= 2.9321  Napel=  1485  Napel_C=  49290
#####                                                              k=82
&&&  masa= 3.0001  J= 2.7792  Napel=   690  Napel_C=  49980
#####                                                              k=83
&&&  masa= 3.0093  J= 2.5478  Napel=  2265  Napel_C=  52245
#####                                                              k=84
&&&  masa= 3.0006  J= 2.7362  Napel=   270  Napel_C=  52515
#####                                                              k=85
&&&  masa= 3.0001  J= 2.4711  Napel=  2205  Napel_C=  54720
#####                                                              k=86
&&&  masa= 3.0000  J= 2.7301  Napel=   375  Napel_C=  55095
#####                                                              k=87
&&&  masa= 3.0000  J= 2.6452  Napel=  1170  Napel_C=  56265
#####                                                              k=88
&&&  masa= 3.0000  J= 2.6097  Napel=   630  Napel_C=  56895
#####                                                              k=89
&&&  masa= 3.0004  J= 2.3791  Napel=  2880  Napel_C=  59775
#####                                                              k=90
&&&  masa= 3.0000  J= 2.3056  Napel=   630  Napel_C=  60405
#####                                                              k=91
&&&  masa= 3.0000  J= 2.2946  Napel=   405  Napel_C=  60810
#####                                                              k=92
&&&  masa= 3.0000  J= 2.2271  Napel=   390  Napel_C=  61200
#####                                                              k=93
&&&  masa= 3.0000  J= 2.0393  Napel=  2460  Napel_C=  63660
#####                                                              k=94
&&&  masa= 3.0000  J= 1.9222  Napel=  1290  Napel_C=  64950
#####                                                              k=95
&&&  masa= 3.0000  J= 1.8732  Napel=  2580  Napel_C=  67530
#####                                                              k=96
&&&  masa= 3.0000  J= 1.9406  Napel=   705  Napel_C=  68235
#####                                                              k=97
&&&  masa= 3.0000  J= 1.8353  Napel=   345  Napel_C=  68580
#####                                                              k=98
&&&  masa= 3.0000  J= 1.8010  Napel=   480  Napel_C=  69060
#####                                                              k=99
&&&  masa= 3.0000  J= 1.7644  Napel=  2415  Napel_C=  71475
#####                                                              k=100
&&&  masa= 3.0000  J= 1.4894  Napel=   285  Napel_C=  71760
#####                                                              k=101
&&&  masa= 3.0000  J= 1.4160  Napel=   285  Napel_C=  72045
#####                                                              k=102
&&&  masa= 3.0000  J= 1.3167  Napel=   630  Napel_C=  72675
#####                                                              k=103
&&&  masa= 3.0000  J= 1.2433  Napel=   435  Napel_C=  73110
#####                                                              k=104
&&&  masa= 3.0000  J= 1.1692  Napel=   375  Napel_C=  73485
#####                                                              k=105
&&&  masa= 3.0000  J= 1.0769  Napel=   600  Napel_C=  74085
#####                                                              k=106
&&&  masa= 3.0000  J= 0.9659  Napel=   720  Napel_C=  74805
#####                                                              k=107
&&&  masa= 3.0000  J= 1.0112  Napel=   270  Napel_C=  75075
#####                                                              k=108
&&&  masa= 3.0000  J= 0.9299  Napel=   570  Napel_C=  75645
#####                                                              k=109
&&&  masa= 3.0000  J= 0.7693  Napel=   540  Napel_C=  76185
#####                                                              k=110
&&&  masa= 3.0000  J= 0.7538  Napel=   870  Napel_C=  77055
#####                                                              k=111
&&&  masa= 3.0000  J= 0.6150  Napel=   360  Napel_C=  77415
#####                                                              k=112
&&&  masa= 3.0000  J= 0.5514  Napel=   495  Napel_C=  77910
#####                                                              k=113
&&&  masa= 3.0000  J= 0.5108  Napel=   360  Napel_C=  78270
#####                                                              k=114
&&&  masa= 3.0000  J= 0.4157  Napel=   300  Napel_C=  78570
#####                                                              k=115
&&&  masa= 3.0000  J= 0.3553  Napel=   240  Napel_C=  78810
#####                                                              k=116
&&&  masa= 3.0000  J= 0.2724  Napel=   390  Napel_C=  79200
#####                                                              k=117
&&&  masa= 3.0000  J= 0.2147  Napel=   360  Napel_C=  79560
#####                                                              k=118
&&&  masa= 3.0000  J= 0.1399  Napel=   330  Napel_C=  79890
#####                                                              k=119
&&&  masa= 3.0000  J= 0.0647  Napel=  1230  Napel_C=  81120
Elapsed time is 842.979292 seconds.


 Final values for Overall integration using uRHC
&&&  yield mass= 3.0000  Light= 9.3970  Perf Index= 9.3970   NapelAvg=    676 

>> 
>> disp(MuRHC(:,116:120));
  372.7732  522.8418  414.4468  600.5851  581.7650
  521.0691  586.5600  507.5692  518.4771  691.4143
  597.7833  426.0655  674.4369  670.6277  687.2616
  742.7430  639.9799  534.8327  510.9442  529.7302
  450.8262  422.1870  537.2243  393.5727  528.3411
  874.3642  436.9925  475.7840  555.0568  479.4347
  408.7652  457.0429  583.1050  437.2827  598.1606
  473.7637  701.1301  490.8204  599.7671  524.7476
  619.3552  468.1296  510.9691  581.1697  789.2961
  523.1247  525.2457  669.1045  591.5754  533.7913
  752.5160  731.3053  492.5799  662.1480  577.7482
  570.6307  378.7741  541.9341  591.8987  384.7220
  496.4978  758.0075  659.2074  468.8547  714.5192
  489.9612  585.2052  521.0708  518.9645  677.3721
  561.0850  975.8375  493.3121  535.3954  538.7317
  782.7077  500.0398  496.4689  436.1765  400.0632
  376.4741  538.7590  708.4144  520.3998  744.9759
  411.6769  563.7175  523.6059  622.1801  579.7517
  567.5302  649.0243  418.2927  507.5963  510.2625
  618.5087  426.6607  553.0504  555.6015  479.0573
>> size(MuRHC)
ans =
    20   120
>> MuRHC(:,120)
ans =
  581.7650
  691.4143
  687.2616
  529.7302
  528.3411
  479.4347
  598.1606
  524.7476
  789.2961
  533.7913
  577.7482
  384.7220
  714.5192
  677.3721
  538.7317
  400.0632
  744.9759
  579.7517
  510.2625
  479.0573
>> save('WSP20 sz_50_3','MuRHC', 'NAp_C');
>> 
