# Supplementary material for: Control of Microalgae Growth in Artificially Lighted Photobioreactors Using Metaheuristic-Based Predictions
Source: Sensors (Basel). 2021 Dec 2;21(23):8065. doi: 10.3390/s21238065 (PMC8659673; doi:10.3390/s21238065)
Supplement: Supplementary file 1 [file sensors-21-08065-s001.zip › PSO_pred_senz/Listings/Executie 11_grup 20 fara SZ..txt]

RHC_PSO_PBRJ13faraSZ
SENSOR dezactivat
20 runs
xm1=xmin;
xM1=xmax;
WS salvat in WSP10_sz_50_4.mat

>> ciclu30_8_50
ijk=
     1
RHC_PSO_PBRJ13
PhotoBioReactor Optimal Control 
Local best: [Plbest,val]=Gen_Plbest_reg(i)
#####                                                              k=0
&&&  masa= 3.0017  J= 8.9510  Napel=   660  Napel_C=    660
#####                                                              k=1
&&&  masa= 3.0047  J= 9.4751  Napel=   195  Napel_C=    855
#####                                                              k=2
&&&  masa= 3.0007  J= 9.5506  Napel=   225  Napel_C=   1080
#####                                                              k=3
&&&  masa= 3.0243  J= 9.7686  Napel=   225  Napel_C=   1305
#####                                                              k=4
&&&  masa= 3.0031  J= 9.4976  Napel=   255  Napel_C=   1560
#####                                                              k=5
&&&  masa= 3.0000  J= 9.2215  Napel=   420  Napel_C=   1980
#####                                                              k=6
&&&  masa= 3.0215  J= 9.5725  Napel=   225  Napel_C=   2205
#####                                                              k=7
&&&  masa= 3.0000  J= 9.1849  Napel=  1980  Napel_C=   4185
#####                                                              k=8
&&&  masa= 3.0011  J= 8.6854  Napel=   180  Napel_C=   4365
#####                                                              k=9
&&&  masa= 3.0040  J= 8.4924  Napel=   150  Napel_C=   4515
#####                                                              k=10
&&&  masa= 3.0052  J= 9.2367  Napel=   270  Napel_C=   4785
#####                                                              k=11
&&&  masa= 3.0266  J= 9.1390  Napel=   195  Napel_C=   4980
#####                                                              k=12
&&&  masa= 3.0002  J= 8.4981  Napel=   285  Napel_C=   5265
#####                                                              k=13
&&&  masa= 3.0019  J= 8.7355  Napel=   270  Napel_C=   5535
#####                                                              k=14
&&&  masa= 3.0003  J= 8.1485  Napel=   150  Napel_C=   5685
#####                                                              k=15
&&&  masa= 3.0018  J= 8.4713  Napel=   240  Napel_C=   5925
#####                                                              k=16
&&&  masa= 3.0000  J= 8.3930  Napel=  1905  Napel_C=   7830
#####                                                              k=17
&&&  masa= 3.0012  J= 7.9019  Napel=   315  Napel_C=   8145
#####                                                              k=18
&&&  masa= 3.0017  J= 7.8283  Napel=   240  Napel_C=   8385
#####                                                              k=19
&&&  masa= 3.0027  J= 7.8186  Napel=   195  Napel_C=   8580
#####                                                              k=20
&&&  masa= 3.0006  J= 7.8905  Napel=   255  Napel_C=   8835
#####                                                              k=21
&&&  masa= 3.0012  J= 7.5275  Napel=   195  Napel_C=   9030
#####                                                              k=22
&&&  masa= 3.0442  J= 8.4264  Napel=   195  Napel_C=   9225
#####                                                              k=23
&&&  masa= 3.0001  J= 7.9335  Napel=   705  Napel_C=   9930
#####                                                              k=24
&&&  masa= 3.0008  J= 7.7909  Napel=   180  Napel_C=  10110
#####                                                              k=25
&&&  masa= 3.0002  J= 7.8177  Napel=   510  Napel_C=  10620
#####                                                              k=26
&&&  masa= 3.0128  J= 7.7992  Napel=   240  Napel_C=  10860
#####                                                              k=27
&&&  masa= 3.0028  J= 7.4765  Napel=   195  Napel_C=  11055
#####                                                              k=28
&&&  masa= 3.0000  J= 7.2671  Napel=  2535  Napel_C=  13590
#####                                                              k=29
&&&  masa= 3.0002  J= 6.9394  Napel=   210  Napel_C=  13800
#####                                                              k=30
&&&  masa= 3.0147  J= 7.9302  Napel=   240  Napel_C=  14040
#####                                                              k=31
&&&  masa= 3.0020  J= 7.3607  Napel=   165  Napel_C=  14205
#####                                                              k=32
&&&  masa= 3.0057  J= 6.6442  Napel=   180  Napel_C=  14385
#####                                                              k=33
&&&  masa= 3.0050  J= 6.5284  Napel=   195  Napel_C=  14580
#####                                                              k=34
&&&  masa= 3.0000  J= 6.8955  Napel=   645  Napel_C=  15225
#####                                                              k=35
&&&  masa= 3.0004  J= 6.8256  Napel=   450  Napel_C=  15675
#####                                                              k=36
&&&  masa= 3.0000  J= 6.6776  Napel=   555  Napel_C=  16230
#####                                                              k=37
&&&  masa= 3.0001  J= 6.5604  Napel=   375  Napel_C=  16605
#####                                                              k=38
&&&  masa= 3.0018  J= 6.6981  Napel=   270  Napel_C=  16875
#####                                                              k=39
&&&  masa= 3.0000  J= 6.4938  Napel=  1350  Napel_C=  18225
#####                                                              k=40
&&&  masa= 3.0021  J= 6.5489  Napel=   300  Napel_C=  18525
#####                                                              k=41
&&&  masa= 3.0003  J= 6.0629  Napel=   195  Napel_C=  18720
#####                                                              k=42
&&&  masa= 3.0034  J= 6.3532  Napel=   315  Napel_C=  19035
#####                                                              k=43
&&&  masa= 3.0000  J= 6.0842  Napel=   930  Napel_C=  19965
#####                                                              k=44
&&&  masa= 3.0132  J= 5.7285  Napel=   135  Napel_C=  20100
#####                                                              k=45
&&&  masa= 3.0000  J= 6.0766  Napel=  2130  Napel_C=  22230
#####                                                              k=46
&&&  masa= 3.0001  J= 5.8391  Napel=   375  Napel_C=  22605
#####                                                              k=47
&&&  masa= 3.0005  J= 5.9049  Napel=  3090  Napel_C=  25695
#####                                                              k=48
&&&  masa= 3.0000  J= 5.7136  Napel=  1140  Napel_C=  26835
#####                                                              k=49
&&&  masa= 3.0000  J= 5.5629  Napel=   210  Napel_C=  27045
#####                                                              k=50
&&&  masa= 3.0003  J= 5.2334  Napel=   300  Napel_C=  27345
#####                                                              k=51
&&&  masa= 3.0003  J= 5.3430  Napel=   270  Napel_C=  27615
#####                                                              k=52
&&&  masa= 3.0000  J= 5.7533  Napel=   420  Napel_C=  28035
#####                                                              k=53
&&&  masa= 3.0000  J= 5.1082  Napel=   300  Napel_C=  28335
#####                                                              k=54
&&&  masa= 3.0002  J= 5.4315  Napel=   210  Napel_C=  28545
#####                                                              k=55
&&&  masa= 3.0020  J= 5.1962  Napel=   285  Napel_C=  28830
#####                                                              k=56
&&&  masa= 3.0000  J= 4.7468  Napel=   375  Napel_C=  29205
#####                                                              k=57
&&&  masa= 3.0000  J= 4.8740  Napel=   600  Napel_C=  29805
#####                                                              k=58
&&&  masa= 3.0000  J= 4.9297  Napel=  1230  Napel_C=  31035
#####                                                              k=59
&&&  masa= 3.0001  J= 4.4311  Napel=   255  Napel_C=  31290
#####                                                              k=60
&&&  masa= 3.0000  J= 4.4768  Napel=  2115  Napel_C=  33405
#####                                                              k=61
&&&  masa= 3.0000  J= 4.8322  Napel=   600  Napel_C=  34005
#####                                                              k=62
&&&  masa= 3.0002  J= 4.4743  Napel=   225  Napel_C=  34230
#####                                                              k=63
&&&  masa= 3.0000  J= 4.3060  Napel=   735  Napel_C=  34965
#####                                                              k=64
&&&  masa= 3.0000  J= 4.5133  Napel=  1545  Napel_C=  36510
#####                                                              k=65
&&&  masa= 3.0000  J= 4.1219  Napel=  1380  Napel_C=  37890
#####                                                              k=66
&&&  masa= 3.0000  J= 4.1714  Napel=   360  Napel_C=  38250
#####                                                              k=67
&&&  masa= 3.0000  J= 4.2301  Napel=   960  Napel_C=  39210
#####                                                              k=68
&&&  masa= 3.0061  J= 3.8868  Napel=   165  Napel_C=  39375
#####                                                              k=69
&&&  masa= 3.0000  J= 3.9189  Napel=  1020  Napel_C=  40395
#####                                                              k=70
&&&  masa= 3.0000  J= 3.5083  Napel=  2220  Napel_C=  42615
#####                                                              k=71
&&&  masa= 3.0000  J= 3.5612  Napel=   390  Napel_C=  43005
#####                                                              k=72
&&&  masa= 3.0000  J= 3.8674  Napel=  2655  Napel_C=  45660
#####                                                              k=73
&&&  masa= 3.0003  J= 3.9094  Napel=   210  Napel_C=  45870
#####                                                              k=74
&&&  masa= 3.0000  J= 3.3976  Napel=  1470  Napel_C=  47340
#####                                                              k=75
&&&  masa= 3.0001  J= 3.6657  Napel=  2310  Napel_C=  49650
#####                                                              k=76
&&&  masa= 3.0001  J= 2.7693  Napel=  2685  Napel_C=  52335
#####                                                              k=77
&&&  masa= 3.0000  J= 3.3868  Napel=   510  Napel_C=  52845
#####                                                              k=78
&&&  masa= 3.0000  J= 3.4168  Napel=   390  Napel_C=  53235
#####                                                              k=79
&&&  masa= 3.0000  J= 3.4657  Napel=  2325  Napel_C=  55560
#####                                                              k=80
&&&  masa= 3.0000  J= 3.2019  Napel=  1575  Napel_C=  57135
#####                                                              k=81
&&&  masa= 3.0000  J= 2.9935  Napel=  2550  Napel_C=  59685
#####                                                              k=82
&&&  masa= 3.0001  J= 2.6792  Napel=  3165  Napel_C=  62850
#####                                                              k=83
&&&  masa= 3.0000  J= 2.6225  Napel=   720  Napel_C=  63570
#####                                                              k=84
&&&  masa= 3.0000  J= 2.7346  Napel=   945  Napel_C=  64515
#####                                                              k=85
&&&  masa= 3.0000  J= 2.4975  Napel=   420  Napel_C=  64935
#####                                                              k=86
&&&  masa= 3.0000  J= 2.5635  Napel=   390  Napel_C=  65325
#####                                                              k=87
&&&  masa= 3.0000  J= 2.6109  Napel=   810  Napel_C=  66135
#####                                                              k=88
&&&  masa= 3.0002  J= 2.2861  Napel=  1965  Napel_C=  68100
#####                                                              k=89
&&&  masa= 3.0000  J= 2.4197  Napel=  1380  Napel_C=  69480
#####                                                              k=90
&&&  masa= 3.0000  J= 2.3950  Napel=  1080  Napel_C=  70560
#####                                                              k=91
&&&  masa= 3.0001  J= 2.2206  Napel=  2685  Napel_C=  73245
#####                                                              k=92
&&&  masa= 3.0000  J= 2.4142  Napel=  2115  Napel_C=  75360
#####                                                              k=93
&&&  masa= 3.0000  J= 2.0479  Napel=   930  Napel_C=  76290
#####                                                              k=94
&&&  masa= 3.0000  J= 1.8820  Napel=  1035  Napel_C=  77325
#####                                                              k=95
&&&  masa= 3.0003  J= 1.8271  Napel=   300  Napel_C=  77625
#####                                                              k=96
&&&  masa= 3.0000  J= 1.8090  Napel=   480  Napel_C=  78105
#####                                                              k=97
&&&  masa= 3.0000  J= 1.6575  Napel=   825  Napel_C=  78930
#####                                                              k=98
&&&  masa= 3.0000  J= 1.6848  Napel=  2295  Napel_C=  81225
#####                                                              k=99
&&&  masa= 3.0000  J= 1.6590  Napel=   675  Napel_C=  81900
#####                                                              k=100
&&&  masa= 3.0000  J= 1.4768  Napel=   600  Napel_C=  82500
#####                                                              k=101
&&&  masa= 3.0000  J= 1.4119  Napel=   360  Napel_C=  82860
#####                                                              k=102
&&&  masa= 3.0000  J= 1.3254  Napel=   720  Napel_C=  83580
#####                                                              k=103
&&&  masa= 3.0000  J= 1.3375  Napel=   330  Napel_C=  83910
#####                                                              k=104
&&&  masa= 3.0000  J= 1.2391  Napel=   885  Napel_C=  84795
#####                                                              k=105
&&&  masa= 3.0000  J= 1.1142  Napel=   360  Napel_C=  85155
#####                                                              k=106
&&&  masa= 3.0000  J= 1.0454  Napel=  1845  Napel_C=  87000
#####                                                              k=107
&&&  masa= 3.0000  J= 1.0578  Napel=   450  Napel_C=  87450
#####                                                              k=108
&&&  masa= 3.0000  J= 0.9572  Napel=   735  Napel_C=  88185
#####                                                              k=109
&&&  masa= 3.0000  J= 0.8203  Napel=   270  Napel_C=  88455
#####                                                              k=110
&&&  masa= 3.0000  J= 0.7557  Napel=   255  Napel_C=  88710
#####                                                              k=111
&&&  masa= 3.0000  J= 0.6622  Napel=   270  Napel_C=  88980
#####                                                              k=112
&&&  masa= 3.0000  J= 0.5759  Napel=   270  Napel_C=  89250
#####                                                              k=113
&&&  masa= 3.0000  J= 0.5234  Napel=   405  Napel_C=  89655
#####                                                              k=114
&&&  masa= 3.0000  J= 0.4580  Napel=   210  Napel_C=  89865
#####                                                              k=115
&&&  masa= 3.0000  J= 0.3849  Napel=   285  Napel_C=  90150
#####                                                              k=116
&&&  masa= 3.0000  J= 0.3002  Napel=   300  Napel_C=  90450
#####                                                              k=117
&&&  masa= 3.0000  J= 0.2319  Napel=   315  Napel_C=  90765
#####                                                              k=118
&&&  masa= 3.0000  J= 0.1530  Napel=   210  Napel_C=  90975
#####                                                              k=119
&&&  masa= 3.0000  J= 0.0989  Napel=  1860  Napel_C=  92835


 Final values for Overall integration using uRHC
&&&  yield mass= 3.0000  Light= 9.3527  Perf Index= 9.3527   NapelAvg=    774 
ijk=
     2
RHC_PSO_PBRJ13
PhotoBioReactor Optimal Control 
Local best: [Plbest,val]=Gen_Plbest_reg(i)
#####                                                              k=0
&&&  masa= 3.0030  J= 9.4337  Napel=   300  Napel_C=    300
#####                                                              k=1
&&&  masa= 3.0101  J=10.0889  Napel=   150  Napel_C=    450
#####                                                              k=2
&&&  masa= 3.0012  J= 8.8815  Napel=   165  Napel_C=    615
#####                                                              k=3
&&&  masa= 3.0236  J= 9.6880  Napel=   255  Napel_C=    870
#####                                                              k=4
&&&  masa= 3.0265  J= 9.6825  Napel=   255  Napel_C=   1125
#####                                                              k=5
&&&  masa= 3.0019  J= 9.0178  Napel=   270  Napel_C=   1395
#####                                                              k=6
&&&  masa= 3.0049  J= 9.1936  Napel=   210  Napel_C=   1605
#####                                                              k=7
&&&  masa= 3.0004  J= 9.1067  Napel=   405  Napel_C=   2010
#####                                                              k=8
&&&  masa= 3.0048  J= 9.1127  Napel=   255  Napel_C=   2265
#####                                                              k=9
&&&  masa= 3.0002  J= 8.5190  Napel=   180  Napel_C=   2445
#####                                                              k=10
&&&  masa= 3.0062  J= 8.8169  Napel=   165  Napel_C=   2610
#####                                                              k=11
&&&  masa= 3.0006  J= 8.4404  Napel=   240  Napel_C=   2850
#####                                                              k=12
&&&  masa= 3.0004  J= 7.7818  Napel=   285  Napel_C=   3135
#####                                                              k=13
&&&  masa= 3.0024  J= 8.6323  Napel=   210  Napel_C=   3345
#####                                                              k=14
&&&  masa= 3.0004  J= 7.8230  Napel=   420  Napel_C=   3765
#####                                                              k=15
&&&  masa= 3.0033  J= 8.3780  Napel=   150  Napel_C=   3915
#####                                                              k=16
&&&  masa= 3.0066  J= 8.5921  Napel=   210  Napel_C=   4125
#####                                                              k=17
&&&  masa= 3.0001  J= 8.2152  Napel=   210  Napel_C=   4335
#####                                                              k=18
&&&  masa= 3.0016  J= 7.7305  Napel=   195  Napel_C=   4530
#####                                                              k=19
&&&  masa= 3.0008  J= 7.5878  Napel=   345  Napel_C=   4875
#####                                                              k=20
&&&  masa= 3.0009  J= 8.0283  Napel=   270  Napel_C=   5145
#####                                                              k=21
&&&  masa= 3.0084  J= 7.1907  Napel=   270  Napel_C=   5415
#####                                                              k=22
&&&  masa= 3.0001  J= 7.8756  Napel=   495  Napel_C=   5910
#####                                                              k=23
&&&  masa= 3.0001  J= 7.6455  Napel=   465  Napel_C=   6375
#####                                                              k=24
&&&  masa= 3.0146  J= 7.9341  Napel=   180  Napel_C=   6555
#####                                                              k=25
&&&  masa= 3.0228  J= 8.1389  Napel=   165  Napel_C=   6720
#####                                                              k=26
&&&  masa= 3.0015  J= 7.4631  Napel=   255  Napel_C=   6975
#####                                                              k=27
&&&  masa= 3.0006  J= 7.4391  Napel=   195  Napel_C=   7170
#####                                                              k=28
&&&  masa= 3.0048  J= 6.8538  Napel=   345  Napel_C=   7515
#####                                                              k=29
&&&  masa= 3.0095  J= 7.6464  Napel=   165  Napel_C=   7680
#####                                                              k=30
&&&  masa= 3.0023  J= 7.1767  Napel=   165  Napel_C=   7845
#####                                                              k=31
&&&  masa= 3.0007  J= 6.8199  Napel=   225  Napel_C=   8070
#####                                                              k=32
&&&  masa= 3.0004  J= 6.3735  Napel=   285  Napel_C=   8355
#####                                                              k=33
&&&  masa= 3.0026  J= 6.8099  Napel=   120  Napel_C=   8475
#####                                                              k=34
&&&  masa= 3.0322  J= 7.3578  Napel=   270  Napel_C=   8745
#####                                                              k=35
&&&  masa= 3.0000  J= 6.9095  Napel=   660  Napel_C=   9405
#####                                                              k=36
&&&  masa= 3.0000  J= 7.0863  Napel=   675  Napel_C=  10080
#####                                                              k=37
&&&  masa= 3.0002  J= 6.2746  Napel=   165  Napel_C=  10245
#####                                                              k=38
&&&  masa= 3.0002  J= 6.3592  Napel=   255  Napel_C=  10500
#####                                                              k=39
&&&  masa= 3.0000  J= 6.3233  Napel=   195  Napel_C=  10695
#####                                                              k=40
&&&  masa= 3.0036  J= 6.0239  Napel=   180  Napel_C=  10875
#####                                                              k=41
&&&  masa= 3.0000  J= 6.5118  Napel=   630  Napel_C=  11505
#####                                                              k=42
&&&  masa= 3.0000  J= 6.1915  Napel=   480  Napel_C=  11985
#####                                                              k=43
&&&  masa= 3.0029  J= 6.7086  Napel=   285  Napel_C=  12270
#####                                                              k=44
&&&  masa= 3.0003  J= 5.1342  Napel=  2790  Napel_C=  15060
#####                                                              k=45
&&&  masa= 3.0008  J= 5.6632  Napel=   390  Napel_C=  15450
#####                                                              k=46
&&&  masa= 3.0000  J= 5.8486  Napel=   555  Napel_C=  16005
#####                                                              k=47
&&&  masa= 3.0099  J= 5.3592  Napel=   165  Napel_C=  16170
#####                                                              k=48
&&&  masa= 3.0009  J= 5.2527  Napel=  1215  Napel_C=  17385
#####                                                              k=49
&&&  masa= 3.0005  J= 5.3550  Napel=   255  Napel_C=  17640
#####                                                              k=50
&&&  masa= 3.0008  J= 5.7531  Napel=   255  Napel_C=  17895
#####                                                              k=51
&&&  masa= 3.0015  J= 5.4120  Napel=   210  Napel_C=  18105
#####                                                              k=52
&&&  masa= 3.0000  J= 4.9523  Napel=   300  Napel_C=  18405
#####                                                              k=53
&&&  masa= 3.0080  J= 5.7844  Napel=   210  Napel_C=  18615
#####                                                              k=54
&&&  masa= 3.0225  J= 5.6915  Napel=   180  Napel_C=  18795
#####                                                              k=55
&&&  masa= 3.0000  J= 4.8875  Napel=   975  Napel_C=  19770
#####                                                              k=56
&&&  masa= 3.0009  J= 4.9700  Napel=   315  Napel_C=  20085
#####                                                              k=57
&&&  masa= 3.0000  J= 5.1240  Napel=  1050  Napel_C=  21135
#####                                                              k=58
&&&  masa= 3.0018  J= 4.5515  Napel=   630  Napel_C=  21765
#####                                                              k=59
&&&  masa= 3.0000  J= 4.5655  Napel=   690  Napel_C=  22455
#####                                                              k=60
&&&  masa= 3.0000  J= 4.3011  Napel=  2400  Napel_C=  24855
#####                                                              k=61
&&&  masa= 3.0001  J= 4.9701  Napel=  2100  Napel_C=  26955
#####                                                              k=62
&&&  masa= 3.0029  J= 4.8734  Napel=   180  Napel_C=  27135
#####                                                              k=63
&&&  masa= 3.0001  J= 4.6388  Napel=   285  Napel_C=  27420
#####                                                              k=64
&&&  masa= 3.0000  J= 4.5966  Napel=   435  Napel_C=  27855
#####                                                              k=65
&&&  masa= 3.0000  J= 3.6870  Napel=  1680  Napel_C=  29535
#####                                                              k=66
&&&  masa= 3.0000  J= 3.8578  Napel=  2385  Napel_C=  31920
#####                                                              k=67
&&&  masa= 3.0001  J= 4.1328  Napel=  2475  Napel_C=  34395
#####                                                              k=68
&&&  masa= 3.0001  J= 4.2240  Napel=   360  Napel_C=  34755
#####                                                              k=69
&&&  masa= 3.0019  J= 3.7254  Napel=   210  Napel_C=  34965
#####                                                              k=70
&&&  masa= 3.0000  J= 3.4811  Napel=  2145  Napel_C=  37110
#####                                                              k=71
&&&  masa= 3.0000  J= 3.9787  Napel=   780  Napel_C=  37890
#####                                                              k=72
&&&  masa= 3.0000  J= 3.8964  Napel=   390  Napel_C=  38280
#####                                                              k=73
&&&  masa= 3.0000  J= 3.9749  Napel=   420  Napel_C=  38700
#####                                                              k=74
&&&  masa= 3.0000  J= 3.5777  Napel=   375  Napel_C=  39075
#####                                                              k=75
&&&  masa= 3.0000  J= 3.6359  Napel=   945  Napel_C=  40020
#####                                                              k=76
&&&  masa= 3.0000  J= 3.0747  Napel=   840  Napel_C=  40860
#####                                                              k=77
&&&  masa= 3.0115  J= 3.1617  Napel=   105  Napel_C=  40965
#####                                                              k=78
&&&  masa= 3.0000  J= 3.2497  Napel=  1020  Napel_C=  41985
#####                                                              k=79
&&&  masa= 3.0004  J= 3.1241  Napel=  3090  Napel_C=  45075
#####                                                              k=80
&&&  masa= 3.0000  J= 3.1190  Napel=   615  Napel_C=  45690
#####                                                              k=81
&&&  masa= 3.0001  J= 3.0758  Napel=   750  Napel_C=  46440
#####                                                              k=82
&&&  masa= 3.0000  J= 2.8394  Napel=  1170  Napel_C=  47610
#####                                                              k=83
&&&  masa= 3.0000  J= 2.6107  Napel=  2295  Napel_C=  49905
#####                                                              k=84
&&&  masa= 3.0000  J= 2.8571  Napel=  1485  Napel_C=  51390
#####                                                              k=85
&&&  masa= 3.0000  J= 2.7161  Napel=   255  Napel_C=  51645
#####                                                              k=86
&&&  masa= 3.0000  J= 2.5400  Napel=   435  Napel_C=  52080
#####                                                              k=87
&&&  masa= 3.0000  J= 2.5198  Napel=   855  Napel_C=  52935
#####                                                              k=88
&&&  masa= 3.0001  J= 2.5768  Napel=   270  Napel_C=  53205
#####                                                              k=89
&&&  masa= 3.0000  J= 2.5997  Napel=   255  Napel_C=  53460
#####                                                              k=90
&&&  masa= 3.0001  J= 2.1279  Napel=  1950  Napel_C=  55410
#####                                                              k=91
&&&  masa= 3.0000  J= 2.2821  Napel=   525  Napel_C=  55935
#####                                                              k=92
&&&  masa= 3.0001  J= 2.1255  Napel=  2685  Napel_C=  58620
#####                                                              k=93
&&&  masa= 3.0000  J= 1.9280  Napel=  2715  Napel_C=  61335
#####                                                              k=94
&&&  masa= 3.0014  J= 1.8515  Napel=  2520  Napel_C=  63855
#####                                                              k=95
&&&  masa= 3.0000  J= 1.8995  Napel=   990  Napel_C=  64845
#####                                                              k=96
&&&  masa= 3.0000  J= 1.6220  Napel=  2475  Napel_C=  67320
#####                                                              k=97
&&&  masa= 3.0000  J= 1.7340  Napel=   570  Napel_C=  67890
#####                                                              k=98
&&&  masa= 3.0000  J= 1.7565  Napel=   390  Napel_C=  68280
#####                                                              k=99
&&&  masa= 3.0000  J= 1.5467  Napel=   300  Napel_C=  68580
#####                                                              k=100
&&&  masa= 3.0000  J= 1.5652  Napel=   750  Napel_C=  69330
#####                                                              k=101
&&&  masa= 3.0000  J= 1.6045  Napel=   630  Napel_C=  69960
#####                                                              k=102
&&&  masa= 3.0000  J= 1.2664  Napel=   345  Napel_C=  70305
#####                                                              k=103
&&&  masa= 3.0000  J= 1.2406  Napel=   420  Napel_C=  70725
#####                                                              k=104
&&&  masa= 3.0000  J= 1.1456  Napel=   435  Napel_C=  71160
#####                                                              k=105
&&&  masa= 3.0000  J= 1.0983  Napel=   585  Napel_C=  71745
#####                                                              k=106
&&&  masa= 3.0000  J= 0.9435  Napel=   645  Napel_C=  72390
#####                                                              k=107
&&&  masa= 3.0000  J= 0.8822  Napel=   420  Napel_C=  72810
#####                                                              k=108
&&&  masa= 3.0000  J= 0.8134  Napel=   330  Napel_C=  73140
#####                                                              k=109
&&&  masa= 3.0000  J= 0.7407  Napel=   300  Napel_C=  73440
#####                                                              k=110
&&&  masa= 3.0000  J= 0.6866  Napel=   315  Napel_C=  73755
#####                                                              k=111
&&&  masa= 3.0000  J= 0.7177  Napel=  1545  Napel_C=  75300
#####                                                              k=112
&&&  masa= 3.0000  J= 0.5283  Napel=   345  Napel_C=  75645
#####                                                              k=113
&&&  masa= 3.0000  J= 0.4818  Napel=   240  Napel_C=  75885
#####                                                              k=114
&&&  masa= 3.0000  J= 0.4139  Napel=   855  Napel_C=  76740
#####                                                              k=115
&&&  masa= 3.0000  J= 0.3526  Napel=   285  Napel_C=  77025
#####                                                              k=116
&&&  masa= 3.0000  J= 0.2943  Napel=   555  Napel_C=  77580
#####                                                              k=117
&&&  masa= 3.0000  J= 0.2250  Napel=  1395  Napel_C=  78975
#####                                                              k=118
&&&  masa= 3.0000  J= 0.1561  Napel=   360  Napel_C=  79335
#####                                                              k=119
&&&  masa= 3.0000  J= 0.0836  Napel=   210  Napel_C=  79545


 Final values for Overall integration using uRHC
&&&  yield mass= 3.0000  Light= 9.4327  Perf Index= 9.4327   NapelAvg=    663 
ijk=
     3
RHC_PSO_PBRJ13
PhotoBioReactor Optimal Control 
Local best: [Plbest,val]=Gen_Plbest_reg(i)
#####                                                              k=0
&&&  masa= 3.0009  J= 9.4680  Napel=   225  Napel_C=    225
#####                                                              k=1
&&&  masa= 3.0015  J= 8.7989  Napel=   270  Napel_C=    495
#####                                                              k=2
&&&  masa= 3.0110  J= 8.2965  Napel=   135  Napel_C=    630
#####                                                              k=3
&&&  masa= 3.0000  J= 9.1445  Napel=   240  Napel_C=    870
#####                                                              k=4
&&&  masa= 3.0214  J= 9.5647  Napel=   180  Napel_C=   1050
#####                                                              k=5
&&&  masa= 3.0010  J= 9.4968  Napel=   375  Napel_C=   1425
#####                                                              k=6
&&&  masa= 3.0002  J= 9.0008  Napel=   345  Napel_C=   1770
#####                                                              k=7
&&&  masa= 3.0047  J= 9.8464  Napel=   210  Napel_C=   1980
#####                                                              k=8
&&&  masa= 3.0000  J= 8.8641  Napel=   240  Napel_C=   2220
#####                                                              k=9
&&&  masa= 3.0005  J= 9.3458  Napel=   240  Napel_C=   2460
#####                                                              k=10
&&&  masa= 3.0008  J= 8.9094  Napel=   225  Napel_C=   2685
#####                                                              k=11
&&&  masa= 3.0033  J= 8.8704  Napel=   180  Napel_C=   2865
#####                                                              k=12
&&&  masa= 3.0028  J= 8.2650  Napel=   240  Napel_C=   3105
#####                                                              k=13
&&&  masa= 3.0060  J= 8.4093  Napel=   210  Napel_C=   3315
#####                                                              k=14
&&&  masa= 3.0058  J= 7.7776  Napel=   225  Napel_C=   3540
#####                                                              k=15
&&&  masa= 3.0194  J= 7.7593  Napel=   195  Napel_C=   3735
#####                                                              k=16
&&&  masa= 3.0000  J= 8.3221  Napel=  1395  Napel_C=   5130
#####                                                              k=17
&&&  masa= 3.0010  J= 8.0453  Napel=   150  Napel_C=   5280
#####                                                              k=18
&&&  masa= 3.0097  J= 8.6547  Napel=   360  Napel_C=   5640
#####                                                              k=19
&&&  masa= 3.0089  J= 7.2532  Napel=   330  Napel_C=   5970
#####                                                              k=20
&&&  masa= 3.0084  J= 8.0100  Napel=   135  Napel_C=   6105
#####                                                              k=21
&&&  masa= 3.0008  J= 7.9440  Napel=   285  Napel_C=   6390
#####                                                              k=22
&&&  masa= 3.0035  J= 7.6464  Napel=   135  Napel_C=   6525
#####                                                              k=23
&&&  masa= 3.0016  J= 7.7998  Napel=   180  Napel_C=   6705
#####                                                              k=24
&&&  masa= 3.0006  J= 7.7790  Napel=   195  Napel_C=   6900
#####                                                              k=25
&&&  masa= 3.0021  J= 7.4794  Napel=   240  Napel_C=   7140
#####                                                              k=26
&&&  masa= 3.0010  J= 7.4910  Napel=   210  Napel_C=   7350
#####                                                              k=27
&&&  masa= 3.0002  J= 7.1346  Napel=   270  Napel_C=   7620
#####                                                              k=28
&&&  masa= 3.0043  J= 7.0608  Napel=   210  Napel_C=   7830
#####                                                              k=29
&&&  masa= 3.0000  J= 7.1616  Napel=   735  Napel_C=   8565
#####                                                              k=30
&&&  masa= 3.0001  J= 7.1221  Napel=   225  Napel_C=   8790
#####                                                              k=31
&&&  masa= 3.0060  J= 6.5640  Napel=   270  Napel_C=   9060
#####                                                              k=32
&&&  masa= 3.0000  J= 6.3557  Napel=   420  Napel_C=   9480
#####                                                              k=33
&&&  masa= 3.0000  J= 6.4083  Napel=  1125  Napel_C=  10605
#####                                                              k=34
&&&  masa= 3.0000  J= 6.1030  Napel=  3015  Napel_C=  13620
#####                                                              k=35
&&&  masa= 3.0093  J= 7.2918  Napel=   240  Napel_C=  13860
#####                                                              k=36
&&&  masa= 3.0000  J= 6.7786  Napel=   555  Napel_C=  14415
#####                                                              k=37
&&&  masa= 3.0000  J= 6.5922  Napel=  1770  Napel_C=  16185
#####                                                              k=38
&&&  masa= 3.0030  J= 6.4881  Napel=   135  Napel_C=  16320
#####                                                              k=39
&&&  masa= 3.0000  J= 6.0876  Napel=   525  Napel_C=  16845
#####                                                              k=40
&&&  masa= 3.0040  J= 6.5692  Napel=   345  Napel_C=  17190
#####                                                              k=41
&&&  masa= 3.0000  J= 6.3894  Napel=   390  Napel_C=  17580
#####                                                              k=42
&&&  masa= 3.0016  J= 6.4525  Napel=   210  Napel_C=  17790
#####                                                              k=43
&&&  masa= 3.0000  J= 6.3215  Napel=   630  Napel_C=  18420
#####                                                              k=44
&&&  masa= 3.0001  J= 5.8699  Napel=   285  Napel_C=  18705
#####                                                              k=45
&&&  masa= 3.0026  J= 5.8449  Napel=   285  Napel_C=  18990
#####                                                              k=46
&&&  masa= 3.0000  J= 6.0173  Napel=  1215  Napel_C=  20205
#####                                                              k=47
&&&  masa= 3.0016  J= 5.0869  Napel=   135  Napel_C=  20340
#####                                                              k=48
&&&  masa= 3.0003  J= 5.8232  Napel=   435  Napel_C=  20775
#####                                                              k=49
&&&  masa= 3.0004  J= 5.4688  Napel=   285  Napel_C=  21060
#####                                                              k=50
&&&  masa= 3.0058  J= 5.5503  Napel=   255  Napel_C=  21315
#####                                                              k=51
&&&  masa= 3.0000  J= 5.7450  Napel=   525  Napel_C=  21840
#####                                                              k=52
&&&  masa= 3.0004  J= 5.1174  Napel=   180  Napel_C=  22020
#####                                                              k=53
&&&  masa= 3.0000  J= 5.3046  Napel=  1065  Napel_C=  23085
#####                                                              k=54
&&&  masa= 3.0000  J= 5.2204  Napel=   615  Napel_C=  23700
#####                                                              k=55
&&&  masa= 3.0008  J= 5.1394  Napel=   255  Napel_C=  23955
#####                                                              k=56
&&&  masa= 3.0000  J= 5.0316  Napel=   720  Napel_C=  24675
#####                                                              k=57
&&&  masa= 3.0000  J= 4.5846  Napel=   840  Napel_C=  25515
#####                                                              k=58
&&&  masa= 3.0000  J= 5.0425  Napel=  2205  Napel_C=  27720
#####                                                              k=59
&&&  masa= 3.0001  J= 4.9384  Napel=   240  Napel_C=  27960
#####                                                              k=60
&&&  masa= 3.0000  J= 4.8878  Napel=  1185  Napel_C=  29145
#####                                                              k=61
&&&  masa= 3.0000  J= 5.1063  Napel=   465  Napel_C=  29610
#####                                                              k=62
&&&  masa= 3.0001  J= 4.6363  Napel=  2325  Napel_C=  31935
#####                                                              k=63
&&&  masa= 3.0000  J= 3.9111  Napel=  3000  Napel_C=  34935
#####                                                              k=64
&&&  masa= 3.0093  J= 4.1986  Napel=   135  Napel_C=  35070
#####                                                              k=65
&&&  masa= 3.0000  J= 4.3743  Napel=   435  Napel_C=  35505
#####                                                              k=66
&&&  masa= 3.0000  J= 3.9252  Napel=  1995  Napel_C=  37500
#####                                                              k=67
&&&  masa= 3.0000  J= 4.2510  Napel=   375  Napel_C=  37875
#####                                                              k=68
&&&  masa= 3.0000  J= 3.8753  Napel=   285  Napel_C=  38160
#####                                                              k=69
&&&  masa= 3.0001  J= 3.8334  Napel=   330  Napel_C=  38490
#####                                                              k=70
&&&  masa= 3.0000  J= 3.8260  Napel=  1710  Napel_C=  40200
#####                                                              k=71
&&&  masa= 3.0002  J= 3.4777  Napel=  1770  Napel_C=  41970
#####                                                              k=72
&&&  masa= 3.0000  J= 3.8679  Napel=   570  Napel_C=  42540
#####                                                              k=73
&&&  masa= 3.0000  J= 4.0944  Napel=   735  Napel_C=  43275
#####                                                              k=74
&&&  masa= 3.0015  J= 3.6642  Napel=  2625  Napel_C=  45900
#####                                                              k=75
&&&  masa= 3.0000  J= 3.0872  Napel=  2355  Napel_C=  48255
#####                                                              k=76
&&&  masa= 3.0001  J= 3.7382  Napel=   285  Napel_C=  48540
#####                                                              k=77
&&&  masa= 3.0001  J= 3.2520  Napel=  2670  Napel_C=  51210
#####                                                              k=78
&&&  masa= 3.0001  J= 3.5863  Napel=   330  Napel_C=  51540
#####                                                              k=79
&&&  masa= 3.0001  J= 3.1023  Napel=   270  Napel_C=  51810
#####                                                              k=80
&&&  masa= 3.0038  J= 2.8238  Napel=  2160  Napel_C=  53970
#####                                                              k=81
&&&  masa= 3.0000  J= 3.2659  Napel=  1785  Napel_C=  55755
#####                                                              k=82
&&&  masa= 3.0000  J= 2.7841  Napel=  3150  Napel_C=  58905
#####                                                              k=83
&&&  masa= 3.0020  J= 2.7477  Napel=  2745  Napel_C=  61650
#####                                                              k=84
&&&  masa= 3.0000  J= 2.7916  Napel=   765  Napel_C=  62415
#####                                                              k=85
&&&  masa= 3.0009  J= 2.7291  Napel=   240  Napel_C=  62655
#####                                                              k=86
&&&  masa= 3.0000  J= 2.4551  Napel=   255  Napel_C=  62910
#####                                                              k=87
&&&  masa= 3.0000  J= 2.4049  Napel=  2040  Napel_C=  64950
#####                                                              k=88
&&&  masa= 3.0000  J= 2.3867  Napel=   480  Napel_C=  65430
#####                                                              k=89
&&&  masa= 3.0000  J= 2.0975  Napel=  2340  Napel_C=  67770
#####                                                              k=90
&&&  masa= 3.0000  J= 2.2173  Napel=  2595  Napel_C=  70365
#####                                                              k=91
&&&  masa= 3.0000  J= 2.2460  Napel=  1170  Napel_C=  71535
#####                                                              k=92
&&&  masa= 3.0000  J= 2.0186  Napel=   300  Napel_C=  71835
#####                                                              k=93
&&&  masa= 3.0000  J= 2.0340  Napel=   450  Napel_C=  72285
#####                                                              k=94
&&&  masa= 3.0000  J= 1.9008  Napel=   735  Napel_C=  73020
#####                                                              k=95
&&&  masa= 3.0000  J= 1.9635  Napel=   660  Napel_C=  73680
#####                                                              k=96
&&&  masa= 3.0000  J= 1.7881  Napel=   840  Napel_C=  74520
#####                                                              k=97
&&&  masa= 3.0000  J= 1.7235  Napel=  1980  Napel_C=  76500
#####                                                              k=98
&&&  masa= 3.0000  J= 1.6378  Napel=  2205  Napel_C=  78705
#####                                                              k=99
&&&  masa= 3.0000  J= 1.6971  Napel=   345  Napel_C=  79050
#####                                                              k=100
&&&  masa= 3.0000  J= 1.5954  Napel=   480  Napel_C=  79530
#####                                                              k=101
&&&  masa= 3.0000  J= 1.3945  Napel=   270  Napel_C=  79800
#####                                                              k=102
&&&  masa= 3.0000  J= 1.3303  Napel=   315  Napel_C=  80115
#####                                                              k=103
&&&  masa= 3.0000  J= 1.1848  Napel=   525  Napel_C=  80640
#####                                                              k=104
&&&  masa= 3.0000  J= 1.1967  Napel=   750  Napel_C=  81390
#####                                                              k=105
&&&  masa= 3.0000  J= 1.1295  Napel=   225  Napel_C=  81615
#####                                                              k=106
&&&  masa= 3.0000  J= 1.0605  Napel=   300  Napel_C=  81915
#####                                                              k=107
&&&  masa= 3.0000  J= 0.9469  Napel=   540  Napel_C=  82455
#####                                                              k=108
&&&  masa= 3.0000  J= 0.8444  Napel=  2295  Napel_C=  84750
#####                                                              k=109
&&&  masa= 3.0000  J= 0.8584  Napel=  1065  Napel_C=  85815
#####                                                              k=110
&&&  masa= 3.0000  J= 0.7165  Napel=   180  Napel_C=  85995
#####                                                              k=111
&&&  masa= 3.0000  J= 0.6490  Napel=   375  Napel_C=  86370
#####                                                              k=112
&&&  masa= 3.0000  J= 0.6073  Napel=   510  Napel_C=  86880
#####                                                              k=113
&&&  masa= 3.0000  J= 0.5637  Napel=   285  Napel_C=  87165
#####                                                              k=114
&&&  masa= 3.0000  J= 0.4862  Napel=   345  Napel_C=  87510
#####                                                              k=115
&&&  masa= 3.0000  J= 0.3902  Napel=   360  Napel_C=  87870
#####                                                              k=116
&&&  masa= 3.0000  J= 0.3104  Napel=   345  Napel_C=  88215
#####                                                              k=117
&&&  masa= 3.0000  J= 0.2431  Napel=   435  Napel_C=  88650
#####                                                              k=118
&&&  masa= 3.0000  J= 0.1487  Napel=   345  Napel_C=  88995
#####                                                              k=119
&&&  masa= 3.0000  J= 0.0765  Napel=   735  Napel_C=  89730


 Final values for Overall integration using uRHC
&&&  yield mass= 3.0000  Light= 9.2569  Perf Index= 9.2569   NapelAvg=    748 
ijk=
     4
RHC_PSO_PBRJ13
PhotoBioReactor Optimal Control 
Local best: [Plbest,val]=Gen_Plbest_reg(i)
#####                                                              k=0
&&&  masa= 3.0019  J= 9.3350  Napel=   225  Napel_C=    225
#####                                                              k=1
&&&  masa= 3.0021  J= 8.7109  Napel=   120  Napel_C=    345
#####                                                              k=2
&&&  masa= 3.0000  J= 9.6551  Napel=   615  Napel_C=    960
#####                                                              k=3
&&&  masa= 3.0001  J= 8.8927  Napel=   375  Napel_C=   1335
#####                                                              k=4
&&&  masa= 3.0326  J= 9.7255  Napel=   330  Napel_C=   1665
#####                                                              k=5
&&&  masa= 3.0032  J= 9.0306  Napel=   330  Napel_C=   1995
#####                                                              k=6
&&&  masa= 3.0067  J= 9.4804  Napel=   240  Napel_C=   2235
#####                                                              k=7
&&&  masa= 3.0113  J= 9.3733  Napel=   360  Napel_C=   2595
#####                                                              k=8
&&&  masa= 3.0014  J= 8.2964  Napel=   345  Napel_C=   2940
#####                                                              k=9
&&&  masa= 3.0596  J= 9.7123  Napel=   255  Napel_C=   3195
#####                                                              k=10
&&&  masa= 3.0000  J= 8.8303  Napel=   645  Napel_C=   3840
#####                                                              k=11
&&&  masa= 3.0219  J= 8.9978  Napel=   180  Napel_C=   4020
#####                                                              k=12
&&&  masa= 3.0139  J= 7.5672  Napel=   120  Napel_C=   4140
#####                                                              k=13
&&&  masa= 3.0020  J= 8.6019  Napel=   300  Napel_C=   4440
#####                                                              k=14
&&&  masa= 3.0021  J= 8.3419  Napel=   225  Napel_C=   4665
#####                                                              k=15
&&&  masa= 3.0005  J= 8.5656  Napel=   300  Napel_C=   4965
#####                                                              k=16
&&&  masa= 3.0027  J= 8.0526  Napel=   165  Napel_C=   5130
#####                                                              k=17
&&&  masa= 3.0214  J= 8.5644  Napel=   240  Napel_C=   5370
#####                                                              k=18
&&&  masa= 3.0009  J= 7.4693  Napel=   255  Napel_C=   5625
#####                                                              k=19
&&&  masa= 3.0022  J= 8.2844  Napel=   345  Napel_C=   5970
#####                                                              k=20
&&&  masa= 3.0046  J= 8.5335  Napel=   135  Napel_C=   6105
#####                                                              k=21
&&&  masa= 3.0234  J= 8.2832  Napel=   285  Napel_C=   6390
#####                                                              k=22
&&&  masa= 3.0002  J= 7.7427  Napel=   195  Napel_C=   6585
#####                                                              k=23
&&&  masa= 3.0258  J= 8.0786  Napel=   315  Napel_C=   6900
#####                                                              k=24
&&&  masa= 3.0036  J= 7.8197  Napel=   150  Napel_C=   7050
#####                                                              k=25
&&&  masa= 3.0000  J= 7.7489  Napel=  1500  Napel_C=   8550
#####                                                              k=26
&&&  masa= 3.0029  J= 7.7039  Napel=   240  Napel_C=   8790
#####                                                              k=27
&&&  masa= 3.0000  J= 7.4344  Napel=   645  Napel_C=   9435
#####                                                              k=28
&&&  masa= 3.0021  J= 7.0693  Napel=   240  Napel_C=   9675
#####                                                              k=29
&&&  masa= 3.0009  J= 6.9023  Napel=   270  Napel_C=   9945
#####                                                              k=30
&&&  masa= 3.0018  J= 7.2139  Napel=   270  Napel_C=  10215
#####                                                              k=31
&&&  masa= 3.0000  J= 7.2703  Napel=   990  Napel_C=  11205
#####                                                              k=32
&&&  masa= 3.0000  J= 7.0635  Napel=   465  Napel_C=  11670
#####                                                              k=33
&&&  masa= 3.0146  J= 7.2112  Napel=   150  Napel_C=  11820
#####                                                              k=34
&&&  masa= 3.0000  J= 6.9985  Napel=   690  Napel_C=  12510
#####                                                              k=35
&&&  masa= 3.0014  J= 7.0239  Napel=   270  Napel_C=  12780
#####                                                              k=36
&&&  masa= 3.0010  J= 6.7384  Napel=   300  Napel_C=  13080
#####                                                              k=37
&&&  masa= 3.0001  J= 6.5136  Napel=   465  Napel_C=  13545
#####                                                              k=38
&&&  masa= 3.0000  J= 6.5079  Napel=   555  Napel_C=  14100
#####                                                              k=39
&&&  masa= 3.0026  J= 6.2922  Napel=   135  Napel_C=  14235
#####                                                              k=40
&&&  masa= 3.0002  J= 5.8051  Napel=  2790  Napel_C=  17025
#####                                                              k=41
&&&  masa= 3.0009  J= 5.5531  Napel=  3165  Napel_C=  20190
#####                                                              k=42
&&&  masa= 3.0022  J= 5.7435  Napel=   180  Napel_C=  20370
#####                                                              k=43
&&&  masa= 3.0226  J= 6.4881  Napel=   555  Napel_C=  20925
#####                                                              k=44
&&&  masa= 3.0028  J= 5.9104  Napel=   165  Napel_C=  21090
#####                                                              k=45
&&&  masa= 3.0000  J= 5.9182  Napel=   255  Napel_C=  21345
#####                                                              k=46
&&&  masa= 3.0008  J= 5.3254  Napel=   210  Napel_C=  21555
#####                                                              k=47
&&&  masa= 3.0062  J= 5.3675  Napel=   450  Napel_C=  22005
#####                                                              k=48
&&&  masa= 3.0000  J= 5.8515  Napel=   975  Napel_C=  22980
#####                                                              k=49
&&&  masa= 3.0044  J= 5.3524  Napel=   330  Napel_C=  23310
#####                                                              k=50
&&&  masa= 3.0004  J= 5.6935  Napel=   240  Napel_C=  23550
#####                                                              k=51
&&&  masa= 3.0000  J= 5.4207  Napel=  2190  Napel_C=  25740
#####                                                              k=52
&&&  masa= 3.0001  J= 5.2479  Napel=   345  Napel_C=  26085
#####                                                              k=53
&&&  masa= 3.0000  J= 5.5525  Napel=   600  Napel_C=  26685
#####                                                              k=54
&&&  masa= 3.0000  J= 5.0037  Napel=   570  Napel_C=  27255
#####                                                              k=55
&&&  masa= 3.0144  J= 5.5371  Napel=   165  Napel_C=  27420
#####                                                              k=56
&&&  masa= 3.0059  J= 4.7923  Napel=   330  Napel_C=  27750
#####                                                              k=57
&&&  masa= 3.0000  J= 4.9145  Napel=  2505  Napel_C=  30255
#####                                                              k=58
&&&  masa= 3.0001  J= 5.0757  Napel=   345  Napel_C=  30600
#####                                                              k=59
&&&  masa= 3.0052  J= 4.6514  Napel=   150  Napel_C=  30750
#####                                                              k=60
&&&  masa= 3.0000  J= 4.7567  Napel=  2655  Napel_C=  33405
#####                                                              k=61
&&&  masa= 3.0000  J= 4.6343  Napel=  2295  Napel_C=  35700
#####                                                              k=62
&&&  masa= 3.0116  J= 4.6617  Napel=   165  Napel_C=  35865
#####                                                              k=63
&&&  masa= 3.0001  J= 4.7034  Napel=  2295  Napel_C=  38160
#####                                                              k=64
&&&  masa= 3.0000  J= 4.7830  Napel=   285  Napel_C=  38445
#####                                                              k=65
&&&  masa= 3.0063  J= 4.5535  Napel=   135  Napel_C=  38580
#####                                                              k=66
&&&  masa= 3.0001  J= 4.2994  Napel=   285  Napel_C=  38865
#####                                                              k=67
&&&  masa= 3.0000  J= 4.3004  Napel=   615  Napel_C=  39480
#####                                                              k=68
&&&  masa= 3.0000  J= 3.7342  Napel=  2640  Napel_C=  42120
#####                                                              k=69
&&&  masa= 3.0000  J= 3.9345  Napel=   390  Napel_C=  42510
#####                                                              k=70
&&&  masa= 3.0004  J= 3.7023  Napel=  3105  Napel_C=  45615
#####                                                              k=71
&&&  masa= 3.0001  J= 3.4899  Napel=   390  Napel_C=  46005
#####                                                              k=72
&&&  masa= 3.0000  J= 3.6662  Napel=  2130  Napel_C=  48135
#####                                                              k=73
&&&  masa= 3.0021  J= 3.9722  Napel=   195  Napel_C=  48330
#####                                                              k=74
&&&  masa= 3.0000  J= 3.2196  Napel=  1875  Napel_C=  50205
#####                                                              k=75
&&&  masa= 3.0002  J= 3.4170  Napel=  2400  Napel_C=  52605
#####                                                              k=76
&&&  masa= 3.0000  J= 3.1709  Napel=   555  Napel_C=  53160
#####                                                              k=77
&&&  masa= 3.0000  J= 3.4534  Napel=   525  Napel_C=  53685
#####                                                              k=78
&&&  masa= 3.0000  J= 3.2847  Napel=   900  Napel_C=  54585
#####                                                              k=79
&&&  masa= 3.0002  J= 3.3507  Napel=   240  Napel_C=  54825
#####                                                              k=80
&&&  masa= 3.0002  J= 3.0757  Napel=  2325  Napel_C=  57150
#####                                                              k=81
&&&  masa= 3.0000  J= 3.1668  Napel=  2700  Napel_C=  59850
#####                                                              k=82
&&&  masa= 3.0000  J= 3.0043  Napel=  1080  Napel_C=  60930
#####                                                              k=83
&&&  masa= 3.0003  J= 2.7946  Napel=  2070  Napel_C=  63000
#####                                                              k=84
&&&  masa= 3.0000  J= 2.6906  Napel=  2430  Napel_C=  65430
#####                                                              k=85
&&&  masa= 3.0000  J= 2.5270  Napel=  2670  Napel_C=  68100
#####                                                              k=86
&&&  masa= 3.0000  J= 2.6410  Napel=   360  Napel_C=  68460
#####                                                              k=87
&&&  masa= 3.0000  J= 2.6308  Napel=   720  Napel_C=  69180
#####                                                              k=88
&&&  masa= 3.0000  J= 2.5097  Napel=   405  Napel_C=  69585
#####                                                              k=89
&&&  masa= 3.0000  J= 2.3253  Napel=  2265  Napel_C=  71850
#####                                                              k=90
&&&  masa= 3.0000  J= 2.2277  Napel=  2715  Napel_C=  74565
#####                                                              k=91
&&&  masa= 3.0000  J= 2.2022  Napel=  1185  Napel_C=  75750
#####                                                              k=92
&&&  masa= 3.0000  J= 2.1505  Napel=   840  Napel_C=  76590
#####                                                              k=93
&&&  masa= 3.0000  J= 2.0890  Napel=  1335  Napel_C=  77925
#####                                                              k=94
&&&  masa= 3.0000  J= 1.9917  Napel=   420  Napel_C=  78345
#####                                                              k=95
&&&  masa= 3.0000  J= 1.9155  Napel=   450  Napel_C=  78795
#####                                                              k=96
&&&  masa= 3.0000  J= 1.8022  Napel=  1995  Napel_C=  80790
#####                                                              k=97
&&&  masa= 3.0000  J= 1.7535  Napel=   825  Napel_C=  81615
#####                                                              k=98
&&&  masa= 3.0000  J= 1.5666  Napel=  2895  Napel_C=  84510
#####                                                              k=99
&&&  masa= 3.0000  J= 1.6124  Napel=   360  Napel_C=  84870
#####                                                              k=100
&&&  masa= 3.0000  J= 1.6320  Napel=  1110  Napel_C=  85980
#####                                                              k=101
&&&  masa= 3.0000  J= 1.4894  Napel=   360  Napel_C=  86340
#####                                                              k=102
&&&  masa= 3.0000  J= 1.3369  Napel=   630  Napel_C=  86970
#####                                                              k=103
&&&  masa= 3.0000  J= 1.2827  Napel=   555  Napel_C=  87525
#####                                                              k=104
&&&  masa= 3.0000  J= 1.2341  Napel=   330  Napel_C=  87855
#####                                                              k=105
&&&  masa= 3.0000  J= 1.1286  Napel=   480  Napel_C=  88335
#####                                                              k=106
&&&  masa= 3.0000  J= 1.0423  Napel=   375  Napel_C=  88710
#####                                                              k=107
&&&  masa= 3.0000  J= 1.0323  Napel=   405  Napel_C=  89115
#####                                                              k=108
&&&  masa= 3.0000  J= 0.9225  Napel=   495  Napel_C=  89610
#####                                                              k=109
&&&  masa= 3.0000  J= 0.8196  Napel=   450  Napel_C=  90060
#####                                                              k=110
&&&  masa= 3.0000  J= 0.7475  Napel=   450  Napel_C=  90510
#####                                                              k=111
&&&  masa= 3.0000  J= 0.7033  Napel=   270  Napel_C=  90780
#####                                                              k=112
&&&  masa= 3.0000  J= 0.5845  Napel=   375  Napel_C=  91155
#####                                                              k=113
&&&  masa= 3.0000  J= 0.5463  Napel=   405  Napel_C=  91560
#####                                                              k=114
&&&  masa= 3.0000  J= 0.4347  Napel=   525  Napel_C=  92085
#####                                                              k=115
&&&  masa= 3.0000  J= 0.3382  Napel=   255  Napel_C=  92340
#####                                                              k=116
&&&  masa= 3.0000  J= 0.2704  Napel=   390  Napel_C=  92730
#####                                                              k=117
&&&  masa= 3.0000  J= 0.1961  Napel=   315  Napel_C=  93045
#####                                                              k=118
&&&  masa= 3.0000  J= 0.1257  Napel=   480  Napel_C=  93525
#####                                                              k=119
&&&  masa= 3.0000  J= 0.0554  Napel=   690  Napel_C=  94215


 Final values for Overall integration using uRHC
&&&  yield mass= 3.0000  Light= 9.2506  Perf Index= 9.2506   NapelAvg=    785 
ijk=
     5
RHC_PSO_PBRJ13
PhotoBioReactor Optimal Control 
Local best: [Plbest,val]=Gen_Plbest_reg(i)
#####                                                              k=0
&&&  masa= 3.0100  J= 8.9050  Napel=   165  Napel_C=    165
#####                                                              k=1
&&&  masa= 3.0195  J= 9.7998  Napel=   150  Napel_C=    315
#####                                                              k=2
&&&  masa= 3.0118  J= 9.8197  Napel=   255  Napel_C=    570
#####                                                              k=3
&&&  masa= 3.0114  J= 9.6402  Napel=   300  Napel_C=    870
#####                                                              k=4
&&&  masa= 3.0004  J= 8.8037  Napel=   225  Napel_C=   1095
#####                                                              k=5
&&&  masa= 3.0025  J= 9.2931  Napel=   180  Napel_C=   1275
#####                                                              k=6
&&&  masa= 3.0000  J= 9.2843  Napel=   495  Napel_C=   1770
#####                                                              k=7
&&&  masa= 3.0050  J= 9.2040  Napel=   240  Napel_C=   2010
#####                                                              k=8
&&&  masa= 3.0069  J= 9.1582  Napel=   255  Napel_C=   2265
#####                                                              k=9
&&&  masa= 3.0020  J= 9.1034  Napel=   240  Napel_C=   2505
#####                                                              k=10
&&&  masa= 3.0474  J= 9.4861  Napel=   195  Napel_C=   2700
#####                                                              k=11
&&&  masa= 3.0078  J= 9.0910  Napel=   270  Napel_C=   2970
#####                                                              k=12
&&&  masa= 3.0000  J= 8.7878  Napel=  1365  Napel_C=   4335
#####                                                              k=13
&&&  masa= 3.0033  J= 9.4263  Napel=   165  Napel_C=   4500
#####                                                              k=14
&&&  masa= 3.0043  J= 8.0973  Napel=   195  Napel_C=   4695
#####                                                              k=15
&&&  masa= 3.0035  J= 7.9168  Napel=   180  Napel_C=   4875
#####                                                              k=16
&&&  masa= 3.0000  J= 8.4738  Napel=   975  Napel_C=   5850
#####                                                              k=17
&&&  masa= 3.0000  J= 8.0882  Napel=   315  Napel_C=   6165
#####                                                              k=18
&&&  masa= 3.0002  J= 8.1867  Napel=   300  Napel_C=   6465
#####                                                              k=19
&&&  masa= 3.0007  J= 8.3570  Napel=   660  Napel_C=   7125
#####                                                              k=20
&&&  masa= 3.0033  J= 8.0440  Napel=   315  Napel_C=   7440
#####                                                              k=21
&&&  masa= 3.0001  J= 7.7053  Napel=   270  Napel_C=   7710
#####                                                              k=22
&&&  masa= 3.0000  J= 7.2880  Napel=   645  Napel_C=   8355
#####                                                              k=23
&&&  masa= 3.0039  J= 7.9997  Napel=   240  Napel_C=   8595
#####                                                              k=24
&&&  masa= 3.0000  J= 7.8009  Napel=  2220  Napel_C=  10815
#####                                                              k=25
&&&  masa= 3.0034  J= 7.6148  Napel=   255  Napel_C=  11070
#####                                                              k=26
&&&  masa= 3.0000  J= 7.7224  Napel=  1125  Napel_C=  12195
#####                                                              k=27
&&&  masa= 3.0037  J= 8.1847  Napel=   285  Napel_C=  12480
#####                                                              k=28
&&&  masa= 3.0004  J= 6.6405  Napel=   360  Napel_C=  12840
#####                                                              k=29
&&&  masa= 3.0011  J= 7.2178  Napel=   150  Napel_C=  12990
#####                                                              k=30
&&&  masa= 3.0088  J= 6.4651  Napel=   210  Napel_C=  13200
#####                                                              k=31
&&&  masa= 3.0000  J= 7.2341  Napel=   390  Napel_C=  13590
#####                                                              k=32
&&&  masa= 3.0000  J= 6.9860  Napel=  2565  Napel_C=  16155
#####                                                              k=33
&&&  masa= 3.0001  J= 7.1358  Napel=   435  Napel_C=  16590
#####                                                              k=34
&&&  masa= 3.0032  J= 6.8962  Napel=   315  Napel_C=  16905
#####                                                              k=35
&&&  masa= 3.0004  J= 6.2031  Napel=   255  Napel_C=  17160
#####                                                              k=36
&&&  masa= 3.0004  J= 6.3887  Napel=   195  Napel_C=  17355
#####                                                              k=37
&&&  masa= 3.0495  J= 6.1290  Napel=  2310  Napel_C=  19665
#####                                                              k=38
&&&  masa= 3.0000  J= 6.1980  Napel=   945  Napel_C=  20610
#####                                                              k=39
&&&  masa= 3.0002  J= 6.2282  Napel=   465  Napel_C=  21075
#####                                                              k=40
&&&  masa= 3.0031  J= 5.9548  Napel=   240  Napel_C=  21315
#####                                                              k=41
&&&  masa= 3.0089  J= 5.6162  Napel=  1875  Napel_C=  23190
#####                                                              k=42
&&&  masa= 3.0001  J= 6.1657  Napel=  2430  Napel_C=  25620
#####                                                              k=43
&&&  masa= 3.0010  J= 5.7049  Napel=   240  Napel_C=  25860
#####                                                              k=44
&&&  masa= 3.0001  J= 5.6852  Napel=   495  Napel_C=  26355
#####                                                              k=45
&&&  masa= 3.0000  J= 6.0487  Napel=   255  Napel_C=  26610
#####                                                              k=46
&&&  masa= 3.0000  J= 5.8269  Napel=  1440  Napel_C=  28050
#####                                                              k=47
&&&  masa= 3.0013  J= 5.9825  Napel=   225  Napel_C=  28275
#####                                                              k=48
&&&  masa= 3.0000  J= 5.7123  Napel=  2610  Napel_C=  30885
#####                                                              k=49
&&&  masa= 3.0001  J= 5.4176  Napel=   315  Napel_C=  31200
#####                                                              k=50
&&&  masa= 3.0000  J= 4.7856  Napel=   450  Napel_C=  31650
#####                                                              k=51
&&&  masa= 3.0416  J= 6.4118  Napel=   375  Napel_C=  32025
#####                                                              k=52
&&&  masa= 3.0000  J= 4.8699  Napel=  2760  Napel_C=  34785
#####                                                              k=53
&&&  masa= 3.0003  J= 5.1944  Napel=   240  Napel_C=  35025
#####                                                              k=54
&&&  masa= 3.0012  J= 5.0112  Napel=   225  Napel_C=  35250
#####                                                              k=55
&&&  masa= 3.0004  J= 4.9967  Napel=   180  Napel_C=  35430
#####                                                              k=56
&&&  masa= 3.0000  J= 4.4829  Napel=   960  Napel_C=  36390
#####                                                              k=57
&&&  masa= 3.0001  J= 4.5811  Napel=  2640  Napel_C=  39030
#####                                                              k=58
&&&  masa= 3.0038  J= 4.4013  Napel=  2085  Napel_C=  41115
#####                                                              k=59
&&&  masa= 3.0001  J= 4.5857  Napel=   405  Napel_C=  41520
#####                                                              k=60
&&&  masa= 3.0000  J= 4.7664  Napel=   795  Napel_C=  42315
#####                                                              k=61
&&&  masa= 3.0000  J= 4.3434  Napel=  2265  Napel_C=  44580
#####                                                              k=62
&&&  masa= 3.0064  J= 4.0424  Napel=   330  Napel_C=  44910
#####                                                              k=63
&&&  masa= 3.0063  J= 4.5723  Napel=  2085  Napel_C=  46995
#####                                                              k=64
&&&  masa= 3.0005  J= 4.4069  Napel=   630  Napel_C=  47625
#####                                                              k=65
&&&  masa= 3.0000  J= 4.5987  Napel=   720  Napel_C=  48345
#####                                                              k=66
&&&  masa= 3.0000  J= 3.6942  Napel=  2565  Napel_C=  50910
#####                                                              k=67
&&&  masa= 3.0002  J= 3.9855  Napel=   345  Napel_C=  51255
#####                                                              k=68
&&&  masa= 3.0094  J= 4.3447  Napel=   210  Napel_C=  51465
#####                                                              k=69
&&&  masa= 3.0094  J= 3.7802  Napel=   180  Napel_C=  51645
#####                                                              k=70
&&&  masa= 3.0000  J= 3.6327  Napel=  1005  Napel_C=  52650
#####                                                              k=71
&&&  masa= 3.0000  J= 4.2341  Napel=  1875  Napel_C=  54525
#####                                                              k=72
&&&  masa= 3.0000  J= 3.8746  Napel=   480  Napel_C=  55005
#####                                                              k=73
&&&  masa= 3.0000  J= 3.2639  Napel=   540  Napel_C=  55545
#####                                                              k=74
&&&  masa= 3.0000  J= 3.6602  Napel=   615  Napel_C=  56160
#####                                                              k=75
&&&  masa= 3.0000  J= 3.0462  Napel=   945  Napel_C=  57105
#####                                                              k=76
&&&  masa= 3.0000  J= 3.1735  Napel=  1530  Napel_C=  58635
#####                                                              k=77
&&&  masa= 3.0000  J= 3.2660  Napel=  2865  Napel_C=  61500
#####                                                              k=78
&&&  masa= 3.0000  J= 2.8042  Napel=  2550  Napel_C=  64050
#####                                                              k=79
&&&  masa= 3.0000  J= 3.5161  Napel=   240  Napel_C=  64290
#####                                                              k=80
&&&  masa= 3.0000  J= 3.0081  Napel=  2940  Napel_C=  67230
#####                                                              k=81
&&&  masa= 3.0000  J= 3.2460  Napel=   315  Napel_C=  67545
#####                                                              k=82
&&&  masa= 3.0000  J= 2.9126  Napel=   570  Napel_C=  68115
#####                                                              k=83
&&&  masa= 3.0000  J= 2.9186  Napel=   375  Napel_C=  68490
#####                                                              k=84
&&&  masa= 3.0000  J= 2.4847  Napel=  2280  Napel_C=  70770
#####                                                              k=85
&&&  masa= 3.0000  J= 2.6422  Napel=   210  Napel_C=  70980
#####                                                              k=86
&&&  masa= 3.0000  J= 2.5496  Napel=   390  Napel_C=  71370
#####                                                              k=87
&&&  masa= 3.0029  J= 2.3705  Napel=  3000  Napel_C=  74370
#####                                                              k=88
&&&  masa= 3.0000  J= 2.4184  Napel=   600  Napel_C=  74970
#####                                                              k=89
&&&  masa= 3.0000  J= 2.7025  Napel=   660  Napel_C=  75630
#####                                                              k=90
&&&  masa= 3.0000  J= 2.0237  Napel=  2040  Napel_C=  77670
#####                                                              k=91
&&&  masa= 3.0000  J= 2.0487  Napel=  3150  Napel_C=  80820
#####                                                              k=92
&&&  masa= 3.0000  J= 2.2332  Napel=   885  Napel_C=  81705
#####                                                              k=93
&&&  masa= 3.0001  J= 1.9570  Napel=   195  Napel_C=  81900
#####                                                              k=94
&&&  masa= 3.0000  J= 1.8782  Napel=   510  Napel_C=  82410
#####                                                              k=95
&&&  masa= 3.0000  J= 1.8960  Napel=   795  Napel_C=  83205
#####                                                              k=96
&&&  masa= 3.0000  J= 1.8216  Napel=   600  Napel_C=  83805
#####                                                              k=97
&&&  masa= 3.0000  J= 1.8738  Napel=  1950  Napel_C=  85755
#####                                                              k=98
&&&  masa= 3.0000  J= 1.6844  Napel=   570  Napel_C=  86325
#####                                                              k=99
&&&  masa= 3.0000  J= 1.6260  Napel=   255  Napel_C=  86580
#####                                                              k=100
&&&  masa= 3.0000  J= 1.5385  Napel=   435  Napel_C=  87015
#####                                                              k=101
&&&  masa= 3.0000  J= 1.4714  Napel=   435  Napel_C=  87450
#####                                                              k=102
&&&  masa= 3.0000  J= 1.3123  Napel=   270  Napel_C=  87720
#####                                                              k=103
&&&  masa= 3.0000  J= 1.2270  Napel=   285  Napel_C=  88005
#####                                                              k=104
&&&  masa= 3.0000  J= 1.3126  Napel=  1245  Napel_C=  89250
#####                                                              k=105
&&&  masa= 3.0000  J= 1.0946  Napel=   480  Napel_C=  89730
#####                                                              k=106
&&&  masa= 3.0000  J= 1.0076  Napel=   405  Napel_C=  90135
#####                                                              k=107
&&&  masa= 3.0000  J= 0.9679  Napel=   495  Napel_C=  90630
#####                                                              k=108
&&&  masa= 3.0000  J= 0.9082  Napel=   570  Napel_C=  91200
#####                                                              k=109
&&&  masa= 3.0000  J= 0.8418  Napel=  1680  Napel_C=  92880
#####                                                              k=110
&&&  masa= 3.0000  J= 0.7949  Napel=   405  Napel_C=  93285
#####                                                              k=111
&&&  masa= 3.0000  J= 0.7799  Napel=   540  Napel_C=  93825
#####                                                              k=112
&&&  masa= 3.0001  J= 0.6708  Napel=   195  Napel_C=  94020
#####                                                              k=113
&&&  masa= 3.0000  J= 0.6271  Napel=   390  Napel_C=  94410
#####                                                              k=114
&&&  masa= 3.0000  J= 0.5130  Napel=   330  Napel_C=  94740
#####                                                              k=115
&&&  masa= 3.0000  J= 0.4451  Napel=   360  Napel_C=  95100
#####                                                              k=116
&&&  masa= 3.0000  J= 0.3610  Napel=   360  Napel_C=  95460
#####                                                              k=117
&&&  masa= 3.0000  J= 0.2606  Napel=   255  Napel_C=  95715
#####                                                              k=118
&&&  masa= 3.0000  J= 0.1757  Napel=   420  Napel_C=  96135
#####                                                              k=119
&&&  masa= 3.0000  J= 0.0944  Napel=  1350  Napel_C=  97485


 Final values for Overall integration using uRHC
&&&  yield mass= 3.0000  Light= 9.4629  Perf Index= 9.4629   NapelAvg=    812 
ijk=
     6
RHC_PSO_PBRJ13
PhotoBioReactor Optimal Control 
Local best: [Plbest,val]=Gen_Plbest_reg(i)
#####                                                              k=0
&&&  masa= 3.0070  J= 9.7596  Napel=   210  Napel_C=    210
#####                                                              k=1
&&&  masa= 3.0001  J= 9.1398  Napel=   240  Napel_C=    450
#####                                                              k=2
&&&  masa= 3.0003  J= 9.1396  Napel=   210  Napel_C=    660
#####                                                              k=3
&&&  masa= 3.0037  J= 8.2063  Napel=   195  Napel_C=    855
#####                                                              k=4
&&&  masa= 3.0260  J= 9.6918  Napel=   180  Napel_C=   1035
#####                                                              k=5
&&&  masa= 3.0013  J= 9.4282  Napel=   255  Napel_C=   1290
#####                                                              k=6
&&&  masa= 3.0138  J= 9.5649  Napel=   315  Napel_C=   1605
#####                                                              k=7
&&&  masa= 3.0000  J= 9.0056  Napel=  1245  Napel_C=   2850
#####                                                              k=8
&&&  masa= 3.0053  J= 8.7657  Napel=   210  Napel_C=   3060
#####                                                              k=9
&&&  masa= 3.0011  J= 8.6664  Napel=   195  Napel_C=   3255
#####                                                              k=10
&&&  masa= 3.0124  J= 8.9238  Napel=   195  Napel_C=   3450
#####                                                              k=11
&&&  masa= 3.0541  J= 9.3763  Napel=   210  Napel_C=   3660
#####                                                              k=12
&&&  masa= 3.0198  J= 9.1757  Napel=   285  Napel_C=   3945
#####                                                              k=13
&&&  masa= 3.0015  J= 8.6238  Napel=   225  Napel_C=   4170
#####                                                              k=14
&&&  masa= 3.0000  J= 8.5727  Napel=   690  Napel_C=   4860
#####                                                              k=15
&&&  masa= 3.0000  J= 8.1891  Napel=  2340  Napel_C=   7200
#####                                                              k=16
&&&  masa= 3.0017  J= 8.0049  Napel=   270  Napel_C=   7470
#####                                                              k=17
&&&  masa= 3.0009  J= 7.7729  Napel=   255  Napel_C=   7725
#####                                                              k=18
&&&  masa= 3.0000  J= 8.0568  Napel=   285  Napel_C=   8010
#####                                                              k=19
&&&  masa= 3.0728  J= 9.1448  Napel=   225  Napel_C=   8235
#####                                                              k=20
&&&  masa= 3.0115  J= 8.6791  Napel=   165  Napel_C=   8400
#####                                                              k=21
&&&  masa= 3.0047  J= 7.7194  Napel=   150  Napel_C=   8550
#####                                                              k=22
&&&  masa= 3.0028  J= 7.8213  Napel=   135  Napel_C=   8685
#####                                                              k=23
&&&  masa= 3.0008  J= 7.4591  Napel=   135  Napel_C=   8820
#####                                                              k=24
&&&  masa= 3.0000  J= 7.8715  Napel=   825  Napel_C=   9645
#####                                                              k=25
&&&  masa= 3.0001  J= 7.8554  Napel=   525  Napel_C=  10170
#####                                                              k=26
&&&  masa= 3.0000  J= 7.7052  Napel=   345  Napel_C=  10515
#####                                                              k=27
&&&  masa= 3.0004  J= 7.1262  Napel=   195  Napel_C=  10710
#####                                                              k=28
&&&  masa= 3.0000  J= 7.3519  Napel=   330  Napel_C=  11040
#####                                                              k=29
&&&  masa= 3.0030  J= 7.2790  Napel=   180  Napel_C=  11220
#####                                                              k=30
&&&  masa= 3.0000  J= 6.8485  Napel=   420  Napel_C=  11640
#####                                                              k=31
&&&  masa= 3.0000  J= 7.1573  Napel=   510  Napel_C=  12150
#####                                                              k=32
&&&  masa= 3.0015  J= 6.6421  Napel=   180  Napel_C=  12330
#####                                                              k=33
&&&  masa= 3.0005  J= 7.0533  Napel=   285  Napel_C=  12615
#####                                                              k=34
&&&  masa= 3.0000  J= 6.3310  Napel=   390  Napel_C=  13005
#####                                                              k=35
&&&  masa= 3.0000  J= 6.6824  Napel=   180  Napel_C=  13185
#####                                                              k=36
&&&  masa= 3.0001  J= 6.8162  Napel=   375  Napel_C=  13560
#####                                                              k=37
&&&  masa= 3.0007  J= 6.2910  Napel=   435  Napel_C=  13995
#####                                                              k=38
&&&  masa= 3.0000  J= 6.4003  Napel=  1455  Napel_C=  15450
#####                                                              k=39
&&&  masa= 3.0012  J= 6.4737  Napel=   315  Napel_C=  15765
#####                                                              k=40
&&&  masa= 3.0001  J= 6.3626  Napel=   375  Napel_C=  16140
#####                                                              k=41
&&&  masa= 3.0008  J= 6.1462  Napel=   240  Napel_C=  16380
#####                                                              k=42
&&&  masa= 3.0001  J= 6.1494  Napel=   195  Napel_C=  16575
#####                                                              k=43
&&&  masa= 3.0000  J= 5.6369  Napel=   750  Napel_C=  17325
#####                                                              k=44
&&&  masa= 3.0000  J= 6.0613  Napel=   510  Napel_C=  17835
#####                                                              k=45
&&&  masa= 3.0000  J= 6.2521  Napel=   810  Napel_C=  18645
#####                                                              k=46
&&&  masa= 3.0003  J= 5.5810  Napel=   210  Napel_C=  18855
#####                                                              k=47
&&&  masa= 3.0000  J= 5.9570  Napel=  2310  Napel_C=  21165
#####                                                              k=48
&&&  masa= 3.0020  J= 5.3523  Napel=   270  Napel_C=  21435
#####                                                              k=49
&&&  masa= 3.0000  J= 5.2166  Napel=   870  Napel_C=  22305
#####                                                              k=50
&&&  masa= 3.0000  J= 5.3536  Napel=   165  Napel_C=  22470
#####                                                              k=51
&&&  masa= 3.0000  J= 5.5331  Napel=   615  Napel_C=  23085
#####                                                              k=52
&&&  masa= 3.0000  J= 5.5664  Napel=   900  Napel_C=  23985
#####                                                              k=53
&&&  masa= 3.0000  J= 4.5497  Napel=  2910  Napel_C=  26895
#####                                                              k=54
&&&  masa= 3.0000  J= 5.0884  Napel=   450  Napel_C=  27345
#####                                                              k=55
&&&  masa= 3.0018  J= 4.5976  Napel=  2580  Napel_C=  29925
#####                                                              k=56
&&&  masa= 3.0002  J= 5.4460  Napel=   300  Napel_C=  30225
#####                                                              k=57
&&&  masa= 3.0000  J= 5.0697  Napel=  1530  Napel_C=  31755
#####                                                              k=58
&&&  masa= 3.0000  J= 5.0511  Napel=   930  Napel_C=  32685
#####                                                              k=59
&&&  masa= 3.0000  J= 5.0397  Napel=   750  Napel_C=  33435
#####                                                              k=60
&&&  masa= 3.0018  J= 4.0533  Napel=   150  Napel_C=  33585
#####                                                              k=61
&&&  masa= 3.0004  J= 4.5533  Napel=   120  Napel_C=  33705
#####                                                              k=62
&&&  masa= 3.0000  J= 4.6741  Napel=  2070  Napel_C=  35775
#####                                                              k=63
&&&  masa= 3.0000  J= 3.9758  Napel=  1125  Napel_C=  36900
#####                                                              k=64
&&&  masa= 3.0000  J= 4.3849  Napel=   420  Napel_C=  37320
#####                                                              k=65
&&&  masa= 3.0001  J= 4.4263  Napel=  2475  Napel_C=  39795
#####                                                              k=66
&&&  masa= 3.0000  J= 3.9818  Napel=  1740  Napel_C=  41535
#####                                                              k=67
&&&  masa= 3.0009  J= 4.2715  Napel=   150  Napel_C=  41685
#####                                                              k=68
&&&  masa= 3.0004  J= 3.8176  Napel=   210  Napel_C=  41895
#####                                                              k=69
&&&  masa= 3.0001  J= 3.8895  Napel=   285  Napel_C=  42180
#####                                                              k=70
&&&  masa= 3.0000  J= 3.9911  Napel=   330  Napel_C=  42510
#####                                                              k=71
&&&  masa= 3.0000  J= 3.8138  Napel=   315  Napel_C=  42825
#####                                                              k=72
&&&  masa= 3.0025  J= 3.3912  Napel=   315  Napel_C=  43140
#####                                                              k=73
&&&  masa= 3.0000  J= 3.7195  Napel=   540  Napel_C=  43680
#####                                                              k=74
&&&  masa= 3.0000  J= 3.7231  Napel=   525  Napel_C=  44205
#####                                                              k=75
&&&  masa= 3.0000  J= 3.5442  Napel=  2460  Napel_C=  46665
#####                                                              k=76
&&&  masa= 3.0000  J= 3.4590  Napel=   495  Napel_C=  47160
#####                                                              k=77
&&&  masa= 3.0000  J= 3.4601  Napel=  2610  Napel_C=  49770
#####                                                              k=78
&&&  masa= 3.0006  J= 3.1937  Napel=   165  Napel_C=  49935
#####                                                              k=79
&&&  masa= 3.0000  J= 3.2713  Napel=   690  Napel_C=  50625
#####                                                              k=80
&&&  masa= 3.0000  J= 3.2074  Napel=   495  Napel_C=  51120
#####                                                              k=81
&&&  masa= 3.0000  J= 2.9962  Napel=   240  Napel_C=  51360
#####                                                              k=82
&&&  masa= 3.0000  J= 2.8003  Napel=   555  Napel_C=  51915
#####                                                              k=83
&&&  masa= 3.0000  J= 2.9847  Napel=   600  Napel_C=  52515
#####                                                              k=84
&&&  masa= 3.0000  J= 2.7081  Napel=   510  Napel_C=  53025
#####                                                              k=85
&&&  masa= 3.0002  J= 2.4772  Napel=  2730  Napel_C=  55755
#####                                                              k=86
&&&  masa= 3.0000  J= 2.5621  Napel=   285  Napel_C=  56040
#####                                                              k=87
&&&  masa= 3.0000  J= 2.6639  Napel=   480  Napel_C=  56520
#####                                                              k=88
&&&  masa= 3.0004  J= 2.3967  Napel=  2475  Napel_C=  58995
#####                                                              k=89
&&&  masa= 3.0000  J= 2.4882  Napel=   870  Napel_C=  59865
#####                                                              k=90
&&&  masa= 3.0000  J= 2.3438  Napel=   390  Napel_C=  60255
#####                                                              k=91
&&&  masa= 3.0002  J= 2.2790  Napel=   225  Napel_C=  60480
#####                                                              k=92
&&&  masa= 3.0000  J= 2.2163  Napel=   405  Napel_C=  60885
#####                                                              k=93
&&&  masa= 3.0000  J= 2.3063  Napel=  1005  Napel_C=  61890
#####                                                              k=94
&&&  masa= 3.0000  J= 1.8858  Napel=  2715  Napel_C=  64605
#####                                                              k=95
&&&  masa= 3.0000  J= 1.8182  Napel=  2385  Napel_C=  66990
#####                                                              k=96
&&&  masa= 3.0000  J= 1.8912  Napel=   930  Napel_C=  67920
#####                                                              k=97
&&&  masa= 3.0000  J= 1.7134  Napel=  1650  Napel_C=  69570
#####                                                              k=98
&&&  masa= 3.0000  J= 1.7167  Napel=   570  Napel_C=  70140
#####                                                              k=99
&&&  masa= 3.0000  J= 1.6357  Napel=  1005  Napel_C=  71145
#####                                                              k=100
&&&  masa= 3.0000  J= 1.5738  Napel=   465  Napel_C=  71610
#####                                                              k=101
&&&  masa= 3.0000  J= 1.4546  Napel=   510  Napel_C=  72120
#####                                                              k=102
&&&  masa= 3.0000  J= 1.3483  Napel=   465  Napel_C=  72585
#####                                                              k=103
&&&  masa= 3.0000  J= 1.2799  Napel=   510  Napel_C=  73095
#####                                                              k=104
&&&  masa= 3.0000  J= 1.1742  Napel=   285  Napel_C=  73380
#####                                                              k=105
&&&  masa= 3.0000  J= 1.1581  Napel=   405  Napel_C=  73785
#####                                                              k=106
&&&  masa= 3.0000  J= 1.0464  Napel=   435  Napel_C=  74220
#####                                                              k=107
&&&  masa= 3.0000  J= 0.9696  Napel=   195  Napel_C=  74415
#####                                                              k=108
&&&  masa= 3.0000  J= 0.9970  Napel=   420  Napel_C=  74835
#####                                                              k=109
&&&  masa= 3.0000  J= 0.9253  Napel=   585  Napel_C=  75420
#####                                                              k=110
&&&  masa= 3.0000  J= 0.8465  Napel=   390  Napel_C=  75810
#####                                                              k=111
&&&  masa= 3.0000  J= 0.7804  Napel=   465  Napel_C=  76275
#####                                                              k=112
&&&  masa= 3.0000  J= 0.6101  Napel=   510  Napel_C=  76785
#####                                                              k=113
&&&  masa= 3.0000  J= 0.5520  Napel=   480  Napel_C=  77265
#####                                                              k=114
&&&  masa= 3.0000  J= 0.5102  Napel=   480  Napel_C=  77745
#####                                                              k=115
&&&  masa= 3.0000  J= 0.4156  Napel=   240  Napel_C=  77985
#####                                                              k=116
&&&  masa= 3.0000  J= 0.3262  Napel=   390  Napel_C=  78375
#####                                                              k=117
&&&  masa= 3.0000  J= 0.2465  Napel=   330  Napel_C=  78705
#####                                                              k=118
&&&  masa= 3.0000  J= 0.1491  Napel=   420  Napel_C=  79125
#####                                                              k=119
&&&  masa= 3.0000  J= 0.0695  Napel=  1590  Napel_C=  80715


 Final values for Overall integration using uRHC
&&&  yield mass= 3.0000  Light= 9.2717  Perf Index= 9.2717   NapelAvg=    673 
ijk=
     7
RHC_PSO_PBRJ13
PhotoBioReactor Optimal Control 
Local best: [Plbest,val]=Gen_Plbest_reg(i)
#####                                                              k=0
&&&  masa= 3.0006  J= 9.4707  Napel=   315  Napel_C=    315
#####                                                              k=1
&&&  masa= 3.0161  J= 9.8272  Napel=   210  Napel_C=    525
#####                                                              k=2
&&&  masa= 3.0222  J= 9.7512  Napel=   270  Napel_C=    795
#####                                                              k=3
&&&  masa= 3.0039  J= 9.4290  Napel=   225  Napel_C=   1020
#####                                                              k=4
&&&  masa= 3.0046  J= 9.2393  Napel=  2430  Napel_C=   3450
#####                                                              k=5
&&&  masa= 3.0007  J= 8.7718  Napel=   285  Napel_C=   3735
#####                                                              k=6
&&&  masa= 3.0000  J= 9.3888  Napel=   315  Napel_C=   4050
#####                                                              k=7
&&&  masa= 3.0019  J= 9.3167  Napel=   270  Napel_C=   4320
#####                                                              k=8
&&&  masa= 3.0131  J= 9.3488  Napel=   315  Napel_C=   4635
#####                                                              k=9
&&&  masa= 3.0005  J= 8.4506  Napel=   225  Napel_C=   4860
#####                                                              k=10
&&&  masa= 3.0000  J= 8.5424  Napel=   405  Napel_C=   5265
#####                                                              k=11
&&&  masa= 3.0000  J= 8.8022  Napel=   660  Napel_C=   5925
#####                                                              k=12
&&&  masa= 3.0042  J= 7.9781  Napel=   270  Napel_C=   6195
#####                                                              k=13
&&&  masa= 3.0571  J= 9.3674  Napel=   360  Napel_C=   6555
#####                                                              k=14
&&&  masa= 3.0043  J= 8.8700  Napel=   180  Napel_C=   6735
#####                                                              k=15
&&&  masa= 3.0003  J= 7.9984  Napel=   285  Napel_C=   7020
#####                                                              k=16
&&&  masa= 3.0005  J= 8.0305  Napel=   180  Napel_C=   7200
#####                                                              k=17
&&&  masa= 3.0019  J= 7.6719  Napel=   195  Napel_C=   7395
#####                                                              k=18
&&&  masa= 3.0000  J= 8.1857  Napel=   405  Napel_C=   7800
#####                                                              k=19
&&&  masa= 3.0000  J= 8.2329  Napel=   450  Napel_C=   8250
#####                                                              k=20
&&&  masa= 3.0000  J= 8.1516  Napel=  1005  Napel_C=   9255
#####                                                              k=21
&&&  masa= 3.0050  J= 7.2036  Napel=   225  Napel_C=   9480
#####                                                              k=22
&&&  masa= 3.0302  J= 8.3052  Napel=   255  Napel_C=   9735
#####                                                              k=23
&&&  masa= 3.0036  J= 7.4270  Napel=   225  Napel_C=   9960
#####                                                              k=24
&&&  masa= 3.0009  J= 7.4444  Napel=   210  Napel_C=  10170
#####                                                              k=25
&&&  masa= 3.0032  J= 7.8140  Napel=   180  Napel_C=  10350
#####                                                              k=26
&&&  masa= 3.0004  J= 7.8389  Napel=   225  Napel_C=  10575
#####                                                              k=27
&&&  masa= 3.0097  J= 7.5616  Napel=   180  Napel_C=  10755
#####                                                              k=28
&&&  masa= 3.0000  J= 6.7785  Napel=   315  Napel_C=  11070
#####                                                              k=29
&&&  masa= 3.0001  J= 7.4481  Napel=   195  Napel_C=  11265
#####                                                              k=30
&&&  masa= 3.0063  J= 6.5350  Napel=   120  Napel_C=  11385
#####                                                              k=31
&&&  masa= 3.0002  J= 7.2795  Napel=   345  Napel_C=  11730
#####                                                              k=32
&&&  masa= 3.0000  J= 6.6619  Napel=   750  Napel_C=  12480
#####                                                              k=33
&&&  masa= 3.0001  J= 7.1150  Napel=   555  Napel_C=  13035
#####                                                              k=34
&&&  masa= 3.0062  J= 6.9400  Napel=   135  Napel_C=  13170
#####                                                              k=35
&&&  masa= 3.0000  J= 6.8295  Napel=   510  Napel_C=  13680
#####                                                              k=36
&&&  masa= 3.0007  J= 6.9442  Napel=   180  Napel_C=  13860
#####                                                              k=37
&&&  masa= 3.0030  J= 6.7632  Napel=   255  Napel_C=  14115
#####                                                              k=38
&&&  masa= 3.0029  J= 6.9762  Napel=   225  Napel_C=  14340
#####                                                              k=39
&&&  masa= 3.0009  J= 6.5411  Napel=   150  Napel_C=  14490
#####                                                              k=40
&&&  masa= 3.0146  J= 5.8593  Napel=   195  Napel_C=  14685
#####                                                              k=41
&&&  masa= 3.0014  J= 6.4811  Napel=   390  Napel_C=  15075
#####                                                              k=42
&&&  masa= 3.0002  J= 6.3435  Napel=   255  Napel_C=  15330
#####                                                              k=43
&&&  masa= 3.0000  J= 6.2180  Napel=  1155  Napel_C=  16485
#####                                                              k=44
&&&  masa= 3.0000  J= 6.2352  Napel=  1350  Napel_C=  17835
#####                                                              k=45
&&&  masa= 3.0018  J= 6.1880  Napel=   210  Napel_C=  18045
#####                                                              k=46
&&&  masa= 3.0000  J= 5.8615  Napel=   720  Napel_C=  18765
#####                                                              k=47
&&&  masa= 3.0049  J= 6.4204  Napel=   255  Napel_C=  19020
#####                                                              k=48
&&&  masa= 3.0000  J= 5.9226  Napel=   705  Napel_C=  19725
#####                                                              k=49
&&&  masa= 3.0000  J= 5.7203  Napel=  2805  Napel_C=  22530
#####                                                              k=50
&&&  masa= 3.0000  J= 5.3456  Napel=   480  Napel_C=  23010
#####                                                              k=51
&&&  masa= 3.0001  J= 4.9857  Napel=   360  Napel_C=  23370
#####                                                              k=52
&&&  masa= 3.0000  J= 5.5369  Napel=   510  Napel_C=  23880
#####                                                              k=53
&&&  masa= 3.0000  J= 5.5994  Napel=   870  Napel_C=  24750
#####                                                              k=54
&&&  masa= 3.0000  J= 5.4984  Napel=   795  Napel_C=  25545
#####                                                              k=55
&&&  masa= 3.0006  J= 4.7862  Napel=   270  Napel_C=  25815
#####                                                              k=56
&&&  masa= 3.0001  J= 4.7402  Napel=   240  Napel_C=  26055
#####                                                              k=57
&&&  masa= 3.0007  J= 4.7389  Napel=   330  Napel_C=  26385
#####                                                              k=58
&&&  masa= 3.0000  J= 4.7004  Napel=  2370  Napel_C=  28755
#####                                                              k=59
&&&  masa= 3.0000  J= 4.6480  Napel=  2175  Napel_C=  30930
#####                                                              k=60
&&&  masa= 3.0015  J= 4.0302  Napel=   540  Napel_C=  31470
#####                                                              k=61
&&&  masa= 3.0001  J= 4.4374  Napel=   375  Napel_C=  31845
#####                                                              k=62
&&&  masa= 3.0002  J= 4.5864  Napel=  2835  Napel_C=  34680
#####                                                              k=63
&&&  masa= 3.0001  J= 4.1897  Napel=   225  Napel_C=  34905
#####                                                              k=64
&&&  masa= 3.0000  J= 4.1121  Napel=  2670  Napel_C=  37575
#####                                                              k=65
&&&  masa= 3.0000  J= 4.2784  Napel=   360  Napel_C=  37935
#####                                                              k=66
&&&  masa= 3.0000  J= 4.2639  Napel=  1650  Napel_C=  39585
#####                                                              k=67
&&&  masa= 3.0055  J= 3.7385  Napel=   165  Napel_C=  39750
#####                                                              k=68
&&&  masa= 3.0001  J= 4.2674  Napel=   300  Napel_C=  40050
#####                                                              k=69
&&&  masa= 3.0010  J= 3.8583  Napel=   180  Napel_C=  40230
#####                                                              k=70
&&&  masa= 3.0001  J= 3.8613  Napel=   345  Napel_C=  40575
#####                                                              k=71
&&&  masa= 3.0000  J= 3.9588  Napel=   600  Napel_C=  41175
#####                                                              k=72
&&&  masa= 3.0000  J= 3.5018  Napel=  2415  Napel_C=  43590
#####                                                              k=73
&&&  masa= 3.0000  J= 3.5145  Napel=   525  Napel_C=  44115
#####                                                              k=74
&&&  masa= 3.0001  J= 3.8780  Napel=   360  Napel_C=  44475
#####                                                              k=75
&&&  masa= 3.0000  J= 3.0593  Napel=  1215  Napel_C=  45690
#####                                                              k=76
&&&  masa= 3.0006  J= 3.4153  Napel=   195  Napel_C=  45885
#####                                                              k=77
&&&  masa= 3.0000  J= 2.9807  Napel=  2955  Napel_C=  48840
#####                                                              k=78
&&&  masa= 3.0004  J= 3.1794  Napel=   300  Napel_C=  49140
#####                                                              k=79
&&&  masa= 3.0000  J= 3.1267  Napel=   705  Napel_C=  49845
#####                                                              k=80
&&&  masa= 3.0000  J= 3.0501  Napel=  2715  Napel_C=  52560
#####                                                              k=81
&&&  masa= 3.0010  J= 3.0986  Napel=  2265  Napel_C=  54825
#####                                                              k=82
&&&  masa= 3.0000  J= 3.1061  Napel=  1905  Napel_C=  56730
#####                                                              k=83
&&&  masa= 3.0000  J= 2.8824  Napel=  2070  Napel_C=  58800
#####                                                              k=84
&&&  masa= 3.0000  J= 2.9168  Napel=   510  Napel_C=  59310
#####                                                              k=85
&&&  masa= 3.0000  J= 2.5831  Napel=  1035  Napel_C=  60345
#####                                                              k=86
&&&  masa= 3.0000  J= 2.6627  Napel=  1605  Napel_C=  61950
#####                                                              k=87
&&&  masa= 3.0000  J= 2.5246  Napel=  1830  Napel_C=  63780
#####                                                              k=88
&&&  masa= 3.0001  J= 2.3615  Napel=  2820  Napel_C=  66600
#####                                                              k=89
&&&  masa= 3.0000  J= 2.2671  Napel=  1785  Napel_C=  68385
#####                                                              k=90
&&&  masa= 3.0000  J= 2.3477  Napel=   630  Napel_C=  69015
#####                                                              k=91
&&&  masa= 3.0000  J= 2.3759  Napel=   330  Napel_C=  69345
#####                                                              k=92
&&&  masa= 3.0000  J= 2.1063  Napel=  1065  Napel_C=  70410
#####                                                              k=93
&&&  masa= 3.0000  J= 2.1676  Napel=   405  Napel_C=  70815
#####                                                              k=94
&&&  masa= 3.0000  J= 2.1543  Napel=  2220  Napel_C=  73035
#####                                                              k=95
&&&  masa= 3.0000  J= 1.9435  Napel=   645  Napel_C=  73680
#####                                                              k=96
&&&  masa= 3.0000  J= 1.9020  Napel=   360  Napel_C=  74040
#####                                                              k=97
&&&  masa= 3.0000  J= 1.8281  Napel=   510  Napel_C=  74550
#####                                                              k=98
&&&  masa= 3.0000  J= 1.6912  Napel=   240  Napel_C=  74790
#####                                                              k=99
&&&  masa= 3.0000  J= 1.6404  Napel=   540  Napel_C=  75330
#####                                                              k=100
&&&  masa= 3.0000  J= 1.5613  Napel=   630  Napel_C=  75960
#####                                                              k=101
&&&  masa= 3.0000  J= 1.5107  Napel=   825  Napel_C=  76785
#####                                                              k=102
&&&  masa= 3.0000  J= 1.3955  Napel=   690  Napel_C=  77475
#####                                                              k=103
&&&  masa= 3.0000  J= 1.3399  Napel=  1545  Napel_C=  79020
#####                                                              k=104
&&&  masa= 3.0000  J= 1.2376  Napel=   855  Napel_C=  79875
#####                                                              k=105
&&&  masa= 3.0000  J= 1.1906  Napel=   315  Napel_C=  80190
#####                                                              k=106
&&&  masa= 3.0000  J= 1.0529  Napel=   360  Napel_C=  80550
#####                                                              k=107
&&&  masa= 3.0000  J= 1.0162  Napel=   435  Napel_C=  80985
#####                                                              k=108
&&&  masa= 3.0000  J= 0.9583  Napel=  1365  Napel_C=  82350
#####                                                              k=109
&&&  masa= 3.0000  J= 0.8727  Napel=   225  Napel_C=  82575
#####                                                              k=110
&&&  masa= 3.0000  J= 0.8176  Napel=   345  Napel_C=  82920
#####                                                              k=111
&&&  masa= 3.0000  J= 0.7292  Napel=   300  Napel_C=  83220
#####                                                              k=112
&&&  masa= 3.0000  J= 0.6631  Napel=   435  Napel_C=  83655
#####                                                              k=113
&&&  masa= 3.0000  J= 0.5879  Napel=   555  Napel_C=  84210
#####                                                              k=114
&&&  masa= 3.0000  J= 0.5431  Napel=   450  Napel_C=  84660
#####                                                              k=115
&&&  masa= 3.0000  J= 0.4449  Napel=   240  Napel_C=  84900
#####                                                              k=116
&&&  masa= 3.0000  J= 0.3627  Napel=   375  Napel_C=  85275
#####                                                              k=117
&&&  masa= 3.0000  J= 0.2610  Napel=   330  Napel_C=  85605
#####                                                              k=118
&&&  masa= 3.0000  J= 0.1711  Napel=   240  Napel_C=  85845
#####                                                              k=119
&&&  masa= 3.0000  J= 0.0904  Napel=  1425  Napel_C=  87270


 Final values for Overall integration using uRHC
&&&  yield mass= 3.0000  Light= 9.3212  Perf Index= 9.3212   NapelAvg=    727 
ijk=
     8
RHC_PSO_PBRJ13
PhotoBioReactor Optimal Control 
Local best: [Plbest,val]=Gen_Plbest_reg(i)
#####                                                              k=0
&&&  masa= 3.0006  J= 9.3014  Napel=   165  Napel_C=    165
#####                                                              k=1
&&&  masa= 3.0165  J= 8.7555  Napel=   285  Napel_C=    450
#####                                                              k=2
&&&  masa= 3.0020  J= 8.8567  Napel=   300  Napel_C=    750
#####                                                              k=3
&&&  masa= 3.0009  J= 8.7637  Napel=   225  Napel_C=    975
#####                                                              k=4
&&&  masa= 3.0063  J= 8.8070  Napel=   165  Napel_C=   1140
#####                                                              k=5
&&&  masa= 3.0048  J= 9.1815  Napel=   210  Napel_C=   1350
#####                                                              k=6
&&&  masa= 3.0279  J= 9.5650  Napel=   255  Napel_C=   1605
#####                                                              k=7
&&&  masa= 3.0109  J= 8.8538  Napel=   180  Napel_C=   1785
#####                                                              k=8
&&&  masa= 3.0132  J= 9.2637  Napel=   345  Napel_C=   2130
#####                                                              k=9
&&&  masa= 3.0001  J= 8.7740  Napel=   345  Napel_C=   2475
#####                                                              k=10
&&&  masa= 3.0007  J= 8.7431  Napel=   270  Napel_C=   2745
#####                                                              k=11
&&&  masa= 3.0001  J= 8.7221  Napel=   300  Napel_C=   3045
#####                                                              k=12
&&&  masa= 3.0020  J= 8.6744  Napel=   330  Napel_C=   3375
#####                                                              k=13
&&&  masa= 3.0000  J= 8.4020  Napel=   165  Napel_C=   3540
#####                                                              k=14
&&&  masa= 3.0038  J= 8.1096  Napel=   195  Napel_C=   3735
#####                                                              k=15
&&&  masa= 3.0444  J= 8.9965  Napel=   225  Napel_C=   3960
#####                                                              k=16
&&&  masa= 3.0052  J= 8.4196  Napel=   165  Napel_C=   4125
#####                                                              k=17
&&&  masa= 3.0010  J= 8.2880  Napel=   150  Napel_C=   4275
#####                                                              k=18
&&&  masa= 3.0008  J= 7.7369  Napel=   255  Napel_C=   4530
#####                                                              k=19
&&&  masa= 3.0003  J= 7.6287  Napel=   750  Napel_C=   5280
#####                                                              k=20
&&&  masa= 3.0000  J= 7.9296  Napel=   240  Napel_C=   5520
#####                                                              k=21
&&&  masa= 3.0007  J= 7.9894  Napel=   240  Napel_C=   5760
#####                                                              k=22
&&&  masa= 3.0021  J= 7.4446  Napel=   195  Napel_C=   5955
#####                                                              k=23
&&&  masa= 3.0000  J= 7.3432  Napel=   240  Napel_C=   6195
#####                                                              k=24
&&&  masa= 3.0018  J= 7.3463  Napel=   195  Napel_C=   6390
#####                                                              k=25
&&&  masa= 3.0022  J= 7.7581  Napel=   240  Napel_C=   6630
#####                                                              k=26
&&&  masa= 3.0011  J= 7.0751  Napel=   195  Napel_C=   6825
#####                                                              k=27
&&&  masa= 3.0001  J= 7.5067  Napel=   315  Napel_C=   7140
#####                                                              k=28
&&&  masa= 3.0015  J= 7.2335  Napel=   150  Napel_C=   7290
#####                                                              k=29
&&&  masa= 3.0000  J= 7.2535  Napel=  2565  Napel_C=   9855
#####                                                              k=30
&&&  masa= 3.0000  J= 6.8384  Napel=   555  Napel_C=  10410
#####                                                              k=31
&&&  masa= 3.0038  J= 7.1597  Napel=   195  Napel_C=  10605
#####                                                              k=32
&&&  masa= 3.0001  J= 6.4506  Napel=   525  Napel_C=  11130
#####                                                              k=33
&&&  masa= 3.0000  J= 6.8730  Napel=   975  Napel_C=  12105
#####                                                              k=34
&&&  masa= 3.0034  J= 6.8465  Napel=   210  Napel_C=  12315
#####                                                              k=35
&&&  masa= 3.0079  J= 6.9217  Napel=   165  Napel_C=  12480
#####                                                              k=36
&&&  masa= 3.0001  J= 6.3738  Napel=   330  Napel_C=  12810
#####                                                              k=37
&&&  masa= 3.0061  J= 6.1693  Napel=   270  Napel_C=  13080
#####                                                              k=38
&&&  masa= 3.0048  J= 5.9309  Napel=   165  Napel_C=  13245
#####                                                              k=39
&&&  masa= 3.0014  J= 6.5269  Napel=   255  Napel_C=  13500
#####                                                              k=40
&&&  masa= 3.0000  J= 6.4793  Napel=  1410  Napel_C=  14910
#####                                                              k=41
&&&  masa= 3.0002  J= 6.3844  Napel=   390  Napel_C=  15300
#####                                                              k=42
&&&  masa= 3.0000  J= 6.1699  Napel=  1770  Napel_C=  17070
#####                                                              k=43
&&&  masa= 3.0000  J= 5.9612  Napel=   555  Napel_C=  17625
#####                                                              k=44
&&&  masa= 3.0001  J= 6.1150  Napel=   630  Napel_C=  18255
#####                                                              k=45
&&&  masa= 3.0002  J= 5.8719  Napel=   285  Napel_C=  18540
#####                                                              k=46
&&&  masa= 3.0000  J= 6.0074  Napel=  1335  Napel_C=  19875
#####                                                              k=47
&&&  masa= 3.0000  J= 6.0329  Napel=   405  Napel_C=  20280
#####                                                              k=48
&&&  masa= 3.0000  J= 5.4908  Napel=   510  Napel_C=  20790
#####                                                              k=49
&&&  masa= 3.0001  J= 5.9636  Napel=   240  Napel_C=  21030
#####                                                              k=50
&&&  masa= 3.0006  J= 5.0826  Napel=   210  Napel_C=  21240
#####                                                              k=51
&&&  masa= 3.0010  J= 5.0147  Napel=   165  Napel_C=  21405
#####                                                              k=52
&&&  masa= 3.0000  J= 5.3617  Napel=   285  Napel_C=  21690
#####                                                              k=53
&&&  masa= 3.0000  J= 4.8905  Napel=  2265  Napel_C=  23955
#####                                                              k=54
&&&  masa= 3.0000  J= 4.8741  Napel=  2160  Napel_C=  26115
#####                                                              k=55
&&&  masa= 3.0002  J= 5.0091  Napel=  2070  Napel_C=  28185
#####                                                              k=56
&&&  masa= 3.0000  J= 5.1578  Napel=   945  Napel_C=  29130
#####                                                              k=57
&&&  masa= 3.0000  J= 4.8792  Napel=  2490  Napel_C=  31620
#####                                                              k=58
&&&  masa= 3.0028  J= 4.5823  Napel=   315  Napel_C=  31935
#####                                                              k=59
&&&  masa= 3.0039  J= 4.7890  Napel=   195  Napel_C=  32130
#####                                                              k=60
&&&  masa= 3.0099  J= 4.3003  Napel=  1215  Napel_C=  33345
#####                                                              k=61
&&&  masa= 3.0008  J= 4.6382  Napel=   195  Napel_C=  33540
#####                                                              k=62
&&&  masa= 3.0000  J= 4.3255  Napel=   810  Napel_C=  34350
#####                                                              k=63
&&&  masa= 3.0000  J= 4.6152  Napel=   450  Napel_C=  34800
#####                                                              k=64
&&&  masa= 3.0000  J= 4.4386  Napel=  1785  Napel_C=  36585
#####                                                              k=65
&&&  masa= 3.0000  J= 4.4155  Napel=  1260  Napel_C=  37845
#####                                                              k=66
&&&  masa= 3.0000  J= 4.1890  Napel=   465  Napel_C=  38310
#####                                                              k=67
&&&  masa= 3.0000  J= 3.8707  Napel=  2085  Napel_C=  40395
#####                                                              k=68
&&&  masa= 3.0000  J= 4.0671  Napel=   360  Napel_C=  40755
#####                                                              k=69
&&&  masa= 3.0000  J= 4.2032  Napel=   270  Napel_C=  41025
#####                                                              k=70
&&&  masa= 3.0000  J= 4.0539  Napel=   555  Napel_C=  41580
#####                                                              k=71
&&&  masa= 3.0259  J= 3.6528  Napel=   615  Napel_C=  42195
#####                                                              k=72
&&&  masa= 3.0043  J= 3.4297  Napel=   165  Napel_C=  42360
#####                                                              k=73
&&&  masa= 3.0000  J= 3.8937  Napel=   570  Napel_C=  42930
#####                                                              k=74
&&&  masa= 3.0000  J= 3.4695  Napel=   525  Napel_C=  43455
#####                                                              k=75
&&&  masa= 3.0000  J= 3.5330  Napel=   390  Napel_C=  43845
#####                                                              k=76
&&&  masa= 3.0014  J= 3.1910  Napel=   765  Napel_C=  44610
#####                                                              k=77
&&&  masa= 3.0000  J= 3.2061  Napel=  2535  Napel_C=  47145
#####                                                              k=78
&&&  masa= 3.0000  J= 3.4365  Napel=   405  Napel_C=  47550
#####                                                              k=79
&&&  masa= 3.0000  J= 3.2330  Napel=   495  Napel_C=  48045
#####                                                              k=80
&&&  masa= 3.0003  J= 2.8223  Napel=  3015  Napel_C=  51060
#####                                                              k=81
&&&  masa= 3.0000  J= 2.8775  Napel=  1350  Napel_C=  52410
#####                                                              k=82
&&&  masa= 3.0000  J= 3.0721  Napel=   795  Napel_C=  53205
#####                                                              k=83
&&&  masa= 3.0000  J= 2.8002  Napel=   495  Napel_C=  53700
#####                                                              k=84
&&&  masa= 3.0001  J= 2.8371  Napel=   240  Napel_C=  53940
#####                                                              k=85
&&&  masa= 3.0000  J= 2.6880  Napel=  2610  Napel_C=  56550
#####                                                              k=86
&&&  masa= 3.0000  J= 2.7738  Napel=  2280  Napel_C=  58830
#####                                                              k=87
&&&  masa= 3.0000  J= 2.6859  Napel=   735  Napel_C=  59565
#####                                                              k=88
&&&  masa= 3.0000  J= 2.3429  Napel=  1605  Napel_C=  61170
#####                                                              k=89
&&&  masa= 3.0000  J= 2.3779  Napel=   240  Napel_C=  61410
#####                                                              k=90
&&&  masa= 3.0000  J= 2.2102  Napel=  2400  Napel_C=  63810
#####                                                              k=91
&&&  masa= 3.0001  J= 2.2588  Napel=   285  Napel_C=  64095
#####                                                              k=92
&&&  masa= 3.0000  J= 2.1933  Napel=   480  Napel_C=  64575
#####                                                              k=93
&&&  masa= 3.0000  J= 2.0332  Napel=  1140  Napel_C=  65715
#####                                                              k=94
&&&  masa= 3.0000  J= 1.9838  Napel=   270  Napel_C=  65985
#####                                                              k=95
&&&  masa= 3.0000  J= 1.9275  Napel=   960  Napel_C=  66945
#####                                                              k=96
&&&  masa= 3.0000  J= 1.9015  Napel=   450  Napel_C=  67395
#####                                                              k=97
&&&  masa= 3.0000  J= 1.8154  Napel=   435  Napel_C=  67830
#####                                                              k=98
&&&  masa= 3.0000  J= 1.6235  Napel=  1650  Napel_C=  69480
#####                                                              k=99
&&&  masa= 3.0000  J= 1.6407  Napel=   285  Napel_C=  69765
#####                                                              k=100
&&&  masa= 3.0000  J= 1.5797  Napel=   435  Napel_C=  70200
#####                                                              k=101
&&&  masa= 3.0000  J= 1.4153  Napel=   450  Napel_C=  70650
#####                                                              k=102
&&&  masa= 3.0000  J= 1.3854  Napel=   525  Napel_C=  71175
#####                                                              k=103
&&&  masa= 3.0000  J= 1.3023  Napel=  1860  Napel_C=  73035
#####                                                              k=104
&&&  masa= 3.0000  J= 1.2339  Napel=   240  Napel_C=  73275
#####                                                              k=105
&&&  masa= 3.0000  J= 1.1579  Napel=   300  Napel_C=  73575
#####                                                              k=106
&&&  masa= 3.0000  J= 1.1503  Napel=  2640  Napel_C=  76215
#####                                                              k=107
&&&  masa= 3.0000  J= 1.0036  Napel=   645  Napel_C=  76860
#####                                                              k=108
&&&  masa= 3.0000  J= 0.9679  Napel=   270  Napel_C=  77130
#####                                                              k=109
&&&  masa= 3.0000  J= 0.8751  Napel=   390  Napel_C=  77520
#####                                                              k=110
&&&  masa= 3.0000  J= 0.8269  Napel=   420  Napel_C=  77940
#####                                                              k=111
&&&  masa= 3.0000  J= 0.7163  Napel=   555  Napel_C=  78495
#####                                                              k=112
&&&  masa= 3.0000  J= 0.6464  Napel=   390  Napel_C=  78885
#####                                                              k=113
&&&  masa= 3.0000  J= 0.5831  Napel=   300  Napel_C=  79185
#####                                                              k=114
&&&  masa= 3.0000  J= 0.4920  Napel=   405  Napel_C=  79590
#####                                                              k=115
&&&  masa= 3.0000  J= 0.4246  Napel=   360  Napel_C=  79950
#####                                                              k=116
&&&  masa= 3.0000  J= 0.3154  Napel=   360  Napel_C=  80310
#####                                                              k=117
&&&  masa= 3.0000  J= 0.2475  Napel=   330  Napel_C=  80640
#####                                                              k=118
&&&  masa= 3.0000  J= 0.1735  Napel=  1260  Napel_C=  81900
#####                                                              k=119
&&&  masa= 3.0000  J= 0.1083  Napel=   780  Napel_C=  82680


 Final values for Overall integration using uRHC
&&&  yield mass= 3.0000  Light= 9.2314  Perf Index= 9.2314   NapelAvg=    689 
ijk=
     9
RHC_PSO_PBRJ13
PhotoBioReactor Optimal Control 
Local best: [Plbest,val]=Gen_Plbest_reg(i)
#####                                                              k=0
&&&  masa= 3.0021  J= 8.5034  Napel=   195  Napel_C=    195
#####                                                              k=1
&&&  masa= 3.0090  J= 9.0171  Napel=   180  Napel_C=    375
#####                                                              k=2
&&&  masa= 3.0000  J= 9.4132  Napel=   195  Napel_C=    570
#####                                                              k=3
&&&  masa= 3.0184  J= 9.6661  Napel=   210  Napel_C=    780
#####                                                              k=4
&&&  masa= 3.0026  J= 9.4922  Napel=   255  Napel_C=   1035
#####                                                              k=5
&&&  masa= 3.0022  J= 8.7999  Napel=   165  Napel_C=   1200
#####                                                              k=6
&&&  masa= 3.0014  J= 9.0067  Napel=   225  Napel_C=   1425
#####                                                              k=7
&&&  masa= 3.0047  J= 8.8806  Napel=   225  Napel_C=   1650
#####                                                              k=8
&&&  masa= 3.0002  J= 8.8957  Napel=   225  Napel_C=   1875
#####                                                              k=9
&&&  masa= 3.0205  J= 8.0947  Napel=   285  Napel_C=   2160
#####                                                              k=10
&&&  masa= 3.0000  J= 8.3826  Napel=   360  Napel_C=   2520
#####                                                              k=11
&&&  masa= 3.0180  J= 9.3884  Napel=   210  Napel_C=   2730
#####                                                              k=12
&&&  masa= 3.0642  J= 9.5106  Napel=   255  Napel_C=   2985
#####                                                              k=13
&&&  masa= 3.0011  J= 8.7608  Napel=   135  Napel_C=   3120
#####                                                              k=14
&&&  masa= 3.0022  J= 8.1023  Napel=   225  Napel_C=   3345
#####                                                              k=15
&&&  masa= 3.0018  J= 8.1265  Napel=   150  Napel_C=   3495
#####                                                              k=16
&&&  masa= 3.0034  J= 8.1657  Napel=   270  Napel_C=   3765
#####                                                              k=17
&&&  masa= 3.0001  J= 8.1559  Napel=   330  Napel_C=   4095
#####                                                              k=18
&&&  masa= 3.0001  J= 7.3866  Napel=   255  Napel_C=   4350
#####                                                              k=19
&&&  masa= 3.0024  J= 7.8540  Napel=   165  Napel_C=   4515
#####                                                              k=20
&&&  masa= 3.0216  J= 8.3595  Napel=   180  Napel_C=   4695
#####                                                              k=21
&&&  masa= 3.0069  J= 7.5595  Napel=   180  Napel_C=   4875
#####                                                              k=22
&&&  masa= 3.0012  J= 7.3931  Napel=   300  Napel_C=   5175
#####                                                              k=23
&&&  masa= 3.0001  J= 7.7565  Napel=   615  Napel_C=   5790
#####                                                              k=24
&&&  masa= 3.0064  J= 7.2575  Napel=   195  Napel_C=   5985
#####                                                              k=25
&&&  masa= 3.0019  J= 7.4379  Napel=   210  Napel_C=   6195
#####                                                              k=26
&&&  masa= 3.0003  J= 7.4291  Napel=   210  Napel_C=   6405
#####                                                              k=27
&&&  masa= 3.0016  J= 7.0439  Napel=   180  Napel_C=   6585
#####                                                              k=28
&&&  masa= 3.0044  J= 7.7346  Napel=   150  Napel_C=   6735
#####                                                              k=29
&&&  masa= 3.0044  J= 6.7489  Napel=   210  Napel_C=   6945
#####                                                              k=30
&&&  masa= 3.0023  J= 6.8758  Napel=  1020  Napel_C=   7965
#####                                                              k=31
&&&  masa= 3.0313  J= 7.6727  Napel=   270  Napel_C=   8235
#####                                                              k=32
&&&  masa= 3.0000  J= 7.2100  Napel=   495  Napel_C=   8730
#####                                                              k=33
&&&  masa= 3.0012  J= 7.0308  Napel=   225  Napel_C=   8955
#####                                                              k=34
&&&  masa= 3.0000  J= 7.0174  Napel=   660  Napel_C=   9615
#####                                                              k=35
&&&  masa= 3.0189  J= 7.2197  Napel=   270  Napel_C=   9885
#####                                                              k=36
&&&  masa= 3.0003  J= 6.8513  Napel=   300  Napel_C=  10185
#####                                                              k=37
&&&  masa= 3.0001  J= 6.7033  Napel=   270  Napel_C=  10455
#####                                                              k=38
&&&  masa= 3.0000  J= 6.1501  Napel=   465  Napel_C=  10920
#####                                                              k=39
&&&  masa= 3.0000  J= 5.9769  Napel=   750  Napel_C=  11670
#####                                                              k=40
&&&  masa= 3.0003  J= 6.5386  Napel=   225  Napel_C=  11895
#####                                                              k=41
&&&  masa= 3.0001  J= 6.3100  Napel=  1740  Napel_C=  13635
#####                                                              k=42
&&&  masa= 3.0000  J= 6.1270  Napel=   900  Napel_C=  14535
#####                                                              k=43
&&&  masa= 3.0000  J= 5.8821  Napel=   600  Napel_C=  15135
#####                                                              k=44
&&&  masa= 3.0000  J= 6.0786  Napel=  1365  Napel_C=  16500
#####                                                              k=45
&&&  masa= 3.0001  J= 6.1593  Napel=   780  Napel_C=  17280
#####                                                              k=46
&&&  masa= 3.0282  J= 5.5310  Napel=   510  Napel_C=  17790
#####                                                              k=47
&&&  masa= 3.0007  J= 5.6575  Napel=   195  Napel_C=  17985
#####                                                              k=48
&&&  masa= 3.0026  J= 5.8527  Napel=   375  Napel_C=  18360
#####                                                              k=49
&&&  masa= 3.0004  J= 5.2382  Napel=  2850  Napel_C=  21210
#####                                                              k=50
&&&  masa= 3.0001  J= 5.3649  Napel=   405  Napel_C=  21615
#####                                                              k=51
&&&  masa= 3.0032  J= 4.8187  Napel=  1905  Napel_C=  23520
#####                                                              k=52
&&&  masa= 3.0008  J= 5.2884  Napel=   210  Napel_C=  23730
#####                                                              k=53
&&&  masa= 3.0039  J= 4.8730  Napel=   735  Napel_C=  24465
#####                                                              k=54
&&&  masa= 3.0001  J= 5.4501  Napel=   150  Napel_C=  24615
#####                                                              k=55
&&&  masa= 3.0000  J= 4.4379  Napel=  3090  Napel_C=  27705
#####                                                              k=56
&&&  masa= 3.0026  J= 5.5344  Napel=   810  Napel_C=  28515
#####                                                              k=57
&&&  masa= 3.0000  J= 4.7187  Napel=   435  Napel_C=  28950
#####                                                              k=58
&&&  masa= 3.0000  J= 4.9623  Napel=   240  Napel_C=  29190
#####                                                              k=59
&&&  masa= 3.0049  J= 4.4146  Napel=   285  Napel_C=  29475
#####                                                              k=60
&&&  masa= 3.0007  J= 4.5710  Napel=  1200  Napel_C=  30675
#####                                                              k=61
&&&  masa= 3.0293  J= 5.1955  Napel=   195  Napel_C=  30870
#####                                                              k=62
&&&  masa= 3.0003  J= 4.5012  Napel=   225  Napel_C=  31095
#####                                                              k=63
&&&  masa= 3.0000  J= 4.5395  Napel=  2625  Napel_C=  33720
#####                                                              k=64
&&&  masa= 3.0000  J= 4.3242  Napel=  1905  Napel_C=  35625
#####                                                              k=65
&&&  masa= 3.0000  J= 4.0437  Napel=  2340  Napel_C=  37965
#####                                                              k=66
&&&  masa= 3.0000  J= 4.4315  Napel=  2475  Napel_C=  40440
#####                                                              k=67
&&&  masa= 3.0000  J= 4.2158  Napel=  2145  Napel_C=  42585
#####                                                              k=68
&&&  masa= 3.0000  J= 4.1067  Napel=   420  Napel_C=  43005
#####                                                              k=69
&&&  masa= 3.0000  J= 3.9111  Napel=   225  Napel_C=  43230
#####                                                              k=70
&&&  masa= 3.0018  J= 4.1652  Napel=   165  Napel_C=  43395
#####                                                              k=71
&&&  masa= 3.0000  J= 4.0359  Napel=  2220  Napel_C=  45615
#####                                                              k=72
&&&  masa= 3.0000  J= 3.4280  Napel=  2625  Napel_C=  48240
#####                                                              k=73
&&&  masa= 3.0000  J= 3.6892  Napel=  2775  Napel_C=  51015
#####                                                              k=74
&&&  masa= 3.0000  J= 3.2767  Napel=  1980  Napel_C=  52995
#####                                                              k=75
&&&  masa= 3.0000  J= 3.4063  Napel=   345  Napel_C=  53340
#####                                                              k=76
&&&  masa= 3.0000  J= 3.3968  Napel=   645  Napel_C=  53985
#####                                                              k=77
&&&  masa= 3.0000  J= 3.2312  Napel=   795  Napel_C=  54780
#####                                                              k=78
&&&  masa= 3.0001  J= 3.2737  Napel=  2625  Napel_C=  57405
#####                                                              k=79
&&&  masa= 3.0000  J= 3.0484  Napel=   555  Napel_C=  57960
#####                                                              k=80
&&&  masa= 3.0001  J= 3.2111  Napel=  2400  Napel_C=  60360
#####                                                              k=81
&&&  masa= 3.0000  J= 3.0027  Napel=   405  Napel_C=  60765
#####                                                              k=82
&&&  masa= 3.0003  J= 3.2107  Napel=   135  Napel_C=  60900
#####                                                              k=83
&&&  masa= 3.0000  J= 2.9808  Napel=   450  Napel_C=  61350
#####                                                              k=84
&&&  masa= 3.0000  J= 2.6413  Napel=   870  Napel_C=  62220
#####                                                              k=85
&&&  masa= 3.0001  J= 2.7417  Napel=   780  Napel_C=  63000
#####                                                              k=86
&&&  masa= 3.0000  J= 2.6644  Napel=  2100  Napel_C=  65100
#####                                                              k=87
&&&  masa= 3.0000  J= 2.6101  Napel=   360  Napel_C=  65460
#####                                                              k=88
&&&  masa= 3.0000  J= 2.4546  Napel=  2025  Napel_C=  67485
#####                                                              k=89
&&&  masa= 3.0000  J= 2.4480  Napel=   285  Napel_C=  67770
#####                                                              k=90
&&&  masa= 3.0001  J= 2.2436  Napel=  2040  Napel_C=  69810
#####                                                              k=91
&&&  masa= 3.0000  J= 2.2457  Napel=   390  Napel_C=  70200
#####                                                              k=92
&&&  masa= 3.0000  J= 2.0367  Napel=  2280  Napel_C=  72480
#####                                                              k=93
&&&  masa= 3.0000  J= 1.9750  Napel=  1650  Napel_C=  74130
#####                                                              k=94
&&&  masa= 3.0000  J= 1.8437  Napel=  2955  Napel_C=  77085
#####                                                              k=95
&&&  masa= 3.0000  J= 1.9868  Napel=  1830  Napel_C=  78915
#####                                                              k=96
&&&  masa= 3.0000  J= 1.8829  Napel=   645  Napel_C=  79560
#####                                                              k=97
&&&  masa= 3.0000  J= 1.8074  Napel=   615  Napel_C=  80175
#####                                                              k=98
&&&  masa= 3.0000  J= 1.7146  Napel=   285  Napel_C=  80460
#####                                                              k=99
&&&  masa= 3.0000  J= 1.6451  Napel=   270  Napel_C=  80730
#####                                                              k=100
&&&  masa= 3.0000  J= 1.5905  Napel=   285  Napel_C=  81015
#####                                                              k=101
&&&  masa= 3.0000  J= 1.4934  Napel=   465  Napel_C=  81480
#####                                                              k=102
&&&  masa= 3.0000  J= 1.3577  Napel=   630  Napel_C=  82110
#####                                                              k=103
&&&  masa= 3.0000  J= 1.3329  Napel=   390  Napel_C=  82500
#####                                                              k=104
&&&  masa= 3.0000  J= 1.1990  Napel=   240  Napel_C=  82740
#####                                                              k=105
&&&  masa= 3.0000  J= 1.1396  Napel=   345  Napel_C=  83085
#####                                                              k=106
&&&  masa= 3.0000  J= 1.0903  Napel=   420  Napel_C=  83505
#####                                                              k=107
&&&  masa= 3.0000  J= 0.9899  Napel=  1545  Napel_C=  85050
#####                                                              k=108
&&&  masa= 3.0000  J= 0.9114  Napel=   795  Napel_C=  85845
#####                                                              k=109
&&&  masa= 3.0000  J= 0.8428  Napel=   330  Napel_C=  86175
#####                                                              k=110
&&&  masa= 3.0000  J= 0.7972  Napel=   420  Napel_C=  86595
#####                                                              k=111
&&&  masa= 3.0000  J= 0.6773  Napel=   210  Napel_C=  86805
#####                                                              k=112
&&&  masa= 3.0000  J= 0.5821  Napel=   510  Napel_C=  87315
#####                                                              k=113
&&&  masa= 3.0000  J= 0.5043  Napel=   210  Napel_C=  87525
#####                                                              k=114
&&&  masa= 3.0000  J= 0.4539  Napel=   630  Napel_C=  88155
#####                                                              k=115
&&&  masa= 3.0000  J= 0.3884  Napel=   180  Napel_C=  88335
#####                                                              k=116
&&&  masa= 3.0000  J= 0.2506  Napel=   510  Napel_C=  88845
#####                                                              k=117
&&&  masa= 3.0000  J= 0.2033  Napel=   225  Napel_C=  89070
#####                                                              k=118
&&&  masa= 3.0000  J= 0.1410  Napel=   360  Napel_C=  89430
#####                                                              k=119
&&&  masa= 3.0000  J= 0.0778  Napel=  1545  Napel_C=  90975


 Final values for Overall integration using uRHC
&&&  yield mass= 3.0000  Light= 9.2276  Perf Index= 9.2276   NapelAvg=    758 
ijk=
    10
RHC_PSO_PBRJ13
PhotoBioReactor Optimal Control 
Local best: [Plbest,val]=Gen_Plbest_reg(i)
#####                                                              k=0
&&&  masa= 3.0042  J= 8.8219  Napel=   210  Napel_C=    210
#####                                                              k=1
&&&  masa= 3.0000  J= 9.1645  Napel=   345  Napel_C=    555
#####                                                              k=2
&&&  masa= 3.0002  J= 9.6677  Napel=   360  Napel_C=    915
#####                                                              k=3
&&&  masa= 3.0017  J= 9.0424  Napel=   225  Napel_C=   1140
#####                                                              k=4
&&&  masa= 3.0033  J= 8.7562  Napel=   195  Napel_C=   1335
#####                                                              k=5
&&&  masa= 3.0006  J= 9.0675  Napel=   360  Napel_C=   1695
#####                                                              k=6
&&&  masa= 3.0022  J= 9.1387  Napel=   255  Napel_C=   1950
#####                                                              k=7
&&&  masa= 3.0083  J= 9.1238  Napel=   225  Napel_C=   2175
#####                                                              k=8
&&&  masa= 3.0017  J= 8.5564  Napel=   330  Napel_C=   2505
#####                                                              k=9
&&&  masa= 3.0002  J= 9.0197  Napel=   570  Napel_C=   3075
#####                                                              k=10
&&&  masa= 3.0003  J= 8.1986  Napel=   210  Napel_C=   3285
#####                                                              k=11
&&&  masa= 3.0039  J= 8.0889  Napel=   300  Napel_C=   3585
#####                                                              k=12
&&&  masa= 3.0004  J= 8.8314  Napel=   180  Napel_C=   3765
#####                                                              k=13
&&&  masa= 3.0001  J= 7.8992  Napel=   840  Napel_C=   4605
#####                                                              k=14
&&&  masa= 3.0076  J= 8.9712  Napel=   270  Napel_C=   4875
#####                                                              k=15
&&&  masa= 3.0004  J= 8.2327  Napel=   240  Napel_C=   5115
#####                                                              k=16
&&&  masa= 3.0044  J= 8.1043  Napel=   165  Napel_C=   5280
#####                                                              k=17
&&&  masa= 3.0013  J= 8.2797  Napel=   285  Napel_C=   5565
#####                                                              k=18
&&&  masa= 3.0017  J= 8.3202  Napel=   165  Napel_C=   5730
#####                                                              k=19
&&&  masa= 3.0003  J= 8.3134  Napel=   240  Napel_C=   5970
#####                                                              k=20
&&&  masa= 3.0001  J= 7.8237  Napel=  2985  Napel_C=   8955
#####                                                              k=21
&&&  masa= 3.0356  J= 9.0493  Napel=   105  Napel_C=   9060
#####                                                              k=22
&&&  masa= 3.0021  J= 7.7056  Napel=   180  Napel_C=   9240
#####                                                              k=23
&&&  masa= 3.0015  J= 7.8082  Napel=   210  Napel_C=   9450
#####                                                              k=24
&&&  masa= 3.0000  J= 7.6895  Napel=   465  Napel_C=   9915
#####                                                              k=25
&&&  masa= 3.0009  J= 7.6888  Napel=   195  Napel_C=  10110
#####                                                              k=26
&&&  masa= 3.0003  J= 7.3020  Napel=   285  Napel_C=  10395
#####                                                              k=27
&&&  masa= 3.0001  J= 7.4209  Napel=   360  Napel_C=  10755
#####                                                              k=28
&&&  masa= 3.0134  J= 6.8749  Napel=   120  Napel_C=  10875
#####                                                              k=29
&&&  masa= 3.0093  J= 7.1754  Napel=   180  Napel_C=  11055
#####                                                              k=30
&&&  masa= 3.0004  J= 6.8056  Napel=   225  Napel_C=  11280
#####                                                              k=31
&&&  masa= 3.0115  J= 6.3736  Napel=   285  Napel_C=  11565
#####                                                              k=32
&&&  masa= 3.0016  J= 7.3480  Napel=   195  Napel_C=  11760
#####                                                              k=33
&&&  masa= 3.0007  J= 7.0005  Napel=   195  Napel_C=  11955
#####                                                              k=34
&&&  masa= 3.0043  J= 6.7502  Napel=   210  Napel_C=  12165
#####                                                              k=35
&&&  masa= 3.0000  J= 6.7993  Napel=   480  Napel_C=  12645
#####                                                              k=36
&&&  masa= 3.0000  J= 6.1421  Napel=  1515  Napel_C=  14160
#####                                                              k=37
&&&  masa= 3.0002  J= 7.5969  Napel=   225  Napel_C=  14385
#####                                                              k=38
&&&  masa= 3.0000  J= 6.4981  Napel=  2235  Napel_C=  16620
#####                                                              k=39
&&&  masa= 3.0000  J= 6.7064  Napel=   960  Napel_C=  17580
#####                                                              k=40
&&&  masa= 3.0107  J= 6.3679  Napel=   225  Napel_C=  17805
#####                                                              k=41
&&&  masa= 3.0003  J= 6.7254  Napel=   150  Napel_C=  17955
#####                                                              k=42
&&&  masa= 3.0002  J= 6.1444  Napel=   330  Napel_C=  18285
#####                                                              k=43
&&&  masa= 3.0000  J= 6.1873  Napel=  1980  Napel_C=  20265
#####                                                              k=44
&&&  masa= 3.0014  J= 6.1183  Napel=   255  Napel_C=  20520
#####                                                              k=45
&&&  masa= 3.0000  J= 6.1326  Napel=  1335  Napel_C=  21855
#####                                                              k=46
&&&  masa= 3.0010  J= 5.8857  Napel=   270  Napel_C=  22125
#####                                                              k=47
&&&  masa= 3.0000  J= 6.0261  Napel=   945  Napel_C=  23070
#####                                                              k=48
&&&  masa= 3.0010  J= 5.9111  Napel=   345  Napel_C=  23415
#####                                                              k=49
&&&  masa= 3.0000  J= 5.5527  Napel=  1155  Napel_C=  24570
#####                                                              k=50
&&&  masa= 3.0013  J= 4.9841  Napel=   210  Napel_C=  24780
#####                                                              k=51
&&&  masa= 3.0000  J= 5.1595  Napel=   720  Napel_C=  25500
#####                                                              k=52
&&&  masa= 3.0003  J= 4.8940  Napel=   270  Napel_C=  25770
#####                                                              k=53
&&&  masa= 3.0003  J= 5.1668  Napel=   255  Napel_C=  26025
#####                                                              k=54
&&&  masa= 3.0003  J= 4.9036  Napel=   345  Napel_C=  26370
#####                                                              k=55
&&&  masa= 3.0000  J= 5.4548  Napel=   270  Napel_C=  26640
#####                                                              k=56
&&&  masa= 3.0012  J= 5.1648  Napel=   240  Napel_C=  26880
#####                                                              k=57
&&&  masa= 3.0077  J= 4.6410  Napel=   135  Napel_C=  27015
#####                                                              k=58
&&&  masa= 3.0000  J= 4.9168  Napel=   315  Napel_C=  27330
#####                                                              k=59
&&&  masa= 3.0000  J= 4.5436  Napel=  2820  Napel_C=  30150
#####                                                              k=60
&&&  masa= 3.0000  J= 4.6774  Napel=   180  Napel_C=  30330
#####                                                              k=61
&&&  masa= 3.0000  J= 4.6521  Napel=  1035  Napel_C=  31365
#####                                                              k=62
&&&  masa= 3.0000  J= 5.1036  Napel=   945  Napel_C=  32310
#####                                                              k=63
&&&  masa= 3.0006  J= 4.7194  Napel=   330  Napel_C=  32640
#####                                                              k=64
&&&  masa= 3.0000  J= 4.1064  Napel=  2100  Napel_C=  34740
#####                                                              k=65
&&&  masa= 3.0056  J= 4.2962  Napel=   255  Napel_C=  34995
#####                                                              k=66
&&&  masa= 3.0000  J= 4.0998  Napel=   585  Napel_C=  35580
#####                                                              k=67
&&&  masa= 3.0000  J= 4.0851  Napel=   300  Napel_C=  35880
#####                                                              k=68
&&&  masa= 3.0005  J= 3.8421  Napel=   225  Napel_C=  36105
#####                                                              k=69
&&&  masa= 3.0110  J= 3.5526  Napel=  1890  Napel_C=  37995
#####                                                              k=70
&&&  masa= 3.0054  J= 3.5311  Napel=   945  Napel_C=  38940
#####                                                              k=71
&&&  masa= 3.0000  J= 3.7398  Napel=  2490  Napel_C=  41430
#####                                                              k=72
&&&  masa= 3.0000  J= 3.9176  Napel=   570  Napel_C=  42000
#####                                                              k=73
&&&  masa= 3.0000  J= 3.3709  Napel=  3255  Napel_C=  45255
#####                                                              k=74
&&&  masa= 3.0000  J= 3.7357  Napel=   510  Napel_C=  45765
#####                                                              k=75
&&&  masa= 3.0000  J= 3.8010  Napel=   840  Napel_C=  46605
#####                                                              k=76
&&&  masa= 3.0010  J= 3.3512  Napel=  2520  Napel_C=  49125
#####                                                              k=77
&&&  masa= 3.0000  J= 3.5166  Napel=   240  Napel_C=  49365
#####                                                              k=78
&&&  masa= 3.0000  J= 3.2811  Napel=  1695  Napel_C=  51060
#####                                                              k=79
&&&  masa= 3.0000  J= 3.1272  Napel=  1635  Napel_C=  52695
#####                                                              k=80
&&&  masa= 3.0000  J= 2.6882  Napel=  2910  Napel_C=  55605
#####                                                              k=81
&&&  masa= 3.0000  J= 2.9486  Napel=   450  Napel_C=  56055
#####                                                              k=82
&&&  masa= 3.0000  J= 3.0371  Napel=   720  Napel_C=  56775
#####                                                              k=83
&&&  masa= 3.0000  J= 2.9295  Napel=   435  Napel_C=  57210
#####                                                              k=84
&&&  masa= 3.0000  J= 2.7422  Napel=  2655  Napel_C=  59865
#####                                                              k=85
&&&  masa= 3.0000  J= 2.8017  Napel=  1215  Napel_C=  61080
#####                                                              k=86
&&&  masa= 3.0015  J= 2.5708  Napel=  1470  Napel_C=  62550
#####                                                              k=87
&&&  masa= 3.0000  J= 2.5984  Napel=   390  Napel_C=  62940
#####                                                              k=88
&&&  masa= 3.0000  J= 2.3720  Napel=   285  Napel_C=  63225
#####                                                              k=89
&&&  masa= 3.0000  J= 2.2550  Napel=  2130  Napel_C=  65355
#####                                                              k=90
&&&  masa= 3.0000  J= 2.2242  Napel=  2040  Napel_C=  67395
#####                                                              k=91
&&&  masa= 3.0000  J= 2.2335  Napel=   480  Napel_C=  67875
#####                                                              k=92
&&&  masa= 3.0000  J= 2.1776  Napel=  1170  Napel_C=  69045
#####                                                              k=93
&&&  masa= 3.0000  J= 2.0880  Napel=   345  Napel_C=  69390
#####                                                              k=94
&&&  masa= 3.0001  J= 2.0137  Napel=  1860  Napel_C=  71250
#####                                                              k=95
&&&  masa= 3.0000  J= 1.8220  Napel=  1965  Napel_C=  73215
#####                                                              k=96
&&&  masa= 3.0000  J= 1.8461  Napel=   375  Napel_C=  73590
#####                                                              k=97
&&&  masa= 3.0000  J= 1.6380  Napel=  2205  Napel_C=  75795
#####                                                              k=98
&&&  masa= 3.0000  J= 1.7880  Napel=   570  Napel_C=  76365
#####                                                              k=99
&&&  masa= 3.0000  J= 1.5483  Napel=  2040  Napel_C=  78405
#####                                                              k=100
&&&  masa= 3.0000  J= 1.5850  Napel=   435  Napel_C=  78840
#####                                                              k=101
&&&  masa= 3.0000  J= 1.4745  Napel=   240  Napel_C=  79080
#####                                                              k=102
&&&  masa= 3.0000  J= 1.3971  Napel=  1230  Napel_C=  80310
#####                                                              k=103
&&&  masa= 3.0000  J= 1.2757  Napel=   885  Napel_C=  81195
#####                                                              k=104
&&&  masa= 3.0000  J= 1.2234  Napel=   345  Napel_C=  81540
#####                                                              k=105
&&&  masa= 3.0000  J= 1.1635  Napel=  1350  Napel_C=  82890
#####                                                              k=106
&&&  masa= 3.0000  J= 1.1522  Napel=   390  Napel_C=  83280
#####                                                              k=107
&&&  masa= 3.0000  J= 0.9950  Napel=   375  Napel_C=  83655
#####                                                              k=108
&&&  masa= 3.0000  J= 0.9195  Napel=   375  Napel_C=  84030
#####                                                              k=109
&&&  masa= 3.0000  J= 0.8972  Napel=   675  Napel_C=  84705
#####                                                              k=110
&&&  masa= 3.0000  J= 0.7907  Napel=   210  Napel_C=  84915
#####                                                              k=111
&&&  masa= 3.0000  J= 0.7001  Napel=   330  Napel_C=  85245
#####                                                              k=112
&&&  masa= 3.0000  J= 0.6424  Napel=   330  Napel_C=  85575
#####                                                              k=113
&&&  masa= 3.0000  J= 0.5765  Napel=   480  Napel_C=  86055
#####                                                              k=114
&&&  masa= 3.0001  J= 0.5047  Napel=   240  Napel_C=  86295
#####                                                              k=115
&&&  masa= 3.0000  J= 0.4416  Napel=   270  Napel_C=  86565
#####                                                              k=116
&&&  masa= 3.0000  J= 0.3556  Napel=   240  Napel_C=  86805
#####                                                              k=117
&&&  masa= 3.0000  J= 0.2979  Napel=   330  Napel_C=  87135
#####                                                              k=118
&&&  masa= 3.0000  J= 0.1822  Napel=   375  Napel_C=  87510
#####                                                              k=119
&&&  masa= 3.0000  J= 0.1021  Napel=   225  Napel_C=  87735


 Final values for Overall integration using uRHC
&&&  yield mass= 3.0000  Light= 9.2726  Perf Index= 9.2726   NapelAvg=    731 
ijk=
    11
RHC_PSO_PBRJ13
PhotoBioReactor Optimal Control 
Local best: [Plbest,val]=Gen_Plbest_reg(i)
#####                                                              k=0
&&&  masa= 3.0057  J= 9.1103  Napel=   105  Napel_C=    105
#####                                                              k=1
&&&  masa= 3.0003  J= 9.6613  Napel=   255  Napel_C=    360
#####                                                              k=2
&&&  masa= 3.0001  J= 9.6009  Napel=   225  Napel_C=    585
#####                                                              k=3
&&&  masa= 3.0254  J= 9.8379  Napel=   210  Napel_C=    795
#####                                                              k=4
&&&  masa= 3.0279  J= 9.5632  Napel=   240  Napel_C=   1035
#####                                                              k=5
&&&  masa= 3.0140  J= 9.4784  Napel=   315  Napel_C=   1350
#####                                                              k=6
&&&  masa= 3.0056  J= 9.3002  Napel=   300  Napel_C=   1650
#####                                                              k=7
&&&  masa= 3.0051  J= 8.4880  Napel=   270  Napel_C=   1920
#####                                                              k=8
&&&  masa= 3.0039  J= 8.5851  Napel=   135  Napel_C=   2055
#####                                                              k=9
&&&  masa= 3.0133  J= 9.1827  Napel=   150  Napel_C=   2205
#####                                                              k=10
&&&  masa= 3.0006  J= 8.6058  Napel=   300  Napel_C=   2505
#####                                                              k=11
&&&  masa= 3.0128  J= 9.2260  Napel=   195  Napel_C=   2700
#####                                                              k=12
&&&  masa= 3.0023  J= 8.7786  Napel=   240  Napel_C=   2940
#####                                                              k=13
&&&  masa= 3.0047  J= 8.6363  Napel=   225  Napel_C=   3165
#####                                                              k=14
&&&  masa= 3.0007  J= 8.2204  Napel=   345  Napel_C=   3510
#####                                                              k=15
&&&  masa= 3.0001  J= 8.6618  Napel=   540  Napel_C=   4050
#####                                                              k=16
&&&  masa= 3.0002  J= 7.5882  Napel=   435  Napel_C=   4485
#####                                                              k=17
&&&  masa= 3.0004  J= 7.7422  Napel=   375  Napel_C=   4860
#####                                                              k=18
&&&  masa= 3.0000  J= 8.1800  Napel=   630  Napel_C=   5490
#####                                                              k=19
&&&  masa= 3.0014  J= 7.9067  Napel=   210  Napel_C=   5700
#####                                                              k=20
&&&  masa= 3.0000  J= 7.7715  Napel=   375  Napel_C=   6075
#####                                                              k=21
&&&  masa= 3.0000  J= 8.0328  Napel=   825  Napel_C=   6900
#####                                                              k=22
&&&  masa= 3.0013  J= 7.8912  Napel=   150  Napel_C=   7050
#####                                                              k=23
&&&  masa= 3.0000  J= 7.2470  Napel=   660  Napel_C=   7710
#####                                                              k=24
&&&  masa= 3.0005  J= 7.3946  Napel=   255  Napel_C=   7965
#####                                                              k=25
&&&  masa= 3.0000  J= 7.5630  Napel=   585  Napel_C=   8550
#####                                                              k=26
&&&  masa= 3.0000  J= 7.5287  Napel=  2475  Napel_C=  11025
#####                                                              k=27
&&&  masa= 3.0060  J= 7.1915  Napel=   195  Napel_C=  11220
#####                                                              k=28
&&&  masa= 3.0006  J= 7.1455  Napel=   180  Napel_C=  11400
#####                                                              k=29
&&&  masa= 3.0000  J= 6.7967  Napel=   390  Napel_C=  11790
#####                                                              k=30
&&&  masa= 3.0000  J= 7.1560  Napel=   690  Napel_C=  12480
#####                                                              k=31
&&&  masa= 3.0047  J= 7.3661  Napel=   180  Napel_C=  12660
#####                                                              k=32
&&&  masa= 3.0005  J= 6.6518  Napel=   225  Napel_C=  12885
#####                                                              k=33
&&&  masa= 3.0037  J= 6.9114  Napel=   240  Napel_C=  13125
#####                                                              k=34
&&&  masa= 3.0001  J= 6.7618  Napel=   255  Napel_C=  13380
#####                                                              k=35
&&&  masa= 3.0000  J= 6.7874  Napel=   600  Napel_C=  13980
#####                                                              k=36
&&&  masa= 3.0001  J= 6.6368  Napel=   330  Napel_C=  14310
#####                                                              k=37
&&&  masa= 3.0073  J= 6.8699  Napel=   195  Napel_C=  14505
#####                                                              k=38
&&&  masa= 3.0064  J= 5.8374  Napel=   990  Napel_C=  15495
#####                                                              k=39
&&&  masa= 3.0016  J= 6.9537  Napel=   270  Napel_C=  15765
#####                                                              k=40
&&&  masa= 3.0003  J= 6.3561  Napel=   195  Napel_C=  15960
#####                                                              k=41
&&&  masa= 3.0009  J= 6.3192  Napel=   285  Napel_C=  16245
#####                                                              k=42
&&&  masa= 3.0005  J= 6.5992  Napel=   315  Napel_C=  16560
#####                                                              k=43
&&&  masa= 3.0000  J= 5.6311  Napel=  1515  Napel_C=  18075
#####                                                              k=44
&&&  masa= 3.0000  J= 6.1110  Napel=  2490  Napel_C=  20565
#####                                                              k=45
&&&  masa= 3.0000  J= 6.1788  Napel=   615  Napel_C=  21180
#####                                                              k=46
&&&  masa= 3.0078  J= 5.5660  Napel=   180  Napel_C=  21360
#####                                                              k=47
&&&  masa= 3.0001  J= 5.4467  Napel=   495  Napel_C=  21855
#####                                                              k=48
&&&  masa= 3.0013  J= 5.5180  Napel=   180  Napel_C=  22035
#####                                                              k=49
&&&  masa= 3.0013  J= 5.4423  Napel=   210  Napel_C=  22245
#####                                                              k=50
&&&  masa= 3.0000  J= 5.6924  Napel=   360  Napel_C=  22605
#####                                                              k=51
&&&  masa= 3.0047  J= 4.8932  Napel=   255  Napel_C=  22860
#####                                                              k=52
&&&  masa= 3.0002  J= 5.4518  Napel=   420  Napel_C=  23280
#####                                                              k=53
&&&  masa= 3.0000  J= 4.9795  Napel=  2310  Napel_C=  25590
#####                                                              k=54
&&&  masa= 3.0000  J= 5.0410  Napel=  1680  Napel_C=  27270
#####                                                              k=55
&&&  masa= 3.0000  J= 5.2587  Napel=   345  Napel_C=  27615
#####                                                              k=56
&&&  masa= 3.0002  J= 4.7219  Napel=  2520  Napel_C=  30135
#####                                                              k=57
&&&  masa= 3.0003  J= 4.9057  Napel=   180  Napel_C=  30315
#####                                                              k=58
&&&  masa= 3.0001  J= 4.7259  Napel=   795  Napel_C=  31110
#####                                                              k=59
&&&  masa= 3.0000  J= 4.9002  Napel=  2055  Napel_C=  33165
#####                                                              k=60
&&&  masa= 3.0070  J= 4.5872  Napel=  3060  Napel_C=  36225
#####                                                              k=61
&&&  masa= 3.0001  J= 4.4372  Napel=  2610  Napel_C=  38835
#####                                                              k=62
&&&  masa= 3.0000  J= 4.6060  Napel=  1155  Napel_C=  39990
#####                                                              k=63
&&&  masa= 3.0009  J= 4.8867  Napel=   330  Napel_C=  40320
#####                                                              k=64
&&&  masa= 3.0000  J= 4.3489  Napel=   120  Napel_C=  40440
#####                                                              k=65
&&&  masa= 3.0000  J= 4.4041  Napel=   615  Napel_C=  41055
#####                                                              k=66
&&&  masa= 3.0000  J= 4.1616  Napel=  1455  Napel_C=  42510
#####                                                              k=67
&&&  masa= 3.0000  J= 4.1822  Napel=  2220  Napel_C=  44730
#####                                                              k=68
&&&  masa= 3.0002  J= 3.9802  Napel=  3105  Napel_C=  47835
#####                                                              k=69
&&&  masa= 3.0001  J= 4.1131  Napel=   255  Napel_C=  48090
#####                                                              k=70
&&&  masa= 3.0043  J= 4.4326  Napel=   165  Napel_C=  48255
#####                                                              k=71
&&&  masa= 3.0000  J= 3.7582  Napel=  1875  Napel_C=  50130
#####                                                              k=72
&&&  masa= 3.0012  J= 3.7812  Napel=  1155  Napel_C=  51285
#####                                                              k=73
&&&  masa= 3.0000  J= 3.6974  Napel=  1635  Napel_C=  52920
#####                                                              k=74
&&&  masa= 3.0000  J= 4.0100  Napel=   870  Napel_C=  53790
#####                                                              k=75
&&&  masa= 3.0000  J= 3.4578  Napel=  1800  Napel_C=  55590
#####                                                              k=76
&&&  masa= 3.0000  J= 3.4675  Napel=   390  Napel_C=  55980
#####                                                              k=77
&&&  masa= 3.0000  J= 3.2378  Napel=  1605  Napel_C=  57585
#####                                                              k=78
&&&  masa= 3.0000  J= 3.2755  Napel=   720  Napel_C=  58305
#####                                                              k=79
&&&  masa= 3.0004  J= 3.0944  Napel=  2220  Napel_C=  60525
#####                                                              k=80
&&&  masa= 3.0000  J= 2.9508  Napel=  2475  Napel_C=  63000
#####                                                              k=81
&&&  masa= 3.0001  J= 3.0248  Napel=   240  Napel_C=  63240
#####                                                              k=82
&&&  masa= 3.0000  J= 3.0234  Napel=  2400  Napel_C=  65640
#####                                                              k=83
&&&  masa= 3.0163  J= 3.2811  Napel=   330  Napel_C=  65970
#####                                                              k=84
&&&  masa= 3.0000  J= 2.9870  Napel=   810  Napel_C=  66780
#####                                                              k=85
&&&  masa= 3.0000  J= 2.4964  Napel=  2925  Napel_C=  69705
#####                                                              k=86
&&&  masa= 3.0000  J= 2.6617  Napel=  2460  Napel_C=  72165
#####                                                              k=87
&&&  masa= 3.0000  J= 2.5207  Napel=  1725  Napel_C=  73890
#####                                                              k=88
&&&  masa= 3.0000  J= 2.4739  Napel=  1335  Napel_C=  75225
#####                                                              k=89
&&&  masa= 3.0002  J= 2.2892  Napel=  3255  Napel_C=  78480
#####                                                              k=90
&&&  masa= 3.0000  J= 2.5089  Napel=   495  Napel_C=  78975
#####                                                              k=91
&&&  masa= 3.0000  J= 2.2988  Napel=   420  Napel_C=  79395
#####                                                              k=92
&&&  masa= 3.0000  J= 2.3155  Napel=   555  Napel_C=  79950
#####                                                              k=93
&&&  masa= 3.0000  J= 2.0411  Napel=  1890  Napel_C=  81840
#####                                                              k=94
&&&  masa= 3.0000  J= 1.9347  Napel=  2250  Napel_C=  84090
#####                                                              k=95
&&&  masa= 3.0000  J= 2.0331  Napel=   435  Napel_C=  84525
#####                                                              k=96
&&&  masa= 3.0000  J= 2.0030  Napel=  2340  Napel_C=  86865
#####                                                              k=97
&&&  masa= 3.0000  J= 1.8679  Napel=  2610  Napel_C=  89475
#####                                                              k=98
&&&  masa= 3.0000  J= 1.8596  Napel=   225  Napel_C=  89700
#####                                                              k=99
&&&  masa= 3.0000  J= 1.7516  Napel=   450  Napel_C=  90150
#####                                                              k=100
&&&  masa= 3.0000  J= 1.7901  Napel=   360  Napel_C=  90510
#####                                                              k=101
&&&  masa= 3.0000  J= 1.6595  Napel=   510  Napel_C=  91020
#####                                                              k=102
&&&  masa= 3.0000  J= 1.5122  Napel=   495  Napel_C=  91515
#####                                                              k=103
&&&  masa= 3.0000  J= 1.4196  Napel=  2445  Napel_C=  93960
#####                                                              k=104
&&&  masa= 3.0000  J= 1.3556  Napel=   750  Napel_C=  94710
#####                                                              k=105
&&&  masa= 3.0000  J= 1.2966  Napel=   225  Napel_C=  94935
#####                                                              k=106
&&&  masa= 3.0000  J= 1.1737  Napel=   315  Napel_C=  95250
#####                                                              k=107
&&&  masa= 3.0000  J= 1.1241  Napel=   915  Napel_C=  96165
#####                                                              k=108
&&&  masa= 3.0000  J= 1.0290  Napel=   855  Napel_C=  97020
#####                                                              k=109
&&&  masa= 3.0000  J= 0.9126  Napel=   315  Napel_C=  97335
#####                                                              k=110
&&&  masa= 3.0000  J= 0.8387  Napel=   750  Napel_C=  98085
#####                                                              k=111
&&&  masa= 3.0000  J= 0.7892  Napel=   300  Napel_C=  98385
#####                                                              k=112
&&&  masa= 3.0000  J= 0.7114  Napel=   525  Napel_C=  98910
#####                                                              k=113
&&&  masa= 3.0000  J= 0.6188  Napel=   390  Napel_C=  99300
#####                                                              k=114
&&&  masa= 3.0000  J= 0.5303  Napel=   435  Napel_C=  99735
#####                                                              k=115
&&&  masa= 3.0000  J= 0.4735  Napel=   405  Napel_C= 100140
#####                                                              k=116
&&&  masa= 3.0000  J= 0.3973  Napel=   285  Napel_C= 100425
#####                                                              k=117
&&&  masa= 3.0000  J= 0.2964  Napel=   420  Napel_C= 100845
#####                                                              k=118
&&&  masa= 3.0000  J= 0.1824  Napel=   720  Napel_C= 101565
#####                                                              k=119
&&&  masa= 3.0000  J= 0.1201  Napel=   255  Napel_C= 101820


 Final values for Overall integration using uRHC
&&&  yield mass= 3.0000  Light= 9.2753  Perf Index= 9.2753   NapelAvg=    849 
ijk=
    12
RHC_PSO_PBRJ13
PhotoBioReactor Optimal Control 
Local best: [Plbest,val]=Gen_Plbest_reg(i)
#####                                                              k=0
&&&  masa= 3.0001  J= 9.3274  Napel=   195  Napel_C=    195
#####                                                              k=1
&&&  masa= 3.0030  J= 8.8859  Napel=   300  Napel_C=    495
#####                                                              k=2
&&&  masa= 3.0042  J= 9.1312  Napel=   180  Napel_C=    675
#####                                                              k=3
&&&  masa= 3.0041  J= 8.6836  Napel=   240  Napel_C=    915
#####                                                              k=4
&&&  masa= 3.0028  J= 8.7112  Napel=   255  Napel_C=   1170
#####                                                              k=5
&&&  masa= 3.0022  J= 8.6646  Napel=   165  Napel_C=   1335
#####                                                              k=6
&&&  masa= 3.0125  J= 9.3317  Napel=   360  Napel_C=   1695
#####                                                              k=7
&&&  masa= 3.0000  J= 8.6702  Napel=   180  Napel_C=   1875
#####                                                              k=8
&&&  masa= 3.0011  J= 8.3860  Napel=   195  Napel_C=   2070
#####                                                              k=9
&&&  masa= 3.0000  J= 8.8422  Napel=   540  Napel_C=   2610
#####                                                              k=10
&&&  masa= 3.0023  J= 8.4429  Napel=   195  Napel_C=   2805
#####                                                              k=11
&&&  masa= 3.0107  J= 8.9059  Napel=   345  Napel_C=   3150
#####                                                              k=12
&&&  masa= 3.0032  J= 8.6274  Napel=   180  Napel_C=   3330
#####                                                              k=13
&&&  masa= 3.0001  J= 8.2675  Napel=   390  Napel_C=   3720
#####                                                              k=14
&&&  masa= 3.0153  J= 8.9763  Napel=   135  Napel_C=   3855
#####                                                              k=15
&&&  masa= 3.0002  J= 7.7879  Napel=   195  Napel_C=   4050
#####                                                              k=16
&&&  masa= 3.0001  J= 7.7406  Napel=   525  Napel_C=   4575
#####                                                              k=17
&&&  masa= 3.0004  J= 8.2087  Napel=   180  Napel_C=   4755
#####                                                              k=18
&&&  masa= 3.0000  J= 7.8961  Napel=   825  Napel_C=   5580
#####                                                              k=19
&&&  masa= 3.0021  J= 8.3242  Napel=   180  Napel_C=   5760
#####                                                              k=20
&&&  masa= 3.0235  J= 8.4381  Napel=   195  Napel_C=   5955
#####                                                              k=21
&&&  masa= 3.0036  J= 7.7607  Napel=   225  Napel_C=   6180
#####                                                              k=22
&&&  masa= 3.0007  J= 7.3002  Napel=   255  Napel_C=   6435
#####                                                              k=23
&&&  masa= 3.0015  J= 7.3846  Napel=   135  Napel_C=   6570
#####                                                              k=24
&&&  masa= 3.0000  J= 7.6772  Napel=   540  Napel_C=   7110
#####                                                              k=25
&&&  masa= 3.0017  J= 7.4732  Napel=   210  Napel_C=   7320
#####                                                              k=26
&&&  masa= 3.0002  J= 7.0009  Napel=   360  Napel_C=   7680
#####                                                              k=27
&&&  masa= 3.0067  J= 7.8098  Napel=   135  Napel_C=   7815
#####                                                              k=28
&&&  masa= 3.0019  J= 6.8499  Napel=   240  Napel_C=   8055
#####                                                              k=29
&&&  masa= 3.0075  J= 7.0641  Napel=   180  Napel_C=   8235
#####                                                              k=30
&&&  masa= 3.0014  J= 6.8974  Napel=   240  Napel_C=   8475
#####                                                              k=31
&&&  masa= 3.0038  J= 7.2964  Napel=   195  Napel_C=   8670
#####                                                              k=32
&&&  masa= 3.0000  J= 7.1526  Napel=   765  Napel_C=   9435
#####                                                              k=33
&&&  masa= 3.0000  J= 6.7850  Napel=   870  Napel_C=  10305
#####                                                              k=34
&&&  masa= 3.0000  J= 6.8918  Napel=   915  Napel_C=  11220
#####                                                              k=35
&&&  masa= 3.0004  J= 6.8370  Napel=   255  Napel_C=  11475
#####                                                              k=36
&&&  masa= 3.0000  J= 6.6955  Napel=  1230  Napel_C=  12705
#####                                                              k=37
&&&  masa= 3.0148  J= 6.0267  Napel=   195  Napel_C=  12900
#####                                                              k=38
&&&  masa= 3.0000  J= 6.3383  Napel=   405  Napel_C=  13305
#####                                                              k=39
&&&  masa= 3.0000  J= 6.3008  Napel=   465  Napel_C=  13770
#####                                                              k=40
&&&  masa= 3.0020  J= 6.2920  Napel=   300  Napel_C=  14070
#####                                                              k=41
&&&  masa= 3.0029  J= 6.0696  Napel=   210  Napel_C=  14280
#####                                                              k=42
&&&  masa= 3.0000  J= 5.6582  Napel=   285  Napel_C=  14565
#####                                                              k=43
&&&  masa= 3.0092  J= 5.7387  Napel=   195  Napel_C=  14760
#####                                                              k=44
&&&  masa= 3.0002  J= 6.2195  Napel=   330  Napel_C=  15090
#####                                                              k=45
&&&  masa= 3.0029  J= 5.4521  Napel=   225  Napel_C=  15315
#####                                                              k=46
&&&  masa= 3.0019  J= 5.8490  Napel=   225  Napel_C=  15540
#####                                                              k=47
&&&  masa= 3.0000  J= 5.3867  Napel=   510  Napel_C=  16050
#####                                                              k=48
&&&  masa= 3.0002  J= 5.2945  Napel=  2820  Napel_C=  18870
#####                                                              k=49
&&&  masa= 3.0000  J= 5.6925  Napel=   555  Napel_C=  19425
#####                                                              k=50
&&&  masa= 3.0014  J= 5.2832  Napel=   315  Napel_C=  19740
#####                                                              k=51
&&&  masa= 3.0001  J= 5.6545  Napel=   420  Napel_C=  20160
#####                                                              k=52
&&&  masa= 3.0025  J= 5.3027  Napel=   195  Napel_C=  20355
#####                                                              k=53
&&&  masa= 3.0020  J= 5.0017  Napel=   195  Napel_C=  20550
#####                                                              k=54
&&&  masa= 3.0122  J= 4.8627  Napel=  1185  Napel_C=  21735
#####                                                              k=55
&&&  masa= 3.0000  J= 4.9561  Napel=   345  Napel_C=  22080
#####                                                              k=56
&&&  masa= 3.0135  J= 5.3385  Napel=   135  Napel_C=  22215
#####                                                              k=57
&&&  masa= 3.0001  J= 4.8349  Napel=   165  Napel_C=  22380
#####                                                              k=58
&&&  masa= 3.0109  J= 4.9193  Napel=   165  Napel_C=  22545
#####                                                              k=59
&&&  masa= 3.0005  J= 4.7757  Napel=   270  Napel_C=  22815
#####                                                              k=60
&&&  masa= 3.0000  J= 5.0184  Napel=   900  Napel_C=  23715
#####                                                              k=61
&&&  masa= 3.0013  J= 4.1338  Napel=   255  Napel_C=  23970
#####                                                              k=62
&&&  masa= 3.0001  J= 4.6673  Napel=   210  Napel_C=  24180
#####                                                              k=63
&&&  masa= 3.0000  J= 4.4127  Napel=  1860  Napel_C=  26040
#####                                                              k=64
&&&  masa= 3.0009  J= 4.3853  Napel=   225  Napel_C=  26265
#####                                                              k=65
&&&  masa= 3.0000  J= 4.4126  Napel=   960  Napel_C=  27225
#####                                                              k=66
&&&  masa= 3.0006  J= 4.2822  Napel=   360  Napel_C=  27585
#####                                                              k=67
&&&  masa= 3.0000  J= 3.7583  Napel=  2730  Napel_C=  30315
#####                                                              k=68
&&&  masa= 3.0000  J= 4.4280  Napel=  2445  Napel_C=  32760
#####                                                              k=69
&&&  masa= 3.0000  J= 3.7608  Napel=   855  Napel_C=  33615
#####                                                              k=70
&&&  masa= 3.0000  J= 3.4706  Napel=  2790  Napel_C=  36405
#####                                                              k=71
&&&  masa= 3.0024  J= 3.7326  Napel=   300  Napel_C=  36705
#####                                                              k=72
&&&  masa= 3.0000  J= 3.9656  Napel=   600  Napel_C=  37305
#####                                                              k=73
&&&  masa= 3.0113  J= 3.1886  Napel=  2400  Napel_C=  39705
#####                                                              k=74
&&&  masa= 3.0000  J= 3.5167  Napel=   855  Napel_C=  40560
#####                                                              k=75
&&&  masa= 3.0000  J= 3.4957  Napel=  2340  Napel_C=  42900
#####                                                              k=76
&&&  masa= 3.0000  J= 3.4365  Napel=  2265  Napel_C=  45165
#####                                                              k=77
&&&  masa= 3.0000  J= 3.4781  Napel=  1590  Napel_C=  46755
#####                                                              k=78
&&&  masa= 3.0000  J= 2.9194  Napel=  2085  Napel_C=  48840
#####                                                              k=79
&&&  masa= 3.0000  J= 3.0376  Napel=  1590  Napel_C=  50430
#####                                                              k=80
&&&  masa= 3.0000  J= 2.8618  Napel=   405  Napel_C=  50835
#####                                                              k=81
&&&  masa= 3.0000  J= 3.2172  Napel=   765  Napel_C=  51600
#####                                                              k=82
&&&  masa= 3.0000  J= 2.7300  Napel=  1155  Napel_C=  52755
#####                                                              k=83
&&&  masa= 3.0000  J= 2.5561  Napel=  1980  Napel_C=  54735
#####                                                              k=84
&&&  masa= 3.0000  J= 2.7456  Napel=  2190  Napel_C=  56925
#####                                                              k=85
&&&  masa= 3.0000  J= 2.8298  Napel=  1035  Napel_C=  57960
#####                                                              k=86
&&&  masa= 3.0000  J= 2.4698  Napel=   570  Napel_C=  58530
#####                                                              k=87
&&&  masa= 3.0191  J= 2.6060  Napel=   180  Napel_C=  58710
#####                                                              k=88
&&&  masa= 3.0000  J= 2.2875  Napel=  2520  Napel_C=  61230
#####                                                              k=89
&&&  masa= 3.0000  J= 2.3489  Napel=  2805  Napel_C=  64035
#####                                                              k=90
&&&  masa= 3.0000  J= 2.2228  Napel=  2505  Napel_C=  66540
#####                                                              k=91
&&&  masa= 3.0000  J= 2.2612  Napel=   660  Napel_C=  67200
#####                                                              k=92
&&&  masa= 3.0000  J= 2.0333  Napel=  2025  Napel_C=  69225
#####                                                              k=93
&&&  masa= 3.0000  J= 2.1715  Napel=  1050  Napel_C=  70275
#####                                                              k=94
&&&  masa= 3.0000  J= 2.0616  Napel=   480  Napel_C=  70755
#####                                                              k=95
&&&  masa= 3.0000  J= 1.8428  Napel=  1620  Napel_C=  72375
#####                                                              k=96
&&&  masa= 3.0000  J= 1.9406  Napel=  1050  Napel_C=  73425
#####                                                              k=97
&&&  masa= 3.0000  J= 1.7392  Napel=   555  Napel_C=  73980
#####                                                              k=98
&&&  masa= 3.0000  J= 1.6110  Napel=  2385  Napel_C=  76365
#####                                                              k=99
&&&  masa= 3.0000  J= 1.6424  Napel=   240  Napel_C=  76605
#####                                                              k=100
&&&  masa= 3.0000  J= 1.5550  Napel=   315  Napel_C=  76920
#####                                                              k=101
&&&  masa= 3.0000  J= 1.4680  Napel=   315  Napel_C=  77235
#####                                                              k=102
&&&  masa= 3.0000  J= 1.4087  Napel=   420  Napel_C=  77655
#####                                                              k=103
&&&  masa= 3.0000  J= 1.3160  Napel=  1095  Napel_C=  78750
#####                                                              k=104
&&&  masa= 3.0000  J= 1.2770  Napel=   465  Napel_C=  79215
#####                                                              k=105
&&&  masa= 3.0000  J= 1.1723  Napel=   270  Napel_C=  79485
#####                                                              k=106
&&&  masa= 3.0000  J= 1.1206  Napel=   735  Napel_C=  80220
#####                                                              k=107
&&&  masa= 3.0000  J= 1.0416  Napel=   495  Napel_C=  80715
#####                                                              k=108
&&&  masa= 3.0000  J= 0.9710  Napel=   315  Napel_C=  81030
#####                                                              k=109
&&&  masa= 3.0000  J= 0.8637  Napel=   720  Napel_C=  81750
#####                                                              k=110
&&&  masa= 3.0000  J= 0.7826  Napel=   345  Napel_C=  82095
#####                                                              k=111
&&&  masa= 3.0000  J= 0.6624  Napel=   300  Napel_C=  82395
#####                                                              k=112
&&&  masa= 3.0000  J= 0.5985  Napel=   525  Napel_C=  82920
#####                                                              k=113
&&&  masa= 3.0000  J= 0.5136  Napel=   390  Napel_C=  83310
#####                                                              k=114
&&&  masa= 3.0000  J= 0.4445  Napel=   240  Napel_C=  83550
#####                                                              k=115
&&&  masa= 3.0000  J= 0.3769  Napel=   795  Napel_C=  84345
#####                                                              k=116
&&&  masa= 3.0000  J= 0.3123  Napel=   360  Napel_C=  84705
#####                                                              k=117
&&&  masa= 3.0000  J= 0.2199  Napel=   165  Napel_C=  84870
#####                                                              k=118
&&&  masa= 3.0000  J= 0.1578  Napel=   255  Napel_C=  85125
#####                                                              k=119
&&&  masa= 3.0000  J= 0.0884  Napel=   960  Napel_C=  86085


 Final values for Overall integration using uRHC
&&&  yield mass= 3.0000  Light= 9.3992  Perf Index= 9.3992   NapelAvg=    717 
ijk=
    13
RHC_PSO_PBRJ13
PhotoBioReactor Optimal Control 
Local best: [Plbest,val]=Gen_Plbest_reg(i)
#####                                                              k=0
&&&  masa= 3.0006  J= 9.3809  Napel=   210  Napel_C=    210
#####                                                              k=1
&&&  masa= 3.0020  J= 8.8338  Napel=   195  Napel_C=    405
#####                                                              k=2
&&&  masa= 3.0020  J= 9.5024  Napel=   285  Napel_C=    690
#####                                                              k=3
&&&  masa= 3.0013  J= 9.1383  Napel=   165  Napel_C=    855
#####                                                              k=4
&&&  masa= 3.0122  J= 9.6770  Napel=   195  Napel_C=   1050
#####                                                              k=5
&&&  masa= 3.0409  J= 9.9572  Napel=   285  Napel_C=   1335
#####                                                              k=6
&&&  masa= 3.0552  J= 9.8170  Napel=   195  Napel_C=   1530
#####                                                              k=7
&&&  masa= 3.0163  J= 9.5281  Napel=   195  Napel_C=   1725
#####                                                              k=8
&&&  masa= 3.0029  J= 8.6410  Napel=   345  Napel_C=   2070
#####                                                              k=9
&&&  masa= 3.0032  J= 9.1139  Napel=   255  Napel_C=   2325
#####                                                              k=10
&&&  masa= 3.0014  J= 8.8104  Napel=   240  Napel_C=   2565
#####                                                              k=11
&&&  masa= 3.0050  J= 8.8790  Napel=   300  Napel_C=   2865
#####                                                              k=12
&&&  masa= 3.0162  J= 7.8361  Napel=   195  Napel_C=   3060
#####                                                              k=13
&&&  masa= 3.0099  J= 7.7275  Napel=   330  Napel_C=   3390
#####                                                              k=14
&&&  masa= 3.0017  J= 7.7598  Napel=   195  Napel_C=   3585
#####                                                              k=15
&&&  masa= 3.0137  J= 7.6610  Napel=  2880  Napel_C=   6465
#####                                                              k=16
&&&  masa= 3.0031  J= 8.3439  Napel=   195  Napel_C=   6660
#####                                                              k=17
&&&  masa= 3.0205  J= 8.4377  Napel=   225  Napel_C=   6885
#####                                                              k=18
&&&  masa= 3.0075  J= 9.5156  Napel=   315  Napel_C=   7200
#####                                                              k=19
&&&  masa= 3.0005  J= 8.2257  Napel=   225  Napel_C=   7425
#####                                                              k=20
&&&  masa= 3.0075  J= 8.1703  Napel=   825  Napel_C=   8250
#####                                                              k=21
&&&  masa= 3.0033  J= 8.1765  Napel=   210  Napel_C=   8460
#####                                                              k=22
&&&  masa= 3.0005  J= 7.6267  Napel=   225  Napel_C=   8685
#####                                                              k=23
&&&  masa= 3.0036  J= 7.9126  Napel=   225  Napel_C=   8910
#####                                                              k=24
&&&  masa= 3.0064  J= 6.7365  Napel=  2505  Napel_C=  11415
#####                                                              k=25
&&&  masa= 3.0034  J= 7.3982  Napel=   225  Napel_C=  11640
#####                                                              k=26
&&&  masa= 3.0067  J= 7.0327  Napel=   240  Napel_C=  11880
#####                                                              k=27
&&&  masa= 3.0000  J= 6.8689  Napel=  2430  Napel_C=  14310
#####                                                              k=28
&&&  masa= 3.0061  J= 7.6202  Napel=   315  Napel_C=  14625
#####                                                              k=29
&&&  masa= 3.0008  J= 7.5160  Napel=   240  Napel_C=  14865
#####                                                              k=30
&&&  masa= 3.0009  J= 6.8249  Napel=   225  Napel_C=  15090
#####                                                              k=31
&&&  masa= 3.0021  J= 7.0556  Napel=   240  Napel_C=  15330
#####                                                              k=32
&&&  masa= 3.0003  J= 6.9115  Napel=   225  Napel_C=  15555
#####                                                              k=33
&&&  masa= 3.0001  J= 6.8256  Napel=   435  Napel_C=  15990
#####                                                              k=34
&&&  masa= 3.0118  J= 6.4100  Napel=   360  Napel_C=  16350
#####                                                              k=35
&&&  masa= 3.0000  J= 6.8665  Napel=  1320  Napel_C=  17670
#####                                                              k=36
&&&  masa= 3.0011  J= 6.5378  Napel=   210  Napel_C=  17880
#####                                                              k=37
&&&  masa= 3.0028  J= 6.8356  Napel=   225  Napel_C=  18105
#####                                                              k=38
&&&  masa= 3.0000  J= 6.1265  Napel=   900  Napel_C=  19005
#####                                                              k=39
&&&  masa= 3.0000  J= 5.8070  Napel=   690  Napel_C=  19695
#####                                                              k=40
&&&  masa= 3.0001  J= 6.1578  Napel=   315  Napel_C=  20010
#####                                                              k=41
&&&  masa= 3.0011  J= 6.9059  Napel=   345  Napel_C=  20355
#####                                                              k=42
&&&  masa= 3.0022  J= 6.2946  Napel=   150  Napel_C=  20505
#####                                                              k=43
&&&  masa= 3.0002  J= 6.0859  Napel=   210  Napel_C=  20715
#####                                                              k=44
&&&  masa= 3.0017  J= 5.8121  Napel=   240  Napel_C=  20955
#####                                                              k=45
&&&  masa= 3.0012  J= 6.0105  Napel=   195  Napel_C=  21150
#####                                                              k=46
&&&  masa= 3.0000  J= 4.9748  Napel=  2805  Napel_C=  23955
#####                                                              k=47
&&&  masa= 3.0032  J= 6.1426  Napel=   240  Napel_C=  24195
#####                                                              k=48
&&&  masa= 3.0002  J= 5.2095  Napel=  2475  Napel_C=  26670
#####                                                              k=49
&&&  masa= 3.0011  J= 5.8582  Napel=   225  Napel_C=  26895
#####                                                              k=50
&&&  masa= 3.0000  J= 5.6053  Napel=  2445  Napel_C=  29340
#####                                                              k=51
&&&  masa= 3.0111  J= 5.6185  Napel=   120  Napel_C=  29460
#####                                                              k=52
&&&  masa= 3.0000  J= 5.4978  Napel=   915  Napel_C=  30375
#####                                                              k=53
&&&  masa= 3.0017  J= 4.9808  Napel=  3000  Napel_C=  33375
#####                                                              k=54
&&&  masa= 3.0006  J= 4.9598  Napel=   240  Napel_C=  33615
#####                                                              k=55
&&&  masa= 3.0000  J= 4.8343  Napel=   495  Napel_C=  34110
#####                                                              k=56
&&&  masa= 3.0000  J= 4.7709  Napel=  2850  Napel_C=  36960
#####                                                              k=57
&&&  masa= 3.0010  J= 5.2338  Napel=   240  Napel_C=  37200
#####                                                              k=58
&&&  masa= 3.0001  J= 4.8353  Napel=   330  Napel_C=  37530
#####                                                              k=59
&&&  masa= 3.0001  J= 4.7931  Napel=   375  Napel_C=  37905
#####                                                              k=60
&&&  masa= 3.0000  J= 4.8486  Napel=   300  Napel_C=  38205
#####                                                              k=61
&&&  masa= 3.0001  J= 4.7193  Napel=   240  Napel_C=  38445
#####                                                              k=62
&&&  masa= 3.0000  J= 4.6664  Napel=   525  Napel_C=  38970
#####                                                              k=63
&&&  masa= 3.0000  J= 4.1371  Napel=   615  Napel_C=  39585
#####                                                              k=64
&&&  masa= 3.0035  J= 4.1252  Napel=   435  Napel_C=  40020
#####                                                              k=65
&&&  masa= 3.0000  J= 4.5137  Napel=   795  Napel_C=  40815
#####                                                              k=66
&&&  masa= 3.0000  J= 4.3480  Napel=  1350  Napel_C=  42165
#####                                                              k=67
&&&  masa= 3.0000  J= 4.0225  Napel=  1050  Napel_C=  43215
#####                                                              k=68
&&&  masa= 3.0000  J= 4.2103  Napel=   330  Napel_C=  43545
#####                                                              k=69
&&&  masa= 3.0000  J= 3.7175  Napel=  1080  Napel_C=  44625
#####                                                              k=70
&&&  masa= 3.0001  J= 4.1026  Napel=   375  Napel_C=  45000
#####                                                              k=71
&&&  masa= 3.0001  J= 3.7975  Napel=  2370  Napel_C=  47370
#####                                                              k=72
&&&  masa= 3.0001  J= 3.7476  Napel=  2250  Napel_C=  49620
#####                                                              k=73
&&&  masa= 3.0001  J= 3.7441  Napel=   330  Napel_C=  49950
#####                                                              k=74
&&&  masa= 3.0000  J= 3.5448  Napel=   495  Napel_C=  50445
#####                                                              k=75
&&&  masa= 3.0000  J= 3.5083  Napel=  2205  Napel_C=  52650
#####                                                              k=76
&&&  masa= 3.0000  J= 3.6569  Napel=   420  Napel_C=  53070
#####                                                              k=77
&&&  masa= 3.0000  J= 3.3818  Napel=   435  Napel_C=  53505
#####                                                              k=78
&&&  masa= 3.0265  J= 3.2888  Napel=  2550  Napel_C=  56055
#####                                                              k=79
&&&  masa= 3.0000  J= 3.1583  Napel=   345  Napel_C=  56400
#####                                                              k=80
&&&  masa= 3.0104  J= 3.0654  Napel=  3810  Napel_C=  60210
#####                                                              k=81
&&&  masa= 3.0000  J= 3.3522  Napel=  2700  Napel_C=  62910
#####                                                              k=82
&&&  masa= 3.0000  J= 3.0976  Napel=   435  Napel_C=  63345
#####                                                              k=83
&&&  masa= 3.0000  J= 3.0436  Napel=  2250  Napel_C=  65595
#####                                                              k=84
&&&  masa= 3.0000  J= 3.1225  Napel=   315  Napel_C=  65910
#####                                                              k=85
&&&  masa= 3.0002  J= 3.1642  Napel=   210  Napel_C=  66120
#####                                                              k=86
&&&  masa= 3.0000  J= 2.7927  Napel=   255  Napel_C=  66375
#####                                                              k=87
&&&  masa= 3.0000  J= 2.7082  Napel=  2865  Napel_C=  69240
#####                                                              k=88
&&&  masa= 3.0000  J= 2.6735  Napel=   615  Napel_C=  69855
#####                                                              k=89
&&&  masa= 3.0000  J= 2.6879  Napel=  2385  Napel_C=  72240
#####                                                              k=90
&&&  masa= 3.0000  J= 2.6593  Napel=   525  Napel_C=  72765
#####                                                              k=91
&&&  masa= 3.0000  J= 2.5941  Napel=   435  Napel_C=  73200
#####                                                              k=92
&&&  masa= 3.0000  J= 2.4538  Napel=   465  Napel_C=  73665
#####                                                              k=93
&&&  masa= 3.0000  J= 2.3732  Napel=   405  Napel_C=  74070
#####                                                              k=94
&&&  masa= 3.0001  J= 2.2382  Napel=   225  Napel_C=  74295
#####                                                              k=95
&&&  masa= 3.0000  J= 1.9669  Napel=  2460  Napel_C=  76755
#####                                                              k=96
&&&  masa= 3.0000  J= 2.0558  Napel=   510  Napel_C=  77265
#####                                                              k=97
&&&  masa= 3.0000  J= 1.9776  Napel=   315  Napel_C=  77580
#####                                                              k=98
&&&  masa= 3.0000  J= 2.0226  Napel=   705  Napel_C=  78285
#####                                                              k=99
&&&  masa= 3.0000  J= 1.9421  Napel=   705  Napel_C=  78990
#####                                                              k=100
&&&  masa= 3.0000  J= 1.8108  Napel=   930  Napel_C=  79920
#####                                                              k=101
&&&  masa= 3.0000  J= 1.7959  Napel=   600  Napel_C=  80520
#####                                                              k=102
&&&  masa= 3.0000  J= 1.5641  Napel=   285  Napel_C=  80805
#####                                                              k=103
&&&  masa= 3.0000  J= 1.5026  Napel=   495  Napel_C=  81300
#####                                                              k=104
&&&  masa= 3.0000  J= 1.4964  Napel=   690  Napel_C=  81990
#####                                                              k=105
&&&  masa= 3.0000  J= 1.3824  Napel=   480  Napel_C=  82470
#####                                                              k=106
&&&  masa= 3.0000  J= 1.2168  Napel=   405  Napel_C=  82875
#####                                                              k=107
&&&  masa= 3.0000  J= 1.0739  Napel=   390  Napel_C=  83265
#####                                                              k=108
&&&  masa= 3.0000  J= 0.9793  Napel=   375  Napel_C=  83640
#####                                                              k=109
&&&  masa= 3.0000  J= 0.9973  Napel=   390  Napel_C=  84030
#####                                                              k=110
&&&  masa= 3.0000  J= 0.8135  Napel=   330  Napel_C=  84360
#####                                                              k=111
&&&  masa= 3.0000  J= 0.7406  Napel=   450  Napel_C=  84810
#####                                                              k=112
&&&  masa= 3.0000  J= 0.6372  Napel=   450  Napel_C=  85260
#####                                                              k=113
&&&  masa= 3.0000  J= 0.5747  Napel=   405  Napel_C=  85665
#####                                                              k=114
&&&  masa= 3.0000  J= 0.4640  Napel=   450  Napel_C=  86115
#####                                                              k=115
&&&  masa= 3.0000  J= 0.3817  Napel=   270  Napel_C=  86385
#####                                                              k=116
&&&  masa= 3.0000  J= 0.3177  Napel=   615  Napel_C=  87000
#####                                                              k=117
&&&  masa= 3.0000  J= 0.2214  Napel=   600  Napel_C=  87600
#####                                                              k=118
&&&  masa= 3.0000  J= 0.1519  Napel=   345  Napel_C=  87945
#####                                                              k=119
&&&  masa= 3.0000  J= 0.0795  Napel=   705  Napel_C=  88650


 Final values for Overall integration using uRHC
&&&  yield mass= 3.0000  Light= 9.2007  Perf Index= 9.2007   NapelAvg=    739 
ijk=
    14
RHC_PSO_PBRJ13
PhotoBioReactor Optimal Control 
Local best: [Plbest,val]=Gen_Plbest_reg(i)
#####                                                              k=0
&&&  masa= 3.0001  J= 9.3623  Napel=   315  Napel_C=    315
#####                                                              k=1
&&&  masa= 3.0063  J= 9.7362  Napel=   300  Napel_C=    615
#####                                                              k=2
&&&  masa= 3.0000  J= 9.7100  Napel=   795  Napel_C=   1410
#####                                                              k=3
&&&  masa= 3.0001  J= 9.0166  Napel=   345  Napel_C=   1755
#####                                                              k=4
&&&  masa= 3.0002  J= 9.3651  Napel=   180  Napel_C=   1935
#####                                                              k=5
&&&  masa= 3.0003  J= 9.4556  Napel=   225  Napel_C=   2160
#####                                                              k=6
&&&  masa= 3.0007  J= 8.8362  Napel=   270  Napel_C=   2430
#####                                                              k=7
&&&  masa= 3.0018  J= 9.4140  Napel=   180  Napel_C=   2610
#####                                                              k=8
&&&  masa= 3.0063  J= 8.5296  Napel=   225  Napel_C=   2835
#####                                                              k=9
&&&  masa= 3.0006  J= 8.5878  Napel=   270  Napel_C=   3105
#####                                                              k=10
&&&  masa= 3.0039  J= 8.6820  Napel=   285  Napel_C=   3390
#####                                                              k=11
&&&  masa= 3.0048  J= 8.9823  Napel=   330  Napel_C=   3720
#####                                                              k=12
&&&  masa= 3.0000  J= 8.7196  Napel=   750  Napel_C=   4470
#####                                                              k=13
&&&  masa= 3.0037  J= 7.9418  Napel=   225  Napel_C=   4695
#####                                                              k=14
&&&  masa= 3.0001  J= 8.1226  Napel=   330  Napel_C=   5025
#####                                                              k=15
&&&  masa= 3.0153  J= 8.6470  Napel=   195  Napel_C=   5220
#####                                                              k=16
&&&  masa= 3.0014  J= 8.2869  Napel=   255  Napel_C=   5475
#####                                                              k=17
&&&  masa= 3.0000  J= 8.1904  Napel=  1500  Napel_C=   6975
#####                                                              k=18
&&&  masa= 3.0013  J= 7.8779  Napel=   840  Napel_C=   7815
#####                                                              k=19
&&&  masa= 3.0009  J= 8.3752  Napel=   240  Napel_C=   8055
#####                                                              k=20
&&&  masa= 3.0035  J= 8.3412  Napel=   330  Napel_C=   8385
#####                                                              k=21
&&&  masa= 3.0016  J= 7.5788  Napel=   195  Napel_C=   8580
#####                                                              k=22
&&&  masa= 3.0033  J= 7.9705  Napel=   225  Napel_C=   8805
#####                                                              k=23
&&&  masa= 3.0129  J= 8.0636  Napel=   225  Napel_C=   9030
#####                                                              k=24
&&&  masa= 3.0000  J= 7.6905  Napel=   330  Napel_C=   9360
#####                                                              k=25
&&&  masa= 3.0001  J= 7.4430  Napel=   435  Napel_C=   9795
#####                                                              k=26
&&&  masa= 3.0002  J= 7.0685  Napel=   405  Napel_C=  10200
#####                                                              k=27
&&&  masa= 3.0000  J= 7.4939  Napel=  2220  Napel_C=  12420
#####                                                              k=28
&&&  masa= 3.0000  J= 7.3847  Napel=   885  Napel_C=  13305
#####                                                              k=29
&&&  masa= 3.0003  J= 7.1243  Napel=   180  Napel_C=  13485
#####                                                              k=30
&&&  masa= 3.0000  J= 6.6404  Napel=   480  Napel_C=  13965
#####                                                              k=31
&&&  masa= 3.0016  J= 6.9410  Napel=   195  Napel_C=  14160
#####                                                              k=32
&&&  masa= 3.0014  J= 6.6391  Napel=   375  Napel_C=  14535
#####                                                              k=33
&&&  masa= 3.0000  J= 6.9931  Napel=  1260  Napel_C=  15795
#####                                                              k=34
&&&  masa= 3.0001  J= 6.3231  Napel=   300  Napel_C=  16095
#####                                                              k=35
&&&  masa= 3.0013  J= 6.9033  Napel=   210  Napel_C=  16305
#####                                                              k=36
&&&  masa= 3.0017  J= 6.7814  Napel=   330  Napel_C=  16635
#####                                                              k=37
&&&  masa= 3.0230  J= 7.1538  Napel=   255  Napel_C=  16890
#####                                                              k=38
&&&  masa= 3.0000  J= 6.3672  Napel=  1860  Napel_C=  18750
#####                                                              k=39
&&&  masa= 3.0005  J= 6.1380  Napel=   240  Napel_C=  18990
#####                                                              k=40
&&&  masa= 3.0000  J= 6.3608  Napel=   690  Napel_C=  19680
#####                                                              k=41
&&&  masa= 3.0001  J= 6.3324  Napel=   465  Napel_C=  20145
#####                                                              k=42
&&&  masa= 3.0026  J= 5.5117  Napel=   300  Napel_C=  20445
#####                                                              k=43
&&&  masa= 3.0000  J= 5.9547  Napel=   255  Napel_C=  20700
#####                                                              k=44
&&&  masa= 3.0010  J= 6.0171  Napel=   150  Napel_C=  20850
#####                                                              k=45
&&&  masa= 3.0000  J= 6.0194  Napel=   390  Napel_C=  21240
#####                                                              k=46
&&&  masa= 3.0000  J= 5.9417  Napel=  1950  Napel_C=  23190
#####                                                              k=47
&&&  masa= 3.0000  J= 5.3737  Napel=   420  Napel_C=  23610
#####                                                              k=48
&&&  masa= 3.0071  J= 5.0338  Napel=   525  Napel_C=  24135
#####                                                              k=49
&&&  masa= 3.0000  J= 5.3372  Napel=   495  Napel_C=  24630
#####                                                              k=50
&&&  masa= 3.0000  J= 5.6079  Napel=  1275  Napel_C=  25905
#####                                                              k=51
&&&  masa= 3.0000  J= 5.4548  Napel=   360  Napel_C=  26265
#####                                                              k=52
&&&  masa= 3.0000  J= 5.4670  Napel=  2430  Napel_C=  28695
#####                                                              k=53
&&&  masa= 3.0001  J= 5.1556  Napel=   750  Napel_C=  29445
#####                                                              k=54
&&&  masa= 3.0000  J= 5.2017  Napel=   345  Napel_C=  29790
#####                                                              k=55
&&&  masa= 3.0009  J= 5.0402  Napel=   660  Napel_C=  30450
#####                                                              k=56
&&&  masa= 3.0000  J= 4.9869  Napel=  1860  Napel_C=  32310
#####                                                              k=57
&&&  masa= 3.0004  J= 4.4741  Napel=  2565  Napel_C=  34875
#####                                                              k=58
&&&  masa= 3.0000  J= 4.8254  Napel=  2100  Napel_C=  36975
#####                                                              k=59
&&&  masa= 3.0000  J= 5.1604  Napel=   585  Napel_C=  37560
#####                                                              k=60
&&&  masa= 3.0000  J= 4.6535  Napel=   585  Napel_C=  38145
#####                                                              k=61
&&&  masa= 3.0005  J= 4.7525  Napel=   240  Napel_C=  38385
#####                                                              k=62
&&&  masa= 3.0000  J= 4.6187  Napel=  1995  Napel_C=  40380
#####                                                              k=63
&&&  masa= 3.0000  J= 4.5030  Napel=  2100  Napel_C=  42480
#####                                                              k=64
&&&  masa= 3.0000  J= 4.6654  Napel=   810  Napel_C=  43290
#####                                                              k=65
&&&  masa= 3.0023  J= 4.2406  Napel=   120  Napel_C=  43410
#####                                                              k=66
&&&  masa= 3.0000  J= 3.9998  Napel=   540  Napel_C=  43950
#####                                                              k=67
&&&  masa= 3.0000  J= 3.8754  Napel=   570  Napel_C=  44520
#####                                                              k=68
&&&  masa= 3.0000  J= 3.8902  Napel=  2625  Napel_C=  47145
#####                                                              k=69
&&&  masa= 3.0128  J= 3.8183  Napel=  1905  Napel_C=  49050
#####                                                              k=70
&&&  masa= 3.0000  J= 4.0666  Napel=   375  Napel_C=  49425
#####                                                              k=71
&&&  masa= 3.0000  J= 3.5965  Napel=  2475  Napel_C=  51900
#####                                                              k=72
&&&  masa= 3.0001  J= 3.4770  Napel=   465  Napel_C=  52365
#####                                                              k=73
&&&  masa= 3.0000  J= 3.5479  Napel=   870  Napel_C=  53235
#####                                                              k=74
&&&  masa= 3.0012  J= 3.4744  Napel=  2850  Napel_C=  56085
#####                                                              k=75
&&&  masa= 3.0000  J= 3.6173  Napel=  2610  Napel_C=  58695
#####                                                              k=76
&&&  masa= 3.0000  J= 3.5241  Napel=   795  Napel_C=  59490
#####                                                              k=77
&&&  masa= 3.0015  J= 3.5563  Napel=   210  Napel_C=  59700
#####                                                              k=78
&&&  masa= 3.0000  J= 3.1848  Napel=   780  Napel_C=  60480
#####                                                              k=79
&&&  masa= 3.0000  J= 3.2883  Napel=   555  Napel_C=  61035
#####                                                              k=80
&&&  masa= 3.0000  J= 3.0907  Napel=  1680  Napel_C=  62715
#####                                                              k=81
&&&  masa= 3.0000  J= 3.1813  Napel=   645  Napel_C=  63360
#####                                                              k=82
&&&  masa= 3.0000  J= 2.6200  Napel=  2130  Napel_C=  65490
#####                                                              k=83
&&&  masa= 3.0000  J= 2.9309  Napel=   480  Napel_C=  65970
#####                                                              k=84
&&&  masa= 3.0000  J= 2.8863  Napel=  1155  Napel_C=  67125
#####                                                              k=85
&&&  masa= 3.0000  J= 2.5192  Napel=  2715  Napel_C=  69840
#####                                                              k=86
&&&  masa= 3.0000  J= 2.4657  Napel=  2745  Napel_C=  72585
#####                                                              k=87
&&&  masa= 3.0000  J= 2.1834  Napel=  2895  Napel_C=  75480
#####                                                              k=88
&&&  masa= 3.0000  J= 2.2571  Napel=  2550  Napel_C=  78030
#####                                                              k=89
&&&  masa= 3.0000  J= 2.3249  Napel=   525  Napel_C=  78555
#####                                                              k=90
&&&  masa= 3.0000  J= 2.3107  Napel=   270  Napel_C=  78825
#####                                                              k=91
&&&  masa= 3.0001  J= 2.2284  Napel=   330  Napel_C=  79155
#####                                                              k=92
&&&  masa= 3.0000  J= 2.1011  Napel=   225  Napel_C=  79380
#####                                                              k=93
&&&  masa= 3.0000  J= 2.0357  Napel=   765  Napel_C=  80145
#####                                                              k=94
&&&  masa= 3.0000  J= 1.8926  Napel=  2490  Napel_C=  82635
#####                                                              k=95
&&&  masa= 3.0000  J= 1.7775  Napel=  2400  Napel_C=  85035
#####                                                              k=96
&&&  masa= 3.0000  J= 1.7014  Napel=  2340  Napel_C=  87375
#####                                                              k=97
&&&  masa= 3.0000  J= 1.6257  Napel=  1905  Napel_C=  89280
#####                                                              k=98
&&&  masa= 3.0000  J= 1.8101  Napel=   615  Napel_C=  89895
#####                                                              k=99
&&&  masa= 3.0000  J= 1.5034  Napel=  1365  Napel_C=  91260
#####                                                              k=100
&&&  masa= 3.0000  J= 1.5342  Napel=   270  Napel_C=  91530
#####                                                              k=101
&&&  masa= 3.0000  J= 1.4035  Napel=   630  Napel_C=  92160
#####                                                              k=102
&&&  masa= 3.0000  J= 1.3336  Napel=   690  Napel_C=  92850
#####                                                              k=103
&&&  masa= 3.0000  J= 1.2350  Napel=   645  Napel_C=  93495
#####                                                              k=104
&&&  masa= 3.0000  J= 1.1994  Napel=   405  Napel_C=  93900
#####                                                              k=105
&&&  masa= 3.0000  J= 1.1787  Napel=   570  Napel_C=  94470
#####                                                              k=106
&&&  masa= 3.0000  J= 1.0215  Napel=   465  Napel_C=  94935
#####                                                              k=107
&&&  masa= 3.0000  J= 0.9741  Napel=   930  Napel_C=  95865
#####                                                              k=108
&&&  masa= 3.0000  J= 0.8857  Napel=   495  Napel_C=  96360
#####                                                              k=109
&&&  masa= 3.0000  J= 0.8125  Napel=   525  Napel_C=  96885
#####                                                              k=110
&&&  masa= 3.0000  J= 0.7661  Napel=   480  Napel_C=  97365
#####                                                              k=111
&&&  masa= 3.0000  J= 0.6954  Napel=   300  Napel_C=  97665
#####                                                              k=112
&&&  masa= 3.0000  J= 0.6104  Napel=   300  Napel_C=  97965
#####                                                              k=113
&&&  masa= 3.0000  J= 0.5302  Napel=   270  Napel_C=  98235
#####                                                              k=114
&&&  masa= 3.0000  J= 0.4493  Napel=   270  Napel_C=  98505
#####                                                              k=115
&&&  masa= 3.0000  J= 0.4022  Napel=   405  Napel_C=  98910
#####                                                              k=116
&&&  masa= 3.0000  J= 0.3089  Napel=   300  Napel_C=  99210
#####                                                              k=117
&&&  masa= 3.0000  J= 0.2417  Napel=   525  Napel_C=  99735
#####                                                              k=118
&&&  masa= 3.0000  J= 0.1704  Napel=   435  Napel_C= 100170
#####                                                              k=119
&&&  masa= 3.0000  J= 0.0849  Napel=   615  Napel_C= 100785


 Final values for Overall integration using uRHC
&&&  yield mass= 3.0000  Light= 9.2302  Perf Index= 9.2302   NapelAvg=    840 
ijk=
    15
RHC_PSO_PBRJ13
PhotoBioReactor Optimal Control 
Local best: [Plbest,val]=Gen_Plbest_reg(i)
#####                                                              k=0
&&&  masa= 3.0009  J= 9.3338  Napel=   375  Napel_C=    375
#####                                                              k=1
&&&  masa= 3.0064  J= 9.5778  Napel=   255  Napel_C=    630
#####                                                              k=2
&&&  masa= 3.0040  J= 9.5284  Napel=   195  Napel_C=    825
#####                                                              k=3
&&&  masa= 3.0000  J= 9.6021  Napel=   930  Napel_C=   1755
#####                                                              k=4
&&&  masa= 3.0054  J= 9.3345  Napel=   225  Napel_C=   1980
#####                                                              k=5
&&&  masa= 3.0023  J=10.0323  Napel=   225  Napel_C=   2205
#####                                                              k=6
&&&  masa= 3.0268  J= 9.7409  Napel=   165  Napel_C=   2370
#####                                                              k=7
&&&  masa= 3.0006  J= 8.2510  Napel=   180  Napel_C=   2550
#####                                                              k=8
&&&  masa= 3.0010  J= 7.8227  Napel=   210  Napel_C=   2760
#####                                                              k=9
&&&  masa= 3.0560  J= 9.5874  Napel=   435  Napel_C=   3195
#####                                                              k=10
&&&  masa= 3.0029  J= 8.8421  Napel=   330  Napel_C=   3525
#####                                                              k=11
&&&  masa= 3.0013  J= 8.3959  Napel=   210  Napel_C=   3735
#####                                                              k=12
&&&  masa= 3.0003  J= 8.3036  Napel=   510  Napel_C=   4245
#####                                                              k=13
&&&  masa= 3.0002  J= 8.3634  Napel=   390  Napel_C=   4635
#####                                                              k=14
&&&  masa= 3.0000  J= 7.7509  Napel=  1395  Napel_C=   6030
#####                                                              k=15
&&&  masa= 3.0016  J= 8.0213  Napel=   240  Napel_C=   6270
#####                                                              k=16
&&&  masa= 3.0006  J= 7.6778  Napel=   180  Napel_C=   6450
#####                                                              k=17
&&&  masa= 3.0000  J= 8.2157  Napel=   420  Napel_C=   6870
#####                                                              k=18
&&&  masa= 3.0009  J= 8.0675  Napel=   240  Napel_C=   7110
#####                                                              k=19
&&&  masa= 3.0000  J= 7.9835  Napel=   495  Napel_C=   7605
#####                                                              k=20
&&&  masa= 3.0007  J= 8.7461  Napel=   195  Napel_C=   7800
#####                                                              k=21
&&&  masa= 3.0030  J= 8.2486  Napel=   390  Napel_C=   8190
#####                                                              k=22
&&&  masa= 3.0006  J= 7.2997  Napel=   390  Napel_C=   8580
#####                                                              k=23
&&&  masa= 3.0000  J= 7.7697  Napel=   345  Napel_C=   8925
#####                                                              k=24
&&&  masa= 3.0003  J= 7.6611  Napel=   255  Napel_C=   9180
#####                                                              k=25
&&&  masa= 3.0134  J= 7.9690  Napel=   135  Napel_C=   9315
#####                                                              k=26
&&&  masa= 3.0007  J= 7.3075  Napel=   180  Napel_C=   9495
#####                                                              k=27
&&&  masa= 3.0067  J= 7.7291  Napel=   240  Napel_C=   9735
#####                                                              k=28
&&&  masa= 3.0306  J= 7.6737  Napel=   180  Napel_C=   9915
#####                                                              k=29
&&&  masa= 3.0119  J= 6.7968  Napel=   150  Napel_C=  10065
#####                                                              k=30
&&&  masa= 3.0052  J= 6.7079  Napel=   915  Napel_C=  10980
#####                                                              k=31
&&&  masa= 3.0012  J= 6.5954  Napel=   210  Napel_C=  11190
#####                                                              k=32
&&&  masa= 3.0000  J= 6.8114  Napel=  2625  Napel_C=  13815
#####                                                              k=33
&&&  masa= 3.0032  J= 7.0503  Napel=   315  Napel_C=  14130
#####                                                              k=34
&&&  masa= 3.0016  J= 6.5458  Napel=   285  Napel_C=  14415
#####                                                              k=35
&&&  masa= 3.0019  J= 6.2999  Napel=   270  Napel_C=  14685
#####                                                              k=36
&&&  masa= 3.0072  J= 6.1643  Napel=   225  Napel_C=  14910
#####                                                              k=37
&&&  masa= 3.0002  J= 6.2777  Napel=   210  Napel_C=  15120
#####                                                              k=38
&&&  masa= 3.0033  J= 6.5314  Napel=   300  Napel_C=  15420
#####                                                              k=39
&&&  masa= 3.0001  J= 6.1850  Napel=   180  Napel_C=  15600
#####                                                              k=40
&&&  masa= 3.0002  J= 6.2765  Napel=   330  Napel_C=  15930
#####                                                              k=41
&&&  masa= 3.0002  J= 5.7068  Napel=   210  Napel_C=  16140
#####                                                              k=42
&&&  masa= 3.0000  J= 5.7526  Napel=   360  Napel_C=  16500
#####                                                              k=43
&&&  masa= 3.0000  J= 5.9765  Napel=  2295  Napel_C=  18795
#####                                                              k=44
&&&  masa= 3.0000  J= 6.1632  Napel=   600  Napel_C=  19395
#####                                                              k=45
&&&  masa= 3.0014  J= 6.5138  Napel=   255  Napel_C=  19650
#####                                                              k=46
&&&  masa= 3.0022  J= 5.9411  Napel=   240  Napel_C=  19890
#####                                                              k=47
&&&  masa= 3.0000  J= 5.8979  Napel=   795  Napel_C=  20685
#####                                                              k=48
&&&  masa= 3.0001  J= 5.3855  Napel=   360  Napel_C=  21045
#####                                                              k=49
&&&  masa= 3.0022  J= 5.5130  Napel=  2715  Napel_C=  23760
#####                                                              k=50
&&&  masa= 3.0007  J= 5.6557  Napel=   255  Napel_C=  24015
#####                                                              k=51
&&&  masa= 3.0238  J= 5.8627  Napel=   390  Napel_C=  24405
#####                                                              k=52
&&&  masa= 3.0000  J= 5.0118  Napel=   585  Napel_C=  24990
#####                                                              k=53
&&&  masa= 3.0026  J= 5.4007  Napel=   180  Napel_C=  25170
#####                                                              k=54
&&&  masa= 3.0085  J= 5.3899  Napel=   225  Napel_C=  25395
#####                                                              k=55
&&&  masa= 3.0042  J= 5.4680  Napel=   270  Napel_C=  25665
#####                                                              k=56
&&&  masa= 3.0032  J= 5.4489  Napel=   180  Napel_C=  25845
#####                                                              k=57
&&&  masa= 3.0001  J= 4.9214  Napel=   240  Napel_C=  26085
#####                                                              k=58
&&&  masa= 3.0051  J= 4.2292  Napel=   465  Napel_C=  26550
#####                                                              k=59
&&&  masa= 3.0001  J= 4.6598  Napel=   555  Napel_C=  27105
#####                                                              k=60
&&&  masa= 3.0000  J= 4.7334  Napel=  2325  Napel_C=  29430
#####                                                              k=61
&&&  masa= 3.0070  J= 4.9002  Napel=   180  Napel_C=  29610
#####                                                              k=62
&&&  masa= 3.0000  J= 4.4500  Napel=  2595  Napel_C=  32205
#####                                                              k=63
&&&  masa= 3.0000  J= 4.1819  Napel=   285  Napel_C=  32490
#####                                                              k=64
&&&  masa= 3.0007  J= 4.2665  Napel=   180  Napel_C=  32670
#####                                                              k=65
&&&  masa= 3.0000  J= 4.0066  Napel=  1860  Napel_C=  34530
#####                                                              k=66
&&&  masa= 3.0000  J= 4.1902  Napel=   255  Napel_C=  34785
#####                                                              k=67
&&&  masa= 3.0004  J= 4.1889  Napel=   255  Napel_C=  35040
#####                                                              k=68
&&&  masa= 3.0195  J= 3.9032  Napel=  3480  Napel_C=  38520
#####                                                              k=69
&&&  masa= 3.0009  J= 4.0844  Napel=   390  Napel_C=  38910
#####                                                              k=70
&&&  masa= 3.0000  J= 3.9722  Napel=   885  Napel_C=  39795
#####                                                              k=71
&&&  masa= 3.0000  J= 3.5802  Napel=  2610  Napel_C=  42405
#####                                                              k=72
&&&  masa= 3.0000  J= 3.5811  Napel=   450  Napel_C=  42855
#####                                                              k=73
&&&  masa= 3.0000  J= 3.6129  Napel=  2775  Napel_C=  45630
#####                                                              k=74
&&&  masa= 3.0000  J= 3.3516  Napel=  1770  Napel_C=  47400
#####                                                              k=75
&&&  masa= 3.0000  J= 3.6151  Napel=   465  Napel_C=  47865
#####                                                              k=76
&&&  masa= 3.0000  J= 3.2294  Napel=  1080  Napel_C=  48945
#####                                                              k=77
&&&  masa= 3.0005  J= 3.6752  Napel=   240  Napel_C=  49185
#####                                                              k=78
&&&  masa= 3.0014  J= 3.5952  Napel=   105  Napel_C=  49290
#####                                                              k=79
&&&  masa= 3.0000  J= 3.2756  Napel=   225  Napel_C=  49515
#####                                                              k=80
&&&  masa= 3.0000  J= 2.8512  Napel=   570  Napel_C=  50085
#####                                                              k=81
&&&  masa= 3.0000  J= 3.2897  Napel=  1005  Napel_C=  51090
#####                                                              k=82
&&&  masa= 3.0002  J= 3.0300  Napel=  2745  Napel_C=  53835
#####                                                              k=83
&&&  masa= 3.0004  J= 2.8613  Napel=   270  Napel_C=  54105
#####                                                              k=84
&&&  masa= 3.0000  J= 2.7635  Napel=   390  Napel_C=  54495
#####                                                              k=85
&&&  masa= 3.0000  J= 2.4955  Napel=  2580  Napel_C=  57075
#####                                                              k=86
&&&  masa= 3.0000  J= 2.6789  Napel=   390  Napel_C=  57465
#####                                                              k=87
&&&  masa= 3.0000  J= 2.4906  Napel=  1455  Napel_C=  58920
#####                                                              k=88
&&&  masa= 3.0003  J= 2.2453  Napel=  2340  Napel_C=  61260
#####                                                              k=89
&&&  masa= 3.0003  J= 2.7823  Napel=   435  Napel_C=  61695
#####                                                              k=90
&&&  masa= 3.0000  J= 2.3841  Napel=  1020  Napel_C=  62715
#####                                                              k=91
&&&  masa= 3.0000  J= 1.9770  Napel=   975  Napel_C=  63690
#####                                                              k=92
&&&  masa= 3.0000  J= 2.1902  Napel=   390  Napel_C=  64080
#####                                                              k=93
&&&  masa= 3.0001  J= 2.1713  Napel=   225  Napel_C=  64305
#####                                                              k=94
&&&  masa= 3.0000  J= 2.0068  Napel=   405  Napel_C=  64710
#####                                                              k=95
&&&  masa= 3.0001  J= 1.9422  Napel=   210  Napel_C=  64920
#####                                                              k=96
&&&  masa= 3.0000  J= 1.8649  Napel=   240  Napel_C=  65160
#####                                                              k=97
&&&  masa= 3.0000  J= 1.7993  Napel=  1590  Napel_C=  66750
#####                                                              k=98
&&&  masa= 3.0000  J= 1.7620  Napel=   360  Napel_C=  67110
#####                                                              k=99
&&&  masa= 3.0000  J= 1.6795  Napel=   495  Napel_C=  67605
#####                                                              k=100
&&&  masa= 3.0000  J= 1.5796  Napel=   255  Napel_C=  67860
#####                                                              k=101
&&&  masa= 3.0000  J= 1.5070  Napel=   540  Napel_C=  68400
#####                                                              k=102
&&&  masa= 3.0000  J= 1.5192  Napel=   990  Napel_C=  69390
#####                                                              k=103
&&&  masa= 3.0000  J= 1.3434  Napel=   660  Napel_C=  70050
#####                                                              k=104
&&&  masa= 3.0000  J= 1.2767  Napel=  1920  Napel_C=  71970
#####                                                              k=105
&&&  masa= 3.0000  J= 1.1605  Napel=   300  Napel_C=  72270
#####                                                              k=106
&&&  masa= 3.0000  J= 1.0778  Napel=   525  Napel_C=  72795
#####                                                              k=107
&&&  masa= 3.0000  J= 1.0136  Napel=   315  Napel_C=  73110
#####                                                              k=108
&&&  masa= 3.0000  J= 0.9169  Napel=   480  Napel_C=  73590
#####                                                              k=109
&&&  masa= 3.0000  J= 0.8503  Napel=   405  Napel_C=  73995
#####                                                              k=110
&&&  masa= 3.0000  J= 0.8206  Napel=   435  Napel_C=  74430
#####                                                              k=111
&&&  masa= 3.0000  J= 0.6823  Napel=   510  Napel_C=  74940
#####                                                              k=112
&&&  masa= 3.0000  J= 0.6320  Napel=   675  Napel_C=  75615
#####                                                              k=113
&&&  masa= 3.0000  J= 0.5437  Napel=   420  Napel_C=  76035
#####                                                              k=114
&&&  masa= 3.0000  J= 0.4840  Napel=   630  Napel_C=  76665
#####                                                              k=115
&&&  masa= 3.0000  J= 0.3980  Napel=   255  Napel_C=  76920
#####                                                              k=116
&&&  masa= 3.0000  J= 0.3038  Napel=   345  Napel_C=  77265
#####                                                              k=117
&&&  masa= 3.0000  J= 0.2477  Napel=   300  Napel_C=  77565
#####                                                              k=118
&&&  masa= 3.0000  J= 0.1693  Napel=   450  Napel_C=  78015
#####                                                              k=119
&&&  masa= 3.0000  J= 0.0691  Napel=   465  Napel_C=  78480


 Final values for Overall integration using uRHC
&&&  yield mass= 3.0000  Light= 9.4145  Perf Index= 9.4145   NapelAvg=    654 
ijk=
    16
RHC_PSO_PBRJ13
PhotoBioReactor Optimal Control 
Local best: [Plbest,val]=Gen_Plbest_reg(i)
#####                                                              k=0
&&&  masa= 3.0043  J= 9.0027  Napel=   270  Napel_C=    270
#####                                                              k=1
&&&  masa= 3.0000  J= 9.5081  Napel=   210  Napel_C=    480
#####                                                              k=2
&&&  masa= 3.0027  J= 9.3161  Napel=   315  Napel_C=    795
#####                                                              k=3
&&&  masa= 3.0015  J= 9.9256  Napel=   210  Napel_C=   1005
#####                                                              k=4
&&&  masa= 3.0001  J= 9.1222  Napel=  2940  Napel_C=   3945
#####                                                              k=5
&&&  masa= 3.0030  J= 9.4679  Napel=   255  Napel_C=   4200
#####                                                              k=6
&&&  masa= 3.0000  J= 9.4098  Napel=   450  Napel_C=   4650
#####                                                              k=7
&&&  masa= 3.0060  J= 9.1654  Napel=   195  Napel_C=   4845
#####                                                              k=8
&&&  masa= 3.0003  J= 8.6171  Napel=   360  Napel_C=   5205
#####                                                              k=9
&&&  masa= 3.0224  J= 9.1991  Napel=   240  Napel_C=   5445
#####                                                              k=10
&&&  masa= 3.0094  J= 8.2732  Napel=   165  Napel_C=   5610
#####                                                              k=11
&&&  masa= 3.0013  J= 8.9306  Napel=   240  Napel_C=   5850
#####                                                              k=12
&&&  masa= 3.0028  J= 8.6507  Napel=   240  Napel_C=   6090
#####                                                              k=13
&&&  masa= 3.0000  J= 8.6940  Napel=   780  Napel_C=   6870
#####                                                              k=14
&&&  masa= 3.0018  J= 8.0283  Napel=   330  Napel_C=   7200
#####                                                              k=15
&&&  masa= 3.0002  J= 8.0585  Napel=   285  Napel_C=   7485
#####                                                              k=16
&&&  masa= 3.0004  J= 8.3474  Napel=   270  Napel_C=   7755
#####                                                              k=17
&&&  masa= 3.0005  J= 8.3072  Napel=   210  Napel_C=   7965
#####                                                              k=18
&&&  masa= 3.0063  J= 8.5729  Napel=   225  Napel_C=   8190
#####                                                              k=19
&&&  masa= 3.0097  J= 7.9736  Napel=   210  Napel_C=   8400
#####                                                              k=20
&&&  masa= 3.0002  J= 7.7281  Napel=   255  Napel_C=   8655
#####                                                              k=21
&&&  masa= 3.0006  J= 7.3495  Napel=   195  Napel_C=   8850
#####                                                              k=22
&&&  masa= 3.0001  J= 7.7420  Napel=   405  Napel_C=   9255
#####                                                              k=23
&&&  masa= 3.0027  J= 7.5324  Napel=   195  Napel_C=   9450
#####                                                              k=24
&&&  masa= 3.0147  J= 8.1018  Napel=   315  Napel_C=   9765
#####                                                              k=25
&&&  masa= 3.0000  J= 7.6268  Napel=   480  Napel_C=  10245
#####                                                              k=26
&&&  masa= 3.0143  J= 6.8412  Napel=   210  Napel_C=  10455
#####                                                              k=27
&&&  masa= 3.0014  J= 7.0309  Napel=   180  Napel_C=  10635
#####                                                              k=28
&&&  masa= 3.0023  J= 7.7780  Napel=   180  Napel_C=  10815
#####                                                              k=29
&&&  masa= 3.0071  J= 7.0759  Napel=   255  Napel_C=  11070
#####                                                              k=30
&&&  masa= 3.0018  J= 7.4506  Napel=   270  Napel_C=  11340
#####                                                              k=31
&&&  masa= 3.0029  J= 7.3632  Napel=   270  Napel_C=  11610
#####                                                              k=32
&&&  masa= 3.0066  J= 7.1286  Napel=   195  Napel_C=  11805
#####                                                              k=33
&&&  masa= 3.0001  J= 7.0689  Napel=   240  Napel_C=  12045
#####                                                              k=34
&&&  masa= 3.0003  J= 6.9156  Napel=   270  Napel_C=  12315
#####                                                              k=35
&&&  masa= 3.0020  J= 6.2459  Napel=   195  Napel_C=  12510
#####                                                              k=36
&&&  masa= 3.0003  J= 6.7068  Napel=   225  Napel_C=  12735
#####                                                              k=37
&&&  masa= 3.0010  J= 6.5443  Napel=   195  Napel_C=  12930
#####                                                              k=38
&&&  masa= 3.0000  J= 6.3362  Napel=   420  Napel_C=  13350
#####                                                              k=39
&&&  masa= 3.0000  J= 6.3934  Napel=   510  Napel_C=  13860
#####                                                              k=40
&&&  masa= 3.0017  J= 6.4405  Napel=   195  Napel_C=  14055
#####                                                              k=41
&&&  masa= 3.0001  J= 5.8186  Napel=   540  Napel_C=  14595
#####                                                              k=42
&&&  masa= 3.0030  J= 6.1904  Napel=   210  Napel_C=  14805
#####                                                              k=43
&&&  masa= 3.0008  J= 5.9529  Napel=   135  Napel_C=  14940
#####                                                              k=44
&&&  masa= 3.0000  J= 6.0813  Napel=  2385  Napel_C=  17325
#####                                                              k=45
&&&  masa= 3.0000  J= 5.6506  Napel=   495  Napel_C=  17820
#####                                                              k=46
&&&  masa= 3.0052  J= 5.5635  Napel=   195  Napel_C=  18015
#####                                                              k=47
&&&  masa= 3.0000  J= 5.4758  Napel=   300  Napel_C=  18315
#####                                                              k=48
&&&  masa= 3.0002  J= 5.8770  Napel=   240  Napel_C=  18555
#####                                                              k=49
&&&  masa= 3.0007  J= 5.8988  Napel=   450  Napel_C=  19005
#####                                                              k=50
&&&  masa= 3.0000  J= 5.4920  Napel=  2220  Napel_C=  21225
#####                                                              k=51
&&&  masa= 3.0000  J= 5.3185  Napel=   780  Napel_C=  22005
#####                                                              k=52
&&&  masa= 3.0000  J= 5.5197  Napel=   360  Napel_C=  22365
#####                                                              k=53
&&&  masa= 3.0000  J= 4.8666  Napel=  1200  Napel_C=  23565
#####                                                              k=54
&&&  masa= 3.0005  J= 4.9671  Napel=   270  Napel_C=  23835
#####                                                              k=55
&&&  masa= 3.0001  J= 5.1914  Napel=  1170  Napel_C=  25005
#####                                                              k=56
&&&  masa= 3.0000  J= 5.1630  Napel=   450  Napel_C=  25455
#####                                                              k=57
&&&  masa= 3.0040  J= 5.1276  Napel=   285  Napel_C=  25740
#####                                                              k=58
&&&  masa= 3.0000  J= 4.7432  Napel=  2595  Napel_C=  28335
#####                                                              k=59
&&&  masa= 3.0001  J= 4.2282  Napel=  1650  Napel_C=  29985
#####                                                              k=60
&&&  masa= 3.0009  J= 4.6905  Napel=   210  Napel_C=  30195
#####                                                              k=61
&&&  masa= 3.0000  J= 4.5952  Napel=   945  Napel_C=  31140
#####                                                              k=62
&&&  masa= 3.0000  J= 4.5800  Napel=  2385  Napel_C=  33525
#####                                                              k=63
&&&  masa= 3.0001  J= 4.2548  Napel=   330  Napel_C=  33855
#####                                                              k=64
&&&  masa= 3.0001  J= 4.9456  Napel=   195  Napel_C=  34050
#####                                                              k=65
&&&  masa= 3.0000  J= 4.1945  Napel=  1680  Napel_C=  35730
#####                                                              k=66
&&&  masa= 3.0000  J= 4.1147  Napel=  2355  Napel_C=  38085
#####                                                              k=67
&&&  masa= 3.0087  J= 4.1912  Napel=   180  Napel_C=  38265
#####                                                              k=68
&&&  masa= 3.0000  J= 3.8219  Napel=   900  Napel_C=  39165
#####                                                              k=69
&&&  masa= 3.0000  J= 4.3637  Napel=   735  Napel_C=  39900
#####                                                              k=70
&&&  masa= 3.0000  J= 4.0199  Napel=   615  Napel_C=  40515
#####                                                              k=71
&&&  masa= 3.0000  J= 3.9252  Napel=   915  Napel_C=  41430
#####                                                              k=72
&&&  masa= 3.0002  J= 3.8968  Napel=   300  Napel_C=  41730
#####                                                              k=73
&&&  masa= 3.0000  J= 3.6423  Napel=   795  Napel_C=  42525
#####                                                              k=74
&&&  masa= 3.0002  J= 3.4557  Napel=  2985  Napel_C=  45510
#####                                                              k=75
&&&  masa= 3.0000  J= 3.7372  Napel=  1185  Napel_C=  46695
#####                                                              k=76
&&&  masa= 3.0031  J= 3.6019  Napel=   225  Napel_C=  46920
#####                                                              k=77
&&&  masa= 3.0000  J= 3.4148  Napel=  2715  Napel_C=  49635
#####                                                              k=78
&&&  masa= 3.0001  J= 3.2745  Napel=   270  Napel_C=  49905
#####                                                              k=79
&&&  masa= 3.0000  J= 3.2154  Napel=   465  Napel_C=  50370
#####                                                              k=80
&&&  masa= 3.0000  J= 3.2276  Napel=   510  Napel_C=  50880
#####                                                              k=81
&&&  masa= 3.0000  J= 2.6752  Napel=  2610  Napel_C=  53490
#####                                                              k=82
&&&  masa= 3.0000  J= 2.8985  Napel=  2220  Napel_C=  55710
#####                                                              k=83
&&&  masa= 3.0000  J= 2.7482  Napel=  1095  Napel_C=  56805
#####                                                              k=84
&&&  masa= 3.0000  J= 2.6435  Napel=  1620  Napel_C=  58425
#####                                                              k=85
&&&  masa= 3.0035  J= 2.3112  Napel=  2025  Napel_C=  60450
#####                                                              k=86
&&&  masa= 3.0000  J= 2.3319  Napel=  2220  Napel_C=  62670
#####                                                              k=87
&&&  masa= 3.0000  J= 2.5378  Napel=  1350  Napel_C=  64020
#####                                                              k=88
&&&  masa= 3.0000  J= 2.4888  Napel=   225  Napel_C=  64245
#####                                                              k=89
&&&  masa= 3.0000  J= 2.3622  Napel=   150  Napel_C=  64395
#####                                                              k=90
&&&  masa= 3.0000  J= 2.1690  Napel=  1905  Napel_C=  66300
#####                                                              k=91
&&&  masa= 3.0000  J= 2.2319  Napel=   420  Napel_C=  66720
#####                                                              k=92
&&&  masa= 3.0000  J= 2.3751  Napel=  1395  Napel_C=  68115
#####                                                              k=93
&&&  masa= 3.0000  J= 2.0133  Napel=  2550  Napel_C=  70665
#####                                                              k=94
&&&  masa= 3.0000  J= 1.9710  Napel=  1695  Napel_C=  72360
#####                                                              k=95
&&&  masa= 3.0000  J= 1.9899  Napel=   405  Napel_C=  72765
#####                                                              k=96
&&&  masa= 3.0000  J= 1.7200  Napel=  2565  Napel_C=  75330
#####                                                              k=97
&&&  masa= 3.0000  J= 1.7024  Napel=  1935  Napel_C=  77265
#####                                                              k=98
&&&  masa= 3.0000  J= 1.7077  Napel=   855  Napel_C=  78120
#####                                                              k=99
&&&  masa= 3.0000  J= 1.6187  Napel=   600  Napel_C=  78720
#####                                                              k=100
&&&  masa= 3.0000  J= 1.5847  Napel=   915  Napel_C=  79635
#####                                                              k=101
&&&  masa= 3.0000  J= 1.4630  Napel=   360  Napel_C=  79995
#####                                                              k=102
&&&  masa= 3.0000  J= 1.4311  Napel=   270  Napel_C=  80265
#####                                                              k=103
&&&  masa= 3.0000  J= 1.3492  Napel=   750  Napel_C=  81015
#####                                                              k=104
&&&  masa= 3.0000  J= 1.2369  Napel=   450  Napel_C=  81465
#####                                                              k=105
&&&  masa= 3.0000  J= 1.1977  Napel=  1500  Napel_C=  82965
#####                                                              k=106
&&&  masa= 3.0000  J= 1.1372  Napel=   330  Napel_C=  83295
#####                                                              k=107
&&&  masa= 3.0000  J= 1.0748  Napel=   495  Napel_C=  83790
#####                                                              k=108
&&&  masa= 3.0000  J= 1.0054  Napel=   345  Napel_C=  84135
#####                                                              k=109
&&&  masa= 3.0000  J= 0.8982  Napel=  1200  Napel_C=  85335
#####                                                              k=110
&&&  masa= 3.0000  J= 0.8448  Napel=   465  Napel_C=  85800
#####                                                              k=111
&&&  masa= 3.0000  J= 0.7355  Napel=   405  Napel_C=  86205
#####                                                              k=112
&&&  masa= 3.0000  J= 0.6463  Napel=   345  Napel_C=  86550
#####                                                              k=113
&&&  masa= 3.0000  J= 0.5680  Napel=   285  Napel_C=  86835
#####                                                              k=114
&&&  masa= 3.0000  J= 0.5184  Napel=   330  Napel_C=  87165
#####                                                              k=115
&&&  masa= 3.0000  J= 0.3673  Napel=   495  Napel_C=  87660
#####                                                              k=116
&&&  masa= 3.0000  J= 0.3123  Napel=   240  Napel_C=  87900
#####                                                              k=117
&&&  masa= 3.0000  J= 0.2424  Napel=   525  Napel_C=  88425
#####                                                              k=118
&&&  masa= 3.0000  J= 0.1570  Napel=   285  Napel_C=  88710
#####                                                              k=119
&&&  masa= 3.0000  J= 0.0720  Napel=   750  Napel_C=  89460


 Final values for Overall integration using uRHC
&&&  yield mass= 3.0000  Light= 9.4045  Perf Index= 9.4045   NapelAvg=    746 
ijk=
    17
RHC_PSO_PBRJ13
PhotoBioReactor Optimal Control 
Local best: [Plbest,val]=Gen_Plbest_reg(i)
#####                                                              k=0
&&&  masa= 3.0006  J= 8.9743  Napel=   180  Napel_C=    180
#####                                                              k=1
&&&  masa= 3.0020  J= 9.4548  Napel=   300  Napel_C=    480
#####                                                              k=2
&&&  masa= 3.0032  J= 9.2785  Napel=   210  Napel_C=    690
#####                                                              k=3
&&&  masa= 3.0007  J= 9.0829  Napel=   210  Napel_C=    900
#####                                                              k=4
&&&  masa= 3.0026  J= 8.4003  Napel=   195  Napel_C=   1095
#####                                                              k=5
&&&  masa= 3.0030  J= 9.4528  Napel=   240  Napel_C=   1335
#####                                                              k=6
&&&  masa= 3.0183  J= 9.3663  Napel=   210  Napel_C=   1545
#####                                                              k=7
&&&  masa= 3.0168  J= 9.7715  Napel=   165  Napel_C=   1710
#####                                                              k=8
&&&  masa= 3.0003  J= 8.5302  Napel=   225  Napel_C=   1935
#####                                                              k=9
&&&  masa= 3.0009  J= 8.1366  Napel=   225  Napel_C=   2160
#####                                                              k=10
&&&  masa= 3.0014  J= 8.3409  Napel=   255  Napel_C=   2415
#####                                                              k=11
&&&  masa= 3.0035  J= 8.4104  Napel=   135  Napel_C=   2550
#####                                                              k=12
&&&  masa= 3.0000  J= 8.8664  Napel=   465  Napel_C=   3015
#####                                                              k=13
&&&  masa= 3.0012  J= 8.3829  Napel=   240  Napel_C=   3255
#####                                                              k=14
&&&  masa= 3.0058  J= 8.7146  Napel=   300  Napel_C=   3555
#####                                                              k=15
&&&  masa= 3.0091  J= 8.0576  Napel=   165  Napel_C=   3720
#####                                                              k=16
&&&  masa= 3.0024  J= 8.0427  Napel=   120  Napel_C=   3840
#####                                                              k=17
&&&  masa= 3.0023  J= 8.0546  Napel=   210  Napel_C=   4050
#####                                                              k=18
&&&  masa= 3.0006  J= 7.4982  Napel=   285  Napel_C=   4335
#####                                                              k=19
&&&  masa= 3.0000  J= 7.5483  Napel=   465  Napel_C=   4800
#####                                                              k=20
&&&  masa= 3.0002  J= 7.7177  Napel=   240  Napel_C=   5040
#####                                                              k=21
&&&  masa= 3.0020  J= 7.6592  Napel=   210  Napel_C=   5250
#####                                                              k=22
&&&  masa= 3.0002  J= 7.3731  Napel=   270  Napel_C=   5520
#####                                                              k=23
&&&  masa= 3.0000  J= 7.5985  Napel=   435  Napel_C=   5955
#####                                                              k=24
&&&  masa= 3.0000  J= 7.3340  Napel=   510  Napel_C=   6465
#####                                                              k=25
&&&  masa= 3.0005  J= 7.0704  Napel=   240  Napel_C=   6705
#####                                                              k=26
&&&  masa= 3.0032  J= 7.3430  Napel=   225  Napel_C=   6930
#####                                                              k=27
&&&  masa= 3.0025  J= 7.1030  Napel=   180  Napel_C=   7110
#####                                                              k=28
&&&  masa= 3.0000  J= 7.3171  Napel=   600  Napel_C=   7710
#####                                                              k=29
&&&  masa= 3.0000  J= 7.1941  Napel=   885  Napel_C=   8595
#####                                                              k=30
&&&  masa= 3.0026  J= 7.3007  Napel=   240  Napel_C=   8835
#####                                                              k=31
&&&  masa= 3.0001  J= 7.3734  Napel=   150  Napel_C=   8985
#####                                                              k=32
&&&  masa= 3.0000  J= 6.4133  Napel=  1305  Napel_C=  10290
#####                                                              k=33
&&&  masa= 3.0000  J= 7.2425  Napel=   495  Napel_C=  10785
#####                                                              k=34
&&&  masa= 3.0001  J= 6.9282  Napel=   300  Napel_C=  11085
#####                                                              k=35
&&&  masa= 3.0017  J= 6.7003  Napel=   135  Napel_C=  11220
#####                                                              k=36
&&&  masa= 3.0000  J= 6.6713  Napel=   720  Napel_C=  11940
#####                                                              k=37
&&&  masa= 3.0000  J= 6.6204  Napel=  1290  Napel_C=  13230
#####                                                              k=38
&&&  masa= 3.0016  J= 6.7468  Napel=   255  Napel_C=  13485
#####                                                              k=39
&&&  masa= 3.0000  J= 6.6481  Napel=   435  Napel_C=  13920
#####                                                              k=40
&&&  masa= 3.0010  J= 6.5844  Napel=   195  Napel_C=  14115
#####                                                              k=41
&&&  masa= 3.0320  J= 5.7080  Napel=  2685  Napel_C=  16800
#####                                                              k=42
&&&  masa= 3.0009  J= 5.8038  Napel=   345  Napel_C=  17145
#####                                                              k=43
&&&  masa= 3.0021  J= 6.2557  Napel=   180  Napel_C=  17325
#####                                                              k=44
&&&  masa= 3.0027  J= 5.5452  Napel=   210  Napel_C=  17535
#####                                                              k=45
&&&  masa= 3.0000  J= 5.7039  Napel=   600  Napel_C=  18135
#####                                                              k=46
&&&  masa= 3.0007  J= 6.1556  Napel=   195  Napel_C=  18330
#####                                                              k=47
&&&  masa= 3.0009  J= 5.6050  Napel=  2895  Napel_C=  21225
#####                                                              k=48
&&&  masa= 3.0006  J= 5.6421  Napel=   375  Napel_C=  21600
#####                                                              k=49
&&&  masa= 3.0152  J= 5.2394  Napel=   345  Napel_C=  21945
#####                                                              k=50
&&&  masa= 3.0000  J= 5.4582  Napel=  2280  Napel_C=  24225
#####                                                              k=51
&&&  masa= 3.0010  J= 5.5610  Napel=   405  Napel_C=  24630
#####                                                              k=52
&&&  masa= 3.0030  J= 4.8643  Napel=   330  Napel_C=  24960
#####                                                              k=53
&&&  masa= 3.0006  J= 5.4100  Napel=   270  Napel_C=  25230
#####                                                              k=54
&&&  masa= 3.0002  J= 5.4286  Napel=   270  Napel_C=  25500
#####                                                              k=55
&&&  masa= 3.0000  J= 5.2800  Napel=  1905  Napel_C=  27405
#####                                                              k=56
&&&  masa= 3.0000  J= 4.8420  Napel=  1080  Napel_C=  28485
#####                                                              k=57
&&&  masa= 3.0000  J= 4.6901  Napel=  1020  Napel_C=  29505
#####                                                              k=58
&&&  masa= 3.0000  J= 5.2439  Napel=  2685  Napel_C=  32190
#####                                                              k=59
&&&  masa= 3.0004  J= 4.9651  Napel=   570  Napel_C=  32760
#####                                                              k=60
&&&  masa= 3.0126  J= 5.1279  Napel=   225  Napel_C=  32985
#####                                                              k=61
&&&  masa= 3.0000  J= 4.7214  Napel=  2490  Napel_C=  35475
#####                                                              k=62
&&&  masa= 3.0001  J= 4.6714  Napel=   285  Napel_C=  35760
#####                                                              k=63
&&&  masa= 3.0000  J= 4.0074  Napel=  1965  Napel_C=  37725
#####                                                              k=64
&&&  masa= 3.0000  J= 4.5089  Napel=   795  Napel_C=  38520
#####                                                              k=65
&&&  masa= 3.0000  J= 4.2888  Napel=   270  Napel_C=  38790
#####                                                              k=66
&&&  masa= 3.0010  J= 4.1674  Napel=   315  Napel_C=  39105
#####                                                              k=67
&&&  masa= 3.0000  J= 4.3735  Napel=  1095  Napel_C=  40200
#####                                                              k=68
&&&  masa= 3.0000  J= 4.0660  Napel=   675  Napel_C=  40875
#####                                                              k=69
&&&  masa= 3.0001  J= 3.9613  Napel=  2700  Napel_C=  43575
#####                                                              k=70
&&&  masa= 3.0000  J= 3.6769  Napel=  2400  Napel_C=  45975
#####                                                              k=71
&&&  masa= 3.0000  J= 3.8064  Napel=  2445  Napel_C=  48420
#####                                                              k=72
&&&  masa= 3.0000  J= 4.0207  Napel=   630  Napel_C=  49050
#####                                                              k=73
&&&  masa= 3.0000  J= 3.5274  Napel=  1695  Napel_C=  50745
#####                                                              k=74
&&&  masa= 3.0000  J= 3.4730  Napel=   900  Napel_C=  51645
#####                                                              k=75
&&&  masa= 3.0000  J= 3.5885  Napel=  1005  Napel_C=  52650
#####                                                              k=76
&&&  masa= 3.0000  J= 3.3936  Napel=   630  Napel_C=  53280
#####                                                              k=77
&&&  masa= 3.0000  J= 3.4198  Napel=   345  Napel_C=  53625
#####                                                              k=78
&&&  masa= 3.0000  J= 3.3587  Napel=   420  Napel_C=  54045
#####                                                              k=79
&&&  masa= 3.0000  J= 2.9694  Napel=   435  Napel_C=  54480
#####                                                              k=80
&&&  masa= 3.0001  J= 2.7966  Napel=  2820  Napel_C=  57300
#####                                                              k=81
&&&  masa= 3.0000  J= 3.0303  Napel=  1470  Napel_C=  58770
#####                                                              k=82
&&&  masa= 3.0000  J= 2.7818  Napel=  1350  Napel_C=  60120
#####                                                              k=83
&&&  masa= 3.0000  J= 2.7830  Napel=  1455  Napel_C=  61575
#####                                                              k=84
&&&  masa= 3.0000  J= 2.5500  Napel=   555  Napel_C=  62130
#####                                                              k=85
&&&  masa= 3.0014  J= 2.9126  Napel=   375  Napel_C=  62505
#####                                                              k=86
&&&  masa= 3.0000  J= 2.5527  Napel=  2265  Napel_C=  64770
#####                                                              k=87
&&&  masa= 3.0000  J= 2.6686  Napel=   255  Napel_C=  65025
#####                                                              k=88
&&&  masa= 3.0023  J= 2.1304  Napel=  2085  Napel_C=  67110
#####                                                              k=89
&&&  masa= 3.0000  J= 2.5277  Napel=   735  Napel_C=  67845
#####                                                              k=90
&&&  masa= 3.0000  J= 2.3664  Napel=  1245  Napel_C=  69090
#####                                                              k=91
&&&  masa= 3.0000  J= 2.1180  Napel=  1485  Napel_C=  70575
#####                                                              k=92
&&&  masa= 3.0004  J= 2.0331  Napel=  2385  Napel_C=  72960
#####                                                              k=93
&&&  masa= 3.0000  J= 2.1489  Napel=   375  Napel_C=  73335
#####                                                              k=94
&&&  masa= 3.0000  J= 1.9583  Napel=  1785  Napel_C=  75120
#####                                                              k=95
&&&  masa= 3.0000  J= 2.0046  Napel=   990  Napel_C=  76110
#####                                                              k=96
&&&  masa= 3.0000  J= 1.7521  Napel=  1800  Napel_C=  77910
#####                                                              k=97
&&&  masa= 3.0000  J= 1.6681  Napel=  1875  Napel_C=  79785
#####                                                              k=98
&&&  masa= 3.0000  J= 1.6661  Napel=  2160  Napel_C=  81945
#####                                                              k=99
&&&  masa= 3.0000  J= 1.6555  Napel=   345  Napel_C=  82290
#####                                                              k=100
&&&  masa= 3.0000  J= 1.5719  Napel=   420  Napel_C=  82710
#####                                                              k=101
&&&  masa= 3.0000  J= 1.4667  Napel=   435  Napel_C=  83145
#####                                                              k=102
&&&  masa= 3.0000  J= 1.4178  Napel=   465  Napel_C=  83610
#####                                                              k=103
&&&  masa= 3.0000  J= 1.3437  Napel=   300  Napel_C=  83910
#####                                                              k=104
&&&  masa= 3.0000  J= 1.2737  Napel=   390  Napel_C=  84300
#####                                                              k=105
&&&  masa= 3.0000  J= 1.2114  Napel=   300  Napel_C=  84600
#####                                                              k=106
&&&  masa= 3.0000  J= 1.1111  Napel=   675  Napel_C=  85275
#####                                                              k=107
&&&  masa= 3.0000  J= 1.0375  Napel=   975  Napel_C=  86250
#####                                                              k=108
&&&  masa= 3.0001  J= 0.9744  Napel=   225  Napel_C=  86475
#####                                                              k=109
&&&  masa= 3.0000  J= 0.8707  Napel=   300  Napel_C=  86775
#####                                                              k=110
&&&  masa= 3.0000  J= 0.8376  Napel=   735  Napel_C=  87510
#####                                                              k=111
&&&  masa= 3.0000  J= 0.7155  Napel=   345  Napel_C=  87855
#####                                                              k=112
&&&  masa= 3.0000  J= 0.6859  Napel=   765  Napel_C=  88620
#####                                                              k=113
&&&  masa= 3.0000  J= 0.5623  Napel=   660  Napel_C=  89280
#####                                                              k=114
&&&  masa= 3.0000  J= 0.4905  Napel=   330  Napel_C=  89610
#####                                                              k=115
&&&  masa= 3.0000  J= 0.4509  Napel=   255  Napel_C=  89865
#####                                                              k=116
&&&  masa= 3.0000  J= 0.3120  Napel=   420  Napel_C=  90285
#####                                                              k=117
&&&  masa= 3.0000  J= 0.2616  Napel=   330  Napel_C=  90615
#####                                                              k=118
&&&  masa= 3.0000  J= 0.1895  Napel=   240  Napel_C=  90855
#####                                                              k=119
&&&  masa= 3.0000  J= 0.0813  Napel=   240  Napel_C=  91095


 Final values for Overall integration using uRHC
&&&  yield mass= 3.0000  Light= 9.2029  Perf Index= 9.2029   NapelAvg=    759 
ijk=
    18
RHC_PSO_PBRJ13
PhotoBioReactor Optimal Control 
Local best: [Plbest,val]=Gen_Plbest_reg(i)
#####                                                              k=0
&&&  masa= 3.0004  J= 9.5295  Napel=   165  Napel_C=    165
#####                                                              k=1
&&&  masa= 3.0024  J= 9.3485  Napel=   225  Napel_C=    390
#####                                                              k=2
&&&  masa= 3.0034  J= 9.8154  Napel=   225  Napel_C=    615
#####                                                              k=3
&&&  masa= 3.0004  J= 9.6244  Napel=   300  Napel_C=    915
#####                                                              k=4
&&&  masa= 3.0023  J= 8.9111  Napel=   300  Napel_C=   1215
#####                                                              k=5
&&&  masa= 3.0030  J= 9.1306  Napel=   135  Napel_C=   1350
#####                                                              k=6
&&&  masa= 3.0000  J= 9.1745  Napel=  1635  Napel_C=   2985
#####                                                              k=7
&&&  masa= 3.0091  J= 8.5304  Napel=   165  Napel_C=   3150
#####                                                              k=8
&&&  masa= 3.0154  J= 9.2669  Napel=   315  Napel_C=   3465
#####                                                              k=9
&&&  masa= 3.0007  J= 8.5387  Napel=   300  Napel_C=   3765
#####                                                              k=10
&&&  masa= 3.0001  J= 8.1981  Napel=   240  Napel_C=   4005
#####                                                              k=11
&&&  masa= 3.0044  J= 8.9291  Napel=   195  Napel_C=   4200
#####                                                              k=12
&&&  masa= 3.0119  J= 8.5978  Napel=   195  Napel_C=   4395
#####                                                              k=13
&&&  masa= 3.0019  J= 8.1388  Napel=   225  Napel_C=   4620
#####                                                              k=14
&&&  masa= 3.0066  J= 8.9634  Napel=   180  Napel_C=   4800
#####                                                              k=15
&&&  masa= 3.0235  J= 8.9656  Napel=   225  Napel_C=   5025
#####                                                              k=16
&&&  masa= 3.0056  J= 8.4964  Napel=   270  Napel_C=   5295
#####                                                              k=17
&&&  masa= 3.0007  J= 8.6106  Napel=   225  Napel_C=   5520
#####                                                              k=18
&&&  masa= 3.0000  J= 8.2399  Napel=   645  Napel_C=   6165
#####                                                              k=19
&&&  masa= 3.0070  J= 8.1026  Napel=   150  Napel_C=   6315
#####                                                              k=20
&&&  masa= 3.0028  J= 7.9631  Napel=   360  Napel_C=   6675
#####                                                              k=21
&&&  masa= 3.0000  J= 8.1047  Napel=   630  Napel_C=   7305
#####                                                              k=22
&&&  masa= 3.0003  J= 7.7254  Napel=   300  Napel_C=   7605
#####                                                              k=23
&&&  masa= 3.0002  J= 7.8129  Napel=   345  Napel_C=   7950
#####                                                              k=24
&&&  masa= 3.0018  J= 7.8330  Napel=   330  Napel_C=   8280
#####                                                              k=25
&&&  masa= 3.0009  J= 7.2700  Napel=   120  Napel_C=   8400
#####                                                              k=26
&&&  masa= 3.0000  J= 7.2431  Napel=  2145  Napel_C=  10545
#####                                                              k=27
&&&  masa= 3.0030  J= 6.9489  Napel=   135  Napel_C=  10680
#####                                                              k=28
&&&  masa= 3.0006  J= 7.2589  Napel=   225  Napel_C=  10905
#####                                                              k=29
&&&  masa= 3.0000  J= 7.5050  Napel=  2460  Napel_C=  13365
#####                                                              k=30
&&&  masa= 3.0207  J= 7.5500  Napel=   240  Napel_C=  13605
#####                                                              k=31
&&&  masa= 3.0061  J= 7.5250  Napel=   270  Napel_C=  13875
#####                                                              k=32
&&&  masa= 3.0239  J= 7.3738  Napel=   270  Napel_C=  14145
#####                                                              k=33
&&&  masa= 3.0003  J= 6.6814  Napel=   345  Napel_C=  14490
#####                                                              k=34
&&&  masa= 3.0003  J= 6.7746  Napel=   360  Napel_C=  14850
#####                                                              k=35
&&&  masa= 3.0000  J= 5.9852  Napel=   555  Napel_C=  15405
#####                                                              k=36
&&&  masa= 3.0088  J= 6.1179  Napel=   210  Napel_C=  15615
#####                                                              k=37
&&&  masa= 3.0005  J= 6.2146  Napel=   210  Napel_C=  15825
#####                                                              k=38
&&&  masa= 3.0020  J= 6.0292  Napel=   165  Napel_C=  15990
#####                                                              k=39
&&&  masa= 3.0000  J= 6.4540  Napel=   480  Napel_C=  16470
#####                                                              k=40
&&&  masa= 3.0099  J= 6.9075  Napel=   195  Napel_C=  16665
#####                                                              k=41
&&&  masa= 3.0001  J= 5.9026  Napel=  2415  Napel_C=  19080
#####                                                              k=42
&&&  masa= 3.0003  J= 5.7419  Napel=   495  Napel_C=  19575
#####                                                              k=43
&&&  masa= 3.0008  J= 6.4051  Napel=   195  Napel_C=  19770
#####                                                              k=44
&&&  masa= 3.0000  J= 5.6870  Napel=   195  Napel_C=  19965
#####                                                              k=45
&&&  masa= 3.0162  J= 5.4719  Napel=   150  Napel_C=  20115
#####                                                              k=46
&&&  masa= 3.0098  J= 6.1568  Napel=   270  Napel_C=  20385
#####                                                              k=47
&&&  masa= 3.0222  J= 6.5801  Napel=   180  Napel_C=  20565
#####                                                              k=48
&&&  masa= 3.0000  J= 5.7627  Napel=  1155  Napel_C=  21720
#####                                                              k=49
&&&  masa= 3.0009  J= 5.7527  Napel=   255  Napel_C=  21975
#####                                                              k=50
&&&  masa= 3.0004  J= 5.8819  Napel=   285  Napel_C=  22260
#####                                                              k=51
&&&  masa= 3.0000  J= 5.6735  Napel=  2085  Napel_C=  24345
#####                                                              k=52
&&&  masa= 3.0002  J= 4.9867  Napel=   435  Napel_C=  24780
#####                                                              k=53
&&&  masa= 3.0000  J= 5.3704  Napel=   825  Napel_C=  25605
#####                                                              k=54
&&&  masa= 3.0000  J= 5.4516  Napel=   825  Napel_C=  26430
#####                                                              k=55
&&&  masa= 3.0018  J= 5.0613  Napel=   210  Napel_C=  26640
#####                                                              k=56
&&&  masa= 3.0000  J= 4.7650  Napel=  2100  Napel_C=  28740
#####                                                              k=57
&&&  masa= 3.0000  J= 4.9117  Napel=   420  Napel_C=  29160
#####                                                              k=58
&&&  masa= 3.0000  J= 4.8252  Napel=   345  Napel_C=  29505
#####                                                              k=59
&&&  masa= 3.0000  J= 5.3379  Napel=  1575  Napel_C=  31080
#####                                                              k=60
&&&  masa= 3.0001  J= 4.6205  Napel=   255  Napel_C=  31335
#####                                                              k=61
&&&  masa= 3.0000  J= 4.7612  Napel=   870  Napel_C=  32205
#####                                                              k=62
&&&  masa= 3.0161  J= 4.0474  Napel=  2280  Napel_C=  34485
#####                                                              k=63
&&&  masa= 3.0003  J= 4.5914  Napel=   600  Napel_C=  35085
#####                                                              k=64
&&&  masa= 3.0005  J= 4.0978  Napel=   465  Napel_C=  35550
#####                                                              k=65
&&&  masa= 3.0000  J= 4.3303  Napel=   495  Napel_C=  36045
#####                                                              k=66
&&&  masa= 3.0001  J= 3.8745  Napel=   450  Napel_C=  36495
#####                                                              k=67
&&&  masa= 3.0002  J= 3.8777  Napel=   270  Napel_C=  36765
#####                                                              k=68
&&&  masa= 3.0000  J= 3.5627  Napel=  1560  Napel_C=  38325
#####                                                              k=69
&&&  masa= 3.0001  J= 4.0964  Napel=   465  Napel_C=  38790
#####                                                              k=70
&&&  masa= 3.0000  J= 3.4015  Napel=  2595  Napel_C=  41385
#####                                                              k=71
&&&  masa= 3.0050  J= 4.2612  Napel=   195  Napel_C=  41580
#####                                                              k=72
&&&  masa= 3.0002  J= 3.6390  Napel=   285  Napel_C=  41865
#####                                                              k=73
&&&  masa= 3.0000  J= 3.9112  Napel=  2685  Napel_C=  44550
#####                                                              k=74
&&&  masa= 3.0000  J= 3.4133  Napel=  1815  Napel_C=  46365
#####                                                              k=75
&&&  masa= 3.0000  J= 3.4093  Napel=   420  Napel_C=  46785
#####                                                              k=76
&&&  masa= 3.0000  J= 3.1639  Napel=   480  Napel_C=  47265
#####                                                              k=77
&&&  masa= 3.0000  J= 3.2753  Napel=   345  Napel_C=  47610
#####                                                              k=78
&&&  masa= 3.0000  J= 3.3746  Napel=  2460  Napel_C=  50070
#####                                                              k=79
&&&  masa= 3.0000  J= 3.1881  Napel=  2130  Napel_C=  52200
#####                                                              k=80
&&&  masa= 3.0000  J= 2.8296  Napel=  2400  Napel_C=  54600
#####                                                              k=81
&&&  masa= 3.0000  J= 3.0876  Napel=   480  Napel_C=  55080
#####                                                              k=82
&&&  masa= 3.0015  J= 2.7504  Napel=  2670  Napel_C=  57750
#####                                                              k=83
&&&  masa= 3.0000  J= 2.8302  Napel=  1530  Napel_C=  59280
#####                                                              k=84
&&&  masa= 3.0001  J= 2.4950  Napel=   300  Napel_C=  59580
#####                                                              k=85
&&&  masa= 3.0000  J= 2.5182  Napel=   810  Napel_C=  60390
#####                                                              k=86
&&&  masa= 3.0007  J= 2.6085  Napel=   645  Napel_C=  61035
#####                                                              k=87
&&&  masa= 3.0000  J= 2.4437  Napel=  1560  Napel_C=  62595
#####                                                              k=88
&&&  masa= 3.0000  J= 2.8196  Napel=   885  Napel_C=  63480
#####                                                              k=89
&&&  masa= 3.0000  J= 2.4779  Napel=  2145  Napel_C=  65625
#####                                                              k=90
&&&  masa= 3.0000  J= 2.1337  Napel=  1275  Napel_C=  66900
#####                                                              k=91
&&&  masa= 3.0000  J= 2.1825  Napel=  2340  Napel_C=  69240
#####                                                              k=92
&&&  masa= 3.0000  J= 2.0881  Napel=   795  Napel_C=  70035
#####                                                              k=93
&&&  masa= 3.0000  J= 2.0661  Napel=   420  Napel_C=  70455
#####                                                              k=94
&&&  masa= 3.0001  J= 1.7131  Napel=  2625  Napel_C=  73080
#####                                                              k=95
&&&  masa= 3.0000  J= 1.8041  Napel=  2340  Napel_C=  75420
#####                                                              k=96
&&&  masa= 3.0000  J= 1.6969  Napel=   990  Napel_C=  76410
#####                                                              k=97
&&&  masa= 3.0000  J= 1.6851  Napel=   885  Napel_C=  77295
#####                                                              k=98
&&&  masa= 3.0000  J= 1.6765  Napel=   255  Napel_C=  77550
#####                                                              k=99
&&&  masa= 3.0000  J= 1.5423  Napel=  2250  Napel_C=  79800
#####                                                              k=100
&&&  masa= 3.0000  J= 1.4486  Napel=   360  Napel_C=  80160
#####                                                              k=101
&&&  masa= 3.0000  J= 1.4525  Napel=  1095  Napel_C=  81255
#####                                                              k=102
&&&  masa= 3.0000  J= 1.3495  Napel=   345  Napel_C=  81600
#####                                                              k=103
&&&  masa= 3.0000  J= 1.2190  Napel=   555  Napel_C=  82155
#####                                                              k=104
&&&  masa= 3.0000  J= 1.1904  Napel=   765  Napel_C=  82920
#####                                                              k=105
&&&  masa= 3.0000  J= 1.0705  Napel=   510  Napel_C=  83430
#####                                                              k=106
&&&  masa= 3.0000  J= 0.9617  Napel=   735  Napel_C=  84165
#####                                                              k=107
&&&  masa= 3.0000  J= 0.8910  Napel=   285  Napel_C=  84450
#####                                                              k=108
&&&  masa= 3.0000  J= 0.8309  Napel=   435  Napel_C=  84885
#####                                                              k=109
&&&  masa= 3.0000  J= 0.7972  Napel=   315  Napel_C=  85200
#####                                                              k=110
&&&  masa= 3.0000  J= 0.6930  Napel=   360  Napel_C=  85560
#####                                                              k=111
&&&  masa= 3.0000  J= 0.6238  Napel=   480  Napel_C=  86040
#####                                                              k=112
&&&  masa= 3.0000  J= 0.5488  Napel=   240  Napel_C=  86280
#####                                                              k=113
&&&  masa= 3.0000  J= 0.4972  Napel=   420  Napel_C=  86700
#####                                                              k=114
&&&  masa= 3.0000  J= 0.4200  Napel=   240  Napel_C=  86940
#####                                                              k=115
&&&  masa= 3.0000  J= 0.3319  Napel=   240  Napel_C=  87180
#####                                                              k=116
&&&  masa= 3.0000  J= 0.2721  Napel=   300  Napel_C=  87480
#####                                                              k=117
&&&  masa= 3.0000  J= 0.2188  Napel=   915  Napel_C=  88395
#####                                                              k=118
&&&  masa= 3.0000  J= 0.1400  Napel=   315  Napel_C=  88710
#####                                                              k=119
&&&  masa= 3.0000  J= 0.0614  Napel=  1725  Napel_C=  90435


 Final values for Overall integration using uRHC
&&&  yield mass= 3.0000  Light= 9.4126  Perf Index= 9.4126   NapelAvg=    754 
ijk=
    19
RHC_PSO_PBRJ13
PhotoBioReactor Optimal Control 
Local best: [Plbest,val]=Gen_Plbest_reg(i)
#####                                                              k=0
&&&  masa= 3.0003  J= 9.0241  Napel=   255  Napel_C=    255
#####                                                              k=1
&&&  masa= 3.0011  J= 8.9194  Napel=   150  Napel_C=    405
#####                                                              k=2
&&&  masa= 3.0084  J= 8.5823  Napel=   270  Napel_C=    675
#####                                                              k=3
&&&  masa= 3.0030  J= 8.7290  Napel=   255  Napel_C=    930
#####                                                              k=4
&&&  masa= 3.0002  J= 9.0735  Napel=   315  Napel_C=   1245
#####                                                              k=5
&&&  masa= 3.0385  J= 9.7901  Napel=   195  Napel_C=   1440
#####                                                              k=6
&&&  masa= 3.0006  J= 8.7005  Napel=   240  Napel_C=   1680
#####                                                              k=7
&&&  masa= 3.0006  J= 8.8110  Napel=   210  Napel_C=   1890
#####                                                              k=8
&&&  masa= 3.0001  J= 8.6137  Napel=   330  Napel_C=   2220
#####                                                              k=9
&&&  masa= 3.0024  J= 9.3318  Napel=   315  Napel_C=   2535
#####                                                              k=10
&&&  masa= 3.0005  J= 8.3021  Napel=   330  Napel_C=   2865
#####                                                              k=11
&&&  masa= 3.0020  J= 8.6590  Napel=   210  Napel_C=   3075
#####                                                              k=12
&&&  masa= 3.0170  J= 7.9933  Napel=   285  Napel_C=   3360
#####                                                              k=13
&&&  masa= 3.0008  J= 7.9920  Napel=   675  Napel_C=   4035
#####                                                              k=14
&&&  masa= 3.0006  J= 7.7629  Napel=   210  Napel_C=   4245
#####                                                              k=15
&&&  masa= 3.0104  J= 7.6624  Napel=   300  Napel_C=   4545
#####                                                              k=16
&&&  masa= 3.0012  J= 8.0733  Napel=   285  Napel_C=   4830
#####                                                              k=17
&&&  masa= 3.0220  J= 8.5723  Napel=   210  Napel_C=   5040
#####                                                              k=18
&&&  masa= 3.0011  J= 7.8652  Napel=   195  Napel_C=   5235
#####                                                              k=19
&&&  masa= 3.0020  J= 7.7984  Napel=   180  Napel_C=   5415
#####                                                              k=20
&&&  masa= 3.0000  J= 8.0526  Napel=   990  Napel_C=   6405
#####                                                              k=21
&&&  masa= 3.0001  J= 7.6655  Napel=   225  Napel_C=   6630
#####                                                              k=22
&&&  masa= 3.0001  J= 7.5016  Napel=   555  Napel_C=   7185
#####                                                              k=23
&&&  masa= 3.0000  J= 7.6672  Napel=  2625  Napel_C=   9810
#####                                                              k=24
&&&  masa= 3.0000  J= 6.9667  Napel=   210  Napel_C=  10020
#####                                                              k=25
&&&  masa= 3.0000  J= 7.1337  Napel=   390  Napel_C=  10410
#####                                                              k=26
&&&  masa= 3.0008  J= 7.6270  Napel=   285  Napel_C=  10695
#####                                                              k=27
&&&  masa= 3.0105  J= 6.8461  Napel=   480  Napel_C=  11175
#####                                                              k=28
&&&  masa= 3.0006  J= 6.6472  Napel=   225  Napel_C=  11400
#####                                                              k=29
&&&  masa= 3.0000  J= 6.7918  Napel=   420  Napel_C=  11820
#####                                                              k=30
&&&  masa= 3.0000  J= 7.3781  Napel=   510  Napel_C=  12330
#####                                                              k=31
&&&  masa= 3.0008  J= 6.8717  Napel=   735  Napel_C=  13065
#####                                                              k=32
&&&  masa= 3.0000  J= 6.7655  Napel=   915  Napel_C=  13980
#####                                                              k=33
&&&  masa= 3.0001  J= 6.5196  Napel=   165  Napel_C=  14145
#####                                                              k=34
&&&  masa= 3.0000  J= 6.8170  Napel=  2355  Napel_C=  16500
#####                                                              k=35
&&&  masa= 3.0010  J= 6.5379  Napel=   300  Napel_C=  16800
#####                                                              k=36
&&&  masa= 3.0000  J= 6.7202  Napel=  2760  Napel_C=  19560
#####                                                              k=37
&&&  masa= 3.0000  J= 6.6650  Napel=  1305  Napel_C=  20865
#####                                                              k=38
&&&  masa= 3.0000  J= 6.6089  Napel=   315  Napel_C=  21180
#####                                                              k=39
&&&  masa= 3.0605  J= 7.3530  Napel=   195  Napel_C=  21375
#####                                                              k=40
&&&  masa= 3.0006  J= 6.6860  Napel=   315  Napel_C=  21690
#####                                                              k=41
&&&  masa= 3.0000  J= 6.2067  Napel=   930  Napel_C=  22620
#####                                                              k=42
&&&  masa= 3.0003  J= 5.8840  Napel=  2670  Napel_C=  25290
#####                                                              k=43
&&&  masa= 3.0030  J= 6.2987  Napel=   180  Napel_C=  25470
#####                                                              k=44
&&&  masa= 3.0000  J= 6.1610  Napel=   690  Napel_C=  26160
#####                                                              k=45
&&&  masa= 3.0108  J= 6.3611  Napel=   180  Napel_C=  26340
#####                                                              k=46
&&&  masa= 3.0000  J= 5.8638  Napel=  1935  Napel_C=  28275
#####                                                              k=47
&&&  masa= 3.0000  J= 5.8309  Napel=   465  Napel_C=  28740
#####                                                              k=48
&&&  masa= 3.0000  J= 5.2852  Napel=  2475  Napel_C=  31215
#####                                                              k=49
&&&  masa= 3.0023  J= 5.6732  Napel=   195  Napel_C=  31410
#####                                                              k=50
&&&  masa= 3.0000  J= 5.4825  Napel=  1650  Napel_C=  33060
#####                                                              k=51
&&&  masa= 3.0001  J= 5.5856  Napel=   315  Napel_C=  33375
#####                                                              k=52
&&&  masa= 3.0000  J= 4.9404  Napel=  2160  Napel_C=  35535
#####                                                              k=53
&&&  masa= 3.0000  J= 5.4248  Napel=   405  Napel_C=  35940
#####                                                              k=54
&&&  masa= 3.0057  J= 4.9832  Napel=   195  Napel_C=  36135
#####                                                              k=55
&&&  masa= 3.0000  J= 5.0416  Napel=   285  Napel_C=  36420
#####                                                              k=56
&&&  masa= 3.0005  J= 5.0854  Napel=   255  Napel_C=  36675
#####                                                              k=57
&&&  masa= 3.0000  J= 5.1015  Napel=  1215  Napel_C=  37890
#####                                                              k=58
&&&  masa= 3.0000  J= 4.8795  Napel=   930  Napel_C=  38820
#####                                                              k=59
&&&  masa= 3.0001  J= 4.8079  Napel=   510  Napel_C=  39330
#####                                                              k=60
&&&  masa= 3.0001  J= 4.5119  Napel=   315  Napel_C=  39645
#####                                                              k=61
&&&  masa= 3.0061  J= 4.3540  Napel=   165  Napel_C=  39810
#####                                                              k=62
&&&  masa= 3.0005  J= 4.4151  Napel=   255  Napel_C=  40065
#####                                                              k=63
&&&  masa= 3.0000  J= 4.4051  Napel=   645  Napel_C=  40710
#####                                                              k=64
&&&  masa= 3.0010  J= 4.3751  Napel=  1050  Napel_C=  41760
#####                                                              k=65
&&&  masa= 3.0001  J= 4.1838  Napel=  2940  Napel_C=  44700
#####                                                              k=66
&&&  masa= 3.0000  J= 4.1454  Napel=  2865  Napel_C=  47565
#####                                                              k=67
&&&  masa= 3.0000  J= 4.0006  Napel=  1605  Napel_C=  49170
#####                                                              k=68
&&&  masa= 3.0000  J= 4.1142  Napel=   420  Napel_C=  49590
#####                                                              k=69
&&&  masa= 3.0000  J= 4.0626  Napel=   285  Napel_C=  49875
#####                                                              k=70
&&&  masa= 3.0000  J= 4.0250  Napel=   510  Napel_C=  50385
#####                                                              k=71
&&&  masa= 3.0000  J= 3.9669  Napel=   495  Napel_C=  50880
#####                                                              k=72
&&&  masa= 3.0001  J= 3.8423  Napel=   240  Napel_C=  51120
#####                                                              k=73
&&&  masa= 3.0000  J= 3.4918  Napel=  2535  Napel_C=  53655
#####                                                              k=74
&&&  masa= 3.0006  J= 3.9008  Napel=   435  Napel_C=  54090
#####                                                              k=75
&&&  masa= 3.0001  J= 3.5397  Napel=   315  Napel_C=  54405
#####                                                              k=76
&&&  masa= 3.0000  J= 3.2377  Napel=  2715  Napel_C=  57120
#####                                                              k=77
&&&  masa= 3.0001  J= 3.3511  Napel=  2460  Napel_C=  59580
#####                                                              k=78
&&&  masa= 3.0013  J= 3.0550  Napel=   210  Napel_C=  59790
#####                                                              k=79
&&&  masa= 3.0000  J= 3.5178  Napel=  2550  Napel_C=  62340
#####                                                              k=80
&&&  masa= 3.0000  J= 3.0609  Napel=   360  Napel_C=  62700
#####                                                              k=81
&&&  masa= 3.0000  J= 2.9348  Napel=  2415  Napel_C=  65115
#####                                                              k=82
&&&  masa= 3.0000  J= 2.9437  Napel=   375  Napel_C=  65490
#####                                                              k=83
&&&  masa= 3.0000  J= 2.9312  Napel=   540  Napel_C=  66030
#####                                                              k=84
&&&  masa= 3.0000  J= 2.6712  Napel=   990  Napel_C=  67020
#####                                                              k=85
&&&  masa= 3.0000  J= 2.4127  Napel=  3150  Napel_C=  70170
#####                                                              k=86
&&&  masa= 3.0000  J= 2.7206  Napel=   855  Napel_C=  71025
#####                                                              k=87
&&&  masa= 3.0000  J= 2.4259  Napel=  1605  Napel_C=  72630
#####                                                              k=88
&&&  masa= 3.0000  J= 2.4419  Napel=   375  Napel_C=  73005
#####                                                              k=89
&&&  masa= 3.0000  J= 2.3256  Napel=  1635  Napel_C=  74640
#####                                                              k=90
&&&  masa= 3.0000  J= 2.2330  Napel=   450  Napel_C=  75090
#####                                                              k=91
&&&  masa= 3.0000  J= 2.1004  Napel=  2580  Napel_C=  77670
#####                                                              k=92
&&&  masa= 3.0000  J= 2.2088  Napel=   720  Napel_C=  78390
#####                                                              k=93
&&&  masa= 3.0000  J= 2.1034  Napel=   510  Napel_C=  78900
#####                                                              k=94
&&&  masa= 3.0000  J= 1.8210  Napel=  2850  Napel_C=  81750
#####                                                              k=95
&&&  masa= 3.0000  J= 1.9259  Napel=   405  Napel_C=  82155
#####                                                              k=96
&&&  masa= 3.0000  J= 1.8559  Napel=   405  Napel_C=  82560
#####                                                              k=97
&&&  masa= 3.0000  J= 1.8619  Napel=   300  Napel_C=  82860
#####                                                              k=98
&&&  masa= 3.0000  J= 1.6927  Napel=   675  Napel_C=  83535
#####                                                              k=99
&&&  masa= 3.0000  J= 1.6707  Napel=   465  Napel_C=  84000
#####                                                              k=100
&&&  masa= 3.0000  J= 1.5644  Napel=   240  Napel_C=  84240
#####                                                              k=101
&&&  masa= 3.0000  J= 1.4833  Napel=   360  Napel_C=  84600
#####                                                              k=102
&&&  masa= 3.0000  J= 1.4071  Napel=  2715  Napel_C=  87315
#####                                                              k=103
&&&  masa= 3.0000  J= 1.3543  Napel=  1155  Napel_C=  88470
#####                                                              k=104
&&&  masa= 3.0000  J= 1.2618  Napel=   465  Napel_C=  88935
#####                                                              k=105
&&&  masa= 3.0000  J= 1.1883  Napel=   330  Napel_C=  89265
#####                                                              k=106
&&&  masa= 3.0000  J= 1.0669  Napel=   285  Napel_C=  89550
#####                                                              k=107
&&&  masa= 3.0000  J= 0.9917  Napel=   450  Napel_C=  90000
#####                                                              k=108
&&&  masa= 3.0000  J= 0.9478  Napel=   615  Napel_C=  90615
#####                                                              k=109
&&&  masa= 3.0000  J= 0.8391  Napel=   495  Napel_C=  91110
#####                                                              k=110
&&&  masa= 3.0000  J= 0.7773  Napel=   375  Napel_C=  91485
#####                                                              k=111
&&&  masa= 3.0000  J= 0.6798  Napel=   495  Napel_C=  91980
#####                                                              k=112
&&&  masa= 3.0000  J= 0.6269  Napel=   360  Napel_C=  92340
#####                                                              k=113
&&&  masa= 3.0000  J= 0.5393  Napel=   330  Napel_C=  92670
#####                                                              k=114
&&&  masa= 3.0000  J= 0.4637  Napel=   195  Napel_C=  92865
#####                                                              k=115
&&&  masa= 3.0000  J= 0.3735  Napel=   240  Napel_C=  93105
#####                                                              k=116
&&&  masa= 3.0000  J= 0.3124  Napel=   165  Napel_C=  93270
#####                                                              k=117
&&&  masa= 3.0000  J= 0.2173  Napel=   435  Napel_C=  93705
#####                                                              k=118
&&&  masa= 3.0000  J= 0.1364  Napel=   180  Napel_C=  93885
#####                                                              k=119
&&&  masa= 3.0000  J= 0.0454  Napel=  1905  Napel_C=  95790


 Final values for Overall integration using uRHC
&&&  yield mass= 3.0000  Light= 9.2264  Perf Index= 9.2264   NapelAvg=    798 
ijk=
    20
RHC_PSO_PBRJ13
PhotoBioReactor Optimal Control 
Local best: [Plbest,val]=Gen_Plbest_reg(i)
#####                                                              k=0
&&&  masa= 3.0002  J= 9.2771  Napel=   270  Napel_C=    270
#####                                                              k=1
&&&  masa= 3.0024  J= 9.3903  Napel=   210  Napel_C=    480
#####                                                              k=2
&&&  masa= 3.0008  J= 9.0108  Napel=   255  Napel_C=    735
#####                                                              k=3
&&&  masa= 3.0009  J= 9.0857  Napel=   210  Napel_C=    945
#####                                                              k=4
&&&  masa= 3.0017  J= 8.7365  Napel=   285  Napel_C=   1230
#####                                                              k=5
&&&  masa= 3.0011  J= 8.8218  Napel=   225  Napel_C=   1455
#####                                                              k=6
&&&  masa= 3.0000  J= 8.8791  Napel=   330  Napel_C=   1785
#####                                                              k=7
&&&  masa= 3.0035  J= 8.8322  Napel=   165  Napel_C=   1950
#####                                                              k=8
&&&  masa= 3.0029  J= 8.5381  Napel=   105  Napel_C=   2055
#####                                                              k=9
&&&  masa= 3.0014  J= 8.9678  Napel=   270  Napel_C=   2325
#####                                                              k=10
&&&  masa= 3.0000  J= 8.5569  Napel=   900  Napel_C=   3225
#####                                                              k=11
&&&  masa= 3.0000  J= 8.9034  Napel=   555  Napel_C=   3780
#####                                                              k=12
&&&  masa= 3.0000  J= 8.3205  Napel=  2370  Napel_C=   6150
#####                                                              k=13
&&&  masa= 3.0001  J= 8.6463  Napel=   330  Napel_C=   6480
#####                                                              k=14
&&&  masa= 3.0013  J= 8.0370  Napel=   630  Napel_C=   7110
#####                                                              k=15
&&&  masa= 3.0008  J= 7.9255  Napel=   345  Napel_C=   7455
#####                                                              k=16
&&&  masa= 3.0027  J= 8.2086  Napel=   210  Napel_C=   7665
#####                                                              k=17
&&&  masa= 3.0000  J= 8.0434  Napel=   180  Napel_C=   7845
#####                                                              k=18
&&&  masa= 3.0006  J= 7.9956  Napel=   390  Napel_C=   8235
#####                                                              k=19
&&&  masa= 3.0184  J= 8.7612  Napel=   180  Napel_C=   8415
#####                                                              k=20
&&&  masa= 3.0007  J= 7.6066  Napel=   315  Napel_C=   8730
#####                                                              k=21
&&&  masa= 3.0183  J= 8.1527  Napel=   225  Napel_C=   8955
#####                                                              k=22
&&&  masa= 3.0000  J= 7.9469  Napel=   360  Napel_C=   9315
#####                                                              k=23
&&&  masa= 3.0006  J= 7.4648  Napel=   195  Napel_C=   9510
#####                                                              k=24
&&&  masa= 3.0002  J= 7.5162  Napel=   540  Napel_C=  10050
#####                                                              k=25
&&&  masa= 3.0000  J= 7.0842  Napel=   420  Napel_C=  10470
#####                                                              k=26
&&&  masa= 3.0001  J= 7.2018  Napel=   255  Napel_C=  10725
#####                                                              k=27
&&&  masa= 3.0009  J= 7.0601  Napel=   180  Napel_C=  10905
#####                                                              k=28
&&&  masa= 3.0018  J= 7.0182  Napel=   150  Napel_C=  11055
#####                                                              k=29
&&&  masa= 3.0007  J= 7.4245  Napel=   285  Napel_C=  11340
#####                                                              k=30
&&&  masa= 3.0000  J= 7.3009  Napel=   795  Napel_C=  12135
#####                                                              k=31
&&&  masa= 3.0026  J= 6.6333  Napel=   150  Napel_C=  12285
#####                                                              k=32
&&&  masa= 3.0265  J= 7.9859  Napel=   165  Napel_C=  12450
#####                                                              k=33
&&&  masa= 3.0013  J= 6.6337  Napel=   195  Napel_C=  12645
#####                                                              k=34
&&&  masa= 3.0001  J= 6.3943  Napel=  2820  Napel_C=  15465
#####                                                              k=35
&&&  masa= 3.0002  J= 6.7742  Napel=   315  Napel_C=  15780
#####                                                              k=36
&&&  masa= 3.0014  J= 5.9886  Napel=   585  Napel_C=  16365
#####                                                              k=37
&&&  masa= 3.0188  J= 7.0872  Napel=   120  Napel_C=  16485
#####                                                              k=38
&&&  masa= 3.0000  J= 6.5181  Napel=   345  Napel_C=  16830
#####                                                              k=39
&&&  masa= 3.0008  J= 6.6338  Napel=   150  Napel_C=  16980
#####                                                              k=40
&&&  masa= 3.0007  J= 6.1068  Napel=   300  Napel_C=  17280
#####                                                              k=41
&&&  masa= 3.0102  J= 5.9888  Napel=   180  Napel_C=  17460
#####                                                              k=42
&&&  masa= 3.0001  J= 5.8778  Napel=   555  Napel_C=  18015
#####                                                              k=43
&&&  masa= 3.0000  J= 6.1839  Napel=   825  Napel_C=  18840
#####                                                              k=44
&&&  masa= 3.0001  J= 5.6736  Napel=   465  Napel_C=  19305
#####                                                              k=45
&&&  masa= 3.0001  J= 5.5822  Napel=   315  Napel_C=  19620
#####                                                              k=46
&&&  masa= 3.0028  J= 5.8843  Napel=   240  Napel_C=  19860
#####                                                              k=47
&&&  masa= 3.0012  J= 5.8184  Napel=   210  Napel_C=  20070
#####                                                              k=48
&&&  masa= 3.0000  J= 5.4606  Napel=   330  Napel_C=  20400
#####                                                              k=49
&&&  masa= 3.0035  J= 5.4500  Napel=  2715  Napel_C=  23115
#####                                                              k=50
&&&  masa= 3.0008  J= 5.7177  Napel=   390  Napel_C=  23505
#####                                                              k=51
&&&  masa= 3.0009  J= 5.1920  Napel=   240  Napel_C=  23745
#####                                                              k=52
&&&  masa= 3.0000  J= 5.0367  Napel=  2700  Napel_C=  26445
#####                                                              k=53
&&&  masa= 3.0013  J= 4.7596  Napel=   105  Napel_C=  26550
#####                                                              k=54
&&&  masa= 3.0000  J= 5.3288  Napel=  2115  Napel_C=  28665
#####                                                              k=55
&&&  masa= 3.0000  J= 5.1727  Napel=   480  Napel_C=  29145
#####                                                              k=56
&&&  masa= 3.0016  J= 4.7048  Napel=   345  Napel_C=  29490
#####                                                              k=57
&&&  masa= 3.0000  J= 5.4635  Napel=  1995  Napel_C=  31485
#####                                                              k=58
&&&  masa= 3.0001  J= 4.8908  Napel=   165  Napel_C=  31650
#####                                                              k=59
&&&  masa= 3.0000  J= 4.4582  Napel=  2415  Napel_C=  34065
#####                                                              k=60
&&&  masa= 3.0041  J= 5.0158  Napel=   285  Napel_C=  34350
#####                                                              k=61
&&&  masa= 3.0395  J= 5.4209  Napel=   300  Napel_C=  34650
#####                                                              k=62
&&&  masa= 3.0003  J= 4.1945  Napel=   360  Napel_C=  35010
#####                                                              k=63
&&&  masa= 3.0000  J= 4.5872  Napel=   585  Napel_C=  35595
#####                                                              k=64
&&&  masa= 3.0000  J= 4.0673  Napel=   840  Napel_C=  36435
#####                                                              k=65
&&&  masa= 3.0000  J= 3.6528  Napel=  1500  Napel_C=  37935
#####                                                              k=66
&&&  masa= 3.0000  J= 4.2196  Napel=  2745  Napel_C=  40680
#####                                                              k=67
&&&  masa= 3.0000  J= 4.1998  Napel=  1530  Napel_C=  42210
#####                                                              k=68
&&&  masa= 3.0019  J= 3.8566  Napel=   105  Napel_C=  42315
#####                                                              k=69
&&&  masa= 3.0000  J= 4.1680  Napel=  1395  Napel_C=  43710
#####                                                              k=70
&&&  masa= 3.0234  J= 3.6977  Napel=  2220  Napel_C=  45930
#####                                                              k=71
&&&  masa= 3.0000  J= 3.8321  Napel=   390  Napel_C=  46320
#####                                                              k=72
&&&  masa= 3.0000  J= 3.4981  Napel=  1995  Napel_C=  48315
#####                                                              k=73
&&&  masa= 3.0000  J= 3.4128  Napel=   885  Napel_C=  49200
#####                                                              k=74
&&&  masa= 3.0001  J= 3.4348  Napel=   900  Napel_C=  50100
#####                                                              k=75
&&&  masa= 3.0000  J= 3.5403  Napel=   720  Napel_C=  50820
#####                                                              k=76
&&&  masa= 3.0025  J= 3.5844  Napel=   225  Napel_C=  51045
#####                                                              k=77
&&&  masa= 3.0001  J= 2.8767  Napel=  1635  Napel_C=  52680
#####                                                              k=78
&&&  masa= 3.0000  J= 2.9686  Napel=  1260  Napel_C=  53940
#####                                                              k=79
&&&  masa= 3.0000  J= 3.5119  Napel=   465  Napel_C=  54405
#####                                                              k=80
&&&  masa= 3.0000  J= 3.0248  Napel=   315  Napel_C=  54720
#####                                                              k=81
&&&  masa= 3.0018  J= 2.7851  Napel=   840  Napel_C=  55560
#####                                                              k=82
&&&  masa= 3.0000  J= 3.0236  Napel=   375  Napel_C=  55935
#####                                                              k=83
&&&  masa= 3.0000  J= 2.6640  Napel=  1350  Napel_C=  57285
#####                                                              k=84
&&&  masa= 3.0000  J= 2.6735  Napel=  1815  Napel_C=  59100
#####                                                              k=85
&&&  masa= 3.0000  J= 2.4647  Napel=  2625  Napel_C=  61725
#####                                                              k=86
&&&  masa= 3.0000  J= 2.7493  Napel=   855  Napel_C=  62580
#####                                                              k=87
&&&  masa= 3.0000  J= 2.5094  Napel=  2475  Napel_C=  65055
#####                                                              k=88
&&&  masa= 3.0001  J= 2.5465  Napel=  2490  Napel_C=  67545
#####                                                              k=89
&&&  masa= 3.0000  J= 2.3636  Napel=  2115  Napel_C=  69660
#####                                                              k=90
&&&  masa= 3.0000  J= 2.4113  Napel=   390  Napel_C=  70050
#####                                                              k=91
&&&  masa= 3.0001  J= 2.1235  Napel=  2535  Napel_C=  72585
#####                                                              k=92
&&&  masa= 3.0000  J= 2.0514  Napel=  1905  Napel_C=  74490
#####                                                              k=93
&&&  masa= 3.0000  J= 2.1731  Napel=   570  Napel_C=  75060
#####                                                              k=94
&&&  masa= 3.0000  J= 2.0495  Napel=  1740  Napel_C=  76800
#####                                                              k=95
&&&  masa= 3.0000  J= 1.7914  Napel=  2430  Napel_C=  79230
#####                                                              k=96
&&&  masa= 3.0000  J= 1.9155  Napel=   285  Napel_C=  79515
#####                                                              k=97
&&&  masa= 3.0000  J= 1.7637  Napel=  1125  Napel_C=  80640
#####                                                              k=98
&&&  masa= 3.0000  J= 1.7800  Napel=   360  Napel_C=  81000
#####                                                              k=99
&&&  masa= 3.0000  J= 1.6187  Napel=   435  Napel_C=  81435
#####                                                              k=100
&&&  masa= 3.0000  J= 1.6373  Napel=  1485  Napel_C=  82920
#####                                                              k=101
&&&  masa= 3.0000  J= 1.5490  Napel=  1125  Napel_C=  84045
#####                                                              k=102
&&&  masa= 3.0000  J= 1.4545  Napel=   510  Napel_C=  84555
#####                                                              k=103
&&&  masa= 3.0000  J= 1.3862  Napel=   420  Napel_C=  84975
#####                                                              k=104
&&&  masa= 3.0000  J= 1.2946  Napel=  1830  Napel_C=  86805
#####                                                              k=105
&&&  masa= 3.0000  J= 1.2178  Napel=   285  Napel_C=  87090
#####                                                              k=106
&&&  masa= 3.0000  J= 1.2162  Napel=  1665  Napel_C=  88755
#####                                                              k=107
&&&  masa= 3.0000  J= 1.0664  Napel=   450  Napel_C=  89205
#####                                                              k=108
&&&  masa= 3.0000  J= 0.9930  Napel=  1815  Napel_C=  91020
#####                                                              k=109
&&&  masa= 3.0000  J= 0.9093  Napel=   360  Napel_C=  91380
#####                                                              k=110
&&&  masa= 3.0000  J= 0.8309  Napel=   525  Napel_C=  91905
#####                                                              k=111
&&&  masa= 3.0000  J= 0.7227  Napel=   405  Napel_C=  92310
#####                                                              k=112
&&&  masa= 3.0000  J= 0.6355  Napel=   225  Napel_C=  92535
#####                                                              k=113
&&&  masa= 3.0000  J= 0.5528  Napel=   300  Napel_C=  92835
#####                                                              k=114
&&&  masa= 3.0000  J= 0.4651  Napel=   405  Napel_C=  93240
#####                                                              k=115
&&&  masa= 3.0000  J= 0.3871  Napel=   330  Napel_C=  93570
#####                                                              k=116
&&&  masa= 3.0000  J= 0.3174  Napel=   360  Napel_C=  93930
#####                                                              k=117
&&&  masa= 3.0000  J= 0.2299  Napel=   330  Napel_C=  94260
#####                                                              k=118
&&&  masa= 3.0000  J= 0.1552  Napel=   195  Napel_C=  94455
#####                                                              k=119
&&&  masa= 3.0000  J= 0.0716  Napel=   405  Napel_C=  94860


 Final values for Overall integration using uRHC
&&&  yield mass= 3.0000  Light= 9.2924  Perf Index= 9.2924   NapelAvg=    791 


>> NAp_C
NAp_C =
  Columns 1 through 6
       92835       79545       89730       94215       97485       80715
  Columns 7 through 12
       87270       82680       90975       87735      101820       86085
  Columns 13 through 18
       88650      100785       78480       89460       91095       90435
  Columns 19 through 20
       95790       94860
>> mean(NAp_C)/120
ans =
  750.2687
>> 
