# Supplementary material for: Control of Microalgae Growth in Artificially Lighted Photobioreactors Using Metaheuristic-Based Predictions
Source: Sensors (Basel). 2021 Dec 2;21(23):8065. doi: 10.3390/s21238065 (PMC8659673; doi:10.3390/s21238065)
Supplement: Supplementary file 1 [file sensors-21-08065-s001.zip › PSO_pred_senz/Listings/Executie 12-2 runs.txt]

 3 executii cu predictor bazat pe uoy de la senzor
                                  
                                 SIMULARE RHC 1

>> RHC_PSO_PBRJ13_SZv2
RHC_PSO_PBRJ13
PhotoBioReactor Optimal Control 
Local best: [Plbest,val]=Gen_Plbest_reg(i)
#####                                                              k=0
&&&  masa= 3.0060  J= 9.4224  Napel=   150  Napel_C=    150
&&&  uoy=151.0000  comanda trimisa la proces=180.6391 
#####                                                              k=1
&&&  masa= 3.0218  J= 9.8548  Napel=   285  Napel_C=    435
&&&  uoy=151.0000  comanda trimisa la proces=177.5826 
#####                                                              k=2
&&&  masa= 3.0051  J= 8.8041  Napel=   195  Napel_C=    630
&&&  uoy=151.0000  comanda trimisa la proces=181.2000 
#####                                                              k=3
&&&  masa= 3.0080  J= 9.5206  Napel=   180  Napel_C=    810
&&&  uoy=151.0000  comanda trimisa la proces=174.9753 
#####                                                              k=4
&&&  masa= 3.0075  J= 9.4866  Napel=   180  Napel_C=    990
&&&  uoy=151.0000  comanda trimisa la proces=177.0482 
#####                                                              k=5
&&&  masa= 3.0010  J= 9.0359  Napel=   210  Napel_C=   1200
&&&  uoy=151.0000  comanda trimisa la proces=181.2000 
#####                                                              k=6
&&&  masa= 3.0007  J= 8.7675  Napel=   420  Napel_C=   1620
&&&  uoy=151.0000  comanda trimisa la proces=179.1740 
#####                                                              k=7
&&&  masa= 3.0101  J= 9.1705  Napel=   300  Napel_C=   1920
&&&  uoy=151.0000  comanda trimisa la proces=180.3209 
#####                                                              k=8
&&&  masa= 3.0031  J= 8.9652  Napel=   150  Napel_C=   2070
&&&  uoy=151.0000  comanda trimisa la proces=178.3985 
#####                                                              k=9
&&&  masa= 3.0005  J= 8.7740  Napel=   375  Napel_C=   2445
&&&  uoy=151.0000  comanda trimisa la proces=180.6411 
#####                                                              k=10
&&&  masa= 3.0059  J= 9.1396  Napel=   240  Napel_C=   2685
&&&  uoy=151.0000  comanda trimisa la proces=175.8297 
#####                                                              k=11
&&&  masa= 3.0001  J= 8.8200  Napel=   150  Napel_C=   2835
&&&  uoy=151.0000  comanda trimisa la proces=179.4758 
#####                                                              k=12
&&&  masa= 3.0004  J= 8.6985  Napel=   210  Napel_C=   3045
&&&  uoy=151.0000  comanda trimisa la proces=178.4760 
#####                                                              k=13
&&&  masa= 3.0002  J= 8.7455  Napel=   345  Napel_C=   3390
&&&  uoy=151.0000  comanda trimisa la proces=181.2000 
#####                                                              k=14
&&&  masa= 3.0032  J= 8.6128  Napel=   180  Napel_C=   3570
&&&  uoy=151.0000  comanda trimisa la proces=180.1866 
#####                                                              k=15
&&&  masa= 3.0060  J= 9.1447  Napel=   210  Napel_C=   3780
&&&  uoy=151.0000  comanda trimisa la proces=179.1329 
#####                                                              k=16
&&&  masa= 3.0044  J= 8.3363  Napel=   180  Napel_C=   3960
&&&  uoy=201.0000  comanda trimisa la proces=241.2000 
#####                                                              k=17
&&&  masa= 3.0045  J= 8.3397  Napel=   255  Napel_C=   4215
&&&  uoy=201.0000  comanda trimisa la proces=213.8296 
#####                                                              k=18
&&&  masa= 3.0022  J= 9.2480  Napel=   300  Napel_C=   4515
&&&  uoy=201.0000  comanda trimisa la proces=236.6979 
#####                                                              k=19
&&&  masa= 3.0005  J= 8.4553  Napel=   195  Napel_C=   4710
&&&  uoy=201.0000  comanda trimisa la proces=240.4654 
#####                                                              k=20
&&&  masa= 3.0017  J= 8.6633  Napel=   195  Napel_C=   4905
&&&  uoy=201.0000  comanda trimisa la proces=238.3990 
#####                                                              k=21
&&&  masa= 3.0005  J= 9.0049  Napel=   210  Napel_C=   5115
&&&  uoy=201.0000  comanda trimisa la proces=241.0591 
#####                                                              k=22
&&&  masa= 3.0021  J= 8.6819  Napel=   270  Napel_C=   5385
&&&  uoy=201.0000  comanda trimisa la proces=175.5842 
#####                                                              k=23
&&&  masa= 3.0176  J= 9.7158  Napel=   210  Napel_C=   5595
&&&  uoy=201.0000  comanda trimisa la proces=240.7854 
#####                                                              k=24
&&&  masa= 3.0071  J= 9.2422  Napel=   255  Napel_C=   5850
&&&  uoy=201.0000  comanda trimisa la proces=238.2696 
#####                                                              k=25
&&&  masa= 3.0024  J= 8.2545  Napel=   255  Napel_C=   6105
&&&  uoy=201.0000  comanda trimisa la proces=236.2654 
#####                                                              k=26
&&&  masa= 3.0031  J= 9.1789  Napel=   225  Napel_C=   6330
&&&  uoy=201.0000  comanda trimisa la proces=238.2910 
#####                                                              k=27
&&&  masa= 3.0003  J= 9.0343  Napel=   285  Napel_C=   6615
&&&  uoy=201.0000  comanda trimisa la proces=238.5639 
#####                                                              k=28
&&&  masa= 3.0113  J= 7.8221  Napel=   285  Napel_C=   6900
&&&  uoy=201.0000  comanda trimisa la proces=238.1394 
#####                                                              k=29
&&&  masa= 3.0019  J= 8.1664  Napel=  1230  Napel_C=   8130
&&&  uoy=251.0000  comanda trimisa la proces=299.8751 
#####                                                              k=30
&&&  masa= 3.0013  J= 8.2893  Napel=   240  Napel_C=   8370
&&&  uoy=251.0000  comanda trimisa la proces=299.5901 
#####                                                              k=31
&&&  masa= 3.0003  J= 8.2240  Napel=   195  Napel_C=   8565
&&&  uoy=251.0000  comanda trimisa la proces=301.2000 
#####                                                              k=32
&&&  masa= 3.0119  J= 7.3824  Napel=  2445  Napel_C=  11010
&&&  uoy=251.0000  comanda trimisa la proces=301.2000 
#####                                                              k=33
&&&  masa= 3.0004  J= 7.7559  Napel=   285  Napel_C=  11295
&&&  uoy=251.0000  comanda trimisa la proces=300.1002 
#####                                                              k=34
&&&  masa= 3.0148  J= 7.7741  Napel=    90  Napel_C=  11385
&&&  uoy=251.0000  comanda trimisa la proces=276.1054 
#####                                                              k=35
&&&  masa= 3.0006  J= 8.0977  Napel=   300  Napel_C=  11685
&&&  uoy=251.0000  comanda trimisa la proces=297.7661 
#####                                                              k=36
&&&  masa= 3.0019  J= 7.8782  Napel=   465  Napel_C=  12150
&&&  uoy=251.0000  comanda trimisa la proces=299.4492 
#####                                                              k=37
&&&  masa= 3.0017  J= 7.7783  Napel=   165  Napel_C=  12315
&&&  uoy=251.0000  comanda trimisa la proces=293.4530 
#####                                                              k=38
&&&  masa= 3.0000  J= 7.6718  Napel=  1410  Napel_C=  13725
&&&  uoy=251.0000  comanda trimisa la proces=298.1198 
#####                                                              k=39
&&&  masa= 3.0014  J= 7.0368  Napel=  2850  Napel_C=  16575
&&&  uoy=301.0000  comanda trimisa la proces=316.3014 
#####                                                              k=40
&&&  masa= 3.0022  J= 7.3845  Napel=   180  Napel_C=  16755
&&&  uoy=301.0000  comanda trimisa la proces=359.1102 
#####                                                              k=41
&&&  masa= 3.0001  J= 7.2332  Napel=   495  Napel_C=  17250
&&&  uoy=301.0000  comanda trimisa la proces=357.7696 
#####                                                              k=42
&&&  masa= 3.0000  J= 7.3285  Napel=   390  Napel_C=  17640
&&&  uoy=301.0000  comanda trimisa la proces=360.4327 
#####                                                              k=43
&&&  masa= 3.0001  J= 7.3199  Napel=   360  Napel_C=  18000
&&&  uoy=301.0000  comanda trimisa la proces=324.6005 
#####                                                              k=44
&&&  masa= 3.0012  J= 7.1175  Napel=   210  Napel_C=  18210
&&&  uoy=301.0000  comanda trimisa la proces=360.2277 
#####                                                              k=45
&&&  masa= 3.0044  J= 7.1482  Napel=   240  Napel_C=  18450
&&&  uoy=301.0000  comanda trimisa la proces=353.9456 
#####                                                              k=46
&&&  masa= 3.0001  J= 7.3488  Napel=   330  Napel_C=  18780
&&&  uoy=301.0000  comanda trimisa la proces=337.1265 
#####                                                              k=47
&&&  masa= 3.0000  J= 7.0746  Napel=  2940  Napel_C=  21720
&&&  uoy=301.0000  comanda trimisa la proces=242.8056 
#####                                                              k=48
&&&  masa= 3.0031  J= 7.8703  Napel=   195  Napel_C=  21915
&&&  uoy=301.0000  comanda trimisa la proces=352.7803 
#####                                                              k=49
&&&  masa= 3.0000  J= 6.8056  Napel=   555  Napel_C=  22470
&&&  uoy=351.0000  comanda trimisa la proces=413.8693 
#####                                                              k=50
                             @@@@@relaxare limite
                             @@@@@relaxare limite
&&&  masa= 3.0000  J= 6.4074  Napel=  2325  Napel_C=  24795
&&&  uoy=351.0000  comanda trimisa la proces=546.2783 
#####                                                              k=51
&&&  masa= 3.0000  J= 6.9820  Napel=   360  Napel_C=  25155
&&&  uoy=351.0000  comanda trimisa la proces=419.5498 
#####                                                              k=52
&&&  masa= 3.0000  J= 7.2990  Napel=   300  Napel_C=  25455
&&&  uoy=351.0000  comanda trimisa la proces=419.2495 
#####                                                              k=53
&&&  masa= 3.0003  J= 6.9345  Napel=   375  Napel_C=  25830
&&&  uoy=351.0000  comanda trimisa la proces=393.6521 
#####                                                              k=54
&&&  masa= 3.0001  J= 6.7243  Napel=   165  Napel_C=  25995
&&&  uoy=351.0000  comanda trimisa la proces=418.0090 
#####                                                              k=55
&&&  masa= 3.0000  J= 6.4140  Napel=   855  Napel_C=  26850
&&&  uoy=351.0000  comanda trimisa la proces=415.3704 
#####                                                              k=56
&&&  masa= 3.0000  J= 6.7045  Napel=   900  Napel_C=  27750
&&&  uoy=351.0000  comanda trimisa la proces=409.8761 
#####                                                              k=57
&&&  masa= 3.0000  J= 6.0715  Napel=   315  Napel_C=  28065
&&&  uoy=351.0000  comanda trimisa la proces=420.6902 
#####                                                              k=58
&&&  masa= 3.0047  J= 6.2178  Napel=  1275  Napel_C=  29340
&&&  uoy=401.0000  comanda trimisa la proces=481.2000 
#####                                                              k=59
&&&  masa= 3.0000  J= 6.3192  Napel=  2985  Napel_C=  32325
&&&  uoy=401.0000  comanda trimisa la proces=471.4890 
#####                                                              k=60
&&&  masa= 3.0000  J= 6.3355  Napel=   540  Napel_C=  32865
&&&  uoy=401.0000  comanda trimisa la proces=475.7321 
#####                                                              k=61
&&&  masa= 3.0000  J= 6.1126  Napel=  1110  Napel_C=  33975
&&&  uoy=401.0000  comanda trimisa la proces=480.6665 
#####                                                              k=62
&&&  masa= 3.0001  J= 5.7275  Napel=  1455  Napel_C=  35430
&&&  uoy=401.0000  comanda trimisa la proces=441.6916 
#####                                                              k=63
&&&  masa= 3.0030  J= 5.8295  Napel=  2595  Napel_C=  38025
&&&  uoy=401.0000  comanda trimisa la proces=481.0223 
#####                                                              k=64
&&&  masa= 3.0267  J= 5.8150  Napel=  1725  Napel_C=  39750
&&&  uoy=401.0000  comanda trimisa la proces=320.8000 
#####                                                              k=65
&&&  masa= 3.0000  J= 5.8167  Napel=  2145  Napel_C=  41895
&&&  uoy=401.0000  comanda trimisa la proces=410.9147 
#####                                                              k=66
&&&  masa= 3.0001  J= 5.8791  Napel=   225  Napel_C=  42120
&&&  uoy=451.0000  comanda trimisa la proces=535.3241 
#####                                                              k=67
&&&  masa= 3.0000  J= 5.5893  Napel=  2100  Napel_C=  44220
&&&  uoy=451.0000  comanda trimisa la proces=540.9400 
#####                                                              k=68
&&&  masa= 3.0000  J= 5.3646  Napel=   180  Napel_C=  44400
&&&  uoy=451.0000  comanda trimisa la proces=421.5173 
#####                                                              k=69
&&&  masa= 3.0017  J= 5.5503  Napel=   405  Napel_C=  44805
&&&  uoy=451.0000  comanda trimisa la proces=537.2305 
#####                                                              k=70
&&&  masa= 3.0000  J= 5.2330  Napel=   975  Napel_C=  45780
&&&  uoy=451.0000  comanda trimisa la proces=505.5848 
#####                                                              k=71
&&&  masa= 3.0134  J= 5.4912  Napel=   405  Napel_C=  46185
&&&  uoy=451.0000  comanda trimisa la proces=541.2000 
#####                                                              k=72
&&&  masa= 3.0000  J= 5.6676  Napel=   480  Napel_C=  46665
&&&  uoy=451.0000  comanda trimisa la proces=513.4690 
#####                                                              k=73
&&&  masa= 3.0000  J= 5.3002  Napel=   300  Napel_C=  46965
&&&  uoy=451.0000  comanda trimisa la proces=535.5523 
#####                                                              k=74
&&&  masa= 3.0000  J= 4.9284  Napel=  2790  Napel_C=  49755
&&&  uoy=501.0000  comanda trimisa la proces=577.3107 
#####                                                              k=75
&&&  masa= 3.0034  J= 4.3565  Napel=   300  Napel_C=  50055
&&&  uoy=501.0000  comanda trimisa la proces=475.1690 
#####                                                              k=76
&&&  masa= 3.0000  J= 5.0745  Napel=   675  Napel_C=  50730
&&&  uoy=501.0000  comanda trimisa la proces=594.4592 
#####                                                              k=77
&&&  masa= 3.0000  J= 4.8910  Napel=  2055  Napel_C=  52785
&&&  uoy=501.0000  comanda trimisa la proces=549.3797 
#####                                                              k=78
&&&  masa= 3.0005  J= 4.7597  Napel=  1920  Napel_C=  54705
&&&  uoy=501.0000  comanda trimisa la proces=456.5170 
#####                                                              k=79
&&&  masa= 3.0020  J= 4.6654  Napel=  1740  Napel_C=  56445
&&&  uoy=501.0000  comanda trimisa la proces=587.7182 
#####                                                              k=80
&&&  masa= 3.0001  J= 4.6308  Napel=  1815  Napel_C=  58260
&&&  uoy=501.0000  comanda trimisa la proces=526.5519 
#####                                                              k=81
&&&  masa= 3.0001  J= 4.3844  Napel=  1740  Napel_C=  60000
&&&  uoy=551.0000  comanda trimisa la proces=616.5811 
#####                                                              k=82
&&&  masa= 3.0000  J= 4.5790  Napel=   375  Napel_C=  60375
&&&  uoy=551.0000  comanda trimisa la proces=639.5293 
#####                                                              k=83
&&&  masa= 3.0000  J= 4.5054  Napel=   285  Napel_C=  60660
&&&  uoy=551.0000  comanda trimisa la proces=660.0617 
#####                                                              k=84
&&&  masa= 3.0000  J= 4.0385  Napel=  2910  Napel_C=  63570
&&&  uoy=551.0000  comanda trimisa la proces=537.3632 
#####                                                              k=85
&&&  masa= 3.0000  J= 4.4407  Napel=   375  Napel_C=  63945
&&&  uoy=551.0000  comanda trimisa la proces=655.9833 
#####                                                              k=86
&&&  masa= 3.0001  J= 3.8372  Napel=  1620  Napel_C=  65565
&&&  uoy=551.0000  comanda trimisa la proces=519.1120 
#####                                                              k=87
&&&  masa= 3.0000  J= 4.1509  Napel=  1485  Napel_C=  67050
&&&  uoy=551.0000  comanda trimisa la proces=590.9037 
#####                                                              k=88
&&&  masa= 3.0000  J= 4.1469  Napel=   555  Napel_C=  67605
&&&  uoy=601.0000  comanda trimisa la proces=718.8154 
#####                                                              k=89
&&&  masa= 3.0000  J= 3.8450  Napel=  2415  Napel_C=  70020
&&&  uoy=601.0000  comanda trimisa la proces=668.7435 
#####                                                              k=90
&&&  masa= 3.0000  J= 3.8543  Napel=   240  Napel_C=  70260
&&&  uoy=601.0000  comanda trimisa la proces=706.2677 
#####                                                              k=91
&&&  masa= 3.0000  J= 3.8386  Napel=  1755  Napel_C=  72015
&&&  uoy=601.0000  comanda trimisa la proces=717.8646 
#####                                                              k=92
&&&  masa= 3.0000  J= 3.7607  Napel=   210  Napel_C=  72225
&&&  uoy=601.0000  comanda trimisa la proces=716.0655 
#####                                                              k=93
&&&  masa= 3.0000  J= 3.6689  Napel=   420  Napel_C=  72645
&&&  uoy=601.0000  comanda trimisa la proces=707.8001 
#####                                                              k=94
&&&  masa= 3.0000  J= 3.6789  Napel=   870  Napel_C=  73515
&&&  uoy=651.0000  comanda trimisa la proces=779.9144 
#####                                                              k=95
&&&  masa= 3.0000  J= 3.3347  Napel=  1995  Napel_C=  75510
&&&  uoy=651.0000  comanda trimisa la proces=694.3939 
#####                                                              k=96
&&&  masa= 3.0000  J= 3.4183  Napel=   495  Napel_C=  76005
&&&  uoy=651.0000  comanda trimisa la proces=779.2275 
#####                                                              k=97
&&&  masa= 3.0000  J= 3.3093  Napel=   525  Napel_C=  76530
&&&  uoy=651.0000  comanda trimisa la proces=763.4798 
#####                                                              k=98
&&&  masa= 3.0000  J= 3.2106  Napel=   210  Napel_C=  76740
&&&  uoy=651.0000  comanda trimisa la proces=780.0817 
#####                                                              k=99
&&&  masa= 3.0000  J= 3.1090  Napel=   285  Napel_C=  77025
&&&  uoy=651.0000  comanda trimisa la proces=773.9138 
#####                                                              k=100
&&&  masa= 3.0000  J= 2.9809  Napel=   405  Napel_C=  77430
&&&  uoy=701.0000  comanda trimisa la proces=833.9095 
#####                                                              k=101
&&&  masa= 3.0000  J= 2.8538  Napel=   255  Napel_C=  77685
&&&  uoy=701.0000  comanda trimisa la proces=823.6253 
#####                                                              k=102
&&&  masa= 3.0000  J= 2.7603  Napel=   705  Napel_C=  78390
&&&  uoy=701.0000  comanda trimisa la proces=840.5435 
#####                                                              k=103
&&&  masa= 3.0000  J= 2.6933  Napel=   885  Napel_C=  79275
&&&  uoy=701.0000  comanda trimisa la proces=838.3266 
#####                                                              k=104
&&&  masa= 3.0000  J= 2.5100  Napel=   360  Napel_C=  79635
&&&  uoy=701.0000  comanda trimisa la proces=804.0040 
#####                                                              k=105
&&&  masa= 3.0000  J= 2.4169  Napel=   300  Napel_C=  79935
&&&  uoy=751.0000  comanda trimisa la proces=893.5747 
#####                                                              k=106
&&&  masa= 3.0000  J= 2.3012  Napel=   225  Napel_C=  80160
&&&  uoy=751.0000  comanda trimisa la proces=858.3694 
#####                                                              k=107
&&&  masa= 3.0000  J= 2.2114  Napel=   525  Napel_C=  80685
&&&  uoy=751.0000  comanda trimisa la proces=897.3962 
#####                                                              k=108
                             @@@@@relaxare limite
&&&  masa= 3.0001  J= 2.1136  Napel=   120  Napel_C=  80805
&&&  uoy=751.0000  comanda trimisa la proces=907.3181 
#####                                                              k=109
&&&  masa= 3.0000  J= 1.9733  Napel=  1560  Napel_C=  82365
&&&  uoy=751.0000  comanda trimisa la proces=899.2214 
#####                                                              k=110
&&&  masa= 3.0000  J= 1.8897  Napel=   120  Napel_C=  82485
&&&  uoy=751.0000  comanda trimisa la proces=901.2000 
#####                                                              k=111
                             @@@@@relaxare limite
                             @@@@@relaxare limite
                             @@@@@relaxare limite
                             @@@@@relaxare limite
&&&  masa= 3.0000  J= 1.7661  Napel=   270  Napel_C=  82755
&&&  uoy=801.0000  comanda trimisa la proces=1460.3971 
#####                                                              k=112
                             @@@@@relaxare limite
&&&  masa= 3.0059  J= 1.6868  Napel=    60  Napel_C=  82815
&&&  uoy=801.0000  comanda trimisa la proces=1535.2674 
#####                                                              k=113
                             @@@@@relaxare limite
&&&  masa= 3.0000  J= 1.3581  Napel=   270  Napel_C=  83085
&&&  uoy=801.0000  comanda trimisa la proces=1516.9489 
#####                                                              k=114
                             @@@@@relaxare limite
&&&  masa= 3.0000  J= 1.1499  Napel=   315  Napel_C=  83400
&&&  uoy=851.0000  comanda trimisa la proces=1585.1280 
#####                                                              k=115
                             @@@@@relaxare limite
&&&  masa= 3.0000  J= 0.9458  Napel=   120  Napel_C=  83520
&&&  uoy=851.0000  comanda trimisa la proces=1545.4842 
#####                                                              k=116
                             @@@@@relaxare limite
&&&  masa= 3.0000  J= 0.7348  Napel=   210  Napel_C=  83730
&&&  uoy=851.0000  comanda trimisa la proces=1325.8189 
#####                                                              k=117
                             @@@@@relaxare limite
                             @@@@@relaxare limite
&&&  masa= 3.0000  J= 0.5555  Napel=   510  Napel_C=  84240
&&&  uoy=851.0000  comanda trimisa la proces=1381.4838 
#####                                                              k=118
                             @@@@@relaxare limite
&&&  masa= 3.0000  J= 0.3687  Napel=   300  Napel_C=  84540
&&&  uoy=901.0000  comanda trimisa la proces=1368.8511 
#####                                                              k=119
                             @@@@@relaxare limite
&&&  masa= 3.0000  J= 0.1838  Napel=   555  Napel_C=  85095
&&&  uoy=901.0000  comanda trimisa la proces=1361.1383 
Elapsed time is 911.103350 seconds.


 Final values for Overall integration using uRHC
&&&  yield mass= 3.0000  Light= 8.5235  Perf Index= 8.5235   NapelAvg=    709 
>> 709/750.26
ans =
    0.9450
>> 709/791
ans =
    0.8963
>> LIPIREfaraSZ
  682.0679  632.1106  582.1106  516.5377
  615.8622  641.2602  691.2602  879.0143
  713.9637  669.6942  692.4855  650.2510
  534.0163  537.0769  546.3731  570.4966
  596.2894  612.5674  562.5674  851.9821
  627.2150  590.7702  540.7702  600.9465
  593.4271  554.0590  603.8877  552.4826
  552.0738  576.9006  617.8920  819.9121
  559.7453  588.0563  573.9684  713.4997
  499.4816  480.9956  459.2925  799.8719
***********************
  682.0679  632.1106  582.1106  516.5377
  615.8622  641.2602  691.2602  879.0143
  713.9637  669.6942  692.4855  650.2510
  534.0163  537.0769  546.3731  570.4966
  596.2894  612.5674  562.5674  851.9821
  627.2150  590.7702  540.7702  600.9465
  593.4271  554.0590  603.8877  552.4826
  552.0738  576.9006  617.8920  819.9121
  559.7453  588.0563  573.9684  713.4997
  499.4816  480.9956  459.2925  799.8719
         0         0         0         0
         0         0         0         0
         0         0         0         0
         0         0         0         0
         0         0         0         0
         0         0         0         0
         0         0         0         0
         0         0         0         0
         0         0         0         0
         0         0         0         0
         0         0         0         0
         0         0         0         0
         0         0         0         0
         0         0         0         0
         0         0         0         0
         0         0         0         0
         0         0         0         0
         0         0         0         0
         0         0         0         0
         0         0         0         0
***********************
  632.1106  582.1106  516.5377
  641.2602  691.2602  879.0143
  669.6942  692.4855  650.2510
  537.0769  546.3731  570.4966
  612.5674  562.5674  851.9821
  590.7702  540.7702  600.9465
  554.0590  603.8877  552.4826
  576.9006  617.8920  819.9121
  588.0563  573.9684  713.4997
  480.9956  459.2925  799.8719
  603.5265  411.4760  732.3780
  450.1146  539.3627  618.8390
  710.2008  535.7181  566.6622
  525.1699  518.0879  410.5924
  624.4589  604.7117  699.0490
  738.4973  587.8106  515.1028
  671.5556  599.5107  669.8552
  512.1310  493.4166  802.1352
  461.4062  470.6934  576.3074
  794.9173  598.3151  755.9850
  873.3233  476.1526  889.6786
  428.8277  517.3962  654.8387
  510.0982  537.5023  588.7140
  521.1807  632.9316  628.8315
  612.1296  737.3787  511.6724
  622.7358  627.2496  533.4812
  546.9850  796.9835  602.0754
  572.9686  579.2763  454.5002
  672.8438  668.1304  336.4328
  561.1795  617.6260  530.0206
***********************
  Columns 1 through 6
      115200       79800      114120      101400      112800      115440
  Columns 7 through 12
       79560      115080      100920      112920       92835       79545
  Columns 13 through 18
       89730       94215       97485       80715       87270       82680
  Columns 19 through 24
       90975       87735      101820       86085       88650      100785
  Columns 25 through 30
       78480       89460       91095       90435       95790       94860
***********************
Averge of total number of calls=94929.50   avg number of calls/h= 791.08
>> LIPIREcuSZ
  436.1889  590.6427  520.1452  631.0619
  588.1120  652.7632  401.4961  608.3014
  589.0141  423.0506  508.1208  393.0862
  660.9261  628.9533  653.0559  587.0074
  511.3517  539.4902  548.1266  486.9810
  640.3441  550.1802  628.9083  555.0006
  525.7869  438.0146  556.0655  491.1622
  753.0539  503.2602  548.2444  694.5966
  465.6663  364.8328  493.7207  521.9051
  593.0430  592.7434  620.4190  521.4088
***********************
  436.1889  590.6427  520.1452  631.0619
  588.1120  652.7632  401.4961  608.3014
  589.0141  423.0506  508.1208  393.0862
  660.9261  628.9533  653.0559  587.0074
  511.3517  539.4902  548.1266  486.9810
  640.3441  550.1802  628.9083  555.0006
  525.7869  438.0146  556.0655  491.1622
  753.0539  503.2602  548.2444  694.5966
  465.6663  364.8328  493.7207  521.9051
  593.0430  592.7434  620.4190  521.4088
         0         0         0         0
         0         0         0         0
         0         0         0         0
         0         0         0         0
         0         0         0         0
         0         0         0         0
         0         0         0         0
         0         0         0         0
         0         0         0         0
         0         0         0         0
         0         0         0         0
         0         0         0         0
         0         0         0         0
         0         0         0         0
         0         0         0         0
         0         0         0         0
         0         0         0         0
         0         0         0         0
         0         0         0         0
         0         0         0         0
***********************
  590.6427  520.1452  631.0619
  652.7632  401.4961  608.3014
  423.0506  508.1208  393.0862
  628.9533  653.0559  587.0074
  539.4902  548.1266  486.9810
  550.1802  628.9083  555.0006
  438.0146  556.0655  491.1622
  503.2602  548.2444  694.5966
  364.8328  493.7207  521.9051
  592.7434  620.4190  521.4088
  414.4468  600.5851  581.7650
  507.5692  518.4771  691.4143
  674.4369  670.6277  687.2616
  534.8327  510.9442  529.7302
  537.2243  393.5727  528.3411
  475.7840  555.0568  479.4347
  583.1050  437.2827  598.1606
  490.8204  599.7671  524.7476
  510.9691  581.1697  789.2961
  669.1045  591.5754  533.7913
  492.5799  662.1480  577.7482
  541.9341  591.8987  384.7220
  659.2074  468.8547  714.5192
  521.0708  518.9645  677.3721
  493.3121  535.3954  538.7317
  496.4689  436.1765  400.0632
  708.4144  520.3998  744.9759
  523.6059  622.1801  579.7517
  418.2927  507.5963  510.2625
  553.0504  555.6015  479.0573
***********************
  Columns 1 through 6
       92760       86040       94560       88680       87360       85800
  Columns 7 through 12
       94080       93480       94920       91560      102480       82365
  Columns 13 through 18
       82875       91845       89055       88905       88275       81420
  Columns 19 through 24
       88755       87450       76695       95025       79365       98265
  Columns 25 through 30
       89385       76740       91785       82815       79200       81120
***********************
Averge of total number of calls=88102.00  avg number of calls/h= 734.18
>> 734.18/791.08
ans =
    0.9281


                                   SIMULARE RHC 2


>> RHC_PSO_PBRJ13_SZv2
RHC_PSO_PBRJ13
PhotoBioReactor Optimal Control 
Local best: [Plbest,val]=Gen_Plbest_reg(i)
#####                                                              k=0
&&&  masa= 3.0006  J= 9.5110  Napel=   240  Napel_C=    240
&&&  uoy=151.0000  comanda trimisa la proces=180.5173 
#####                                                              k=1
&&&  masa= 3.0000  J= 9.1131  Napel=   270  Napel_C=    510
&&&  uoy=151.0000  comanda trimisa la proces=179.1311 
#####                                                              k=2
&&&  masa= 3.0010  J= 9.0442  Napel=   315  Napel_C=    825
&&&  uoy=151.0000  comanda trimisa la proces=181.1793 
#####                                                              k=3
&&&  masa= 3.0030  J= 9.6253  Napel=   150  Napel_C=    975
&&&  uoy=151.0000  comanda trimisa la proces=179.9740 
#####                                                              k=4
&&&  masa= 3.0000  J= 8.9366  Napel=   195  Napel_C=   1170
&&&  uoy=151.0000  comanda trimisa la proces=181.2000 
#####                                                              k=5
&&&  masa= 3.0007  J= 8.8305  Napel=   345  Napel_C=   1515
&&&  uoy=151.0000  comanda trimisa la proces=178.9314 
#####                                                              k=6
&&&  masa= 3.0020  J= 9.3575  Napel=   345  Napel_C=   1860
&&&  uoy=151.0000  comanda trimisa la proces=180.7459 
#####                                                              k=7
&&&  masa= 3.0036  J= 8.9957  Napel=   270  Napel_C=   2130
&&&  uoy=151.0000  comanda trimisa la proces=175.1099 
#####                                                              k=8
&&&  masa= 3.0093  J= 8.4957  Napel=   120  Napel_C=   2250
&&&  uoy=151.0000  comanda trimisa la proces=181.2000 
#####                                                              k=9
&&&  masa= 3.0004  J= 8.9583  Napel=   210  Napel_C=   2460
&&&  uoy=151.0000  comanda trimisa la proces=179.8795 
#####                                                              k=10
&&&  masa= 3.0003  J= 9.0085  Napel=   255  Napel_C=   2715
&&&  uoy=151.0000  comanda trimisa la proces=177.0172 
#####                                                              k=11
&&&  masa= 3.0000  J= 8.8778  Napel=   285  Napel_C=   3000
&&&  uoy=151.0000  comanda trimisa la proces=180.3105 
#####                                                              k=12
&&&  masa= 3.0001  J= 8.8728  Napel=   285  Napel_C=   3285
&&&  uoy=151.0000  comanda trimisa la proces=180.7889 
#####                                                              k=13
&&&  masa= 3.0023  J= 8.5992  Napel=   180  Napel_C=   3465
&&&  uoy=151.0000  comanda trimisa la proces=180.1292 
#####                                                              k=14
&&&  masa= 3.0000  J= 8.6641  Napel=   270  Napel_C=   3735
&&&  uoy=151.0000  comanda trimisa la proces=178.6837 
#####                                                              k=15
&&&  masa= 3.0028  J= 9.1916  Napel=   195  Napel_C=   3930
&&&  uoy=151.0000  comanda trimisa la proces=178.1862 
#####                                                              k=16
&&&  masa= 3.0002  J= 8.4044  Napel=   420  Napel_C=   4350
&&&  uoy=201.0000  comanda trimisa la proces=240.0758 
#####                                                              k=17
&&&  masa= 3.0005  J= 8.4575  Napel=   240  Napel_C=   4590
&&&  uoy=201.0000  comanda trimisa la proces=237.2616 
#####                                                              k=18
&&&  masa= 3.0004  J= 8.2906  Napel=   210  Napel_C=   4800
&&&  uoy=201.0000  comanda trimisa la proces=241.2000 
#####                                                              k=19
&&&  masa= 3.0036  J= 7.8738  Napel=   225  Napel_C=   5025
&&&  uoy=201.0000  comanda trimisa la proces=230.7954 
#####                                                              k=20
&&&  masa= 3.0024  J= 8.7762  Napel=   150  Napel_C=   5175
&&&  uoy=201.0000  comanda trimisa la proces=235.2301 
#####                                                              k=21
&&&  masa= 3.0345  J= 9.4614  Napel=   210  Napel_C=   5385
&&&  uoy=201.0000  comanda trimisa la proces=238.8181 
#####                                                              k=22
&&&  masa= 3.0026  J= 8.9186  Napel=   210  Napel_C=   5595
&&&  uoy=201.0000  comanda trimisa la proces=239.4994 
#####                                                              k=23
&&&  masa= 3.0009  J= 8.6054  Napel=   195  Napel_C=   5790
&&&  uoy=201.0000  comanda trimisa la proces=238.2419 
#####                                                              k=24
&&&  masa= 3.0030  J= 8.1692  Napel=   165  Napel_C=   5955
&&&  uoy=201.0000  comanda trimisa la proces=237.8431 
#####                                                              k=25
&&&  masa= 3.0049  J= 8.2840  Napel=   210  Napel_C=   6165
&&&  uoy=201.0000  comanda trimisa la proces=239.1182 
#####                                                              k=26
&&&  masa= 3.0000  J= 8.4379  Napel=   300  Napel_C=   6465
&&&  uoy=201.0000  comanda trimisa la proces=240.2297 
#####                                                              k=27
&&&  masa= 3.0000  J= 7.7439  Napel=   705  Napel_C=   7170
&&&  uoy=201.0000  comanda trimisa la proces=231.8871 
#####                                                              k=28
&&&  masa= 3.0018  J= 7.7834  Napel=   195  Napel_C=   7365
&&&  uoy=251.0000  comanda trimisa la proces=301.2000 
#####                                                              k=29
&&&  masa= 3.0001  J= 8.1338  Napel=   300  Napel_C=   7665
&&&  uoy=251.0000  comanda trimisa la proces=296.3635 
#####                                                              k=30
&&&  masa= 3.0023  J= 7.7106  Napel=   150  Napel_C=   7815
&&&  uoy=251.0000  comanda trimisa la proces=298.6421 
#####                                                              k=31
&&&  masa= 3.0013  J= 8.2608  Napel=   300  Napel_C=   8115
&&&  uoy=251.0000  comanda trimisa la proces=301.1563 
#####                                                              k=32
&&&  masa= 3.0005  J= 7.8384  Napel=   345  Napel_C=   8460
&&&  uoy=251.0000  comanda trimisa la proces=297.9976 
#####                                                              k=33
&&&  masa= 3.0013  J= 8.3217  Napel=   165  Napel_C=   8625
&&&  uoy=251.0000  comanda trimisa la proces=298.7062 
#####                                                              k=34
&&&  masa= 3.0002  J= 8.0033  Napel=   270  Napel_C=   8895
&&&  uoy=251.0000  comanda trimisa la proces=299.4249 
#####                                                              k=35
&&&  masa= 3.0013  J= 8.5156  Napel=   270  Napel_C=   9165
&&&  uoy=251.0000  comanda trimisa la proces=299.5721 
#####                                                              k=36
&&&  masa= 3.0001  J= 7.5859  Napel=   195  Napel_C=   9360
&&&  uoy=251.0000  comanda trimisa la proces=299.5725 
#####                                                              k=37
&&&  masa= 3.0004  J= 7.3406  Napel=   300  Napel_C=   9660
&&&  uoy=251.0000  comanda trimisa la proces=297.8461 
#####                                                              k=38
&&&  masa= 3.0010  J= 7.7808  Napel=   300  Napel_C=   9960
&&&  uoy=251.0000  comanda trimisa la proces=300.9084 
#####                                                              k=39
&&&  masa= 3.0020  J= 7.6330  Napel=   225  Napel_C=  10185
&&&  uoy=301.0000  comanda trimisa la proces=361.2000 
#####                                                              k=40
&&&  masa= 3.0000  J= 7.6946  Napel=   420  Napel_C=  10605
&&&  uoy=301.0000  comanda trimisa la proces=357.4513 
#####                                                              k=41
&&&  masa= 3.0003  J= 7.5595  Napel=   525  Napel_C=  11130
&&&  uoy=301.0000  comanda trimisa la proces=360.9485 
#####                                                              k=42
&&&  masa= 3.0000  J= 7.2199  Napel=  1350  Napel_C=  12480
&&&  uoy=301.0000  comanda trimisa la proces=357.6070 
#####                                                              k=43
&&&  masa= 3.0000  J= 7.2815  Napel=   540  Napel_C=  13020
&&&  uoy=301.0000  comanda trimisa la proces=355.4670 
#####                                                              k=44
&&&  masa= 3.0082  J= 6.6411  Napel=   150  Napel_C=  13170
&&&  uoy=301.0000  comanda trimisa la proces=346.7109 
#####                                                              k=45
&&&  masa= 3.0000  J= 7.0817  Napel=   510  Napel_C=  13680
&&&  uoy=301.0000  comanda trimisa la proces=350.2703 
#####                                                              k=46
&&&  masa= 3.0012  J= 6.9574  Napel=  1695  Napel_C=  15375
&&&  uoy=301.0000  comanda trimisa la proces=355.4837 
#####                                                              k=47
&&&  masa= 3.0000  J= 6.7313  Napel=  1380  Napel_C=  16755
&&&  uoy=301.0000  comanda trimisa la proces=355.0679 
#####                                                              k=48
&&&  masa= 3.0007  J= 7.5760  Napel=   210  Napel_C=  16965
&&&  uoy=351.0000  comanda trimisa la proces=419.3961 
#####                                                              k=49
&&&  masa= 3.0009  J= 6.9879  Napel=   240  Napel_C=  17205
&&&  uoy=351.0000  comanda trimisa la proces=418.3937 
#####                                                              k=50
&&&  masa= 3.0031  J= 6.5785  Napel=   195  Napel_C=  17400
&&&  uoy=351.0000  comanda trimisa la proces=418.1911 
#####                                                              k=51
&&&  masa= 3.0000  J= 6.5552  Napel=  2745  Napel_C=  20145
&&&  uoy=351.0000  comanda trimisa la proces=416.6356 
#####                                                              k=52
&&&  masa= 3.0026  J= 6.1092  Napel=   255  Napel_C=  20400
&&&  uoy=351.0000  comanda trimisa la proces=405.3982 
#####                                                              k=53
&&&  masa= 3.0000  J= 6.7899  Napel=   315  Napel_C=  20715
&&&  uoy=351.0000  comanda trimisa la proces=401.7251 
#####                                                              k=54
&&&  masa= 3.0107  J= 7.1317  Napel=   330  Napel_C=  21045
&&&  uoy=351.0000  comanda trimisa la proces=420.4972 
#####                                                              k=55
&&&  masa= 3.0000  J= 6.1994  Napel=  1935  Napel_C=  22980
&&&  uoy=351.0000  comanda trimisa la proces=415.4847 
#####                                                              k=56
&&&  masa= 3.0000  J= 6.7034  Napel=   660  Napel_C=  23640
&&&  uoy=351.0000  comanda trimisa la proces=418.5250 
#####                                                              k=57
&&&  masa= 3.0000  J= 6.6455  Napel=  2100  Napel_C=  25740
&&&  uoy=401.0000  comanda trimisa la proces=422.0640 
#####                                                              k=58
&&&  masa= 3.0000  J= 6.5876  Napel=   450  Napel_C=  26190
&&&  uoy=401.0000  comanda trimisa la proces=476.2268 
#####                                                              k=59
&&&  masa= 3.0020  J= 6.2361  Napel=   165  Napel_C=  26355
&&&  uoy=401.0000  comanda trimisa la proces=480.0806 
#####                                                              k=60
&&&  masa= 3.0002  J= 6.4846  Napel=   225  Napel_C=  26580
&&&  uoy=401.0000  comanda trimisa la proces=480.9707 
#####                                                              k=61
&&&  masa= 3.0002  J= 5.6390  Napel=   510  Napel_C=  27090
&&&  uoy=401.0000  comanda trimisa la proces=479.3642 
#####                                                              k=62
&&&  masa= 3.0000  J= 6.3192  Napel=  2355  Napel_C=  29445
&&&  uoy=401.0000  comanda trimisa la proces=465.2763 
#####                                                              k=63
&&&  masa= 3.0033  J= 5.4099  Napel=  2115  Napel_C=  31560
&&&  uoy=401.0000  comanda trimisa la proces=476.1863 
#####                                                              k=64
&&&  masa= 3.0000  J= 5.7660  Napel=   705  Napel_C=  32265
&&&  uoy=401.0000  comanda trimisa la proces=480.0390 
#####                                                              k=65
&&&  masa= 3.0013  J= 5.4972  Napel=   255  Napel_C=  32520
&&&  uoy=451.0000  comanda trimisa la proces=533.2012 
#####                                                              k=66
&&&  masa= 3.0022  J= 5.5818  Napel=   555  Napel_C=  33075
&&&  uoy=451.0000  comanda trimisa la proces=532.5686 
#####                                                              k=67
&&&  masa= 3.0000  J= 5.5762  Napel=   570  Napel_C=  33645
&&&  uoy=451.0000  comanda trimisa la proces=539.2366 
#####                                                              k=68
&&&  masa= 3.0000  J= 5.4992  Napel=   315  Napel_C=  33960
&&&  uoy=451.0000  comanda trimisa la proces=493.6512 
#####                                                              k=69
&&&  masa= 3.0008  J= 5.5684  Napel=   390  Napel_C=  34350
&&&  uoy=451.0000  comanda trimisa la proces=539.2869 
#####                                                              k=70
&&&  masa= 3.0000  J= 5.2838  Napel=   270  Napel_C=  34620
&&&  uoy=451.0000  comanda trimisa la proces=540.0117 
#####                                                              k=71
&&&  masa= 3.0007  J= 5.3784  Napel=   225  Napel_C=  34845
&&&  uoy=451.0000  comanda trimisa la proces=483.0036 
#####                                                              k=72
&&&  masa= 3.0013  J= 4.9540  Napel=  1770  Napel_C=  36615
&&&  uoy=501.0000  comanda trimisa la proces=589.6697 
#####                                                              k=73
&&&  masa= 3.0008  J= 5.1493  Napel=  1965  Napel_C=  38580
&&&  uoy=501.0000  comanda trimisa la proces=588.6468 
#####                                                              k=74
&&&  masa= 3.0057  J= 4.7213  Napel=   375  Napel_C=  38955
&&&  uoy=501.0000  comanda trimisa la proces=486.3254 
#####                                                              k=75
&&&  masa= 3.0003  J= 4.6206  Napel=  2685  Napel_C=  41640
&&&  uoy=501.0000  comanda trimisa la proces=596.1218 
#####                                                              k=76
&&&  masa= 3.0003  J= 4.8970  Napel=  1335  Napel_C=  42975
&&&  uoy=501.0000  comanda trimisa la proces=537.5793 
#####                                                              k=77
&&&  masa= 3.0002  J= 4.9979  Napel=   195  Napel_C=  43170
&&&  uoy=501.0000  comanda trimisa la proces=600.0473 
#####                                                              k=78
&&&  masa= 3.0029  J= 4.6754  Napel=   615  Napel_C=  43785
&&&  uoy=501.0000  comanda trimisa la proces=551.1907 
#####                                                              k=79
&&&  masa= 3.0000  J= 4.9655  Napel=   600  Napel_C=  44385
&&&  uoy=501.0000  comanda trimisa la proces=530.3440 
#####                                                              k=80
&&&  masa= 3.0005  J= 4.4689  Napel=   180  Napel_C=  44565
&&&  uoy=551.0000  comanda trimisa la proces=610.0344 
#####                                                              k=81
&&&  masa= 3.0000  J= 4.6829  Napel=   570  Napel_C=  45135
&&&  uoy=551.0000  comanda trimisa la proces=655.4902 
#####                                                              k=82
&&&  masa= 3.0000  J= 4.3699  Napel=  1080  Napel_C=  46215
&&&  uoy=551.0000  comanda trimisa la proces=654.4942 
#####                                                              k=83
&&&  masa= 3.0004  J= 4.0035  Napel=  1125  Napel_C=  47340
&&&  uoy=551.0000  comanda trimisa la proces=660.6817 
#####                                                              k=84
&&&  masa= 3.0000  J= 4.1357  Napel=   405  Napel_C=  47745
&&&  uoy=551.0000  comanda trimisa la proces=660.0895 
#####                                                              k=85
&&&  masa= 3.0001  J= 3.9121  Napel=  2115  Napel_C=  49860
&&&  uoy=551.0000  comanda trimisa la proces=637.7537 
#####                                                              k=86
&&&  masa= 3.0000  J= 3.9972  Napel=   195  Napel_C=  50055
&&&  uoy=601.0000  comanda trimisa la proces=721.1395 
#####                                                              k=87
&&&  masa= 3.0002  J= 3.6382  Napel=  3540  Napel_C=  53595
&&&  uoy=601.0000  comanda trimisa la proces=690.3511 
#####                                                              k=88
&&&  masa= 3.0000  J= 3.7719  Napel=  2010  Napel_C=  55605
&&&  uoy=601.0000  comanda trimisa la proces=703.0017 
#####                                                              k=89
&&&  masa= 3.0001  J= 3.7247  Napel=   885  Napel_C=  56490
&&&  uoy=601.0000  comanda trimisa la proces=666.8997 
#####                                                              k=90
&&&  masa= 3.0000  J= 3.4776  Napel=  1680  Napel_C=  58170
&&&  uoy=601.0000  comanda trimisa la proces=597.5069 
#####                                                              k=91
&&&  masa= 3.0000  J= 3.8613  Napel=   915  Napel_C=  59085
&&&  uoy=601.0000  comanda trimisa la proces=720.1151 
#####                                                              k=92
&&&  masa= 3.0000  J= 3.4981  Napel=   705  Napel_C=  59790
&&&  uoy=651.0000  comanda trimisa la proces=681.1348 
#####                                                              k=93
&&&  masa= 3.0000  J= 3.4831  Napel=   810  Napel_C=  60600
&&&  uoy=651.0000  comanda trimisa la proces=718.0816 
#####                                                              k=94
&&&  masa= 3.0000  J= 3.3863  Napel=   720  Napel_C=  61320
&&&  uoy=651.0000  comanda trimisa la proces=765.0940 
#####                                                              k=95
&&&  masa= 3.0000  J= 3.1277  Napel=  1680  Napel_C=  63000
&&&  uoy=651.0000  comanda trimisa la proces=728.9155 
#####                                                              k=96
&&&  masa= 3.0000  J= 3.1691  Napel=   645  Napel_C=  63645
&&&  uoy=651.0000  comanda trimisa la proces=775.4025 
#####                                                              k=97
&&&  masa= 3.0000  J= 3.0220  Napel=   345  Napel_C=  63990
&&&  uoy=651.0000  comanda trimisa la proces=779.9514 
#####                                                              k=98
&&&  masa= 3.0001  J= 2.9266  Napel=   315  Napel_C=  64305
&&&  uoy=701.0000  comanda trimisa la proces=841.2000 
#####                                                              k=99
&&&  masa= 3.0000  J= 2.7916  Napel=   285  Napel_C=  64590
&&&  uoy=701.0000  comanda trimisa la proces=834.8515 
#####                                                              k=100
&&&  masa= 3.0000  J= 2.7055  Napel=   405  Napel_C=  64995
&&&  uoy=701.0000  comanda trimisa la proces=834.7860 
#####                                                              k=101
&&&  masa= 3.0000  J= 2.5837  Napel=   255  Napel_C=  65250
&&&  uoy=701.0000  comanda trimisa la proces=834.9683 
#####                                                              k=102
&&&  masa= 3.0000  J= 2.4840  Napel=   585  Napel_C=  65835
&&&  uoy=701.0000  comanda trimisa la proces=836.8942 
#####                                                              k=103
&&&  masa= 3.0000  J= 2.3695  Napel=   555  Napel_C=  66390
&&&  uoy=701.0000  comanda trimisa la proces=782.5686 
#####                                                              k=104
&&&  masa= 3.0000  J= 2.2400  Napel=   210  Napel_C=  66600
&&&  uoy=751.0000  comanda trimisa la proces=901.2000 
#####                                                              k=105
&&&  masa= 3.0000  J= 2.1272  Napel=   405  Napel_C=  67005
&&&  uoy=751.0000  comanda trimisa la proces=810.1084 
#####                                                              k=106
&&&  masa= 3.0000  J= 2.0393  Napel=   285  Napel_C=  67290
&&&  uoy=751.0000  comanda trimisa la proces=897.9282 
#####                                                              k=107
&&&  masa= 3.0000  J= 1.9054  Napel=   150  Napel_C=  67440
&&&  uoy=751.0000  comanda trimisa la proces=899.5604 
#####                                                              k=108
&&&  masa= 3.0000  J= 1.8030  Napel=   735  Napel_C=  68175
&&&  uoy=751.0000  comanda trimisa la proces=802.6447 
#####                                                              k=109
&&&  masa= 3.0000  J= 1.6922  Napel=   435  Napel_C=  68610
&&&  uoy=801.0000  comanda trimisa la proces=955.2898 
#####                                                              k=110
&&&  masa= 3.0000  J= 1.5569  Napel=   405  Napel_C=  69015
&&&  uoy=801.0000  comanda trimisa la proces=945.4719 
#####                                                              k=111
&&&  masa= 3.0000  J= 1.4291  Napel=   315  Napel_C=  69330
&&&  uoy=801.0000  comanda trimisa la proces=957.4998 
#####                                                              k=112
&&&  masa= 3.0000  J= 1.2994  Napel=   240  Napel_C=  69570
&&&  uoy=801.0000  comanda trimisa la proces=959.7875 
#####                                                              k=113
&&&  masa= 3.0000  J= 1.1873  Napel=   255  Napel_C=  69825
&&&  uoy=801.0000  comanda trimisa la proces=959.6154 
#####                                                              k=114
&&&  masa= 3.0000  J= 1.0614  Napel=   150  Napel_C=  69975
&&&  uoy=851.0000  comanda trimisa la proces=1015.8149 
#####                                                              k=115
                             @@@@@relaxare limite
&&&  masa= 3.0000  J= 0.9174  Napel=   255  Napel_C=  70230
&&&  uoy=851.0000  comanda trimisa la proces=1319.4877 
#####                                                              k=116
&&&  masa= 3.0001  J= 0.7541  Napel=   150  Napel_C=  70380
&&&  uoy=851.0000  comanda trimisa la proces=1021.2000 
#####                                                              k=117
ATENTIE: Toate initializarile nu respecta restrictia de masa
                             @@@@@relaxare limite
                             @@@@@relaxare limite
                             @@@@@relaxare limite
                             @@@@@relaxare limite
                             @@@@@relaxare limite
                             @@@@@relaxare limite
                             @@@@@relaxare limite
                             @@@@@relaxare limite
                             @@@@@relaxare limite
                             @@@@@relaxare limite
                             @@@@@relaxare limite
                             @@@@@relaxare limite
                             @@@@@relaxare limite
                             @@@@@relaxare limite
                             @@@@@relaxare limite
                             @@@@@relaxare limite
                             @@@@@relaxare limite
                             @@@@@relaxare limite
                             @@@@@relaxare limite
                             @@@@@relaxare limite
                             @@@@@relaxare limite
                             @@@@@relaxare limite
                             @@@@@relaxare limite
                             @@@@@relaxare limite
                             @@@@@relaxare limite
                             @@@@@relaxare limite
                             @@@@@relaxare limite
                             @@@@@relaxare limite
                             @@@@@relaxare limite
                             @@@@@relaxare limite
                             @@@@@relaxare limite
                             @@@@@relaxare limite
                             @@@@@relaxare limite
                             @@@@@relaxare limite
                             @@@@@relaxare limite
                             @@@@@relaxare limite
                             @@@@@relaxare limite
                             @@@@@relaxare limite
                             @@@@@relaxare limite
                             @@@@@relaxare limite
                             @@@@@relaxare limite
                             @@@@@relaxare limite
                             @@@@@relaxare limite
                             @@@@@relaxare limite
                             @@@@@relaxare limite
                             @@@@@relaxare limite
                             @@@@@relaxare limite
                             @@@@@relaxare limite
                             @@@@@relaxare limite
                             @@@@@relaxare limite
                             @@@@@relaxare limite
                             @@@@@relaxare limite
                             @@@@@relaxare limite
                             @@@@@relaxare limite
                             @@@@@relaxare limite
                             @@@@@relaxare limite
                             @@@@@relaxare limite
                             @@@@@relaxare limite
                             @@@@@relaxare limite
                             @@@@@relaxare limite
                             @@@@@relaxare limite
                             @@@@@relaxare limite
                             @@@@@relaxare limite
&&&  masa= 3.0000  J= 0.6116  Napel=  1140  Napel_C=  71520
&&&  uoy=851.0000  comanda trimisa la proces=1614.8026 
#####                                                              k=118
                             @@@@@relaxare limite
&&&  masa= 3.0000  J= 0.3956  Napel=   150  Napel_C=  71670
&&&  uoy=901.0000  comanda trimisa la proces=1433.7937 
#####                                                              k=119
                             @@@@@relaxare limite
&&&  masa= 3.0000  J= 0.2020  Napel=  1200  Napel_C=  72870
&&&  uoy=901.0000  comanda trimisa la proces=1496.4431 
Elapsed time is 748.864213 seconds.


 Final values for Overall integration using uRHC
&&&  yield mass= 3.0000  Light= 8.4013  Perf Index= 8.4013   NapelAvg=    607 
>> 


                          SIMULARE RHC 3


>> RHC_PSO_PBRJ13_SZv2
RHC_PSO_PBRJ13
PhotoBioReactor Optimal Control 
Local best: [Plbest,val]=Gen_Plbest_reg(i)
#####                                                              k=0
&&&  masa= 3.0006  J= 9.2942  Napel=   180  Napel_C=    180
&&&  uoy=151.0000  comanda trimisa la proces=178.2345 
#####                                                              k=1
&&&  masa= 3.0003  J= 9.5307  Napel=   360  Napel_C=    540
&&&  uoy=151.0000  comanda trimisa la proces=176.8527 
#####                                                              k=2
&&&  masa= 3.0202  J= 9.7745  Napel=   300  Napel_C=    840
&&&  uoy=151.0000  comanda trimisa la proces=173.2726 
#####                                                              k=3
&&&  masa= 3.0026  J= 9.0438  Napel=   180  Napel_C=   1020
&&&  uoy=151.0000  comanda trimisa la proces=180.0567 
#####                                                              k=4
&&&  masa= 3.0100  J= 9.5351  Napel=   345  Napel_C=   1365
&&&  uoy=151.0000  comanda trimisa la proces=179.6488 
#####                                                              k=5
&&&  masa= 3.0017  J= 9.2437  Napel=   285  Napel_C=   1650
&&&  uoy=151.0000  comanda trimisa la proces=178.9763 
#####                                                              k=6
&&&  masa= 3.0000  J= 8.8580  Napel=   330  Napel_C=   1980
&&&  uoy=151.0000  comanda trimisa la proces=178.9313 
#####                                                              k=7
&&&  masa= 3.0010  J= 9.2580  Napel=   195  Napel_C=   2175
&&&  uoy=151.0000  comanda trimisa la proces=177.6707 
#####                                                              k=8
&&&  masa= 3.0001  J= 9.0516  Napel=   225  Napel_C=   2400
&&&  uoy=151.0000  comanda trimisa la proces=176.2338 
#####                                                              k=9
&&&  masa= 3.0003  J= 9.1249  Napel=   240  Napel_C=   2640
&&&  uoy=151.0000  comanda trimisa la proces=180.2628 
#####                                                              k=10
&&&  masa= 3.0001  J= 8.6791  Napel=   225  Napel_C=   2865
&&&  uoy=151.0000  comanda trimisa la proces=180.9910 
#####                                                              k=11
&&&  masa= 3.0029  J= 8.7564  Napel=   195  Napel_C=   3060
&&&  uoy=151.0000  comanda trimisa la proces=176.7270 
#####                                                              k=12
&&&  masa= 3.0021  J= 8.5374  Napel=   300  Napel_C=   3360
&&&  uoy=151.0000  comanda trimisa la proces=178.8557 
#####                                                              k=13
&&&  masa= 3.0005  J= 8.4310  Napel=   210  Napel_C=   3570
&&&  uoy=151.0000  comanda trimisa la proces=181.2000 
#####                                                              k=14
&&&  masa= 3.0101  J= 8.6755  Napel=   120  Napel_C=   3690
&&&  uoy=151.0000  comanda trimisa la proces=172.9001 
#####                                                              k=15
&&&  masa= 3.0000  J= 8.5545  Napel=   360  Napel_C=   4050
&&&  uoy=151.0000  comanda trimisa la proces=177.2844 
#####                                                              k=16
&&&  masa= 3.0131  J= 8.2687  Napel=   210  Napel_C=   4260
&&&  uoy=201.0000  comanda trimisa la proces=241.2000 
#####                                                              k=17
&&&  masa= 3.0009  J= 8.5068  Napel=   375  Napel_C=   4635
&&&  uoy=201.0000  comanda trimisa la proces=240.3066 
#####                                                              k=18
&&&  masa= 3.0000  J= 9.8276  Napel=  2205  Napel_C=   6840
&&&  uoy=201.0000  comanda trimisa la proces=240.0879 
#####                                                              k=19
&&&  masa= 3.0052  J= 8.7022  Napel=   165  Napel_C=   7005
&&&  uoy=201.0000  comanda trimisa la proces=239.5335 
#####                                                              k=20
&&&  masa= 3.0017  J= 8.1990  Napel=   225  Napel_C=   7230
&&&  uoy=201.0000  comanda trimisa la proces=235.1115 
#####                                                              k=21
&&&  masa= 3.0021  J= 8.0832  Napel=   165  Napel_C=   7395
&&&  uoy=201.0000  comanda trimisa la proces=240.7646 
#####                                                              k=22
&&&  masa= 3.0005  J= 8.3718  Napel=   270  Napel_C=   7665
&&&  uoy=201.0000  comanda trimisa la proces=240.6991 
#####                                                              k=23
&&&  masa= 3.0139  J= 9.5958  Napel=   195  Napel_C=   7860
&&&  uoy=201.0000  comanda trimisa la proces=241.0594 
#####                                                              k=24
&&&  masa= 3.0012  J= 8.7185  Napel=   315  Napel_C=   8175
&&&  uoy=201.0000  comanda trimisa la proces=239.0640 
#####                                                              k=25
&&&  masa= 3.0000  J= 7.9836  Napel=   825  Napel_C=   9000
&&&  uoy=201.0000  comanda trimisa la proces=239.8155 
#####                                                              k=26
&&&  masa= 3.0015  J= 8.0854  Napel=   150  Napel_C=   9150
&&&  uoy=201.0000  comanda trimisa la proces=241.2000 
#####                                                              k=27
&&&  masa= 3.0000  J= 8.0505  Napel=   315  Napel_C=   9465
&&&  uoy=201.0000  comanda trimisa la proces=236.9869 
#####                                                              k=28
&&&  masa= 3.0002  J= 7.5557  Napel=   345  Napel_C=   9810
&&&  uoy=251.0000  comanda trimisa la proces=300.6119 
#####                                                              k=29
&&&  masa= 3.0008  J= 8.6234  Napel=   225  Napel_C=  10035
&&&  uoy=251.0000  comanda trimisa la proces=299.5226 
#####                                                              k=30
&&&  masa= 3.0002  J= 7.4235  Napel=   315  Napel_C=  10350
&&&  uoy=251.0000  comanda trimisa la proces=299.3955 
#####                                                              k=31
&&&  masa= 3.0061  J= 7.6569  Napel=   225  Napel_C=  10575
&&&  uoy=251.0000  comanda trimisa la proces=301.2000 
#####                                                              k=32
&&&  masa= 3.0004  J= 7.7686  Napel=   165  Napel_C=  10740
&&&  uoy=251.0000  comanda trimisa la proces=301.2000 
#####                                                              k=33
&&&  masa= 3.0285  J= 8.6057  Napel=   570  Napel_C=  11310
&&&  uoy=251.0000  comanda trimisa la proces=299.3447 
#####                                                              k=34
&&&  masa= 3.0010  J= 7.5039  Napel=   180  Napel_C=  11490
&&&  uoy=251.0000  comanda trimisa la proces=301.2000 
#####                                                              k=35
&&&  masa= 3.0177  J= 8.3342  Napel=   270  Napel_C=  11760
&&&  uoy=251.0000  comanda trimisa la proces=301.0043 
#####                                                              k=36
&&&  masa= 3.0053  J= 7.2990  Napel=   300  Napel_C=  12060
&&&  uoy=251.0000  comanda trimisa la proces=301.2000 
#####                                                              k=37
&&&  masa= 3.0001  J= 7.6190  Napel=   285  Napel_C=  12345
&&&  uoy=251.0000  comanda trimisa la proces=295.0351 
#####                                                              k=38
&&&  masa= 3.0013  J= 7.5217  Napel=   255  Napel_C=  12600
&&&  uoy=251.0000  comanda trimisa la proces=297.2727 
#####                                                              k=39
&&&  masa= 3.0001  J= 7.6054  Napel=   510  Napel_C=  13110
&&&  uoy=301.0000  comanda trimisa la proces=358.3819 
#####                                                              k=40
&&&  masa= 3.0099  J= 6.9901  Napel=  1065  Napel_C=  14175
&&&  uoy=301.0000  comanda trimisa la proces=361.2000 
#####                                                              k=41
&&&  masa= 3.0024  J= 7.4450  Napel=   270  Napel_C=  14445
&&&  uoy=301.0000  comanda trimisa la proces=356.8462 
#####                                                              k=42
&&&  masa= 3.0001  J= 7.4706  Napel=   210  Napel_C=  14655
&&&  uoy=301.0000  comanda trimisa la proces=360.2871 
#####                                                              k=43
&&&  masa= 3.0001  J= 7.2830  Napel=   360  Napel_C=  15015
&&&  uoy=301.0000  comanda trimisa la proces=359.2656 
#####                                                              k=44
&&&  masa= 3.0000  J= 7.1823  Napel=   555  Napel_C=  15570
&&&  uoy=301.0000  comanda trimisa la proces=358.4892 
#####                                                              k=45
&&&  masa= 3.0010  J= 6.9687  Napel=   180  Napel_C=  15750
&&&  uoy=301.0000  comanda trimisa la proces=361.2000 
#####                                                              k=46
&&&  masa= 3.0000  J= 7.3333  Napel=   225  Napel_C=  15975
&&&  uoy=301.0000  comanda trimisa la proces=346.3447 
#####                                                              k=47
&&&  masa= 3.0032  J= 6.9792  Napel=   165  Napel_C=  16140
&&&  uoy=301.0000  comanda trimisa la proces=240.8000 
#####                                                              k=48
&&&  masa= 3.0001  J= 6.8129  Napel=   405  Napel_C=  16545
&&&  uoy=301.0000  comanda trimisa la proces=357.9059 
#####                                                              k=49
&&&  masa= 3.0000  J= 6.8603  Napel=   390  Napel_C=  16935
&&&  uoy=351.0000  comanda trimisa la proces=421.2000 
#####                                                              k=50
&&&  masa= 3.0192  J= 6.6229  Napel=   405  Napel_C=  17340
&&&  uoy=351.0000  comanda trimisa la proces=411.7463 
#####                                                              k=51
&&&  masa= 3.0117  J= 7.3466  Napel=   390  Napel_C=  17730
&&&  uoy=351.0000  comanda trimisa la proces=420.1608 
#####                                                              k=52
&&&  masa= 3.0050  J= 6.4102  Napel=   195  Napel_C=  17925
&&&  uoy=351.0000  comanda trimisa la proces=314.8713 
#####                                                              k=53
&&&  masa= 3.0000  J= 6.2960  Napel=   990  Napel_C=  18915
&&&  uoy=351.0000  comanda trimisa la proces=417.3331 
#####                                                              k=54
&&&  masa= 3.0003  J= 7.1063  Napel=   315  Napel_C=  19230
&&&  uoy=351.0000  comanda trimisa la proces=418.5784 
#####                                                              k=55
&&&  masa= 3.0000  J= 6.5154  Napel=   735  Napel_C=  19965
&&&  uoy=351.0000  comanda trimisa la proces=412.1099 
#####                                                              k=56
&&&  masa= 3.0001  J= 5.8599  Napel=  2505  Napel_C=  22470
&&&  uoy=351.0000  comanda trimisa la proces=405.8615 
#####                                                              k=57
&&&  masa= 3.0025  J= 6.6621  Napel=   180  Napel_C=  22650
&&&  uoy=351.0000  comanda trimisa la proces=420.7015 
#####                                                              k=58
&&&  masa= 3.0000  J= 6.0824  Napel=  2280  Napel_C=  24930
&&&  uoy=401.0000  comanda trimisa la proces=480.0453 
#####                                                              k=59
&&&  masa= 3.0002  J= 5.9868  Napel=   360  Napel_C=  25290
&&&  uoy=401.0000  comanda trimisa la proces=481.2000 
#####                                                              k=60
&&&  masa= 3.0000  J= 6.4724  Napel=   345  Napel_C=  25635
&&&  uoy=401.0000  comanda trimisa la proces=444.1232 
#####                                                              k=61
&&&  masa= 3.0004  J= 6.0338  Napel=   840  Napel_C=  26475
&&&  uoy=401.0000  comanda trimisa la proces=477.9611 
#####                                                              k=62
&&&  masa= 3.0002  J= 5.8025  Napel=  2070  Napel_C=  28545
&&&  uoy=401.0000  comanda trimisa la proces=470.2341 
#####                                                              k=63
&&&  masa= 3.0000  J= 6.0989  Napel=   615  Napel_C=  29160
&&&  uoy=401.0000  comanda trimisa la proces=479.0936 
#####                                                              k=64
&&&  masa= 3.0000  J= 5.5006  Napel=  2565  Napel_C=  31725
&&&  uoy=401.0000  comanda trimisa la proces=413.2919 
#####                                                              k=65
&&&  masa= 3.0122  J= 5.4315  Napel=   135  Napel_C=  31860
&&&  uoy=401.0000  comanda trimisa la proces=481.2000 
#####                                                              k=66
&&&  masa= 3.0003  J= 5.7222  Napel=   165  Napel_C=  32025
&&&  uoy=451.0000  comanda trimisa la proces=540.7148 
#####                                                              k=67
&&&  masa= 3.0023  J= 5.2682  Napel=   285  Napel_C=  32310
&&&  uoy=451.0000  comanda trimisa la proces=502.4120 
#####                                                              k=68
&&&  masa= 3.0000  J= 5.3557  Napel=  1440  Napel_C=  33750
&&&  uoy=451.0000  comanda trimisa la proces=489.7987 
#####                                                              k=69
&&&  masa= 3.0000  J= 5.4697  Napel=  1725  Napel_C=  35475
&&&  uoy=451.0000  comanda trimisa la proces=540.3564 
#####                                                              k=70
&&&  masa= 3.0002  J= 5.5214  Napel=   255  Napel_C=  35730
&&&  uoy=451.0000  comanda trimisa la proces=535.5812 
#####                                                              k=71
&&&  masa= 3.0000  J= 5.4579  Napel=   405  Napel_C=  36135
&&&  uoy=451.0000  comanda trimisa la proces=537.5356 
#####                                                              k=72
&&&  masa= 3.0000  J= 5.2367  Napel=   750  Napel_C=  36885
&&&  uoy=451.0000  comanda trimisa la proces=535.2092 
#####                                                              k=73
&&&  masa= 3.0001  J= 5.0807  Napel=   450  Napel_C=  37335
&&&  uoy=501.0000  comanda trimisa la proces=544.8860 
#####                                                              k=74
&&&  masa= 3.0000  J= 5.0043  Napel=   870  Napel_C=  38205
&&&  uoy=501.0000  comanda trimisa la proces=538.1682 
#####                                                              k=75
&&&  masa= 3.0000  J= 5.0667  Napel=   630  Napel_C=  38835
&&&  uoy=501.0000  comanda trimisa la proces=560.5922 
#####                                                              k=76
&&&  masa= 3.0000  J= 4.6859  Napel=  2730  Napel_C=  41565
&&&  uoy=501.0000  comanda trimisa la proces=530.2048 
#####                                                              k=77
&&&  masa= 3.0000  J= 4.6377  Napel=  1305  Napel_C=  42870
&&&  uoy=501.0000  comanda trimisa la proces=596.5578 
#####                                                              k=78
&&&  masa= 3.0001  J= 5.1228  Napel=   165  Napel_C=  43035
&&&  uoy=501.0000  comanda trimisa la proces=598.1142 
#####                                                              k=79
&&&  masa= 3.0003  J= 4.6973  Napel=   270  Napel_C=  43305
&&&  uoy=501.0000  comanda trimisa la proces=558.5573 
#####                                                              k=80
&&&  masa= 3.0008  J= 4.9596  Napel=   135  Napel_C=  43440
&&&  uoy=551.0000  comanda trimisa la proces=657.6778 
#####                                                              k=81
&&&  masa= 3.0000  J= 4.6911  Napel=   630  Napel_C=  44070
&&&  uoy=551.0000  comanda trimisa la proces=659.3867 
#####                                                              k=82
&&&  masa= 3.0000  J= 4.3741  Napel=  2340  Napel_C=  46410
&&&  uoy=551.0000  comanda trimisa la proces=644.6037 
#####                                                              k=83
&&&  masa= 3.0000  J= 4.3119  Napel=  1245  Napel_C=  47655
&&&  uoy=551.0000  comanda trimisa la proces=656.1652 
#####                                                              k=84
&&&  masa= 3.0000  J= 4.2948  Napel=   450  Napel_C=  48105
&&&  uoy=551.0000  comanda trimisa la proces=654.7718 
#####                                                              k=85
&&&  masa= 3.0000  J= 4.1411  Napel=  1785  Napel_C=  49890
&&&  uoy=551.0000  comanda trimisa la proces=659.8613 
#####                                                              k=86
&&&  masa= 3.0001  J= 3.8373  Napel=  3540  Napel_C=  53430
&&&  uoy=551.0000  comanda trimisa la proces=649.8017 
#####                                                              k=87
&&&  masa= 3.0000  J= 3.8602  Napel=  2640  Napel_C=  56070
&&&  uoy=601.0000  comanda trimisa la proces=651.9214 
#####                                                              k=88
&&&  masa= 3.0000  J= 3.6660  Napel=  2610  Napel_C=  58680
&&&  uoy=601.0000  comanda trimisa la proces=482.8165 
#####                                                              k=89
&&&  masa= 3.0000  J= 3.5774  Napel=  2595  Napel_C=  61275
&&&  uoy=601.0000  comanda trimisa la proces=702.2573 
#####                                                              k=90
&&&  masa= 3.0000  J= 3.7494  Napel=  1755  Napel_C=  63030
&&&  uoy=601.0000  comanda trimisa la proces=706.2484 
#####                                                              k=91
&&&  masa= 3.0002  J= 3.5603  Napel=  2295  Napel_C=  65325
&&&  uoy=601.0000  comanda trimisa la proces=720.1979 
#####                                                              k=92
&&&  masa= 3.0002  J= 3.6193  Napel=   165  Napel_C=  65490
&&&  uoy=601.0000  comanda trimisa la proces=718.5992 
#####                                                              k=93
&&&  masa= 3.0000  J= 3.5135  Napel=   225  Napel_C=  65715
&&&  uoy=651.0000  comanda trimisa la proces=772.3479 
#####                                                              k=94
&&&  masa= 3.0002  J= 3.3567  Napel=  1815  Napel_C=  67530
&&&  uoy=651.0000  comanda trimisa la proces=780.5783 
#####                                                              k=95
&&&  masa= 3.0000  J= 3.2585  Napel=   465  Napel_C=  67995
&&&  uoy=651.0000  comanda trimisa la proces=780.4417 
#####                                                              k=96
&&&  masa= 3.0000  J= 3.2040  Napel=   570  Napel_C=  68565
&&&  uoy=651.0000  comanda trimisa la proces=755.5117 
#####                                                              k=97
&&&  masa= 3.0000  J= 3.1526  Napel=  1020  Napel_C=  69585
&&&  uoy=651.0000  comanda trimisa la proces=742.6098 
#####                                                              k=98
&&&  masa= 3.0000  J= 2.9882  Napel=   420  Napel_C=  70005
&&&  uoy=651.0000  comanda trimisa la proces=781.0482 
#####                                                              k=99
&&&  masa= 3.0000  J= 2.9750  Napel=   495  Napel_C=  70500
&&&  uoy=701.0000  comanda trimisa la proces=826.6379 
#####                                                              k=100
&&&  masa= 3.0000  J= 2.8264  Napel=   690  Napel_C=  71190
&&&  uoy=701.0000  comanda trimisa la proces=829.4264 
#####                                                              k=101
&&&  masa= 3.0000  J= 2.7009  Napel=   300  Napel_C=  71490
&&&  uoy=701.0000  comanda trimisa la proces=832.7344 
#####                                                              k=102
&&&  masa= 3.0000  J= 2.5737  Napel=   795  Napel_C=  72285
&&&  uoy=701.0000  comanda trimisa la proces=835.5590 
#####                                                              k=103
&&&  masa= 3.0000  J= 2.4521  Napel=   435  Napel_C=  72720
&&&  uoy=701.0000  comanda trimisa la proces=839.5154 
#####                                                              k=104
&&&  masa= 3.0000  J= 2.3180  Napel=   660  Napel_C=  73380
&&&  uoy=751.0000  comanda trimisa la proces=901.0680 
#####                                                              k=105
&&&  masa= 3.0000  J= 2.2274  Napel=  1095  Napel_C=  74475
&&&  uoy=751.0000  comanda trimisa la proces=898.5978 
#####                                                              k=106
&&&  masa= 3.0000  J= 2.1274  Napel=   720  Napel_C=  75195
&&&  uoy=751.0000  comanda trimisa la proces=890.9223 
#####                                                              k=107
&&&  masa= 3.0000  J= 1.9766  Napel=   435  Napel_C=  75630
&&&  uoy=751.0000  comanda trimisa la proces=884.6640 
#####                                                              k=108
&&&  masa= 3.0000  J= 1.8880  Napel=   165  Napel_C=  75795
&&&  uoy=751.0000  comanda trimisa la proces=901.2000 
#####                                                              k=109
&&&  masa= 3.0000  J= 1.7427  Napel=   240  Napel_C=  76035
&&&  uoy=801.0000  comanda trimisa la proces=960.9055 
#####                                                              k=110
&&&  masa= 3.0000  J= 1.6240  Napel=   165  Napel_C=  76200
&&&  uoy=801.0000  comanda trimisa la proces=959.9039 
#####                                                              k=111
&&&  masa= 3.0000  J= 1.4989  Napel=   360  Napel_C=  76560
&&&  uoy=801.0000  comanda trimisa la proces=960.5784 
#####                                                              k=112
&&&  masa= 3.0000  J= 1.3632  Napel=   645  Napel_C=  77205
&&&  uoy=801.0000  comanda trimisa la proces=960.2985 
#####                                                              k=113
&&&  masa= 3.0000  J= 1.2566  Napel=   300  Napel_C=  77505
&&&  uoy=801.0000  comanda trimisa la proces=959.6192 
#####                                                              k=114
                             @@@@@relaxare limite
&&&  masa= 3.0000  J= 1.1206  Napel=   120  Napel_C=  77625
&&&  uoy=851.0000  comanda trimisa la proces=1435.4866 
#####                                                              k=115
                             @@@@@relaxare limite
                             @@@@@relaxare limite
&&&  masa= 3.0000  J= 0.9273  Napel=   195  Napel_C=  77820
&&&  uoy=851.0000  comanda trimisa la proces=1352.4317 
#####                                                              k=116
                             @@@@@relaxare limite
                             @@@@@relaxare limite
&&&  masa= 3.0000  J= 0.7496  Napel=   300  Napel_C=  78120
&&&  uoy=851.0000  comanda trimisa la proces=1128.9021 
#####                                                              k=117
                             @@@@@relaxare limite
                             @@@@@relaxare limite
&&&  masa= 3.0000  J= 0.6001  Napel=   525  Napel_C=  78645
&&&  uoy=851.0000  comanda trimisa la proces=1633.4678 
#####                                                              k=118
                             @@@@@relaxare limite
&&&  masa= 3.0000  J= 0.3789  Napel=   285  Napel_C=  78930
&&&  uoy=901.0000  comanda trimisa la proces=1318.2547 
#####                                                              k=119
                             @@@@@relaxare limite
                             @@@@@relaxare limite
&&&  masa= 3.0000  J= 0.2016  Napel=   270  Napel_C=  79200
&&&  uoy=901.0000  comanda trimisa la proces=1492.9647 
Elapsed time is 817.932290 seconds.


 Final values for Overall integration using uRHC
&&&  yield mass= 3.0000  Light= 8.4294  Perf Index= 8.4294   NapelAvg=    660 
>> 817.93/120
ans =
    6.8161
>> 
