# Supplementary material for: Control of Microalgae Growth in Artificially Lighted Photobioreactors Using Metaheuristic-Based Predictions
Source: Sensors (Basel). 2021 Dec 2;21(23):8065. doi: 10.3390/s21238065 (PMC8659673; doi:10.3390/s21238065)
Supplement: Supplementary file 1 [file sensors-21-08065-s001.zip › PSO_pred_senz/Listings/Executie 13-5 runs.txt]

The results of 5 runs are saved into WSP10_sz_50_7.mat

>> ciclu30_8_50_cuSZv2
This program executes 30 times RHC_PSO_PBRJ13_SZv2.m
The results are saved into WSP10_sz_50_7.mat
                                    ijk= 1
RHC_PSO_PBRJ13
PhotoBioReactor Optimal Control 
Local best: [Plbest,val]=Gen_Plbest_reg(i)
#####                                                              k=0
&&&  masa= 3.0003  J= 9.2958  Napel=   300  Napel_C=    300
&&&  uoy=151.0000  comanda trimisa la proces=175.2269 
#####                                                              k=1
&&&  masa= 3.0098  J= 9.9879  Napel=   195  Napel_C=    495
&&&  uoy=151.0000  comanda trimisa la proces=179.1985 
#####                                                              k=2
&&&  masa= 3.0001  J= 8.8126  Napel=   240  Napel_C=    735
&&&  uoy=151.0000  comanda trimisa la proces=179.4178 
#####                                                              k=3
&&&  masa= 3.0027  J= 8.9900  Napel=   255  Napel_C=    990
&&&  uoy=151.0000  comanda trimisa la proces=178.9913 
#####                                                              k=4
&&&  masa= 3.0047  J= 8.8609  Napel=   120  Napel_C=   1110
&&&  uoy=151.0000  comanda trimisa la proces=181.2000 
#####                                                              k=5
&&&  masa= 3.0026  J= 8.6873  Napel=   375  Napel_C=   1485
&&&  uoy=151.0000  comanda trimisa la proces=180.3460 
#####                                                              k=6
&&&  masa= 3.0010  J= 9.1993  Napel=   315  Napel_C=   1800
&&&  uoy=151.0000  comanda trimisa la proces=177.2139 
#####                                                              k=7
&&&  masa= 3.0013  J= 9.1434  Napel=   225  Napel_C=   2025
&&&  uoy=151.0000  comanda trimisa la proces=176.6484 
#####                                                              k=8
&&&  masa= 3.0018  J= 9.0833  Napel=   240  Napel_C=   2265
&&&  uoy=151.0000  comanda trimisa la proces=177.2875 
#####                                                              k=9
&&&  masa= 3.0035  J= 8.9514  Napel=   150  Napel_C=   2415
&&&  uoy=151.0000  comanda trimisa la proces=177.3805 
#####                                                              k=10
&&&  masa= 3.0012  J= 8.7913  Napel=   240  Napel_C=   2655
&&&  uoy=151.0000  comanda trimisa la proces=179.8540 
#####                                                              k=11
&&&  masa= 3.0007  J= 9.1002  Napel=   270  Napel_C=   2925
&&&  uoy=151.0000  comanda trimisa la proces=173.2706 
#####                                                              k=12
&&&  masa= 3.0000  J= 8.6906  Napel=  2085  Napel_C=   5010
&&&  uoy=151.0000  comanda trimisa la proces=178.1516 
#####                                                              k=13
&&&  masa= 3.0001  J= 8.8573  Napel=   585  Napel_C=   5595
&&&  uoy=151.0000  comanda trimisa la proces=169.9857 
#####                                                              k=14
&&&  masa= 3.0000  J= 8.1763  Napel=   645  Napel_C=   6240
&&&  uoy=151.0000  comanda trimisa la proces=180.4900 
#####                                                              k=15
&&&  masa= 3.0001  J= 8.9364  Napel=   330  Napel_C=   6570
&&&  uoy=151.0000  comanda trimisa la proces=179.2809 
#####                                                              k=16
&&&  masa= 3.0000  J= 8.3430  Napel=   300  Napel_C=   6870
&&&  uoy=201.0000  comanda trimisa la proces=240.6360 
#####                                                              k=17
&&&  masa= 3.0140  J=10.3064  Napel=   195  Napel_C=   7065
&&&  uoy=201.0000  comanda trimisa la proces=238.4159 
#####                                                              k=18
&&&  masa= 3.0023  J= 9.1582  Napel=   270  Napel_C=   7335
&&&  uoy=201.0000  comanda trimisa la proces=239.3398 
#####                                                              k=19
&&&  masa= 3.0043  J= 9.1923  Napel=   315  Napel_C=   7650
&&&  uoy=201.0000  comanda trimisa la proces=240.8167 
#####                                                              k=20
&&&  masa= 3.0012  J= 8.3396  Napel=   255  Napel_C=   7905
&&&  uoy=201.0000  comanda trimisa la proces=238.9727 
#####                                                              k=21
&&&  masa= 3.0013  J= 8.4859  Napel=   300  Napel_C=   8205
&&&  uoy=201.0000  comanda trimisa la proces=239.7570 
#####                                                              k=22
&&&  masa= 3.0000  J= 8.3498  Napel=   600  Napel_C=   8805
&&&  uoy=201.0000  comanda trimisa la proces=240.8434 
#####                                                              k=23
&&&  masa= 3.0007  J= 8.0299  Napel=   420  Napel_C=   9225
&&&  uoy=201.0000  comanda trimisa la proces=241.0835 
#####                                                              k=24
&&&  masa= 3.0172  J= 8.7749  Napel=   135  Napel_C=   9360
&&&  uoy=201.0000  comanda trimisa la proces=241.2000 
#####                                                              k=25
&&&  masa= 3.0000  J= 8.0895  Napel=   480  Napel_C=   9840
&&&  uoy=201.0000  comanda trimisa la proces=240.5010 
#####                                                              k=26
&&&  masa= 3.0000  J= 7.9909  Napel=   600  Napel_C=  10440
&&&  uoy=201.0000  comanda trimisa la proces=237.7081 
#####                                                              k=27
&&&  masa= 3.0019  J= 8.4202  Napel=   225  Napel_C=  10665
&&&  uoy=201.0000  comanda trimisa la proces=237.9545 
#####                                                              k=28
&&&  masa= 3.0001  J= 8.8761  Napel=   360  Napel_C=  11025
&&&  uoy=251.0000  comanda trimisa la proces=298.1609 
#####                                                              k=29
&&&  masa= 3.0049  J= 7.7626  Napel=   180  Napel_C=  11205
&&&  uoy=251.0000  comanda trimisa la proces=299.4167 
#####                                                              k=30
&&&  masa= 3.0000  J= 7.8199  Napel=  2550  Napel_C=  13755
&&&  uoy=251.0000  comanda trimisa la proces=299.4978 
#####                                                              k=31
&&&  masa= 3.0001  J= 7.7565  Napel=   285  Napel_C=  14040
&&&  uoy=251.0000  comanda trimisa la proces=293.5499 
#####                                                              k=32
&&&  masa= 3.0000  J= 7.8597  Napel=  2775  Napel_C=  16815
&&&  uoy=251.0000  comanda trimisa la proces=269.2911 
#####                                                              k=33
&&&  masa= 3.0025  J= 8.3014  Napel=   285  Napel_C=  17100
&&&  uoy=251.0000  comanda trimisa la proces=300.0540 
#####                                                              k=34
&&&  masa= 3.0021  J= 7.9802  Napel=   195  Napel_C=  17295
&&&  uoy=251.0000  comanda trimisa la proces=288.1254 
#####                                                              k=35
&&&  masa= 3.0000  J= 8.0205  Napel=   555  Napel_C=  17850
&&&  uoy=251.0000  comanda trimisa la proces=297.5904 
#####                                                              k=36
&&&  masa= 3.0005  J= 7.2566  Napel=   210  Napel_C=  18060
&&&  uoy=251.0000  comanda trimisa la proces=299.7756 
#####                                                              k=37
&&&  masa= 3.0044  J= 7.4351  Napel=  1500  Napel_C=  19560
&&&  uoy=251.0000  comanda trimisa la proces=301.2000 
#####                                                              k=38
&&&  masa= 3.0000  J= 8.0136  Napel=   300  Napel_C=  19860
&&&  uoy=251.0000  comanda trimisa la proces=253.9743 
#####                                                              k=39
&&&  masa= 3.0001  J= 7.5789  Napel=   345  Napel_C=  20205
&&&  uoy=301.0000  comanda trimisa la proces=358.0541 
#####                                                              k=40
&&&  masa= 3.0018  J= 7.5886  Napel=   135  Napel_C=  20340
&&&  uoy=301.0000  comanda trimisa la proces=356.4358 
#####                                                              k=41
&&&  masa= 3.0000  J= 7.3387  Napel=   315  Napel_C=  20655
&&&  uoy=301.0000  comanda trimisa la proces=341.2455 
#####                                                              k=42
&&&  masa= 3.0001  J= 7.1843  Napel=   195  Napel_C=  20850
&&&  uoy=301.0000  comanda trimisa la proces=358.9863 
#####                                                              k=43
&&&  masa= 3.0000  J= 7.2113  Napel=   690  Napel_C=  21540
&&&  uoy=301.0000  comanda trimisa la proces=350.2520 
#####                                                              k=44
&&&  masa= 3.0000  J= 7.2719  Napel=   540  Napel_C=  22080
&&&  uoy=301.0000  comanda trimisa la proces=359.5419 
#####                                                              k=45
&&&  masa= 3.0026  J= 7.8071  Napel=   270  Napel_C=  22350
&&&  uoy=301.0000  comanda trimisa la proces=356.6829 
#####                                                              k=46
&&&  masa= 3.0005  J= 7.1022  Napel=   150  Napel_C=  22500
&&&  uoy=301.0000  comanda trimisa la proces=324.8670 
#####                                                              k=47
&&&  masa= 3.0000  J= 6.8194  Napel=   765  Napel_C=  23265
&&&  uoy=301.0000  comanda trimisa la proces=356.1457 
#####                                                              k=48
&&&  masa= 3.0007  J= 7.0951  Napel=   165  Napel_C=  23430
&&&  uoy=301.0000  comanda trimisa la proces=358.2268 
#####                                                              k=49
&&&  masa= 3.0002  J= 7.0249  Napel=   345  Napel_C=  23775
&&&  uoy=351.0000  comanda trimisa la proces=419.0363 
#####                                                              k=50
&&&  masa= 3.0102  J= 7.6964  Napel=   210  Napel_C=  23985
&&&  uoy=351.0000  comanda trimisa la proces=417.7731 
#####                                                              k=51
&&&  masa= 3.0018  J= 6.5884  Napel=   225  Napel_C=  24210
&&&  uoy=351.0000  comanda trimisa la proces=401.6464 
#####                                                              k=52
&&&  masa= 3.0070  J= 6.8788  Napel=   105  Napel_C=  24315
&&&  uoy=351.0000  comanda trimisa la proces=418.2067 
#####                                                              k=53
&&&  masa= 3.0002  J= 6.4035  Napel=  2220  Napel_C=  26535
&&&  uoy=351.0000  comanda trimisa la proces=415.6681 
#####                                                              k=54
&&&  masa= 3.0077  J= 7.2859  Napel=   180  Napel_C=  26715
&&&  uoy=351.0000  comanda trimisa la proces=416.8228 
#####                                                              k=55
&&&  masa= 3.0007  J= 6.7581  Napel=   180  Napel_C=  26895
&&&  uoy=351.0000  comanda trimisa la proces=418.0298 
#####                                                              k=56
&&&  masa= 3.0000  J= 6.5190  Napel=   390  Napel_C=  27285
&&&  uoy=351.0000  comanda trimisa la proces=417.4780 
#####                                                              k=57
&&&  masa= 3.0000  J= 6.4771  Napel=  2880  Napel_C=  30165
&&&  uoy=401.0000  comanda trimisa la proces=452.8845 
#####                                                              k=58
&&&  masa= 3.0017  J= 6.5057  Napel=   240  Napel_C=  30405
&&&  uoy=401.0000  comanda trimisa la proces=474.4699 
#####                                                              k=59
&&&  masa= 3.0240  J= 6.0943  Napel=   180  Napel_C=  30585
&&&  uoy=401.0000  comanda trimisa la proces=481.2000 
#####                                                              k=60
&&&  masa= 3.0000  J= 6.0108  Napel=  1125  Napel_C=  31710
&&&  uoy=401.0000  comanda trimisa la proces=479.5283 
#####                                                              k=61
&&&  masa= 3.0000  J= 6.1582  Napel=  1695  Napel_C=  33405
&&&  uoy=401.0000  comanda trimisa la proces=469.9770 
#####                                                              k=62
&&&  masa= 3.0000  J= 6.2776  Napel=  1515  Napel_C=  34920
&&&  uoy=401.0000  comanda trimisa la proces=458.7337 
#####                                                              k=63
&&&  masa= 3.0000  J= 5.8370  Napel=  1755  Napel_C=  36675
&&&  uoy=401.0000  comanda trimisa la proces=479.3169 
#####                                                              k=64
&&&  masa= 3.0027  J= 6.0445  Napel=   225  Napel_C=  36900
&&&  uoy=401.0000  comanda trimisa la proces=416.4232 
#####                                                              k=65
&&&  masa= 3.0001  J= 5.9262  Napel=   210  Napel_C=  37110
&&&  uoy=451.0000  comanda trimisa la proces=535.0754 
#####                                                              k=66
&&&  masa= 3.0000  J= 6.0298  Napel=   825  Napel_C=  37935
&&&  uoy=451.0000  comanda trimisa la proces=540.4133 
#####                                                              k=67
&&&  masa= 3.0004  J= 5.5480  Napel=  1605  Napel_C=  39540
&&&  uoy=451.0000  comanda trimisa la proces=533.9348 
#####                                                              k=68
&&&  masa= 3.0000  J= 5.3743  Napel=  1755  Napel_C=  41295
&&&  uoy=451.0000  comanda trimisa la proces=518.4027 
#####                                                              k=69
&&&  masa= 3.0001  J= 5.2442  Napel=   315  Napel_C=  41610
&&&  uoy=451.0000  comanda trimisa la proces=530.7484 
#####                                                              k=70
&&&  masa= 3.0062  J= 5.2732  Napel=   120  Napel_C=  41730
&&&  uoy=451.0000  comanda trimisa la proces=541.2000 
#####                                                              k=71
&&&  masa= 3.0000  J= 5.2194  Napel=   420  Napel_C=  42150
&&&  uoy=451.0000  comanda trimisa la proces=501.8990 
#####                                                              k=72
&&&  masa= 3.0000  J= 5.5635  Napel=   390  Napel_C=  42540
&&&  uoy=451.0000  comanda trimisa la proces=491.8019 
#####                                                              k=73
&&&  masa= 3.0000  J= 4.9343  Napel=  1365  Napel_C=  43905
&&&  uoy=501.0000  comanda trimisa la proces=536.6659 
#####                                                              k=74
&&&  masa= 3.0000  J= 5.0257  Napel=  1035  Napel_C=  44940
&&&  uoy=501.0000  comanda trimisa la proces=596.4659 
#####                                                              k=75
&&&  masa= 3.0000  J= 4.9741  Napel=  1860  Napel_C=  46800
&&&  uoy=501.0000  comanda trimisa la proces=588.0564 
#####                                                              k=76
&&&  masa= 3.0000  J= 4.9903  Napel=   375  Napel_C=  47175
&&&  uoy=501.0000  comanda trimisa la proces=600.7391 
#####                                                              k=77
&&&  masa= 3.0038  J= 4.7859  Napel=  1560  Napel_C=  48735
&&&  uoy=501.0000  comanda trimisa la proces=510.3444 
#####                                                              k=78
&&&  masa= 3.0000  J= 4.6747  Napel=  2010  Napel_C=  50745
&&&  uoy=501.0000  comanda trimisa la proces=434.7044 
#####                                                              k=79
&&&  masa= 3.0000  J= 4.3616  Napel=  2925  Napel_C=  53670
&&&  uoy=501.0000  comanda trimisa la proces=575.9564 
#####                                                              k=80
&&&  masa= 3.0010  J= 4.4662  Napel=  2190  Napel_C=  55860
&&&  uoy=551.0000  comanda trimisa la proces=622.7850 
#####                                                              k=81
&&&  masa= 3.0003  J= 4.5036  Napel=   480  Napel_C=  56340
&&&  uoy=551.0000  comanda trimisa la proces=584.3231 
#####                                                              k=82
&&&  masa= 3.0000  J= 4.4566  Napel=   570  Napel_C=  56910
&&&  uoy=551.0000  comanda trimisa la proces=652.3378 
#####                                                              k=83
&&&  masa= 3.0000  J= 4.3863  Napel=  2265  Napel_C=  59175
&&&  uoy=551.0000  comanda trimisa la proces=657.8469 
#####                                                              k=84
&&&  masa= 3.0000  J= 4.1302  Napel=  1530  Napel_C=  60705
&&&  uoy=551.0000  comanda trimisa la proces=451.7349 
#####                                                              k=85
&&&  masa= 3.0000  J= 4.2734  Napel=   195  Napel_C=  60900
&&&  uoy=551.0000  comanda trimisa la proces=653.4338 
#####                                                              k=86
&&&  masa= 3.0000  J= 3.7036  Napel=  2295  Napel_C=  63195
&&&  uoy=551.0000  comanda trimisa la proces=570.9812 
#####                                                              k=87
&&&  masa= 3.0024  J= 4.2448  Napel=   480  Napel_C=  63675
&&&  uoy=601.0000  comanda trimisa la proces=679.9052 
#####                                                              k=88
&&&  masa= 3.0000  J= 3.7809  Napel=  2535  Napel_C=  66210
&&&  uoy=601.0000  comanda trimisa la proces=695.8867 
#####                                                              k=89
&&&  masa= 3.0000  J= 3.7010  Napel=  2475  Napel_C=  68685
&&&  uoy=601.0000  comanda trimisa la proces=614.2728 
#####                                                              k=90
&&&  masa= 3.0004  J= 3.8505  Napel=  1500  Napel_C=  70185
&&&  uoy=601.0000  comanda trimisa la proces=720.1144 
#####                                                              k=91
&&&  masa= 3.0002  J= 3.7293  Napel=  1305  Napel_C=  71490
&&&  uoy=601.0000  comanda trimisa la proces=721.2000 
#####                                                              k=92
&&&  masa= 3.0000  J= 3.6450  Napel=   630  Napel_C=  72120
&&&  uoy=601.0000  comanda trimisa la proces=710.2284 
#####                                                              k=93
&&&  masa= 3.0000  J= 3.5734  Napel=   240  Napel_C=  72360
&&&  uoy=651.0000  comanda trimisa la proces=779.4878 
#####                                                              k=94
&&&  masa= 3.0000  J= 3.4208  Napel=   480  Napel_C=  72840
&&&  uoy=651.0000  comanda trimisa la proces=777.8336 
#####                                                              k=95
&&&  masa= 3.0000  J= 3.3222  Napel=   315  Napel_C=  73155
&&&  uoy=651.0000  comanda trimisa la proces=777.8122 
#####                                                              k=96
&&&  masa= 3.0000  J= 3.2370  Napel=   570  Napel_C=  73725
&&&  uoy=651.0000  comanda trimisa la proces=779.1141 
#####                                                              k=97
&&&  masa= 3.0000  J= 3.3045  Napel=   405  Napel_C=  74130
&&&  uoy=651.0000  comanda trimisa la proces=766.5208 
#####                                                              k=98
&&&  masa= 3.0000  J= 2.9974  Napel=   285  Napel_C=  74415
&&&  uoy=651.0000  comanda trimisa la proces=780.1034 
#####                                                              k=99
&&&  masa= 3.0000  J= 2.9684  Napel=   495  Napel_C=  74910
&&&  uoy=701.0000  comanda trimisa la proces=840.8950 
#####                                                              k=100
&&&  masa= 3.0000  J= 2.8653  Napel=   615  Napel_C=  75525
&&&  uoy=701.0000  comanda trimisa la proces=819.0812 
#####                                                              k=101
&&&  masa= 3.0000  J= 2.7275  Napel=   435  Napel_C=  75960
&&&  uoy=701.0000  comanda trimisa la proces=837.2868 
#####                                                              k=102
&&&  masa= 3.0000  J= 2.6111  Napel=  1125  Napel_C=  77085
&&&  uoy=701.0000  comanda trimisa la proces=840.4979 
#####                                                              k=103
&&&  masa= 3.0000  J= 2.5103  Napel=   615  Napel_C=  77700
&&&  uoy=701.0000  comanda trimisa la proces=835.9150 
#####                                                              k=104
&&&  masa= 3.0000  J= 2.3583  Napel=   390  Napel_C=  78090
&&&  uoy=751.0000  comanda trimisa la proces=881.9485 
#####                                                              k=105
&&&  masa= 3.0000  J= 2.2507  Napel=   465  Napel_C=  78555
&&&  uoy=751.0000  comanda trimisa la proces=899.1319 
#####                                                              k=106
&&&  masa= 3.0000  J= 2.1469  Napel=   330  Napel_C=  78885
&&&  uoy=751.0000  comanda trimisa la proces=899.8726 
#####                                                              k=107
&&&  masa= 3.0000  J= 2.0441  Napel=   375  Napel_C=  79260
&&&  uoy=751.0000  comanda trimisa la proces=898.0591 
#####                                                              k=108
&&&  masa= 3.0000  J= 1.8991  Napel=   780  Napel_C=  80040
&&&  uoy=751.0000  comanda trimisa la proces=899.7318 
#####                                                              k=109
                             @@@@@relaxare limite
&&&  masa= 3.0000  J= 1.7593  Napel=   315  Napel_C=  80355
&&&  uoy=751.0000  comanda trimisa la proces=1107.4556 
#####                                                              k=110
&&&  masa= 3.0000  J= 1.6263  Napel=   165  Napel_C=  80520
&&&  uoy=801.0000  comanda trimisa la proces=959.7319 
#####                                                              k=111
&&&  masa= 3.0000  J= 1.5023  Napel=   345  Napel_C=  80865
&&&  uoy=801.0000  comanda trimisa la proces=947.7170 
#####                                                              k=112
&&&  masa= 3.0000  J= 1.3624  Napel=  1155  Napel_C=  82020
&&&  uoy=801.0000  comanda trimisa la proces=950.2383 
#####                                                              k=113
&&&  masa= 3.0000  J= 1.2609  Napel=    90  Napel_C=  82110
&&&  uoy=801.0000  comanda trimisa la proces=960.5624 
#####                                                              k=114
&&&  masa= 3.0008  J= 1.1432  Napel=   120  Napel_C=  82230
&&&  uoy=851.0000  comanda trimisa la proces=1021.2000 
#####                                                              k=115
                             @@@@@relaxare limite
&&&  masa= 3.0000  J= 1.0005  Napel=   150  Napel_C=  82380
&&&  uoy=851.0000  comanda trimisa la proces=1486.9561 
#####                                                              k=116
                             @@@@@relaxare limite
                             @@@@@relaxare limite
                             @@@@@relaxare limite
                             @@@@@relaxare limite
&&&  masa= 3.0000  J= 0.8004  Napel=  1155  Napel_C=  83535
&&&  uoy=851.0000  comanda trimisa la proces=1520.8000 
#####                                                              k=117
                             @@@@@relaxare limite
&&&  masa= 3.0000  J= 0.5936  Napel=   450  Napel_C=  83985
&&&  uoy=851.0000  comanda trimisa la proces=1497.3310 
#####                                                              k=118
                             @@@@@relaxare limite
&&&  masa= 3.0000  J= 0.3921  Napel=    75  Napel_C=  84060
&&&  uoy=901.0000  comanda trimisa la proces=1406.2748 
#####                                                              k=119
ATENTIE: Toate initializarile nu respecta restrictia de masa
                             @@@@@relaxare limite
                             @@@@@relaxare limite
                             @@@@@relaxare limite
                             @@@@@relaxare limite
                             @@@@@relaxare limite
                             @@@@@relaxare limite
                             @@@@@relaxare limite
                             @@@@@relaxare limite
                             @@@@@relaxare limite
                             @@@@@relaxare limite
                             @@@@@relaxare limite
                             @@@@@relaxare limite
                             @@@@@relaxare limite
&&&  masa= 3.0000  J= 0.2022  Napel=   450  Napel_C=  84510
&&&  uoy=901.0000  comanda trimisa la proces=1497.9327 
Elapsed time is 874.121833 seconds.


 Final values for Overall integration using uRHC
&&&  yield mass= 3.0000  Light= 8.4403  Perf Index= 8.4403   NapelAvg=    704 
                                    ijk= 2
RHC_PSO_PBRJ13
PhotoBioReactor Optimal Control 
Local best: [Plbest,val]=Gen_Plbest_reg(i)
#####                                                              k=0
&&&  masa= 3.0011  J= 9.1408  Napel=   225  Napel_C=    225
&&&  uoy=151.0000  comanda trimisa la proces=178.3748 
#####                                                              k=1
&&&  masa= 3.0007  J= 9.1929  Napel=   285  Napel_C=    510
&&&  uoy=151.0000  comanda trimisa la proces=177.1509 
#####                                                              k=2
&&&  masa= 3.0015  J= 8.7213  Napel=   195  Napel_C=    705
&&&  uoy=151.0000  comanda trimisa la proces=180.1614 
#####                                                              k=3
&&&  masa= 3.0001  J= 9.1273  Napel=   240  Napel_C=    945
&&&  uoy=151.0000  comanda trimisa la proces=180.3015 
#####                                                              k=4
&&&  masa= 3.0041  J= 9.0448  Napel=   150  Napel_C=   1095
&&&  uoy=151.0000  comanda trimisa la proces=176.7556 
#####                                                              k=5
&&&  masa= 3.0005  J= 9.2430  Napel=   300  Napel_C=   1395
&&&  uoy=151.0000  comanda trimisa la proces=180.7108 
#####                                                              k=6
&&&  masa= 3.0087  J= 9.2061  Napel=   195  Napel_C=   1590
&&&  uoy=151.0000  comanda trimisa la proces=178.0278 
#####                                                              k=7
&&&  masa= 3.0047  J= 9.0725  Napel=   150  Napel_C=   1740
&&&  uoy=151.0000  comanda trimisa la proces=176.5936 
#####                                                              k=8
&&&  masa= 3.0004  J= 9.0708  Napel=   300  Napel_C=   2040
&&&  uoy=151.0000  comanda trimisa la proces=178.7161 
#####                                                              k=9
&&&  masa= 3.0021  J= 9.1196  Napel=   165  Napel_C=   2205
&&&  uoy=151.0000  comanda trimisa la proces=168.7323 
#####                                                              k=10
&&&  masa= 3.0009  J= 9.3193  Napel=   105  Napel_C=   2310
&&&  uoy=151.0000  comanda trimisa la proces=181.2000 
#####                                                              k=11
&&&  masa= 3.0006  J= 8.8708  Napel=   330  Napel_C=   2640
&&&  uoy=151.0000  comanda trimisa la proces=178.5874 
#####                                                              k=12
&&&  masa= 3.0101  J= 8.4176  Napel=   255  Napel_C=   2895
&&&  uoy=151.0000  comanda trimisa la proces=178.2936 
#####                                                              k=13
&&&  masa= 3.0029  J= 8.3111  Napel=   210  Napel_C=   3105
&&&  uoy=151.0000  comanda trimisa la proces=181.2000 
#####                                                              k=14
&&&  masa= 3.0005  J= 8.9010  Napel=   300  Napel_C=   3405
&&&  uoy=151.0000  comanda trimisa la proces=179.4806 
#####                                                              k=15
&&&  masa= 3.0006  J= 8.5503  Napel=   195  Napel_C=   3600
&&&  uoy=151.0000  comanda trimisa la proces=181.2000 
#####                                                              k=16
&&&  masa= 3.0005  J= 8.4490  Napel=   180  Napel_C=   3780
&&&  uoy=201.0000  comanda trimisa la proces=240.3037 
#####                                                              k=17
&&&  masa= 3.0020  J= 8.3026  Napel=   765  Napel_C=   4545
&&&  uoy=201.0000  comanda trimisa la proces=240.4528 
#####                                                              k=18
&&&  masa= 3.0012  J= 8.5975  Napel=   165  Napel_C=   4710
&&&  uoy=201.0000  comanda trimisa la proces=236.8014 
#####                                                              k=19
&&&  masa= 3.0004  J= 8.0678  Napel=   195  Napel_C=   4905
&&&  uoy=201.0000  comanda trimisa la proces=227.2939 
#####                                                              k=20
&&&  masa= 3.0013  J= 9.3034  Napel=   255  Napel_C=   5160
&&&  uoy=201.0000  comanda trimisa la proces=240.5620 
#####                                                              k=21
&&&  masa= 3.0028  J= 8.6234  Napel=   195  Napel_C=   5355
&&&  uoy=201.0000  comanda trimisa la proces=239.8117 
#####                                                              k=22
&&&  masa= 3.0072  J= 9.2331  Napel=   180  Napel_C=   5535
&&&  uoy=201.0000  comanda trimisa la proces=239.7360 
#####                                                              k=23
&&&  masa= 3.0008  J= 8.5115  Napel=   240  Napel_C=   5775
&&&  uoy=201.0000  comanda trimisa la proces=238.7091 
#####                                                              k=24
&&&  masa= 3.0000  J= 7.9108  Napel=   765  Napel_C=   6540
&&&  uoy=201.0000  comanda trimisa la proces=237.7596 
#####                                                              k=25
&&&  masa= 3.0000  J= 8.8059  Napel=  1200  Napel_C=   7740
&&&  uoy=201.0000  comanda trimisa la proces=238.7410 
#####                                                              k=26
&&&  masa= 3.0004  J= 8.5657  Napel=   270  Napel_C=   8010
&&&  uoy=201.0000  comanda trimisa la proces=238.8883 
#####                                                              k=27
&&&  masa= 3.0009  J= 7.6890  Napel=   375  Napel_C=   8385
&&&  uoy=201.0000  comanda trimisa la proces=241.0084 
#####                                                              k=28
&&&  masa= 3.0182  J= 8.7533  Napel=   495  Napel_C=   8880
&&&  uoy=251.0000  comanda trimisa la proces=295.9352 
#####                                                              k=29
&&&  masa= 3.0001  J= 8.4345  Napel=   210  Napel_C=   9090
&&&  uoy=251.0000  comanda trimisa la proces=296.3585 
#####                                                              k=30
&&&  masa= 3.0014  J= 8.7763  Napel=   255  Napel_C=   9345
&&&  uoy=251.0000  comanda trimisa la proces=271.3137 
#####                                                              k=31
&&&  masa= 3.0084  J= 8.1728  Napel=   150  Napel_C=   9495
&&&  uoy=251.0000  comanda trimisa la proces=295.0604 
#####                                                              k=32
&&&  masa= 3.0062  J= 8.0739  Napel=   195  Napel_C=   9690
&&&  uoy=251.0000  comanda trimisa la proces=297.5461 
#####                                                              k=33
&&&  masa= 3.0001  J= 7.5250  Napel=   450  Napel_C=  10140
&&&  uoy=251.0000  comanda trimisa la proces=293.9809 
#####                                                              k=34
&&&  masa= 3.0000  J= 7.3791  Napel=  1395  Napel_C=  11535
&&&  uoy=251.0000  comanda trimisa la proces=296.5997 
#####                                                              k=35
&&&  masa= 3.0047  J= 7.4467  Napel=  1455  Napel_C=  12990
&&&  uoy=251.0000  comanda trimisa la proces=301.2000 
#####                                                              k=36
&&&  masa= 3.0000  J= 7.5947  Napel=  2400  Napel_C=  15390
&&&  uoy=251.0000  comanda trimisa la proces=296.1741 
#####                                                              k=37
&&&  masa= 3.0000  J= 7.6838  Napel=   225  Napel_C=  15615
&&&  uoy=251.0000  comanda trimisa la proces=301.2000 
#####                                                              k=38
&&&  masa= 3.0000  J= 7.1812  Napel=   660  Napel_C=  16275
&&&  uoy=251.0000  comanda trimisa la proces=298.1390 
#####                                                              k=39
&&&  masa= 3.0000  J= 7.5329  Napel=   480  Napel_C=  16755
&&&  uoy=301.0000  comanda trimisa la proces=359.5523 
#####                                                              k=40
&&&  masa= 3.0000  J= 7.5482  Napel=   540  Napel_C=  17295
&&&  uoy=301.0000  comanda trimisa la proces=350.7440 
#####                                                              k=41
&&&  masa= 3.0018  J= 6.6247  Napel=   105  Napel_C=  17400
&&&  uoy=301.0000  comanda trimisa la proces=331.1912 
#####                                                              k=42
&&&  masa= 3.0029  J= 7.2730  Napel=   330  Napel_C=  17730
&&&  uoy=301.0000  comanda trimisa la proces=360.9650 
#####                                                              k=43
&&&  masa= 3.0002  J= 6.9824  Napel=   390  Napel_C=  18120
&&&  uoy=301.0000  comanda trimisa la proces=359.8079 
#####                                                              k=44
&&&  masa= 3.0000  J= 7.1406  Napel=   525  Napel_C=  18645
&&&  uoy=301.0000  comanda trimisa la proces=359.9204 
#####                                                              k=45
&&&  masa= 3.0030  J= 6.7979  Napel=   315  Napel_C=  18960
&&&  uoy=301.0000  comanda trimisa la proces=346.5878 
#####                                                              k=46
&&&  masa= 3.0004  J= 7.0053  Napel=   165  Napel_C=  19125
&&&  uoy=301.0000  comanda trimisa la proces=356.2303 
#####                                                              k=47
&&&  masa= 3.0001  J= 6.9153  Napel=   150  Napel_C=  19275
&&&  uoy=301.0000  comanda trimisa la proces=357.2230 
#####                                                              k=48
&&&  masa= 3.0000  J= 7.3037  Napel=   825  Napel_C=  20100
&&&  uoy=301.0000  comanda trimisa la proces=354.7485 
#####                                                              k=49
&&&  masa= 3.0000  J= 6.7009  Napel=   405  Napel_C=  20505
&&&  uoy=351.0000  comanda trimisa la proces=419.7440 
#####                                                              k=50
&&&  masa= 3.0001  J= 6.7785  Napel=   270  Napel_C=  20775
&&&  uoy=351.0000  comanda trimisa la proces=420.4704 
#####                                                              k=51
&&&  masa= 3.0000  J= 6.9671  Napel=   360  Napel_C=  21135
&&&  uoy=351.0000  comanda trimisa la proces=409.4622 
#####                                                              k=52
&&&  masa= 3.0048  J= 7.2676  Napel=  1605  Napel_C=  22740
&&&  uoy=351.0000  comanda trimisa la proces=420.5226 
#####                                                              k=53
&&&  masa= 3.0001  J= 6.4696  Napel=   465  Napel_C=  23205
&&&  uoy=351.0000  comanda trimisa la proces=368.8645 
#####                                                              k=54
&&&  masa= 3.0006  J= 7.0587  Napel=   210  Napel_C=  23415
&&&  uoy=351.0000  comanda trimisa la proces=418.4801 
#####                                                              k=55
&&&  masa= 3.0009  J= 6.1485  Napel=   285  Napel_C=  23700
&&&  uoy=351.0000  comanda trimisa la proces=307.5245 
#####                                                              k=56
&&&  masa= 3.0000  J= 6.7764  Napel=   405  Napel_C=  24105
&&&  uoy=351.0000  comanda trimisa la proces=405.7160 
#####                                                              k=57
&&&  masa= 3.0000  J= 6.4612  Napel=   390  Napel_C=  24495
&&&  uoy=351.0000  comanda trimisa la proces=411.5956 
#####                                                              k=58
&&&  masa= 3.0014  J= 6.1890  Napel=   240  Napel_C=  24735
&&&  uoy=401.0000  comanda trimisa la proces=466.9932 
#####                                                              k=59
&&&  masa= 3.0000  J= 6.2141  Napel=  1845  Napel_C=  26580
&&&  uoy=401.0000  comanda trimisa la proces=465.2709 
#####                                                              k=60
&&&  masa= 3.0000  J= 6.2308  Napel=   735  Napel_C=  27315
&&&  uoy=401.0000  comanda trimisa la proces=476.9289 
#####                                                              k=61
&&&  masa= 3.0000  J= 5.9317  Napel=  3015  Napel_C=  30330
&&&  uoy=401.0000  comanda trimisa la proces=479.7845 
#####                                                              k=62
&&&  masa= 3.0000  J= 6.1647  Napel=   600  Napel_C=  30930
&&&  uoy=401.0000  comanda trimisa la proces=478.9557 
#####                                                              k=63
&&&  masa= 3.0010  J= 6.0136  Napel=   240  Napel_C=  31170
&&&  uoy=401.0000  comanda trimisa la proces=479.4661 
#####                                                              k=64
&&&  masa= 3.0000  J= 5.9056  Napel=  2265  Napel_C=  33435
&&&  uoy=401.0000  comanda trimisa la proces=478.8267 
#####                                                              k=65
&&&  masa= 3.0000  J= 5.7581  Napel=   510  Napel_C=  33945
&&&  uoy=401.0000  comanda trimisa la proces=478.1580 
#####                                                              k=66
&&&  masa= 3.0000  J= 5.9730  Napel=   300  Napel_C=  34245
&&&  uoy=451.0000  comanda trimisa la proces=537.4144 
#####                                                              k=67
&&&  masa= 3.0000  J= 5.6664  Napel=   330  Napel_C=  34575
&&&  uoy=451.0000  comanda trimisa la proces=537.6057 
#####                                                              k=68
&&&  masa= 3.0022  J= 5.4828  Napel=   135  Napel_C=  34710
&&&  uoy=451.0000  comanda trimisa la proces=540.6495 
#####                                                              k=69
&&&  masa= 3.0000  J= 5.0289  Napel=   780  Napel_C=  35490
&&&  uoy=451.0000  comanda trimisa la proces=536.4708 
#####                                                              k=70
&&&  masa= 3.0039  J= 5.0720  Napel=   210  Napel_C=  35700
&&&  uoy=451.0000  comanda trimisa la proces=489.3119 
#####                                                              k=71
&&&  masa= 3.0000  J= 5.2095  Napel=  2115  Napel_C=  37815
&&&  uoy=451.0000  comanda trimisa la proces=540.5668 
#####                                                              k=72
&&&  masa= 3.0001  J= 5.4905  Napel=   510  Napel_C=  38325
&&&  uoy=451.0000  comanda trimisa la proces=538.7046 
#####                                                              k=73
&&&  masa= 3.0000  J= 4.9179  Napel=  2550  Napel_C=  40875
&&&  uoy=501.0000  comanda trimisa la proces=548.9870 
#####                                                              k=74
&&&  masa= 3.0000  J= 5.3779  Napel=   405  Napel_C=  41280
&&&  uoy=501.0000  comanda trimisa la proces=599.9452 
#####                                                              k=75
&&&  masa= 3.0000  J= 4.7854  Napel=   735  Napel_C=  42015
&&&  uoy=501.0000  comanda trimisa la proces=536.2197 
#####                                                              k=76
&&&  masa= 3.0000  J= 4.8376  Napel=  2130  Napel_C=  44145
&&&  uoy=501.0000  comanda trimisa la proces=594.4413 
#####                                                              k=77
&&&  masa= 3.0000  J= 4.6505  Napel=  2085  Napel_C=  46230
&&&  uoy=501.0000  comanda trimisa la proces=590.0767 
#####                                                              k=78
&&&  masa= 3.0000  J= 4.5964  Napel=   525  Napel_C=  46755
&&&  uoy=501.0000  comanda trimisa la proces=599.3501 
#####                                                              k=79
&&&  masa= 3.0157  J= 4.5246  Napel=  1065  Napel_C=  47820
&&&  uoy=501.0000  comanda trimisa la proces=401.8652 
#####                                                              k=80
&&&  masa= 3.0000  J= 4.6659  Napel=  1560  Napel_C=  49380
&&&  uoy=551.0000  comanda trimisa la proces=586.8280 
#####                                                              k=81
&&&  masa= 3.0001  J= 4.5100  Napel=  1905  Napel_C=  51285
&&&  uoy=551.0000  comanda trimisa la proces=651.5771 
#####                                                              k=82
&&&  masa= 3.0170  J= 3.9410  Napel=  2415  Napel_C=  53700
&&&  uoy=551.0000  comanda trimisa la proces=442.2324 
#####                                                              k=83
&&&  masa= 3.0000  J= 4.2373  Napel=   405  Napel_C=  54105
&&&  uoy=551.0000  comanda trimisa la proces=637.8411 
#####                                                              k=84
&&&  masa= 3.0000  J= 4.1772  Napel=  2010  Napel_C=  56115
&&&  uoy=551.0000  comanda trimisa la proces=655.4721 
#####                                                              k=85
&&&  masa= 3.0000  J= 3.9077  Napel=  2100  Napel_C=  58215
&&&  uoy=551.0000  comanda trimisa la proces=633.8439 
#####                                                              k=86
&&&  masa= 3.0000  J= 4.1451  Napel=   300  Napel_C=  58515
&&&  uoy=551.0000  comanda trimisa la proces=649.5401 
#####                                                              k=87
&&&  masa= 3.0002  J= 4.2448  Napel=  1350  Napel_C=  59865
&&&  uoy=601.0000  comanda trimisa la proces=488.7037 
#####                                                              k=88
&&&  masa= 3.0000  J= 4.1892  Napel=   435  Napel_C=  60300
&&&  uoy=601.0000  comanda trimisa la proces=703.4838 
#####                                                              k=89
&&&  masa= 3.0000  J= 3.9940  Napel=   315  Napel_C=  60615
&&&  uoy=601.0000  comanda trimisa la proces=721.0447 
#####                                                              k=90
&&&  masa= 3.0000  J= 3.9155  Napel=   660  Napel_C=  61275
&&&  uoy=601.0000  comanda trimisa la proces=630.4475 
#####                                                              k=91
&&&  masa= 3.0000  J= 3.6908  Napel=  1320  Napel_C=  62595
&&&  uoy=601.0000  comanda trimisa la proces=709.9936 
#####                                                              k=92
&&&  masa= 3.0001  J= 3.6506  Napel=   315  Napel_C=  62910
&&&  uoy=601.0000  comanda trimisa la proces=720.9975 
#####                                                              k=93
&&&  masa= 3.0000  J= 3.5670  Napel=   510  Napel_C=  63420
&&&  uoy=601.0000  comanda trimisa la proces=716.7222 
#####                                                              k=94
&&&  masa= 3.0000  J= 3.3464  Napel=   375  Napel_C=  63795
&&&  uoy=651.0000  comanda trimisa la proces=723.1324 
#####                                                              k=95
&&&  masa= 3.0000  J= 3.4389  Napel=   420  Napel_C=  64215
&&&  uoy=651.0000  comanda trimisa la proces=776.3798 
#####                                                              k=96
&&&  masa= 3.0000  J= 3.2876  Napel=   540  Napel_C=  64755
&&&  uoy=651.0000  comanda trimisa la proces=765.7982 
#####                                                              k=97
&&&  masa= 3.0000  J= 3.2383  Napel=   945  Napel_C=  65700
&&&  uoy=651.0000  comanda trimisa la proces=780.4586 
#####                                                              k=98
&&&  masa= 3.0000  J= 3.1074  Napel=   630  Napel_C=  66330
&&&  uoy=651.0000  comanda trimisa la proces=779.0380 
#####                                                              k=99
&&&  masa= 3.0000  J= 2.9747  Napel=   300  Napel_C=  66630
&&&  uoy=701.0000  comanda trimisa la proces=828.1157 
#####                                                              k=100
&&&  masa= 3.0000  J= 2.8943  Napel=   510  Napel_C=  67140
&&&  uoy=701.0000  comanda trimisa la proces=839.0800 
#####                                                              k=101
&&&  masa= 3.0000  J= 2.7639  Napel=   180  Napel_C=  67320
&&&  uoy=701.0000  comanda trimisa la proces=837.3895 
#####                                                              k=102
&&&  masa= 3.0000  J= 2.6374  Napel=   330  Napel_C=  67650
&&&  uoy=701.0000  comanda trimisa la proces=838.6048 
#####                                                              k=103
&&&  masa= 3.0000  J= 2.5187  Napel=   165  Napel_C=  67815
&&&  uoy=701.0000  comanda trimisa la proces=836.0475 
#####                                                              k=104
&&&  masa= 3.0001  J= 2.3947  Napel=   240  Napel_C=  68055
&&&  uoy=701.0000  comanda trimisa la proces=837.9296 
#####                                                              k=105
&&&  masa= 3.0000  J= 2.3063  Napel=   285  Napel_C=  68340
&&&  uoy=751.0000  comanda trimisa la proces=896.6455 
#####                                                              k=106
&&&  masa= 3.0000  J= 2.1895  Napel=   450  Napel_C=  68790
&&&  uoy=751.0000  comanda trimisa la proces=900.0295 
#####                                                              k=107
&&&  masa= 3.0000  J= 2.0823  Napel=   225  Napel_C=  69015
&&&  uoy=751.0000  comanda trimisa la proces=899.6652 
#####                                                              k=108
&&&  masa= 3.0000  J= 1.9815  Napel=   585  Napel_C=  69600
&&&  uoy=751.0000  comanda trimisa la proces=891.7790 
#####                                                              k=109
&&&  masa= 3.0002  J= 1.8693  Napel=    75  Napel_C=  69675
&&&  uoy=751.0000  comanda trimisa la proces=901.2000 
#####                                                              k=110
                             @@@@@relaxare limite
&&&  masa= 3.0000  J= 1.7296  Napel=   180  Napel_C=  69855
&&&  uoy=801.0000  comanda trimisa la proces=1003.1113 
#####                                                              k=111
&&&  masa= 3.0001  J= 1.5913  Napel=   270  Napel_C=  70125
&&&  uoy=801.0000  comanda trimisa la proces=941.2586 
#####                                                              k=112
&&&  masa= 3.0000  J= 1.4724  Napel=   285  Napel_C=  70410
&&&  uoy=801.0000  comanda trimisa la proces=958.3690 
#####                                                              k=113
                             @@@@@relaxare limite
&&&  masa= 3.0000  J= 1.3549  Napel=   285  Napel_C=  70695
&&&  uoy=801.0000  comanda trimisa la proces=1312.0576 
#####                                                              k=114
                             @@@@@relaxare limite
&&&  masa= 3.0030  J= 1.2348  Napel=    60  Napel_C=  70755
&&&  uoy=801.0000  comanda trimisa la proces=1289.2100 
#####                                                              k=115
                             @@@@@relaxare limite
                             @@@@@relaxare limite
&&&  masa= 3.0005  J= 1.0152  Napel=    75  Napel_C=  70830
&&&  uoy=851.0000  comanda trimisa la proces=1382.9589 
#####                                                              k=116
ATENTIE: Toate initializarile nu respecta restrictia de masa
                             @@@@@relaxare limite
                             @@@@@relaxare limite
                             @@@@@relaxare limite
                             @@@@@relaxare limite
                             @@@@@relaxare limite
                             @@@@@relaxare limite
                             @@@@@relaxare limite
                             @@@@@relaxare limite
                             @@@@@relaxare limite
                             @@@@@relaxare limite
                             @@@@@relaxare limite
                             @@@@@relaxare limite
                             @@@@@relaxare limite
                             @@@@@relaxare limite
                             @@@@@relaxare limite
                             @@@@@relaxare limite
                             @@@@@relaxare limite
                             @@@@@relaxare limite
                             @@@@@relaxare limite
                             @@@@@relaxare limite
                             @@@@@relaxare limite
                             @@@@@relaxare limite
                             @@@@@relaxare limite
                             @@@@@relaxare limite
                             @@@@@relaxare limite
                             @@@@@relaxare limite
                             @@@@@relaxare limite
                             @@@@@relaxare limite
                             @@@@@relaxare limite
                             @@@@@relaxare limite
                             @@@@@relaxare limite
                             @@@@@relaxare limite
                             @@@@@relaxare limite
                             @@@@@relaxare limite
                             @@@@@relaxare limite
                             @@@@@relaxare limite
                             @@@@@relaxare limite
                             @@@@@relaxare limite
                             @@@@@relaxare limite
                             @@@@@relaxare limite
                             @@@@@relaxare limite
                             @@@@@relaxare limite
                             @@@@@relaxare limite
                             @@@@@relaxare limite
                             @@@@@relaxare limite
                             @@@@@relaxare limite
                             @@@@@relaxare limite
                             @@@@@relaxare limite
                             @@@@@relaxare limite
                             @@@@@relaxare limite
                             @@@@@relaxare limite
                             @@@@@relaxare limite
                             @@@@@relaxare limite
                             @@@@@relaxare limite
                             @@@@@relaxare limite
                             @@@@@relaxare limite
                             @@@@@relaxare limite
                             @@@@@relaxare limite
                             @@@@@relaxare limite
                             @@@@@relaxare limite
                             @@@@@relaxare limite
                             @@@@@relaxare limite
                             @@@@@relaxare limite
                             @@@@@relaxare limite
                             @@@@@relaxare limite
                             @@@@@relaxare limite
                             @@@@@relaxare limite
                             @@@@@relaxare limite
                             @@@@@relaxare limite
                             @@@@@relaxare limite
                             @@@@@relaxare limite
                             @@@@@relaxare limite
                             @@@@@relaxare limite
                             @@@@@relaxare limite
                             @@@@@relaxare limite
                             @@@@@relaxare limite
                             @@@@@relaxare limite
                             @@@@@relaxare limite
                             @@@@@relaxare limite
                             @@@@@relaxare limite
                             @@@@@relaxare limite
                             @@@@@relaxare limite
                             @@@@@relaxare limite
                             @@@@@relaxare limite
                             @@@@@relaxare limite
                             @@@@@relaxare limite
                             @@@@@relaxare limite
                             @@@@@relaxare limite
                             @@@@@relaxare limite
                             @@@@@relaxare limite
                             @@@@@relaxare limite
                             @@@@@relaxare limite
                             @@@@@relaxare limite
                             @@@@@relaxare limite
                             @@@@@relaxare limite
                             @@@@@relaxare limite
                             @@@@@relaxare limite
                             @@@@@relaxare limite
                             @@@@@relaxare limite
                             @@@@@relaxare limite
                             @@@@@relaxare limite
                             @@@@@relaxare limite
&&&  masa= 3.0000  J= 0.8178  Napel=  2070  Napel_C=  72900
&&&  uoy=851.0000  comanda trimisa la proces=1478.5293 
#####                                                              k=117
ATENTIE: Toate initializarile nu respecta restrictia de masa
                             @@@@@relaxare limite
                             @@@@@relaxare limite
                             @@@@@relaxare limite
                             @@@@@relaxare limite
                             @@@@@relaxare limite
                             @@@@@relaxare limite
                             @@@@@relaxare limite
                             @@@@@relaxare limite
                             @@@@@relaxare limite
                             @@@@@relaxare limite
                             @@@@@relaxare limite
                             @@@@@relaxare limite
                             @@@@@relaxare limite
                             @@@@@relaxare limite
                             @@@@@relaxare limite
                             @@@@@relaxare limite
                             @@@@@relaxare limite
                             @@@@@relaxare limite
                             @@@@@relaxare limite
                             @@@@@relaxare limite
                             @@@@@relaxare limite
                             @@@@@relaxare limite
                             @@@@@relaxare limite
                             @@@@@relaxare limite
                             @@@@@relaxare limite
                             @@@@@relaxare limite
                             @@@@@relaxare limite
                             @@@@@relaxare limite
                             @@@@@relaxare limite
                             @@@@@relaxare limite
                             @@@@@relaxare limite
                             @@@@@relaxare limite
                             @@@@@relaxare limite
                             @@@@@relaxare limite
                             @@@@@relaxare limite
                             @@@@@relaxare limite
                             @@@@@relaxare limite
                             @@@@@relaxare limite
                             @@@@@relaxare limite
                             @@@@@relaxare limite
                             @@@@@relaxare limite
                             @@@@@relaxare limite
                             @@@@@relaxare limite
                             @@@@@relaxare limite
                             @@@@@relaxare limite
                             @@@@@relaxare limite
                             @@@@@relaxare limite
                             @@@@@relaxare limite
                             @@@@@relaxare limite
                             @@@@@relaxare limite
                             @@@@@relaxare limite
                             @@@@@relaxare limite
                             @@@@@relaxare limite
                             @@@@@relaxare limite
                             @@@@@relaxare limite
                             @@@@@relaxare limite
                             @@@@@relaxare limite
                             @@@@@relaxare limite
                             @@@@@relaxare limite
                             @@@@@relaxare limite
                             @@@@@relaxare limite
                             @@@@@relaxare limite
                             @@@@@relaxare limite
                             @@@@@relaxare limite
                             @@@@@relaxare limite
                             @@@@@relaxare limite
                             @@@@@relaxare limite
                             @@@@@relaxare limite
                             @@@@@relaxare limite
                             @@@@@relaxare limite
                             @@@@@relaxare limite
                             @@@@@relaxare limite
                             @@@@@relaxare limite
                             @@@@@relaxare limite
                             @@@@@relaxare limite
                             @@@@@relaxare limite
&&&  masa= 3.0000  J= 0.6205  Napel=  1860  Napel_C=  74760
&&&  uoy=851.0000  comanda trimisa la proces=1647.3111 
#####                                                              k=118
                             @@@@@relaxare limite
                             @@@@@relaxare limite
                             @@@@@relaxare limite
&&&  masa= 3.0000  J= 0.3951  Napel=   270  Napel_C=  75030
&&&  uoy=901.0000  comanda trimisa la proces=1415.2200 
#####                                                              k=119
                             @@@@@relaxare limite
&&&  masa= 3.0000  J= 0.2044  Napel=  1530  Napel_C=  76560
&&&  uoy=901.0000  comanda trimisa la proces=1513.8611 
Elapsed time is 796.340627 seconds.


 Final values for Overall integration using uRHC
&&&  yield mass= 3.0000  Light= 8.4640  Perf Index= 8.4640   NapelAvg=    638 
                                    ijk= 3
RHC_PSO_PBRJ13
PhotoBioReactor Optimal Control 
Local best: [Plbest,val]=Gen_Plbest_reg(i)
#####                                                              k=0
&&&  masa= 3.0004  J= 9.0943  Napel=   180  Napel_C=    180
&&&  uoy=151.0000  comanda trimisa la proces=179.3759 
#####                                                              k=1
&&&  masa= 3.0073  J= 9.5773  Napel=   195  Napel_C=    375
&&&  uoy=151.0000  comanda trimisa la proces=180.4435 
#####                                                              k=2
&&&  masa= 3.0072  J= 9.3957  Napel=   195  Napel_C=    570
&&&  uoy=151.0000  comanda trimisa la proces=176.0239 
#####                                                              k=3
&&&  masa= 3.0040  J= 9.9608  Napel=   210  Napel_C=    780
&&&  uoy=151.0000  comanda trimisa la proces=180.9940 
#####                                                              k=4
&&&  masa= 3.0021  J= 9.5927  Napel=   195  Napel_C=    975
&&&  uoy=151.0000  comanda trimisa la proces=181.2000 
#####                                                              k=5
&&&  masa= 3.0013  J= 8.4710  Napel=   375  Napel_C=   1350
&&&  uoy=151.0000  comanda trimisa la proces=181.2000 
#####                                                              k=6
&&&  masa= 3.0001  J= 9.2913  Napel=   390  Napel_C=   1740
&&&  uoy=151.0000  comanda trimisa la proces=179.2470 
#####                                                              k=7
&&&  masa= 3.0000  J= 9.1116  Napel=   525  Napel_C=   2265
&&&  uoy=151.0000  comanda trimisa la proces=178.0047 
#####                                                              k=8
&&&  masa= 3.0013  J= 9.0016  Napel=   195  Napel_C=   2460
&&&  uoy=151.0000  comanda trimisa la proces=177.3502 
#####                                                              k=9
&&&  masa= 3.0012  J= 8.9667  Napel=   225  Napel_C=   2685
&&&  uoy=151.0000  comanda trimisa la proces=176.5810 
#####                                                              k=10
&&&  masa= 3.0035  J= 8.9393  Napel=   240  Napel_C=   2925
&&&  uoy=151.0000  comanda trimisa la proces=173.5924 
#####                                                              k=11
&&&  masa= 3.0021  J= 8.8930  Napel=   195  Napel_C=   3120
&&&  uoy=151.0000  comanda trimisa la proces=179.4120 
#####                                                              k=12
&&&  masa= 3.0028  J= 8.6232  Napel=   225  Napel_C=   3345
&&&  uoy=151.0000  comanda trimisa la proces=180.2950 
#####                                                              k=13
&&&  masa= 3.0000  J= 8.6772  Napel=   240  Napel_C=   3585
&&&  uoy=151.0000  comanda trimisa la proces=168.5629 
#####                                                              k=14
&&&  masa= 3.0108  J= 8.4060  Napel=   195  Napel_C=   3780
&&&  uoy=151.0000  comanda trimisa la proces=181.2000 
#####                                                              k=15
&&&  masa= 3.0047  J= 8.6955  Napel=   195  Napel_C=   3975
&&&  uoy=151.0000  comanda trimisa la proces=180.0649 
#####                                                              k=16
&&&  masa= 3.0010  J= 8.9698  Napel=   270  Napel_C=   4245
&&&  uoy=201.0000  comanda trimisa la proces=237.5016 
#####                                                              k=17
&&&  masa= 3.0002  J= 8.3706  Napel=   225  Napel_C=   4470
&&&  uoy=201.0000  comanda trimisa la proces=240.6007 
#####                                                              k=18
&&&  masa= 3.0007  J= 8.2914  Napel=   180  Napel_C=   4650
&&&  uoy=201.0000  comanda trimisa la proces=237.1525 
#####                                                              k=19
&&&  masa= 3.0001  J= 8.2853  Napel=   285  Napel_C=   4935
&&&  uoy=201.0000  comanda trimisa la proces=239.4419 
#####                                                              k=20
&&&  masa= 3.0039  J= 8.8103  Napel=   210  Napel_C=   5145
&&&  uoy=201.0000  comanda trimisa la proces=238.9360 
#####                                                              k=21
&&&  masa= 3.0841  J=10.1345  Napel=   225  Napel_C=   5370
&&&  uoy=201.0000  comanda trimisa la proces=240.6398 
#####                                                              k=22
&&&  masa= 3.0008  J= 9.5448  Napel=   255  Napel_C=   5625
&&&  uoy=201.0000  comanda trimisa la proces=237.9525 
#####                                                              k=23
&&&  masa= 3.0668  J= 9.8919  Napel=   180  Napel_C=   5805
&&&  uoy=201.0000  comanda trimisa la proces=240.9979 
#####                                                              k=24
&&&  masa= 3.0003  J= 7.8722  Napel=   240  Napel_C=   6045
&&&  uoy=201.0000  comanda trimisa la proces=240.3754 
#####                                                              k=25
&&&  masa= 3.0051  J= 8.6218  Napel=   150  Napel_C=   6195
&&&  uoy=201.0000  comanda trimisa la proces=239.1495 
#####                                                              k=26
&&&  masa= 3.0000  J= 8.1293  Napel=   510  Napel_C=   6705
&&&  uoy=201.0000  comanda trimisa la proces=237.6337 
#####                                                              k=27
&&&  masa= 3.0079  J= 7.9088  Napel=   135  Napel_C=   6840
&&&  uoy=201.0000  comanda trimisa la proces=231.0021 
#####                                                              k=28
&&&  masa= 3.0778  J= 9.5559  Napel=   420  Napel_C=   7260
&&&  uoy=251.0000  comanda trimisa la proces=299.6598 
#####                                                              k=29
&&&  masa= 3.0001  J= 8.9309  Napel=   285  Napel_C=   7545
&&&  uoy=251.0000  comanda trimisa la proces=300.6380 
#####                                                              k=30
&&&  masa= 3.0000  J= 8.4309  Napel=   870  Napel_C=   8415
&&&  uoy=251.0000  comanda trimisa la proces=274.4525 
#####                                                              k=31
&&&  masa= 3.0010  J= 8.1693  Napel=   270  Napel_C=   8685
&&&  uoy=251.0000  comanda trimisa la proces=297.4774 
#####                                                              k=32
&&&  masa= 3.0000  J= 8.2278  Napel=  2910  Napel_C=  11595
&&&  uoy=251.0000  comanda trimisa la proces=300.0889 
#####                                                              k=33
&&&  masa= 3.0023  J= 7.8182  Napel=   150  Napel_C=  11745
&&&  uoy=251.0000  comanda trimisa la proces=300.5407 
#####                                                              k=34
&&&  masa= 3.0000  J= 7.8044  Napel=   255  Napel_C=  12000
&&&  uoy=251.0000  comanda trimisa la proces=299.0149 
#####                                                              k=35
&&&  masa= 3.0001  J= 7.6321  Napel=   360  Napel_C=  12360
&&&  uoy=251.0000  comanda trimisa la proces=300.1342 
#####                                                              k=36
&&&  masa= 3.0001  J= 7.8235  Napel=   600  Napel_C=  12960
&&&  uoy=251.0000  comanda trimisa la proces=301.2000 
#####                                                              k=37
&&&  masa= 3.0022  J= 7.2586  Napel=   300  Napel_C=  13260
&&&  uoy=251.0000  comanda trimisa la proces=299.8197 
#####                                                              k=38
&&&  masa= 3.0001  J= 7.7018  Napel=   360  Napel_C=  13620
&&&  uoy=251.0000  comanda trimisa la proces=297.2299 
#####                                                              k=39
&&&  masa= 3.0000  J= 7.3108  Napel=   375  Napel_C=  13995
&&&  uoy=301.0000  comanda trimisa la proces=355.8808 
#####                                                              k=40
&&&  masa= 3.0006  J= 7.3862  Napel=   225  Napel_C=  14220
&&&  uoy=301.0000  comanda trimisa la proces=358.6525 
#####                                                              k=41
&&&  masa= 3.0005  J= 7.5486  Napel=   300  Napel_C=  14520
&&&  uoy=301.0000  comanda trimisa la proces=357.2466 
#####                                                              k=42
&&&  masa= 3.0000  J= 7.3908  Napel=   360  Napel_C=  14880
&&&  uoy=301.0000  comanda trimisa la proces=360.4471 
#####                                                              k=43
&&&  masa= 3.0000  J= 6.9984  Napel=  1980  Napel_C=  16860
&&&  uoy=301.0000  comanda trimisa la proces=330.2671 
#####                                                              k=44
&&&  masa= 3.0008  J= 7.0407  Napel=   255  Napel_C=  17115
&&&  uoy=301.0000  comanda trimisa la proces=357.2709 
#####                                                              k=45
&&&  masa= 3.0000  J= 6.9229  Napel=   930  Napel_C=  18045
&&&  uoy=301.0000  comanda trimisa la proces=353.5514 
#####                                                              k=46
&&&  masa= 3.0087  J= 7.5125  Napel=   120  Napel_C=  18165
&&&  uoy=301.0000  comanda trimisa la proces=358.2134 
#####                                                              k=47
&&&  masa= 3.0000  J= 6.9038  Napel=   495  Napel_C=  18660
&&&  uoy=301.0000  comanda trimisa la proces=355.8508 
#####                                                              k=48
&&&  masa= 3.0000  J= 6.5585  Napel=   480  Napel_C=  19140
&&&  uoy=351.0000  comanda trimisa la proces=420.9908 
#####                                                              k=49
&&&  masa= 3.0000  J= 6.5431  Napel=   540  Napel_C=  19680
&&&  uoy=351.0000  comanda trimisa la proces=419.6132 
#####                                                              k=50
&&&  masa= 3.0000  J= 6.0813  Napel=  2865  Napel_C=  22545
&&&  uoy=351.0000  comanda trimisa la proces=418.5661 
#####                                                              k=51
&&&  masa= 3.0000  J= 6.4350  Napel=  1155  Napel_C=  23700
&&&  uoy=351.0000  comanda trimisa la proces=418.0712 
#####                                                              k=52
&&&  masa= 3.0000  J= 6.4563  Napel=   420  Napel_C=  24120
&&&  uoy=351.0000  comanda trimisa la proces=410.4080 
#####                                                              k=53
&&&  masa= 3.0053  J= 6.2627  Napel=   360  Napel_C=  24480
&&&  uoy=351.0000  comanda trimisa la proces=421.2000 
#####                                                              k=54
&&&  masa= 3.0016  J= 6.6328  Napel=   240  Napel_C=  24720
&&&  uoy=351.0000  comanda trimisa la proces=390.3074 
#####                                                              k=55
&&&  masa= 3.0092  J= 6.3363  Napel=   135  Napel_C=  24855
&&&  uoy=351.0000  comanda trimisa la proces=403.2504 
#####                                                              k=56
&&&  masa= 3.0001  J= 6.2930  Napel=   315  Napel_C=  25170
&&&  uoy=351.0000  comanda trimisa la proces=419.9895 
#####                                                              k=57
&&&  masa= 3.0000  J= 6.1182  Napel=  1245  Napel_C=  26415
&&&  uoy=401.0000  comanda trimisa la proces=478.8454 
#####                                                              k=58
&&&  masa= 3.0000  J= 6.7670  Napel=   735  Napel_C=  27150
&&&  uoy=401.0000  comanda trimisa la proces=444.1494 
#####                                                              k=59
&&&  masa= 3.0000  J= 6.1582  Napel=   240  Napel_C=  27390
&&&  uoy=401.0000  comanda trimisa la proces=477.2639 
#####                                                              k=60
&&&  masa= 3.0001  J= 6.4145  Napel=   345  Napel_C=  27735
&&&  uoy=401.0000  comanda trimisa la proces=475.0289 
#####                                                              k=61
&&&  masa= 3.0001  J= 6.5166  Napel=   300  Napel_C=  28035
&&&  uoy=401.0000  comanda trimisa la proces=414.8337 
#####                                                              k=62
&&&  masa= 3.0027  J= 5.7627  Napel=   195  Napel_C=  28230
&&&  uoy=401.0000  comanda trimisa la proces=481.2000 
#####                                                              k=63
&&&  masa= 3.0004  J= 6.1803  Napel=   120  Napel_C=  28350
&&&  uoy=401.0000  comanda trimisa la proces=479.4120 
#####                                                              k=64
&&&  masa= 3.0000  J= 6.0456  Napel=  1035  Napel_C=  29385
&&&  uoy=401.0000  comanda trimisa la proces=479.6471 
#####                                                              k=65
&&&  masa= 3.0002  J= 5.8050  Napel=   195  Napel_C=  29580
&&&  uoy=451.0000  comanda trimisa la proces=535.5783 
#####                                                              k=66
&&&  masa= 3.0024  J= 5.5801  Napel=   150  Napel_C=  29730
&&&  uoy=451.0000  comanda trimisa la proces=537.2494 
#####                                                              k=67
&&&  masa= 3.0000  J= 5.3688  Napel=   810  Napel_C=  30540
&&&  uoy=451.0000  comanda trimisa la proces=497.1677 
#####                                                              k=68
&&&  masa= 3.0000  J= 5.5673  Napel=   510  Napel_C=  31050
&&&  uoy=451.0000  comanda trimisa la proces=535.9014 
#####                                                              k=69
&&&  masa= 3.0000  J= 5.7126  Napel=   330  Napel_C=  31380
&&&  uoy=451.0000  comanda trimisa la proces=538.2263 
#####                                                              k=70
&&&  masa= 3.0000  J= 5.4556  Napel=  1860  Napel_C=  33240
&&&  uoy=451.0000  comanda trimisa la proces=523.6552 
#####                                                              k=71
&&&  masa= 3.0000  J= 5.2970  Napel=   300  Napel_C=  33540
&&&  uoy=451.0000  comanda trimisa la proces=536.8364 
#####                                                              k=72
&&&  masa= 3.0001  J= 4.9218  Napel=   495  Napel_C=  34035
&&&  uoy=501.0000  comanda trimisa la proces=549.5981 
#####                                                              k=73
&&&  masa= 3.0000  J= 4.6448  Napel=  3135  Napel_C=  37170
&&&  uoy=501.0000  comanda trimisa la proces=552.6942 
#####                                                              k=74
&&&  masa= 3.0000  J= 4.9909  Napel=   810  Napel_C=  37980
&&&  uoy=501.0000  comanda trimisa la proces=597.3872 
#####                                                              k=75
&&&  masa= 3.0000  J= 4.9202  Napel=  2115  Napel_C=  40095
&&&  uoy=501.0000  comanda trimisa la proces=592.7436 
#####                                                              k=76
&&&  masa= 3.0000  J= 4.8658  Napel=   390  Napel_C=  40485
&&&  uoy=501.0000  comanda trimisa la proces=597.6374 
#####                                                              k=77
&&&  masa= 3.0042  J= 4.5872  Napel=   720  Napel_C=  41205
&&&  uoy=501.0000  comanda trimisa la proces=598.5010 
#####                                                              k=78
&&&  masa= 3.0026  J= 4.3936  Napel=   285  Napel_C=  41490
&&&  uoy=501.0000  comanda trimisa la proces=485.8153 
#####                                                              k=79
&&&  masa= 3.0004  J= 4.3053  Napel=   525  Napel_C=  42015
&&&  uoy=501.0000  comanda trimisa la proces=559.9333 
#####                                                              k=80
&&&  masa= 3.0000  J= 4.3341  Napel=  2415  Napel_C=  44430
&&&  uoy=551.0000  comanda trimisa la proces=588.1528 
#####                                                              k=81
&&&  masa= 3.0000  J= 4.5457  Napel=   630  Napel_C=  45060
&&&  uoy=551.0000  comanda trimisa la proces=652.2774 
#####                                                              k=82
&&&  masa= 3.0000  J= 4.4976  Napel=   300  Napel_C=  45360
&&&  uoy=551.0000  comanda trimisa la proces=563.6004 
#####                                                              k=83
&&&  masa= 3.0000  J= 4.4794  Napel=   450  Napel_C=  45810
&&&  uoy=551.0000  comanda trimisa la proces=652.9850 
#####                                                              k=84
&&&  masa= 3.0000  J= 4.3030  Napel=   360  Napel_C=  46170
&&&  uoy=551.0000  comanda trimisa la proces=654.0710 
#####                                                              k=85
&&&  masa= 3.0093  J= 3.8441  Napel=  1080  Napel_C=  47250
&&&  uoy=551.0000  comanda trimisa la proces=661.2000 
#####                                                              k=86
&&&  masa= 3.0000  J= 3.8377  Napel=  2295  Napel_C=  49545
&&&  uoy=601.0000  comanda trimisa la proces=708.8324 
#####                                                              k=87
&&&  masa= 3.0000  J= 3.7029  Napel=  2460  Napel_C=  52005
&&&  uoy=601.0000  comanda trimisa la proces=719.7494 
#####                                                              k=88
&&&  masa= 3.0000  J= 3.7073  Napel=  1560  Napel_C=  53565
&&&  uoy=601.0000  comanda trimisa la proces=717.8012 
#####                                                              k=89
&&&  masa= 3.0000  J= 3.8181  Napel=   225  Napel_C=  53790
&&&  uoy=601.0000  comanda trimisa la proces=721.2000 
#####                                                              k=90
&&&  masa= 3.0000  J= 3.5119  Napel=   705  Napel_C=  54495
&&&  uoy=601.0000  comanda trimisa la proces=509.8609 
#####                                                              k=91
&&&  masa= 3.0000  J= 3.5640  Napel=  2175  Napel_C=  56670
&&&  uoy=601.0000  comanda trimisa la proces=719.8182 
#####                                                              k=92
&&&  masa= 3.0000  J= 3.2880  Napel=  3165  Napel_C=  59835
&&&  uoy=601.0000  comanda trimisa la proces=720.3890 
#####                                                              k=93
&&&  masa= 3.0000  J= 3.4587  Napel=   540  Napel_C=  60375
&&&  uoy=651.0000  comanda trimisa la proces=773.7036 
#####                                                              k=94
&&&  masa= 3.0000  J= 3.3992  Napel=   570  Napel_C=  60945
&&&  uoy=651.0000  comanda trimisa la proces=764.4204 
#####                                                              k=95
&&&  masa= 3.0000  J= 3.2455  Napel=   270  Napel_C=  61215
&&&  uoy=651.0000  comanda trimisa la proces=776.0500 
#####                                                              k=96
&&&  masa= 3.0000  J= 3.1733  Napel=   135  Napel_C=  61350
&&&  uoy=651.0000  comanda trimisa la proces=780.3825 
#####                                                              k=97
&&&  masa= 3.0000  J= 3.0795  Napel=   435  Napel_C=  61785
&&&  uoy=651.0000  comanda trimisa la proces=777.7102 
#####                                                              k=98
&&&  masa= 3.0000  J= 2.9503  Napel=   405  Napel_C=  62190
&&&  uoy=701.0000  comanda trimisa la proces=835.4030 
#####                                                              k=99
&&&  masa= 3.0000  J= 2.8031  Napel=  1635  Napel_C=  63825
&&&  uoy=701.0000  comanda trimisa la proces=825.1559 
#####                                                              k=100
&&&  masa= 3.0000  J= 2.7014  Napel=   360  Napel_C=  64185
&&&  uoy=701.0000  comanda trimisa la proces=835.4445 
#####                                                              k=101
&&&  masa= 3.0000  J= 2.6032  Napel=   975  Napel_C=  65160
&&&  uoy=701.0000  comanda trimisa la proces=776.1071 
#####                                                              k=102
&&&  masa= 3.0000  J= 2.4889  Napel=   225  Napel_C=  65385
&&&  uoy=701.0000  comanda trimisa la proces=840.8773 
#####                                                              k=103
&&&  masa= 3.0000  J= 2.3640  Napel=   690  Napel_C=  66075
&&&  uoy=701.0000  comanda trimisa la proces=837.6868 
#####                                                              k=104
&&&  masa= 3.0000  J= 2.3182  Napel=   480  Napel_C=  66555
&&&  uoy=751.0000  comanda trimisa la proces=900.9893 
#####                                                              k=105
&&&  masa= 3.0000  J= 2.1432  Napel=   255  Napel_C=  66810
&&&  uoy=751.0000  comanda trimisa la proces=899.0533 
#####                                                              k=106
&&&  masa= 3.0000  J= 2.0124  Napel=   225  Napel_C=  67035
&&&  uoy=751.0000  comanda trimisa la proces=891.0382 
#####                                                              k=107
&&&  masa= 3.0000  J= 1.8894  Napel=   240  Napel_C=  67275
&&&  uoy=751.0000  comanda trimisa la proces=892.2451 
#####                                                              k=108
&&&  masa= 3.0000  J= 1.7785  Napel=   210  Napel_C=  67485
&&&  uoy=751.0000  comanda trimisa la proces=896.8319 
#####                                                              k=109
&&&  masa= 3.0000  J= 1.6685  Napel=   720  Napel_C=  68205
&&&  uoy=801.0000  comanda trimisa la proces=916.3901 
#####                                                              k=110
&&&  masa= 3.0000  J= 1.5350  Napel=   345  Napel_C=  68550
&&&  uoy=801.0000  comanda trimisa la proces=960.6151 
#####                                                              k=111
&&&  masa= 3.0000  J= 1.4077  Napel=   330  Napel_C=  68880
&&&  uoy=801.0000  comanda trimisa la proces=958.4497 
#####                                                              k=112
&&&  masa= 3.0000  J= 1.2738  Napel=   285  Napel_C=  69165
&&&  uoy=801.0000  comanda trimisa la proces=958.5586 
#####                                                              k=113
&&&  masa= 3.0000  J= 1.1516  Napel=   210  Napel_C=  69375
&&&  uoy=801.0000  comanda trimisa la proces=947.0227 
#####                                                              k=114
&&&  masa= 3.0000  J= 1.0190  Napel=   210  Napel_C=  69585
&&&  uoy=851.0000  comanda trimisa la proces=1018.4142 
#####                                                              k=115
                             @@@@@relaxare limite
&&&  masa= 3.0000  J= 0.8891  Napel=   210  Napel_C=  69795
&&&  uoy=851.0000  comanda trimisa la proces=1360.7224 
#####                                                              k=116
&&&  masa= 3.0000  J= 0.7145  Napel=   270  Napel_C=  70065
&&&  uoy=851.0000  comanda trimisa la proces=1018.6252 
#####                                                              k=117
                             @@@@@relaxare limite
&&&  masa= 3.0000  J= 0.5749  Napel=   135  Napel_C=  70200
&&&  uoy=851.0000  comanda trimisa la proces=1463.3718 
#####                                                              k=118
&&&  masa= 3.0000  J= 0.3931  Napel=   270  Napel_C=  70470
&&&  uoy=901.0000  comanda trimisa la proces=1069.3335 
#####                                                              k=119
ATENTIE: Toate initializarile nu respecta restrictia de masa
                             @@@@@relaxare limite
                             @@@@@relaxare limite
                             @@@@@relaxare limite
                             @@@@@relaxare limite
                             @@@@@relaxare limite
                             @@@@@relaxare limite
                             @@@@@relaxare limite
                             @@@@@relaxare limite
                             @@@@@relaxare limite
                             @@@@@relaxare limite
                             @@@@@relaxare limite
                             @@@@@relaxare limite
                             @@@@@relaxare limite
                             @@@@@relaxare limite
                             @@@@@relaxare limite
                             @@@@@relaxare limite
                             @@@@@relaxare limite
                             @@@@@relaxare limite
                             @@@@@relaxare limite
                             @@@@@relaxare limite
                             @@@@@relaxare limite
                             @@@@@relaxare limite
                             @@@@@relaxare limite
                             @@@@@relaxare limite
                             @@@@@relaxare limite
                             @@@@@relaxare limite
                             @@@@@relaxare limite
                             @@@@@relaxare limite
                             @@@@@relaxare limite
                             @@@@@relaxare limite
                             @@@@@relaxare limite
                             @@@@@relaxare limite
                             @@@@@relaxare limite
                             @@@@@relaxare limite
                             @@@@@relaxare limite
                             @@@@@relaxare limite
                             @@@@@relaxare limite
                             @@@@@relaxare limite
                             @@@@@relaxare limite
                             @@@@@relaxare limite
                             @@@@@relaxare limite
                             @@@@@relaxare limite
                             @@@@@relaxare limite
                             @@@@@relaxare limite
                             @@@@@relaxare limite
                             @@@@@relaxare limite
                             @@@@@relaxare limite
                             @@@@@relaxare limite
                             @@@@@relaxare limite
                             @@@@@relaxare limite
                             @@@@@relaxare limite
                             @@@@@relaxare limite
                             @@@@@relaxare limite
                             @@@@@relaxare limite
                             @@@@@relaxare limite
                             @@@@@relaxare limite
                             @@@@@relaxare limite
                             @@@@@relaxare limite
                             @@@@@relaxare limite
                             @@@@@relaxare limite
                             @@@@@relaxare limite
                             @@@@@relaxare limite
                             @@@@@relaxare limite
                             @@@@@relaxare limite
                             @@@@@relaxare limite
                             @@@@@relaxare limite
                             @@@@@relaxare limite
                             @@@@@relaxare limite
&&&  masa= 3.0000  J= 0.2525  Napel=  2970  Napel_C=  73440
&&&  uoy=901.0000  comanda trimisa la proces=1870.2597 
Elapsed time is 752.177336 seconds.


 Final values for Overall integration using uRHC
&&&  yield mass= 3.0000  Light= 8.4104  Perf Index= 8.4104   NapelAvg=    612 
                                    ijk= 4
RHC_PSO_PBRJ13
PhotoBioReactor Optimal Control 
Local best: [Plbest,val]=Gen_Plbest_reg(i)
#####                                                              k=0
&&&  masa= 3.0016  J= 8.9938  Napel=   150  Napel_C=    150
&&&  uoy=151.0000  comanda trimisa la proces=178.3554 
#####                                                              k=1
&&&  masa= 3.0329  J=10.1502  Napel=   180  Napel_C=    330
&&&  uoy=151.0000  comanda trimisa la proces=180.6825 
#####                                                              k=2
&&&  masa= 3.0139  J= 9.6782  Napel=   315  Napel_C=    645
&&&  uoy=151.0000  comanda trimisa la proces=179.1768 
#####                                                              k=3
&&&  masa= 3.0009  J= 9.2742  Napel=   285  Napel_C=    930
&&&  uoy=151.0000  comanda trimisa la proces=179.1629 
#####                                                              k=4
&&&  masa= 3.0008  J= 8.9545  Napel=   180  Napel_C=   1110
&&&  uoy=151.0000  comanda trimisa la proces=179.8566 
#####                                                              k=5
&&&  masa= 3.0127  J= 9.4908  Napel=   270  Napel_C=   1380
&&&  uoy=151.0000  comanda trimisa la proces=175.8161 
#####                                                              k=6
&&&  masa= 3.0012  J= 9.1416  Napel=   240  Napel_C=   1620
&&&  uoy=151.0000  comanda trimisa la proces=180.4899 
#####                                                              k=7
&&&  masa= 3.0001  J= 8.9563  Napel=   285  Napel_C=   1905
&&&  uoy=151.0000  comanda trimisa la proces=180.0417 
#####                                                              k=8
&&&  masa= 3.0003  J= 8.7605  Napel=   360  Napel_C=   2265
&&&  uoy=151.0000  comanda trimisa la proces=178.2334 
#####                                                              k=9
&&&  masa= 3.0000  J= 9.0383  Napel=   735  Napel_C=   3000
&&&  uoy=151.0000  comanda trimisa la proces=175.7439 
#####                                                              k=10
&&&  masa= 3.0038  J= 8.3301  Napel=   195  Napel_C=   3195
&&&  uoy=151.0000  comanda trimisa la proces=179.3214 
#####                                                              k=11
&&&  masa= 3.0002  J= 8.7301  Napel=   300  Napel_C=   3495
&&&  uoy=151.0000  comanda trimisa la proces=179.5325 
#####                                                              k=12
&&&  masa= 3.0012  J= 8.7469  Napel=   195  Napel_C=   3690
&&&  uoy=151.0000  comanda trimisa la proces=178.8286 
#####                                                              k=13
&&&  masa= 3.0001  J= 8.4871  Napel=   225  Napel_C=   3915
&&&  uoy=151.0000  comanda trimisa la proces=181.2000 
#####                                                              k=14
&&&  masa= 3.0023  J=10.0669  Napel=   255  Napel_C=   4170
&&&  uoy=151.0000  comanda trimisa la proces=178.2443 
#####                                                              k=15
&&&  masa= 3.0420  J=10.2265  Napel=   225  Napel_C=   4395
&&&  uoy=151.0000  comanda trimisa la proces=177.2319 
#####                                                              k=16
&&&  masa= 3.0000  J= 8.4457  Napel=   420  Napel_C=   4815
&&&  uoy=201.0000  comanda trimisa la proces=238.0679 
#####                                                              k=17
&&&  masa= 3.0004  J= 8.4374  Napel=   285  Napel_C=   5100
&&&  uoy=201.0000  comanda trimisa la proces=237.2388 
#####                                                              k=18
&&&  masa= 3.0042  J= 8.5455  Napel=   135  Napel_C=   5235
&&&  uoy=201.0000  comanda trimisa la proces=235.3762 
#####                                                              k=19
&&&  masa= 3.0000  J= 8.0832  Napel=   345  Napel_C=   5580
&&&  uoy=201.0000  comanda trimisa la proces=241.0715 
#####                                                              k=20
&&&  masa= 3.0001  J= 8.1407  Napel=   480  Napel_C=   6060
&&&  uoy=201.0000  comanda trimisa la proces=230.5948 
#####                                                              k=21
&&&  masa= 3.0016  J= 9.3077  Napel=   210  Napel_C=   6270
&&&  uoy=201.0000  comanda trimisa la proces=236.9067 
#####                                                              k=22
&&&  masa= 3.0000  J= 9.0544  Napel=   240  Napel_C=   6510
&&&  uoy=201.0000  comanda trimisa la proces=241.2000 
#####                                                              k=23
&&&  masa= 3.0000  J= 9.1296  Napel=  1410  Napel_C=   7920
&&&  uoy=201.0000  comanda trimisa la proces=236.6185 
#####                                                              k=24
&&&  masa= 3.0011  J= 8.0430  Napel=   540  Napel_C=   8460
&&&  uoy=201.0000  comanda trimisa la proces=238.4462 
#####                                                              k=25
&&&  masa= 3.0006  J= 7.8950  Napel=   210  Napel_C=   8670
&&&  uoy=201.0000  comanda trimisa la proces=241.2000 
#####                                                              k=26
&&&  masa= 3.0002  J= 8.3975  Napel=   390  Napel_C=   9060
&&&  uoy=201.0000  comanda trimisa la proces=236.3834 
#####                                                              k=27
&&&  masa= 3.0268  J= 9.1703  Napel=   150  Napel_C=   9210
&&&  uoy=201.0000  comanda trimisa la proces=237.1813 
#####                                                              k=28
&&&  masa= 3.0059  J= 7.5922  Napel=   135  Napel_C=   9345
&&&  uoy=251.0000  comanda trimisa la proces=301.2000 
#####                                                              k=29
&&&  masa= 3.0008  J= 7.6650  Napel=   360  Napel_C=   9705
&&&  uoy=251.0000  comanda trimisa la proces=299.8106 
#####                                                              k=30
&&&  masa= 3.0197  J= 7.4867  Napel=   255  Napel_C=   9960
&&&  uoy=251.0000  comanda trimisa la proces=300.1258 
#####                                                              k=31
&&&  masa= 3.0019  J= 8.2385  Napel=   210  Napel_C=  10170
&&&  uoy=251.0000  comanda trimisa la proces=255.2184 
#####                                                              k=32
&&&  masa= 3.0012  J= 7.5654  Napel=   270  Napel_C=  10440
&&&  uoy=251.0000  comanda trimisa la proces=300.4192 
#####                                                              k=33
&&&  masa= 3.0000  J= 6.9783  Napel=   225  Napel_C=  10665
&&&  uoy=251.0000  comanda trimisa la proces=301.2000 
#####                                                              k=34
&&&  masa= 3.0022  J= 7.1795  Napel=   180  Napel_C=  10845
&&&  uoy=251.0000  comanda trimisa la proces=301.2000 
#####                                                              k=35
&&&  masa= 3.0000  J= 7.5033  Napel=   960  Napel_C=  11805
&&&  uoy=251.0000  comanda trimisa la proces=294.1285 
#####                                                              k=36
&&&  masa= 3.0002  J= 7.5092  Napel=   270  Napel_C=  12075
&&&  uoy=251.0000  comanda trimisa la proces=296.1376 
#####                                                              k=37
&&&  masa= 3.0003  J= 7.7017  Napel=   165  Napel_C=  12240
&&&  uoy=251.0000  comanda trimisa la proces=301.2000 
#####                                                              k=38
&&&  masa= 3.0000  J= 7.1946  Napel=   480  Napel_C=  12720
&&&  uoy=251.0000  comanda trimisa la proces=295.7193 
#####                                                              k=39
&&&  masa= 3.0000  J= 7.5697  Napel=   375  Napel_C=  13095
&&&  uoy=301.0000  comanda trimisa la proces=356.3293 
#####                                                              k=40
&&&  masa= 3.0000  J= 7.3547  Napel=  1140  Napel_C=  14235
&&&  uoy=301.0000  comanda trimisa la proces=360.2798 
#####                                                              k=41
&&&  masa= 3.0000  J= 7.3574  Napel=   675  Napel_C=  14910
&&&  uoy=301.0000  comanda trimisa la proces=351.5264 
#####                                                              k=42
&&&  masa= 3.0000  J= 7.3203  Napel=  1365  Napel_C=  16275
&&&  uoy=301.0000  comanda trimisa la proces=350.4682 
#####                                                              k=43
&&&  masa= 3.0000  J= 7.1962  Napel=  1680  Napel_C=  17955
&&&  uoy=301.0000  comanda trimisa la proces=357.6043 
#####                                                              k=44
&&&  masa= 3.0001  J= 7.1580  Napel=   150  Napel_C=  18105
&&&  uoy=301.0000  comanda trimisa la proces=270.7383 
#####                                                              k=45
&&&  masa= 3.0000  J= 7.4314  Napel=   525  Napel_C=  18630
&&&  uoy=301.0000  comanda trimisa la proces=349.6389 
#####                                                              k=46
&&&  masa= 3.0042  J= 6.6900  Napel=   210  Napel_C=  18840
&&&  uoy=301.0000  comanda trimisa la proces=249.1253 
#####                                                              k=47
&&&  masa= 3.0000  J= 7.0120  Napel=   825  Napel_C=  19665
&&&  uoy=301.0000  comanda trimisa la proces=360.0650 
#####                                                              k=48
&&&  masa= 3.0000  J= 7.1530  Napel=   375  Napel_C=  20040
&&&  uoy=301.0000  comanda trimisa la proces=359.0134 
#####                                                              k=49
&&&  masa= 3.0000  J= 7.2507  Napel=   525  Napel_C=  20565
&&&  uoy=351.0000  comanda trimisa la proces=419.3215 
#####                                                              k=50
&&&  masa= 3.0000  J= 6.6424  Napel=   690  Napel_C=  21255
&&&  uoy=351.0000  comanda trimisa la proces=415.5946 
#####                                                              k=51
&&&  masa= 3.0015  J= 6.7420  Napel=   390  Napel_C=  21645
&&&  uoy=351.0000  comanda trimisa la proces=417.1397 
#####                                                              k=52
&&&  masa= 3.0002  J= 7.0444  Napel=   375  Napel_C=  22020
&&&  uoy=351.0000  comanda trimisa la proces=381.0393 
#####                                                              k=53
&&&  masa= 3.0000  J= 7.0197  Napel=   390  Napel_C=  22410
&&&  uoy=351.0000  comanda trimisa la proces=318.4847 
#####                                                              k=54
&&&  masa= 3.0002  J= 6.3624  Napel=   210  Napel_C=  22620
&&&  uoy=351.0000  comanda trimisa la proces=416.6794 
#####                                                              k=55
&&&  masa= 3.0000  J= 6.5683  Napel=   780  Napel_C=  23400
&&&  uoy=351.0000  comanda trimisa la proces=404.2529 
#####                                                              k=56
&&&  masa= 3.0047  J= 6.0085  Napel=   285  Napel_C=  23685
&&&  uoy=351.0000  comanda trimisa la proces=412.8049 
#####                                                              k=57
&&&  masa= 3.0002  J= 6.9235  Napel=   195  Napel_C=  23880
&&&  uoy=351.0000  comanda trimisa la proces=420.4684 
#####                                                              k=58
&&&  masa= 3.0004  J= 6.1536  Napel=  2235  Napel_C=  26115
&&&  uoy=401.0000  comanda trimisa la proces=457.5026 
#####                                                              k=59
&&&  masa= 3.0000  J= 6.3577  Napel=   555  Napel_C=  26670
&&&  uoy=401.0000  comanda trimisa la proces=478.6711 
#####                                                              k=60
&&&  masa= 3.0000  J= 6.4116  Napel=   615  Napel_C=  27285
&&&  uoy=401.0000  comanda trimisa la proces=469.6598 
#####                                                              k=61
&&&  masa= 3.0015  J= 5.9213  Napel=   150  Napel_C=  27435
&&&  uoy=401.0000  comanda trimisa la proces=462.1860 
#####                                                              k=62
&&&  masa= 3.0130  J= 5.9356  Napel=   180  Napel_C=  27615
&&&  uoy=401.0000  comanda trimisa la proces=481.2000 
#####                                                              k=63
&&&  masa= 3.0000  J= 6.0829  Napel=   810  Napel_C=  28425
&&&  uoy=401.0000  comanda trimisa la proces=479.5597 
#####                                                              k=64
&&&  masa= 3.0004  J= 6.1927  Napel=   150  Napel_C=  28575
&&&  uoy=401.0000  comanda trimisa la proces=453.5411 
#####                                                              k=65
&&&  masa= 3.0000  J= 5.7320  Napel=  1065  Napel_C=  29640
&&&  uoy=401.0000  comanda trimisa la proces=478.0340 
#####                                                              k=66
&&&  masa= 3.0079  J= 5.4123  Napel=   195  Napel_C=  29835
&&&  uoy=451.0000  comanda trimisa la proces=538.9799 
#####                                                              k=67
&&&  masa= 3.0000  J= 5.6529  Napel=   780  Napel_C=  30615
&&&  uoy=451.0000  comanda trimisa la proces=540.0034 
#####                                                              k=68
&&&  masa= 3.0000  J= 5.2319  Napel=   690  Napel_C=  31305
&&&  uoy=451.0000  comanda trimisa la proces=500.4652 
#####                                                              k=69
&&&  masa= 3.0000  J= 5.2600  Napel=  1245  Napel_C=  32550
&&&  uoy=451.0000  comanda trimisa la proces=516.8217 
#####                                                              k=70
&&&  masa= 3.0001  J= 5.1222  Napel=   585  Napel_C=  33135
&&&  uoy=451.0000  comanda trimisa la proces=532.7828 
#####                                                              k=71
&&&  masa= 3.0000  J= 5.1777  Napel=  1740  Napel_C=  34875
&&&  uoy=451.0000  comanda trimisa la proces=524.2971 
#####                                                              k=72
&&&  masa= 3.0051  J= 5.0779  Napel=   630  Napel_C=  35505
&&&  uoy=451.0000  comanda trimisa la proces=541.2000 
#####                                                              k=73
&&&  masa= 3.0000  J= 5.4639  Napel=   360  Napel_C=  35865
&&&  uoy=501.0000  comanda trimisa la proces=595.8653 
#####                                                              k=74
&&&  masa= 3.0000  J= 5.1054  Napel=  1470  Napel_C=  37335
&&&  uoy=501.0000  comanda trimisa la proces=585.6218 
#####                                                              k=75
&&&  masa= 3.0173  J= 4.9024  Napel=  1215  Napel_C=  38550
&&&  uoy=501.0000  comanda trimisa la proces=450.5072 
#####                                                              k=76
&&&  masa= 3.0000  J= 5.2181  Napel=   360  Napel_C=  38910
&&&  uoy=501.0000  comanda trimisa la proces=593.0641 
#####                                                              k=77
&&&  masa= 3.0000  J= 5.0981  Napel=   690  Napel_C=  39600
&&&  uoy=501.0000  comanda trimisa la proces=590.6147 
#####                                                              k=78
&&&  masa= 3.0000  J= 4.7760  Napel=   345  Napel_C=  39945
&&&  uoy=501.0000  comanda trimisa la proces=521.0327 
#####                                                              k=79
&&&  masa= 3.0000  J= 4.6802  Napel=  1350  Napel_C=  41295
&&&  uoy=501.0000  comanda trimisa la proces=596.6962 
#####                                                              k=80
&&&  masa= 3.0002  J= 4.4306  Napel=  2265  Napel_C=  43560
&&&  uoy=501.0000  comanda trimisa la proces=520.0600 
#####                                                              k=81
&&&  masa= 3.0000  J= 4.4082  Napel=  2835  Napel_C=  46395
&&&  uoy=551.0000  comanda trimisa la proces=654.7183 
#####                                                              k=82
&&&  masa= 3.0000  J= 4.5169  Napel=   495  Napel_C=  46890
&&&  uoy=551.0000  comanda trimisa la proces=659.3754 
#####                                                              k=83
&&&  masa= 3.0000  J= 4.0460  Napel=  2505  Napel_C=  49395
&&&  uoy=551.0000  comanda trimisa la proces=534.0394 
#####                                                              k=84
&&&  masa= 3.0000  J= 4.4114  Napel=   315  Napel_C=  49710
&&&  uoy=551.0000  comanda trimisa la proces=654.2583 
#####                                                              k=85
&&&  masa= 3.0000  J= 4.0283  Napel=  1785  Napel_C=  51495
&&&  uoy=551.0000  comanda trimisa la proces=486.1144 
#####                                                              k=86
&&&  masa= 3.0000  J= 3.7273  Napel=  1695  Napel_C=  53190
&&&  uoy=551.0000  comanda trimisa la proces=585.4893 
#####                                                              k=87
&&&  masa= 3.0000  J= 3.8627  Napel=   795  Napel_C=  53985
&&&  uoy=551.0000  comanda trimisa la proces=656.5642 
#####                                                              k=88
&&&  masa= 3.0000  J= 4.1686  Napel=   270  Napel_C=  54255
&&&  uoy=601.0000  comanda trimisa la proces=718.2458 
#####                                                              k=89
&&&  masa= 3.0000  J= 3.6604  Napel=  2295  Napel_C=  56550
&&&  uoy=601.0000  comanda trimisa la proces=652.6653 
#####                                                              k=90
&&&  masa= 3.0000  J= 3.7288  Napel=  2235  Napel_C=  58785
&&&  uoy=601.0000  comanda trimisa la proces=534.0188 
#####                                                              k=91
&&&  masa= 3.0000  J= 3.5972  Napel=  2760  Napel_C=  61545
&&&  uoy=601.0000  comanda trimisa la proces=564.9819 
#####                                                              k=92
&&&  masa= 3.0000  J= 3.6400  Napel=  1725  Napel_C=  63270
&&&  uoy=601.0000  comanda trimisa la proces=647.9173 
#####                                                              k=93
&&&  masa= 3.0000  J= 3.6819  Napel=   540  Napel_C=  63810
&&&  uoy=601.0000  comanda trimisa la proces=714.3273 
#####                                                              k=94
&&&  masa= 3.0000  J= 3.7694  Napel=   630  Napel_C=  64440
&&&  uoy=651.0000  comanda trimisa la proces=738.9727 
#####                                                              k=95
&&&  masa= 3.0001  J= 3.5231  Napel=   240  Napel_C=  64680
&&&  uoy=651.0000  comanda trimisa la proces=740.5911 
#####                                                              k=96
&&&  masa= 3.0000  J= 3.4001  Napel=   510  Napel_C=  65190
&&&  uoy=651.0000  comanda trimisa la proces=768.7438 
#####                                                              k=97
&&&  masa= 3.0000  J= 3.2868  Napel=   345  Napel_C=  65535
&&&  uoy=651.0000  comanda trimisa la proces=781.0416 
#####                                                              k=98
&&&  masa= 3.0000  J= 3.1562  Napel=   585  Napel_C=  66120
&&&  uoy=651.0000  comanda trimisa la proces=779.2317 
#####                                                              k=99
&&&  masa= 3.0000  J= 3.1598  Napel=   345  Napel_C=  66465
&&&  uoy=651.0000  comanda trimisa la proces=779.6555 
#####                                                              k=100
&&&  masa= 3.0000  J= 2.9971  Napel=   315  Napel_C=  66780
&&&  uoy=701.0000  comanda trimisa la proces=831.0010 
#####                                                              k=101
&&&  masa= 3.0000  J= 2.9033  Napel=   285  Napel_C=  67065
&&&  uoy=701.0000  comanda trimisa la proces=839.4510 
#####                                                              k=102
&&&  masa= 3.0000  J= 2.7309  Napel=   450  Napel_C=  67515
&&&  uoy=701.0000  comanda trimisa la proces=830.7158 
#####                                                              k=103
&&&  masa= 3.0000  J= 2.6408  Napel=   360  Napel_C=  67875
&&&  uoy=701.0000  comanda trimisa la proces=832.7593 
#####                                                              k=104
&&&  masa= 3.0000  J= 2.5546  Napel=   375  Napel_C=  68250
&&&  uoy=701.0000  comanda trimisa la proces=838.7549 
#####                                                              k=105
&&&  masa= 3.0000  J= 2.3820  Napel=   300  Napel_C=  68550
&&&  uoy=751.0000  comanda trimisa la proces=897.9884 
#####                                                              k=106
&&&  masa= 3.0000  J= 2.3012  Napel=   765  Napel_C=  69315
&&&  uoy=751.0000  comanda trimisa la proces=891.5749 
#####                                                              k=107
&&&  masa= 3.0000  J= 2.2063  Napel=   855  Napel_C=  70170
&&&  uoy=751.0000  comanda trimisa la proces=898.3040 
#####                                                              k=108
&&&  masa= 3.0000  J= 2.0884  Napel=   255  Napel_C=  70425
&&&  uoy=751.0000  comanda trimisa la proces=897.5092 
#####                                                              k=109
&&&  masa= 3.0000  J= 1.9455  Napel=  1350  Napel_C=  71775
&&&  uoy=751.0000  comanda trimisa la proces=870.1153 
#####                                                              k=110
                             @@@@@relaxare limite
                             @@@@@relaxare limite
&&&  masa= 3.0000  J= 1.8673  Napel=   285  Napel_C=  72060
&&&  uoy=751.0000  comanda trimisa la proces=1321.6778 
#####                                                              k=111
&&&  masa= 3.0000  J= 1.6996  Napel=  1275  Napel_C=  73335
&&&  uoy=801.0000  comanda trimisa la proces=959.2431 
#####                                                              k=112
                             @@@@@relaxare limite
                             @@@@@relaxare limite
&&&  masa= 3.0000  J= 1.5632  Napel=   540  Napel_C=  73875
&&&  uoy=801.0000  comanda trimisa la proces=1487.7987 
#####                                                              k=113
                             @@@@@relaxare limite
                             @@@@@relaxare limite
&&&  masa= 3.0000  J= 1.3705  Napel=   945  Napel_C=  74820
&&&  uoy=801.0000  comanda trimisa la proces=1458.9567 
#####                                                              k=114
                             @@@@@relaxare limite
                             @@@@@relaxare limite
                             @@@@@relaxare limite
&&&  masa= 3.0000  J= 1.1755  Napel=   465  Napel_C=  75285
&&&  uoy=801.0000  comanda trimisa la proces=1458.4136 
#####                                                              k=115
                             @@@@@relaxare limite
&&&  masa= 3.0007  J= 0.9911  Napel=    60  Napel_C=  75345
&&&  uoy=851.0000  comanda trimisa la proces=1327.4213 
#####                                                              k=116
                             @@@@@relaxare limite
&&&  masa= 3.0000  J= 0.7959  Napel=   255  Napel_C=  75600
&&&  uoy=851.0000  comanda trimisa la proces=1492.1004 
#####                                                              k=117
                             @@@@@relaxare limite
                             @@@@@relaxare limite
&&&  masa= 3.0001  J= 0.5971  Napel=    75  Napel_C=  75675
&&&  uoy=851.0000  comanda trimisa la proces=1474.8024 
#####                                                              k=118
                             @@@@@relaxare limite
&&&  masa= 3.0000  J= 0.3950  Napel=   255  Napel_C=  75930
&&&  uoy=901.0000  comanda trimisa la proces=1419.3648 
#####                                                              k=119
                             @@@@@relaxare limite
&&&  masa= 3.0000  J= 0.2037  Napel=  1935  Napel_C=  77865
&&&  uoy=901.0000  comanda trimisa la proces=1508.5526 
Elapsed time is 785.562667 seconds.


 Final values for Overall integration using uRHC
&&&  yield mass= 3.0000  Light= 8.5084  Perf Index= 8.5084   NapelAvg=    649 
                                    ijk= 5
RHC_PSO_PBRJ13
PhotoBioReactor Optimal Control 
Local best: [Plbest,val]=Gen_Plbest_reg(i)
#####                                                              k=0
&&&  masa= 3.0021  J= 9.3525  Napel=   165  Napel_C=    165
&&&  uoy=151.0000  comanda trimisa la proces=178.3313 
#####                                                              k=1
&&&  masa= 3.0164  J= 9.7990  Napel=   210  Napel_C=    375
&&&  uoy=151.0000  comanda trimisa la proces=180.9387 
#####                                                              k=2
&&&  masa= 3.0022  J= 9.3091  Napel=   180  Napel_C=    555
&&&  uoy=151.0000  comanda trimisa la proces=181.2000 
#####                                                              k=3
&&&  masa= 3.0022  J= 9.4365  Napel=   240  Napel_C=    795
&&&  uoy=151.0000  comanda trimisa la proces=179.7969 
#####                                                              k=4
&&&  masa= 3.0048  J= 9.8191  Napel=   150  Napel_C=    945
&&&  uoy=151.0000  comanda trimisa la proces=181.2000 
#####                                                              k=5
&&&  masa= 3.0005  J= 8.9553  Napel=   330  Napel_C=   1275
&&&  uoy=151.0000  comanda trimisa la proces=177.6238 
#####                                                              k=6
&&&  masa= 3.0004  J= 9.1998  Napel=   210  Napel_C=   1485
&&&  uoy=151.0000  comanda trimisa la proces=176.1456 
#####                                                              k=7
&&&  masa= 3.0003  J= 9.1838  Napel=   285  Napel_C=   1770
&&&  uoy=151.0000  comanda trimisa la proces=176.0664 
#####                                                              k=8
&&&  masa= 3.0017  J= 9.1144  Napel=   300  Napel_C=   2070
&&&  uoy=151.0000  comanda trimisa la proces=179.3590 
#####                                                              k=9
&&&  masa= 3.0005  J= 8.8925  Napel=   360  Napel_C=   2430
&&&  uoy=151.0000  comanda trimisa la proces=177.3532 
#####                                                              k=10
&&&  masa= 3.0001  J= 9.1682  Napel=   225  Napel_C=   2655
&&&  uoy=151.0000  comanda trimisa la proces=179.9682 
#####                                                              k=11
&&&  masa= 3.0000  J= 8.9438  Napel=   225  Napel_C=   2880
&&&  uoy=151.0000  comanda trimisa la proces=179.3103 
#####                                                              k=12
&&&  masa= 3.0028  J= 8.1009  Napel=   150  Napel_C=   3030
&&&  uoy=151.0000  comanda trimisa la proces=181.2000 
#####                                                              k=13
&&&  masa= 3.0010  J= 8.6244  Napel=   195  Napel_C=   3225
&&&  uoy=151.0000  comanda trimisa la proces=181.2000 
#####                                                              k=14
&&&  masa= 3.0032  J= 8.8561  Napel=   120  Napel_C=   3345
&&&  uoy=151.0000  comanda trimisa la proces=181.1006 
#####                                                              k=15
&&&  masa= 3.0008  J= 8.4386  Napel=   270  Napel_C=   3615
&&&  uoy=151.0000  comanda trimisa la proces=179.2825 
#####                                                              k=16
&&&  masa= 3.0273  J= 8.4720  Napel=   180  Napel_C=   3795
&&&  uoy=201.0000  comanda trimisa la proces=241.2000 
#####                                                              k=17
&&&  masa= 3.0001  J= 8.3573  Napel=   315  Napel_C=   4110
&&&  uoy=201.0000  comanda trimisa la proces=237.1890 
#####                                                              k=18
&&&  masa= 3.0003  J= 8.5101  Napel=   300  Napel_C=   4410
&&&  uoy=201.0000  comanda trimisa la proces=240.3170 
#####                                                              k=19
&&&  masa= 3.1405  J=10.9938  Napel=   345  Napel_C=   4755
&&&  uoy=201.0000  comanda trimisa la proces=240.3484 
#####                                                              k=20
&&&  masa= 3.0085  J= 8.3583  Napel=   180  Napel_C=   4935
&&&  uoy=201.0000  comanda trimisa la proces=241.0129 
#####                                                              k=21
&&&  masa= 3.0024  J= 9.1086  Napel=   285  Napel_C=   5220
&&&  uoy=201.0000  comanda trimisa la proces=241.2000 
#####                                                              k=22
                             @@@@@relaxare limite
                             @@@@@relaxare limite
&&&  masa= 3.0000  J= 8.0032  Napel=   510  Napel_C=   5730
&&&  uoy=201.0000  comanda trimisa la proces=515.6032 
#####                                                              k=23
&&&  masa= 3.0237  J= 8.8860  Napel=   255  Napel_C=   5985
&&&  uoy=201.0000  comanda trimisa la proces=237.1165 
#####                                                              k=24
&&&  masa= 3.0043  J= 8.0180  Napel=   240  Napel_C=   6225
&&&  uoy=201.0000  comanda trimisa la proces=232.1516 
#####                                                              k=25
&&&  masa= 3.0008  J= 8.0487  Napel=   405  Napel_C=   6630
&&&  uoy=201.0000  comanda trimisa la proces=241.2000 
#####                                                              k=26
&&&  masa= 3.0000  J= 7.7186  Napel=   600  Napel_C=   7230
&&&  uoy=201.0000  comanda trimisa la proces=236.8883 
#####                                                              k=27
&&&  masa= 3.0545  J= 9.5734  Napel=   225  Napel_C=   7455
&&&  uoy=251.0000  comanda trimisa la proces=299.5461 
#####                                                              k=28
&&&  masa= 3.0003  J= 9.1101  Napel=   405  Napel_C=   7860
&&&  uoy=251.0000  comanda trimisa la proces=299.3550 
#####                                                              k=29
&&&  masa= 3.0004  J= 7.6112  Napel=   375  Napel_C=   8235
&&&  uoy=251.0000  comanda trimisa la proces=266.7587 
#####                                                              k=30
&&&  masa= 3.0465  J= 8.9892  Napel=   300  Napel_C=   8535
&&&  uoy=251.0000  comanda trimisa la proces=301.1997 
#####                                                              k=31
&&&  masa= 3.0001  J= 7.5250  Napel=   375  Napel_C=   8910
&&&  uoy=251.0000  comanda trimisa la proces=300.4483 
#####                                                              k=32
&&&  masa= 3.0089  J= 7.6368  Napel=   180  Napel_C=   9090
&&&  uoy=251.0000  comanda trimisa la proces=301.2000 
#####                                                              k=33
&&&  masa= 3.0007  J= 7.5755  Napel=   345  Napel_C=   9435
&&&  uoy=251.0000  comanda trimisa la proces=300.5583 
#####                                                              k=34
&&&  masa= 3.0001  J= 8.1403  Napel=   300  Napel_C=   9735
&&&  uoy=251.0000  comanda trimisa la proces=297.0867 
#####                                                              k=35
&&&  masa= 3.0000  J= 7.5078  Napel=   915  Napel_C=  10650
&&&  uoy=251.0000  comanda trimisa la proces=297.9132 
#####                                                              k=36
&&&  masa= 3.0080  J= 7.1695  Napel=   135  Napel_C=  10785
&&&  uoy=251.0000  comanda trimisa la proces=291.4949 
#####                                                              k=37
&&&  masa= 3.0098  J= 8.1360  Napel=   120  Napel_C=  10905
&&&  uoy=251.0000  comanda trimisa la proces=299.0053 
#####                                                              k=38
&&&  masa= 3.0008  J= 7.1296  Napel=   285  Napel_C=  11190
&&&  uoy=301.0000  comanda trimisa la proces=361.2000 
#####                                                              k=39
&&&  masa= 3.0003  J= 7.6117  Napel=   180  Napel_C=  11370
&&&  uoy=301.0000  comanda trimisa la proces=359.9385 
#####                                                              k=40
&&&  masa= 3.0030  J= 6.6074  Napel=   120  Napel_C=  11490
&&&  uoy=301.0000  comanda trimisa la proces=325.7245 
#####                                                              k=41
&&&  masa= 3.0007  J= 7.1666  Napel=   270  Napel_C=  11760
&&&  uoy=301.0000  comanda trimisa la proces=359.5822 
#####                                                              k=42
&&&  masa= 3.0000  J= 7.1924  Napel=  1980  Napel_C=  13740
&&&  uoy=301.0000  comanda trimisa la proces=359.1552 
#####                                                              k=43
&&&  masa= 3.0000  J= 7.1530  Napel=  2085  Napel_C=  15825
&&&  uoy=301.0000  comanda trimisa la proces=349.3541 
#####                                                              k=44
&&&  masa= 3.0000  J= 6.8188  Napel=  2910  Napel_C=  18735
&&&  uoy=301.0000  comanda trimisa la proces=357.4345 
#####                                                              k=45
&&&  masa= 3.0005  J= 6.7108  Napel=  3105  Napel_C=  21840
&&&  uoy=301.0000  comanda trimisa la proces=348.6342 
#####                                                              k=46
&&&  masa= 3.0037  J= 7.1554  Napel=   195  Napel_C=  22035
&&&  uoy=301.0000  comanda trimisa la proces=332.1127 
#####                                                              k=47
&&&  masa= 3.0000  J= 6.6674  Napel=  1905  Napel_C=  23940
&&&  uoy=301.0000  comanda trimisa la proces=333.0859 
#####                                                              k=48
&&&  masa= 3.0012  J= 7.2820  Napel=   345  Napel_C=  24285
&&&  uoy=351.0000  comanda trimisa la proces=420.9145 
#####                                                              k=49
&&&  masa= 3.0012  J= 6.2442  Napel=   225  Napel_C=  24510
&&&  uoy=351.0000  comanda trimisa la proces=395.3367 
#####                                                              k=50
&&&  masa= 3.0000  J= 6.5219  Napel=  1665  Napel_C=  26175
&&&  uoy=351.0000  comanda trimisa la proces=417.8080 
#####                                                              k=51
&&&  masa= 3.0000  J= 6.6050  Napel=   735  Napel_C=  26910
&&&  uoy=351.0000  comanda trimisa la proces=417.2354 
#####                                                              k=52
&&&  masa= 3.0014  J= 6.5954  Napel=   210  Napel_C=  27120
&&&  uoy=351.0000  comanda trimisa la proces=417.8918 
#####                                                              k=53
&&&  masa= 3.0012  J= 6.6421  Napel=   165  Napel_C=  27285
&&&  uoy=351.0000  comanda trimisa la proces=415.0947 
#####                                                              k=54
&&&  masa= 3.0000  J= 6.3943  Napel=   465  Napel_C=  27750
&&&  uoy=351.0000  comanda trimisa la proces=410.8226 
#####                                                              k=55
&&&  masa= 3.0071  J= 6.1378  Napel=   375  Napel_C=  28125
&&&  uoy=351.0000  comanda trimisa la proces=415.7601 
#####                                                              k=56
&&&  masa= 3.0000  J= 6.8371  Napel=  1725  Napel_C=  29850
&&&  uoy=401.0000  comanda trimisa la proces=444.2678 
#####                                                              k=57
&&&  masa= 3.0000  J= 6.1148  Napel=   810  Napel_C=  30660
&&&  uoy=401.0000  comanda trimisa la proces=480.5292 
#####                                                              k=58
&&&  masa= 3.0000  J= 6.5963  Napel=  2190  Napel_C=  32850
&&&  uoy=401.0000  comanda trimisa la proces=480.1768 
#####                                                              k=59
&&&  masa= 3.0077  J= 6.0661  Napel=  1425  Napel_C=  34275
&&&  uoy=401.0000  comanda trimisa la proces=481.2000 
#####                                                              k=60
&&&  masa= 3.0000  J= 6.0501  Napel=  2700  Napel_C=  36975
&&&  uoy=401.0000  comanda trimisa la proces=459.0875 
#####                                                              k=61
&&&  masa= 3.0058  J= 6.1195  Napel=   135  Napel_C=  37110
&&&  uoy=401.0000  comanda trimisa la proces=467.2336 
#####                                                              k=62
&&&  masa= 3.0001  J= 5.5566  Napel=  1500  Napel_C=  38610
&&&  uoy=401.0000  comanda trimisa la proces=476.1144 
#####                                                              k=63
&&&  masa= 3.0000  J= 6.0495  Napel=   360  Napel_C=  38970
&&&  uoy=401.0000  comanda trimisa la proces=477.3898 
#####                                                              k=64
&&&  masa= 3.0005  J= 5.7707  Napel=  1035  Napel_C=  40005
&&&  uoy=451.0000  comanda trimisa la proces=540.8982 
#####                                                              k=65
&&&  masa= 3.0000  J= 5.9445  Napel=   405  Napel_C=  40410
&&&  uoy=451.0000  comanda trimisa la proces=537.4111 
#####                                                              k=66
&&&  masa= 3.0014  J= 5.8993  Napel=   150  Napel_C=  40560
&&&  uoy=451.0000  comanda trimisa la proces=519.5806 
#####                                                              k=67
&&&  masa= 3.0000  J= 5.4788  Napel=  1440  Napel_C=  42000
&&&  uoy=451.0000  comanda trimisa la proces=486.6278 
#####                                                              k=68
&&&  masa= 3.0012  J= 5.5129  Napel=  1230  Napel_C=  43230
&&&  uoy=451.0000  comanda trimisa la proces=517.0365 
#####                                                              k=69
&&&  masa= 3.0000  J= 5.4072  Napel=   375  Napel_C=  43605
&&&  uoy=451.0000  comanda trimisa la proces=537.9430 
#####                                                              k=70
&&&  masa= 3.0000  J= 5.3190  Napel=  2850  Napel_C=  46455
&&&  uoy=451.0000  comanda trimisa la proces=528.3280 
#####                                                              k=71
&&&  masa= 3.0000  J= 5.3001  Napel=   405  Napel_C=  46860
&&&  uoy=451.0000  comanda trimisa la proces=539.6105 
#####                                                              k=72
&&&  masa= 3.0000  J= 5.2397  Napel=   735  Napel_C=  47595
&&&  uoy=501.0000  comanda trimisa la proces=597.3505 
#####                                                              k=73
&&&  masa= 3.0000  J= 5.1327  Napel=   390  Napel_C=  47985
&&&  uoy=501.0000  comanda trimisa la proces=600.6849 
#####                                                              k=74
&&&  masa= 3.0000  J= 4.6730  Napel=  2760  Napel_C=  50745
&&&  uoy=501.0000  comanda trimisa la proces=596.5125 
#####                                                              k=75
&&&  masa= 3.0001  J= 4.7744  Napel=  1140  Napel_C=  51885
&&&  uoy=501.0000  comanda trimisa la proces=486.3385 
#####                                                              k=76
&&&  masa= 3.0001  J= 5.1762  Napel=  1755  Napel_C=  53640
&&&  uoy=501.0000  comanda trimisa la proces=588.1235 
#####                                                              k=77
&&&  masa= 3.0000  J= 5.0440  Napel=   615  Napel_C=  54255
&&&  uoy=501.0000  comanda trimisa la proces=574.7846 
#####                                                              k=78
&&&  masa= 3.0000  J= 4.3391  Napel=  2685  Napel_C=  56940
&&&  uoy=501.0000  comanda trimisa la proces=600.4620 
#####                                                              k=79
&&&  masa= 3.0094  J= 4.4575  Napel=  2070  Napel_C=  59010
&&&  uoy=551.0000  comanda trimisa la proces=557.2073 
#####                                                              k=80
&&&  masa= 3.0061  J= 4.5055  Napel=   435  Napel_C=  59445
&&&  uoy=551.0000  comanda trimisa la proces=654.3382 
#####                                                              k=81
&&&  masa= 3.0000  J= 4.5912  Napel=   465  Napel_C=  59910
&&&  uoy=551.0000  comanda trimisa la proces=653.9157 
#####                                                              k=82
&&&  masa= 3.0001  J= 3.7081  Napel=  2895  Napel_C=  62805
&&&  uoy=551.0000  comanda trimisa la proces=644.8274 
#####                                                              k=83
&&&  masa= 3.0002  J= 4.3056  Napel=   150  Napel_C=  62955
&&&  uoy=551.0000  comanda trimisa la proces=661.2000 
#####                                                              k=84
&&&  masa= 3.0197  J= 4.0577  Napel=   120  Napel_C=  63075
&&&  uoy=551.0000  comanda trimisa la proces=655.1253 
#####                                                              k=85
&&&  masa= 3.0000  J= 3.8244  Napel=  1185  Napel_C=  64260
&&&  uoy=601.0000  comanda trimisa la proces=672.2487 
#####                                                              k=86
&&&  masa= 3.0000  J= 4.0110  Napel=  1935  Napel_C=  66195
&&&  uoy=601.0000  comanda trimisa la proces=719.4180 
#####                                                              k=87
&&&  masa= 3.0001  J= 3.6757  Napel=  1395  Napel_C=  67590
&&&  uoy=601.0000  comanda trimisa la proces=668.9318 
#####                                                              k=88
&&&  masa= 3.0000  J= 3.9219  Napel=   225  Napel_C=  67815
&&&  uoy=601.0000  comanda trimisa la proces=666.0319 
#####                                                              k=89
&&&  masa= 3.0009  J= 3.2397  Napel=  2115  Napel_C=  69930
&&&  uoy=601.0000  comanda trimisa la proces=572.3077 
#####                                                              k=90
&&&  masa= 3.0000  J= 3.6382  Napel=   405  Napel_C=  70335
&&&  uoy=601.0000  comanda trimisa la proces=713.5051 
#####                                                              k=91
&&&  masa= 3.0000  J= 3.4944  Napel=   870  Napel_C=  71205
&&&  uoy=601.0000  comanda trimisa la proces=718.4339 
#####                                                              k=92
&&&  masa= 3.0000  J= 3.4404  Napel=  1950  Napel_C=  73155
&&&  uoy=651.0000  comanda trimisa la proces=765.9614 
#####                                                              k=93
&&&  masa= 3.0000  J= 3.4230  Napel=   390  Napel_C=  73545
&&&  uoy=651.0000  comanda trimisa la proces=766.9378 
#####                                                              k=94
&&&  masa= 3.0001  J= 3.2663  Napel=   285  Napel_C=  73830
&&&  uoy=651.0000  comanda trimisa la proces=756.4373 
#####                                                              k=95
&&&  masa= 3.0000  J= 3.1713  Napel=   360  Napel_C=  74190
&&&  uoy=651.0000  comanda trimisa la proces=772.9030 
#####                                                              k=96
&&&  masa= 3.0000  J= 3.1147  Napel=   390  Napel_C=  74580
&&&  uoy=651.0000  comanda trimisa la proces=548.6807 
#####                                                              k=97
&&&  masa= 3.0000  J= 2.8014  Napel=  2685  Napel_C=  77265
&&&  uoy=651.0000  comanda trimisa la proces=777.0838 
#####                                                              k=98
&&&  masa= 3.0000  J= 2.8567  Napel=   585  Napel_C=  77850
&&&  uoy=701.0000  comanda trimisa la proces=794.8088 
#####                                                              k=99
&&&  masa= 3.0000  J= 2.7823  Napel=   345  Napel_C=  78195
&&&  uoy=701.0000  comanda trimisa la proces=827.2094 
#####                                                              k=100
&&&  masa= 3.0000  J= 2.6464  Napel=   285  Napel_C=  78480
&&&  uoy=701.0000  comanda trimisa la proces=838.3242 
#####                                                              k=101
&&&  masa= 3.0000  J= 2.5394  Napel=   825  Napel_C=  79305
&&&  uoy=701.0000  comanda trimisa la proces=832.6781 
#####                                                              k=102
&&&  masa= 3.0000  J= 2.3954  Napel=   375  Napel_C=  79680
&&&  uoy=701.0000  comanda trimisa la proces=835.5983 
#####                                                              k=103
&&&  masa= 3.0000  J= 2.3005  Napel=   390  Napel_C=  80070
&&&  uoy=751.0000  comanda trimisa la proces=893.3464 
#####                                                              k=104
&&&  masa= 3.0000  J= 2.1868  Napel=   660  Napel_C=  80730
&&&  uoy=751.0000  comanda trimisa la proces=883.8505 
#####                                                              k=105
&&&  masa= 3.0000  J= 2.0623  Napel=   450  Napel_C=  81180
&&&  uoy=751.0000  comanda trimisa la proces=895.1390 
#####                                                              k=106
&&&  masa= 3.0000  J= 1.9253  Napel=   420  Napel_C=  81600
&&&  uoy=751.0000  comanda trimisa la proces=898.5697 
#####                                                              k=107
&&&  masa= 3.0000  J= 1.8365  Napel=   420  Napel_C=  82020
&&&  uoy=751.0000  comanda trimisa la proces=893.6276 
#####                                                              k=108
&&&  masa= 3.0000  J= 1.7165  Napel=   345  Napel_C=  82365
&&&  uoy=801.0000  comanda trimisa la proces=749.9401 
#####                                                              k=109
&&&  masa= 3.0000  J= 1.6045  Napel=   405  Napel_C=  82770
&&&  uoy=801.0000  comanda trimisa la proces=959.7218 
#####                                                              k=110
&&&  masa= 3.0000  J= 1.4675  Napel=   285  Napel_C=  83055
&&&  uoy=801.0000  comanda trimisa la proces=960.0084 
#####                                                              k=111
&&&  masa= 3.0000  J= 1.3398  Napel=   360  Napel_C=  83415
&&&  uoy=801.0000  comanda trimisa la proces=960.2623 
#####                                                              k=112
&&&  masa= 3.0000  J= 1.2235  Napel=   480  Napel_C=  83895
&&&  uoy=801.0000  comanda trimisa la proces=954.9091 
#####                                                              k=113
&&&  masa= 3.0000  J= 1.1064  Napel=   570  Napel_C=  84465
&&&  uoy=801.0000  comanda trimisa la proces=844.0948 
#####                                                              k=114
&&&  masa= 3.0000  J= 0.9706  Napel=   225  Napel_C=  84690
&&&  uoy=851.0000  comanda trimisa la proces=1020.7396 
#####                                                              k=115
&&&  masa= 3.0000  J= 0.8421  Napel=   255  Napel_C=  84945
&&&  uoy=851.0000  comanda trimisa la proces=1019.2504 
#####                                                              k=116
&&&  masa= 3.0000  J= 0.7118  Napel=   165  Napel_C=  85110
&&&  uoy=851.0000  comanda trimisa la proces=1020.1783 
#####                                                              k=117
                             @@@@@relaxare limite
                             @@@@@relaxare limite
&&&  masa= 3.0000  J= 0.5728  Napel=   300  Napel_C=  85410
&&&  uoy=851.0000  comanda trimisa la proces=1464.4908 
#####                                                              k=118
                             @@@@@relaxare limite
&&&  masa= 3.0000  J= 0.3748  Napel=   330  Napel_C=  85740
&&&  uoy=901.0000  comanda trimisa la proces=1314.5630 
#####                                                              k=119
                             @@@@@relaxare limite
&&&  masa= 3.0002  J= 0.2020  Napel=    60  Napel_C=  85800
&&&  uoy=901.0000  comanda trimisa la proces=1481.2550 
Elapsed time is 886.851804 seconds.


 Final values for Overall integration using uRHC
&&&  yield mass= 3.0002  Light= 8.3878  Perf Index= 8.3898   NapelAvg=    715 
                                    ijk= 6
