# Supplementary material for: Control of Microalgae Growth in Artificially Lighted Photobioreactors Using Metaheuristic-Based Predictions
Source: Sensors (Basel). 2021 Dec 2;21(23):8065. doi: 10.3390/s21238065 (PMC8659673; doi:10.3390/s21238065)
Supplement: Supplementary file 1 [file sensors-21-08065-s001.zip › PSO_pred_senz/Listings/Executie 3 cu SZ.txt]

Executie cu dTdtmax=100.

>> RHC_PSO_PBRJ13_SZ
RHC_PSO_PBRJ13
PhotoBioReactor Optimal Control 
Local best: [Plbest,val]=Gen_Plbest_reg(i)

#####                                                              k=0

#####  starea curenta=
    0.3600
  limitele comenzii:   minima=  51.00  maxima= 601.00 
h=
   120
*********************************////////////
#####   Apeluri fitness=180
&&&  masa= 3.0006  J= 9.1106  Napel=   180  Napel_C=    180
&&&  comanda trimisa la proces=599.7739 

#####                                                              k=1

#####  starea curenta=
    0.3870
  limitele comenzii:   minima=  51.00  maxima= 651.00 
h=
   119
*********************************////////////
#####   Apeluri fitness=1125
&&&  masa= 3.0010  J= 8.6721  Napel=  1125  Napel_C=   1305
&&&  comanda trimisa la proces=612.5764 

#####                                                              k=2

#####  starea curenta=
    0.4149
  limitele comenzii:   minima=  51.00  maxima= 701.00 
h=
   118
*********************************////////////
#####   Apeluri fitness=240
&&&  masa= 3.0006  J= 9.1992  Napel=   240  Napel_C=   1545
&&&  comanda trimisa la proces=553.2109 

#####                                                              k=3

#####  starea curenta=
    0.4423
  limitele comenzii:   minima=  51.00  maxima= 701.00 
h=
   117
*********************************////////////
#####   Apeluri fitness=285
&&&  masa= 3.0376  J= 9.7779  Napel=   285  Napel_C=   1830
&&&  comanda trimisa la proces=649.9249 

#####                                                              k=4

#####  starea curenta=
    0.4721
  limitele comenzii:   minima=  51.00  maxima= 751.00 
h=
   116
*********************************////////////
#####   Apeluri fitness=390
&&&  masa= 3.0000  J= 8.9224  Napel=   390  Napel_C=   2220
&&&  comanda trimisa la proces=598.7982 

#####                                                              k=5

#####  starea curenta=
    0.5013
  limitele comenzii:   minima=  51.00  maxima= 801.00 
h=
   115
*********************************////////////
#####   Apeluri fitness=180
&&&  masa= 3.0457  J= 9.8754  Napel=   180  Napel_C=   2400
&&&  comanda trimisa la proces=592.2101 

#####                                                              k=6

#####  starea curenta=
    0.5307
  limitele comenzii:   minima=  51.00  maxima= 801.00 
h=
   114
*********************************////////////
#####   Apeluri fitness=765
&&&  masa= 3.0000  J= 9.2909  Napel=   765  Napel_C=   3165
&&&  comanda trimisa la proces=618.1996 

#####                                                              k=7

#####  starea curenta=
    0.5607
  limitele comenzii:   minima=  51.00  maxima= 851.00 
h=
   113
*********************************////////////
#####   Apeluri fitness=540
&&&  masa= 3.0000  J= 9.1944  Napel=   540  Napel_C=   3705
&&&  comanda trimisa la proces=521.4571 

#####                                                              k=8

#####  starea curenta=
    0.5885
  limitele comenzii:   minima=  51.00  maxima= 851.00 
h=
   112
*********************************////////////
#####   Apeluri fitness=375
&&&  masa= 3.0000  J= 8.6579  Napel=   375  Napel_C=   4080
&&&  comanda trimisa la proces=533.7599 

#####                                                              k=9

#####  starea curenta=
    0.6166
  limitele comenzii:   minima=  51.00  maxima= 851.00 
h=
   111
*********************************////////////
#####   Apeluri fitness=195
&&&  masa= 3.0085  J= 8.9585  Napel=   195  Napel_C=   4275
&&&  comanda trimisa la proces=630.4419 

#####                                                              k=10

#####  starea curenta=
    0.6469
  limitele comenzii:   minima= 101.00  maxima= 901.00 
h=
   110
*********************************////////////
#####   Apeluri fitness=540
&&&  masa= 3.0001  J= 8.7600  Napel=   540  Napel_C=   4815
&&&  comanda trimisa la proces=553.5607 

#####                                                              k=11

#####  starea curenta=
    0.6753
  limitele comenzii:   minima= 101.00  maxima= 901.00 
h=
   109
*********************************////////////
#####   Apeluri fitness=1200
&&&  masa= 3.0000  J= 8.1993  Napel=  1200  Napel_C=   6015
&&&  comanda trimisa la proces=653.5607 

#####                                                              k=12

#####  starea curenta=
    0.7060
  limitele comenzii:   minima= 101.00  maxima= 901.00 
h=
   108
*********************************////////////
#####   Apeluri fitness=165
&&&  masa= 3.0023  J= 8.1753  Napel=   165  Napel_C=   6180
&&&  comanda trimisa la proces=571.2041 

#####                                                              k=13

#####  starea curenta=
    0.7345
  limitele comenzii:   minima= 101.00  maxima= 951.00 
h=
   107
*********************************////////////
#####   Apeluri fitness=480
&&&  masa= 3.0000  J= 8.2663  Napel=   480  Napel_C=   6660
&&&  comanda trimisa la proces=471.2041 

#####                                                              k=14

#####  starea curenta=
    0.7597
  limitele comenzii:   minima= 101.00  maxima= 951.00 
h=
   106
*********************************////////////
#####   Apeluri fitness=540
&&&  masa= 3.0000  J= 8.2750  Napel=   540  Napel_C=   7200
&&&  comanda trimisa la proces=571.2041 

#####                                                              k=15

#####  starea curenta=
    0.7877
  limitele comenzii:   minima= 101.00  maxima= 951.00 
h=
   105
*********************************////////////
#####   Apeluri fitness=510
&&&  masa= 3.0000  J= 8.1533  Napel=   510  Napel_C=   7710
&&&  comanda trimisa la proces=531.0181 

#####                                                              k=16

#####  starea curenta=
    0.8144
  limitele comenzii:   minima= 101.00  maxima= 951.00 
h=
   104
*********************************////////////
#####   Apeluri fitness=390
&&&  masa= 3.0214  J= 8.5888  Napel=   390  Napel_C=   8100
&&&  comanda trimisa la proces=628.2839 

#####                                                              k=17

#####  starea curenta=
    0.8433
  limitele comenzii:   minima= 101.00  maxima= 951.00 
h=
   103
*********************************////////////
#####   Apeluri fitness=615
&&&  masa= 3.0000  J= 7.5942  Napel=   615  Napel_C=   8715
&&&  comanda trimisa la proces=547.7101 

#####                                                              k=18

#####  starea curenta=
    0.8699
  limitele comenzii:   minima= 101.00  maxima= 951.00 
h=
   102
*********************************////////////
#####   Apeluri fitness=270
&&&  masa= 3.0001  J= 7.8396  Napel=   270  Napel_C=   8985
&&&  comanda trimisa la proces=550.2070 

#####                                                              k=19

#####  starea curenta=
    0.8962
  limitele comenzii:   minima= 101.00  maxima=1001.00 
h=
   101
*********************************////////////
#####   Apeluri fitness=660
&&&  masa= 3.0000  J= 7.8739  Napel=   660  Napel_C=   9645
&&&  comanda trimisa la proces=593.0842 

#####                                                              k=20

#####  starea curenta=
    0.9235
  limitele comenzii:   minima= 101.00  maxima=1001.00 
h=
   100
*********************************////////////
#####   Apeluri fitness=525
&&&  masa= 3.0000  J= 7.6625  Napel=   525  Napel_C=  10170
&&&  comanda trimisa la proces=536.6289 

#####                                                              k=21

#####  starea curenta=
    0.9488
  limitele comenzii:   minima= 101.00  maxima=1001.00 
h=
    99
*********************************////////////
#####   Apeluri fitness=690
&&&  masa= 3.0000  J= 7.5260  Napel=   690  Napel_C=  10860
&&&  comanda trimisa la proces=623.6511 

#####                                                              k=22

#####  starea curenta=
    0.9762
  limitele comenzii:   minima= 101.00  maxima=1001.00 
h=
    98
*********************************////////////
#####   Apeluri fitness=585
&&&  masa= 3.0012  J= 7.0461  Napel=   585  Napel_C=  11445
&&&  comanda trimisa la proces=555.3546 

#####                                                              k=23

#####  starea curenta=
    1.0015
  limitele comenzii:   minima= 101.00  maxima=1001.00 
h=
    97
*********************************////////////
#####   Apeluri fitness=720
&&&  masa= 3.0000  J= 7.8075  Napel=   720  Napel_C=  12165
&&&  comanda trimisa la proces=622.2080 

#####                                                              k=24

#####  starea curenta=
    1.0283
  limitele comenzii:   minima= 101.00  maxima=1001.00 
h=
    96
*********************************////////////
#####   Apeluri fitness=1320
&&&  masa= 3.0000  J= 7.5256  Napel=  1320  Napel_C=  13485
&&&  comanda trimisa la proces=602.5943 

#####                                                              k=25

#####  starea curenta=
    1.0543
  limitele comenzii:   minima= 101.00  maxima=1001.00 
h=
    95
*********************************////////////
#####   Apeluri fitness=660
&&&  masa= 3.0000  J= 7.5043  Napel=   660  Napel_C=  14145
&&&  comanda trimisa la proces=508.7605 

#####                                                              k=26

#####  starea curenta=
    1.0772
  limitele comenzii:   minima= 101.00  maxima=1001.00 
h=
    94
*********************************////////////
#####   Apeluri fitness=510
&&&  masa= 3.0001  J= 7.0748  Napel=   510  Napel_C=  14655
&&&  comanda trimisa la proces=448.3083 

#####                                                              k=27

#####  starea curenta=
    1.0980
  limitele comenzii:   minima= 101.00  maxima=1051.00 
h=
    93
*********************************////////////
#####   Apeluri fitness=690
&&&  masa= 3.0000  J= 7.4626  Napel=   690  Napel_C=  15345
&&&  comanda trimisa la proces=548.3083 

#####                                                              k=28

#####  starea curenta=
    1.1216
  limitele comenzii:   minima= 151.00  maxima=1051.00 
h=
    92
*********************************////////////
#####   Apeluri fitness=1065
&&&  masa= 3.0000  J= 7.4922  Napel=  1065  Napel_C=  16410
&&&  comanda trimisa la proces=623.1202 

#####                                                              k=29

#####  starea curenta=
    1.1470
  limitele comenzii:   minima= 151.00  maxima=1051.00 
h=
    91
*********************************////////////
#####   Apeluri fitness=450
&&&  masa= 3.0003  J= 6.5424  Napel=   450  Napel_C=  16860
&&&  comanda trimisa la proces=523.1202 

#####                                                              k=30

#####  starea curenta=
    1.1693
  limitele comenzii:   minima= 151.00  maxima=1051.00 
h=
    90
*********************************////////////
#####   Apeluri fitness=330
&&&  masa= 3.0000  J= 6.6741  Napel=   330  Napel_C=  17190
&&&  comanda trimisa la proces=506.8130 

#####                                                              k=31

#####  starea curenta=
    1.1908
  limitele comenzii:   minima= 151.00  maxima=1051.00 
h=
    89
*********************************////////////
#####   Apeluri fitness=165
&&&  masa= 3.0133  J= 7.6097  Napel=   165  Napel_C=  17355
&&&  comanda trimisa la proces=406.8130 

#####                                                              k=32

#####  starea curenta=
    1.2086
  limitele comenzii:   minima= 151.00  maxima=1051.00 
h=
    88
*********************************////////////
#####   Apeluri fitness=270
&&&  masa= 3.0000  J= 6.8948  Napel=   270  Napel_C=  17625
&&&  comanda trimisa la proces=468.7475 

#####                                                              k=33

#####  starea curenta=
    1.2284
  limitele comenzii:   minima= 151.00  maxima=1051.00 
h=
    87
*********************************////////////
#####   Apeluri fitness=210
&&&  masa= 3.0001  J= 6.6191  Napel=   210  Napel_C=  17835
&&&  comanda trimisa la proces=434.4946 

#####                                                              k=34

#####  starea curenta=
    1.2468
  limitele comenzii:   minima= 151.00  maxima=1051.00 
h=
    86
*********************************////////////
#####   Apeluri fitness=210
&&&  masa= 3.0005  J= 6.5747  Napel=   210  Napel_C=  18045
&&&  comanda trimisa la proces=527.4579 

#####                                                              k=35

#####  starea curenta=
    1.2680
  limitele comenzii:   minima= 151.00  maxima=1051.00 
h=
    85
*********************************////////////
#####   Apeluri fitness=2250
&&&  masa= 3.0000  J= 6.1955  Napel=  2250  Napel_C=  20295
&&&  comanda trimisa la proces=427.4579 

#####                                                              k=36

#####  starea curenta=
    1.2856
  limitele comenzii:   minima= 151.00  maxima=1051.00 
h=
    84
*********************************////////////
#####   Apeluri fitness=615
&&&  masa= 3.0000  J= 6.2552  Napel=   615  Napel_C=  20910
&&&  comanda trimisa la proces=468.5558 

#####                                                              k=37

#####  starea curenta=
    1.3045
  limitele comenzii:   minima= 151.00  maxima=1051.00 
h=
    83
*********************************////////////
#####   Apeluri fitness=480
&&&  masa= 3.0001  J= 6.5913  Napel=   480  Napel_C=  21390
&&&  comanda trimisa la proces=568.5558 

#####                                                              k=38

#####  starea curenta=
    1.3262
  limitele comenzii:   minima= 151.00  maxima=1051.00 
h=
    82
*********************************////////////
#####   Apeluri fitness=270
&&&  masa= 3.0002  J= 6.6739  Napel=   270  Napel_C=  21660
&&&  comanda trimisa la proces=538.4417 

#####                                                              k=39

#####  starea curenta=
    1.3468
  limitele comenzii:   minima= 151.00  maxima=1101.00 
h=
    81
*********************************////////////
#####   Apeluri fitness=630
&&&  masa= 3.0000  J= 6.1995  Napel=   630  Napel_C=  22290
&&&  comanda trimisa la proces=438.4417 

#####                                                              k=40

#####  starea curenta=
    1.3638
  limitele comenzii:   minima= 151.00  maxima=1101.00 
h=
    80
*********************************////////////
#####   Apeluri fitness=2250
&&&  masa= 3.0000  J= 5.9188  Napel=  2250  Napel_C=  24540
&&&  comanda trimisa la proces=338.4417 

#####                                                              k=41

#####  starea curenta=
    1.3766
  limitele comenzii:   minima= 151.00  maxima=1101.00 
h=
    79
*********************************////////////
#####   Apeluri fitness=2790
&&&  masa= 3.0006  J= 5.9417  Napel=  2790  Napel_C=  27330
&&&  comanda trimisa la proces=438.4365 

#####                                                              k=42

#####  starea curenta=
    1.3933
  limitele comenzii:   minima= 151.00  maxima=1101.00 
h=
    78
*********************************////////////
#####   Apeluri fitness=1230
&&&  masa= 3.0000  J= 6.0851  Napel=  1230  Napel_C=  28560
&&&  comanda trimisa la proces=521.4922 

#####                                                              k=43

#####  starea curenta=
    1.4126
  limitele comenzii:   minima= 151.00  maxima=1101.00 
h=
    77
*********************************////////////
#####   Apeluri fitness=1755
&&&  masa= 3.0000  J= 5.8002  Napel=  1755  Napel_C=  30315
&&&  comanda trimisa la proces=482.0899 

#####                                                              k=44

#####  starea curenta=
    1.4303
  limitele comenzii:   minima= 151.00  maxima=1101.00 
h=
    76
*********************************////////////
#####   Apeluri fitness=495
&&&  masa= 3.0000  J= 5.8501  Napel=   495  Napel_C=  30810
&&&  comanda trimisa la proces=496.5416 

#####                                                              k=45

#####  starea curenta=
    1.4483
  limitele comenzii:   minima= 151.00  maxima=1101.00 
h=
    75
*********************************////////////
#####   Apeluri fitness=1185
&&&  masa= 3.0006  J= 5.7758  Napel=  1185  Napel_C=  31995
&&&  comanda trimisa la proces=523.2480 

#####                                                              k=46

#####  starea curenta=
    1.4669
  limitele comenzii:   minima= 151.00  maxima=1101.00 
h=
    74
*********************************////////////
#####   Apeluri fitness=3075
&&&  masa= 3.0001  J= 5.1881  Napel=  3075  Napel_C=  35070
&&&  comanda trimisa la proces=509.2546 

#####                                                              k=47

#####  starea curenta=
    1.4849
  limitele comenzii:   minima= 201.00  maxima=1101.00 
h=
    73
*********************************////////////
#####   Apeluri fitness=480
&&&  masa= 3.0000  J= 5.7037  Napel=   480  Napel_C=  35550
&&&  comanda trimisa la proces=609.2546 

#####                                                              k=48

#####  starea curenta=
    1.5054
  limitele comenzii:   minima= 201.00  maxima=1101.00 
h=
    72
*********************************////////////
#####   Apeluri fitness=2085
&&&  masa= 3.0000  J= 5.3916  Napel=  2085  Napel_C=  37635
&&&  comanda trimisa la proces=555.6760 

#####                                                              k=49

#####  starea curenta=
    1.5243
  limitele comenzii:   minima= 201.00  maxima=1101.00 
h=
    71
*********************************////////////
#####   Apeluri fitness=2880
&&&  masa= 3.0002  J= 5.3970  Napel=  2880  Napel_C=  40515
&&&  comanda trimisa la proces=466.3747 

#####                                                              k=50

#####  starea curenta=
    1.5401
  limitele comenzii:   minima= 201.00  maxima=1101.00 
h=
    70
*********************************////////////
#####   Apeluri fitness=1545
&&&  masa= 3.0000  J= 5.5172  Napel=  1545  Napel_C=  42060
&&&  comanda trimisa la proces=566.3747 

#####                                                              k=51

#####  starea curenta=
    1.5589
  limitele comenzii:   minima= 201.00  maxima=1101.00 
h=
    69
*********************************////////////
#####   Apeluri fitness=600
&&&  masa= 3.0000  J= 5.4767  Napel=   600  Napel_C=  42660
&&&  comanda trimisa la proces=666.3747 

#####                                                              k=52

#####  starea curenta=
    1.5800
  limitele comenzii:   minima= 201.00  maxima=1101.00 
h=
    68
*********************************////////////
#####   Apeluri fitness=465
&&&  masa= 3.0000  J= 5.2112  Napel=   465  Napel_C=  43125
&&&  comanda trimisa la proces=621.5558 

#####                                                              k=53

#####  starea curenta=
    1.5997
  limitele comenzii:   minima= 201.00  maxima=1151.00 
h=
    67
*********************************////////////
#####   Apeluri fitness=2925
&&&  masa= 3.0003  J= 4.8246  Napel=  2925  Napel_C=  46050
&&&  comanda trimisa la proces=521.5558 

#####                                                              k=54

#####  starea curenta=
    1.6164
  limitele comenzii:   minima= 201.00  maxima=1151.00 
h=
    66
*********************************////////////
#####   Apeluri fitness=2850
&&&  masa= 3.0001  J= 4.6916  Napel=  2850  Napel_C=  48900
&&&  comanda trimisa la proces=621.5558 

#####                                                              k=55

#####  starea curenta=
    1.6356
  limitele comenzii:   minima= 201.00  maxima=1151.00 
h=
    65
*********************************////////////
#####   Apeluri fitness=450
&&&  masa= 3.0000  J= 5.1464  Napel=   450  Napel_C=  49350
&&&  comanda trimisa la proces=521.5558 

#####                                                              k=56

#####  starea curenta=
    1.6519
  limitele comenzii:   minima= 201.00  maxima=1151.00 
h=
    64
*********************************////////////
#####   Apeluri fitness=225
&&&  masa= 3.0001  J= 5.1307  Napel=   225  Napel_C=  49575
&&&  comanda trimisa la proces=621.5558 

#####                                                              k=57

#####  starea curenta=
    1.6707
  limitele comenzii:   minima= 201.00  maxima=1151.00 
h=
    63
*********************************////////////
#####   Apeluri fitness=1620
&&&  masa= 3.0000  J= 4.8720  Napel=  1620  Napel_C=  51195
&&&  comanda trimisa la proces=702.0142 

#####                                                              k=58

#####  starea curenta=
    1.6912
  limitele comenzii:   minima= 201.00  maxima=1151.00 
h=
    62
*********************************////////////
#####   Apeluri fitness=690
&&&  masa= 3.0000  J= 4.9700  Napel=   690  Napel_C=  51885
&&&  comanda trimisa la proces=604.2702 

#####                                                              k=59

#####  starea curenta=
    1.7091
  limitele comenzii:   minima= 201.00  maxima=1151.00 
h=
    61
*********************************////////////
#####   Apeluri fitness=2685
&&&  masa= 3.0000  J= 4.5028  Napel=  2685  Napel_C=  54570
&&&  comanda trimisa la proces=504.2702 

#####                                                              k=60

#####  starea curenta=
    1.7239
  limitele comenzii:   minima= 201.00  maxima=1151.00 
h=
    60
*********************************////////////
#####   Apeluri fitness=2370
&&&  masa= 3.0000  J= 4.6952  Napel=  2370  Napel_C=  56940
&&&  comanda trimisa la proces=518.2158 

#####                                                              k=61

#####  starea curenta=
    1.7389
  limitele comenzii:   minima= 201.00  maxima=1151.00 
h=
    59
*********************************////////////
#####   Apeluri fitness=570
&&&  masa= 3.0000  J= 4.4851  Napel=   570  Napel_C=  57510
&&&  comanda trimisa la proces=528.7901 

#####                                                              k=62

#####  starea curenta=
    1.7541
  limitele comenzii:   minima= 201.00  maxima=1151.00 
h=
    58
*********************************////////////
#####   Apeluri fitness=540
&&&  masa= 3.0000  J= 4.3622  Napel=   540  Napel_C=  58050
&&&  comanda trimisa la proces=628.7901 

#####                                                              k=63

#####  starea curenta=
    1.7719
  limitele comenzii:   minima= 201.00  maxima=1151.00 
h=
    57
*********************************////////////
#####   Apeluri fitness=870
&&&  masa= 3.0000  J= 4.5495  Napel=   870  Napel_C=  58920
&&&  comanda trimisa la proces=553.1442 

#####                                                              k=64

#####  starea curenta=
    1.7874
  limitele comenzii:   minima= 251.00  maxima=1151.00 
h=
    56
*********************************////////////
#####   Apeluri fitness=285
&&&  masa= 3.0000  J= 4.4892  Napel=   285  Napel_C=  59205
&&&  comanda trimisa la proces=652.9081 

#####                                                              k=65

#####  starea curenta=
    1.8053
  limitele comenzii:   minima= 251.00  maxima=1151.00 
h=
    55
*********************************////////////
#####   Apeluri fitness=255
&&&  masa= 3.0005  J= 4.3486  Napel=   255  Napel_C=  59460
&&&  comanda trimisa la proces=552.9081 

#####                                                              k=66

#####  starea curenta=
    1.8204
  limitele comenzii:   minima= 251.00  maxima=1151.00 
h=
    54
*********************************////////////
#####   Apeluri fitness=390
&&&  masa= 3.0000  J= 4.1216  Napel=   390  Napel_C=  59850
&&&  comanda trimisa la proces=498.0259 

#####                                                              k=67

#####  starea curenta=
    1.8336
  limitele comenzii:   minima= 251.00  maxima=1201.00 
h=
    53
*********************************////////////
#####   Apeluri fitness=840
&&&  masa= 3.0000  J= 4.2666  Napel=   840  Napel_C=  60690
&&&  comanda trimisa la proces=598.0259 

#####                                                              k=68

#####  starea curenta=
    1.8496
  limitele comenzii:   minima= 251.00  maxima=1201.00 
h=
    52
*********************************////////////
#####   Apeluri fitness=2055
&&&  masa= 3.0000  J= 3.8459  Napel=  2055  Napel_C=  62745
&&&  comanda trimisa la proces=498.0259 

#####                                                              k=69

#####  starea curenta=
    1.8624
  limitele comenzii:   minima= 251.00  maxima=1201.00 
h=
    51
*********************************////////////
#####   Apeluri fitness=2265
&&&  masa= 3.0001  J= 3.9394  Napel=  2265  Napel_C=  65010
&&&  comanda trimisa la proces=513.6465 

#####                                                              k=70

#####  starea curenta=
    1.8756
  limitele comenzii:   minima= 251.00  maxima=1201.00 
h=
    50
*********************************////////////
#####   Apeluri fitness=2700
&&&  masa= 3.0000  J= 3.8852  Napel=  2700  Napel_C=  67710
&&&  comanda trimisa la proces=454.1016 

#####                                                              k=71

#####  starea curenta=
    1.8867
  limitele comenzii:   minima= 251.00  maxima=1201.00 
h=
    49
*********************************////////////
#####   Apeluri fitness=2340
&&&  masa= 3.0001  J= 3.7448  Napel=  2340  Napel_C=  70050
&&&  comanda trimisa la proces=554.1016 

#####                                                              k=72

#####  starea curenta=
    1.9008
  limitele comenzii:   minima= 251.00  maxima=1201.00 
h=
    48
*********************************////////////
#####   Apeluri fitness=795
&&&  masa= 3.0000  J= 3.7051  Napel=   795  Napel_C=  70845
&&&  comanda trimisa la proces=536.5164 

#####                                                              k=73

#####  starea curenta=
    1.9142
  limitele comenzii:   minima= 251.00  maxima=1201.00 
h=
    47
*********************************////////////
#####   Apeluri fitness=2625
&&&  masa= 3.0000  J= 3.5683  Napel=  2625  Napel_C=  73470
&&&  comanda trimisa la proces=497.3573 

#####                                                              k=74

#####  starea curenta=
    1.9263
  limitele comenzii:   minima= 251.00  maxima=1201.00 
h=
    46
*********************************////////////
#####   Apeluri fitness=1215
&&&  masa= 3.0000  J= 3.6562  Napel=  1215  Napel_C=  74685
&&&  comanda trimisa la proces=520.8156 

#####                                                              k=75

#####  starea curenta=
    1.9389
  limitele comenzii:   minima= 251.00  maxima=1201.00 
h=
    45
*********************************////////////
#####   Apeluri fitness=255
&&&  masa= 3.0047  J= 3.7870  Napel=   255  Napel_C=  74940
&&&  comanda trimisa la proces=530.4534 

#####                                                              k=76

#####  starea curenta=
    1.9517
  limitele comenzii:   minima= 251.00  maxima=1201.00 
h=
    44
*********************************////////////
#####   Apeluri fitness=135
&&&  masa= 3.0003  J= 3.4623  Napel=   135  Napel_C=  75075
&&&  comanda trimisa la proces=539.4096 

#####                                                              k=77

#####  starea curenta=
    1.9645
  limitele comenzii:   minima= 251.00  maxima=1201.00 
h=
    43
*********************************////////////
#####   Apeluri fitness=435
&&&  masa= 3.0000  J= 3.3778  Napel=   435  Napel_C=  75510
&&&  comanda trimisa la proces=516.9246 

#####                                                              k=78

#####  starea curenta=
    1.9766
  limitele comenzii:   minima= 251.00  maxima=1201.00 
h=
    42
*********************************////////////
#####   Apeluri fitness=1095
&&&  masa= 3.0000  J= 3.2981  Napel=  1095  Napel_C=  76605
&&&  comanda trimisa la proces=616.9246 

#####                                                              k=79

#####  starea curenta=
    1.9913
  limitele comenzii:   minima= 251.00  maxima=1201.00 
h=
    41
*********************************////////////
#####   Apeluri fitness=255
&&&  masa= 3.0000  J= 3.3405  Napel=   255  Napel_C=  76860
&&&  comanda trimisa la proces=601.8229 

#####                                                              k=80

#####  starea curenta=
    2.0054
  limitele comenzii:   minima= 251.00  maxima=1201.00 
h=
    40
*********************************////////////
#####   Apeluri fitness=2220
&&&  masa= 3.0000  J= 3.0582  Napel=  2220  Napel_C=  79080
&&&  comanda trimisa la proces=560.1559 

#####                                                              k=81

#####  starea curenta=
    2.0182
  limitele comenzii:   minima= 251.00  maxima=1201.00 
h=
    39
*********************************////////////
#####   Apeluri fitness=2355
&&&  masa= 3.0001  J= 2.9601  Napel=  2355  Napel_C=  81435
&&&  comanda trimisa la proces=563.1946 

#####                                                              k=82

#####  starea curenta=
    2.0309
  limitele comenzii:   minima= 251.00  maxima=1201.00 
h=
    38
*********************************////////////
#####   Apeluri fitness=2400
&&&  masa= 3.0000  J= 2.8656  Napel=  2400  Napel_C=  83835
&&&  comanda trimisa la proces=576.6603 

#####                                                              k=83

#####  starea curenta=
    2.0439
  limitele comenzii:   minima= 301.00  maxima=1201.00 
h=
    37
*********************************////////////
#####   Apeluri fitness=300
&&&  masa= 3.0000  J= 2.8170  Napel=   300  Napel_C=  84135
&&&  comanda trimisa la proces=536.9476 

#####                                                              k=84

#####  starea curenta=
    2.0555
  limitele comenzii:   minima= 301.00  maxima=1201.00 
h=
    36
*********************************////////////
#####   Apeluri fitness=1845
&&&  masa= 3.0000  J= 2.7841  Napel=  1845  Napel_C=  85980
&&&  comanda trimisa la proces=629.5679 

#####                                                              k=85

#####  starea curenta=
    2.0696
  limitele comenzii:   minima= 301.00  maxima=1251.00 
h=
    35
*********************************////////////
#####   Apeluri fitness=2445
&&&  masa= 3.0000  J= 2.6235  Napel=  2445  Napel_C=  88425
&&&  comanda trimisa la proces=555.1695 

#####                                                              k=86

#####  starea curenta=
    2.0815
  limitele comenzii:   minima= 301.00  maxima=1251.00 
h=
    34
*********************************////////////
#####   Apeluri fitness=2730
&&&  masa= 3.0000  J= 2.6408  Napel=  2730  Napel_C=  91155
&&&  comanda trimisa la proces=581.6241 

#####                                                              k=87

#####  starea curenta=
    2.0939
  limitele comenzii:   minima= 301.00  maxima=1251.00 
h=
    33
*********************************////////////
#####   Apeluri fitness=1650
&&&  masa= 3.0000  J= 2.5308  Napel=  1650  Napel_C=  92805
&&&  comanda trimisa la proces=575.1270 

#####                                                              k=88

#####  starea curenta=
    2.1060
  limitele comenzii:   minima= 301.00  maxima=1251.00 
h=
    32
*********************************////////////
#####   Apeluri fitness=2700
&&&  masa= 3.0000  J= 2.4186  Napel=  2700  Napel_C=  95505
&&&  comanda trimisa la proces=516.5515 

#####                                                              k=89

#####  starea curenta=
    2.1163
  limitele comenzii:   minima= 301.00  maxima=1251.00 
h=
    31
*********************************////////////
#####   Apeluri fitness=2040
&&&  masa= 3.0000  J= 2.4304  Napel=  2040  Napel_C=  97545
&&&  comanda trimisa la proces=608.6035 

#####                                                              k=90

#####  starea curenta=
    2.1291
  limitele comenzii:   minima= 301.00  maxima=1251.00 
h=
    30
*********************************////////////
#####   Apeluri fitness=2070
&&&  masa= 3.0000  J= 2.3360  Napel=  2070  Napel_C=  99615
&&&  comanda trimisa la proces=508.6035 

#####                                                              k=91

#####  starea curenta=
    2.1388
  limitele comenzii:   minima= 301.00  maxima=1251.00 
h=
    29
*********************************////////////
#####   Apeluri fitness=405
&&&  masa= 3.0000  J= 2.2980  Napel=   405  Napel_C= 100020
&&&  comanda trimisa la proces=453.7524 

#####                                                              k=92

#####  starea curenta=
    2.1466
  limitele comenzii:   minima= 301.00  maxima=1251.00 
h=
    28
*********************************////////////
#####   Apeluri fitness=735
&&&  masa= 3.0000  J= 2.2423  Napel=   735  Napel_C= 100755
&&&  comanda trimisa la proces=553.7524 

#####                                                              k=93

#####  starea curenta=
    2.1575
  limitele comenzii:   minima= 301.00  maxima=1251.00 
h=
    27
*********************************////////////
#####   Apeluri fitness=675
&&&  masa= 3.0000  J= 2.1649  Napel=   675  Napel_C= 101430
&&&  comanda trimisa la proces=581.5238 

#####                                                              k=94

#####  starea curenta=
    2.1690
  limitele comenzii:   minima= 301.00  maxima=1251.00 
h=
    26
*********************************////////////
#####   Apeluri fitness=600
&&&  masa= 3.0000  J= 2.1036  Napel=   600  Napel_C= 102030
&&&  comanda trimisa la proces=604.3331 

#####                                                              k=95

#####  starea curenta=
    2.1810
  limitele comenzii:   minima= 301.00  maxima=1251.00 
h=
    25
*********************************////////////
#####   Apeluri fitness=315
&&&  masa= 3.0000  J= 1.9975  Napel=   315  Napel_C= 102345
&&&  comanda trimisa la proces=548.8248 

#####                                                              k=96

#####  starea curenta=
    2.1913
  limitele comenzii:   minima= 301.00  maxima=1251.00 
h=
    24
*********************************////////////
#####   Apeluri fitness=1980
&&&  masa= 3.0000  J= 1.8659  Napel=  1980  Napel_C= 104325
&&&  comanda trimisa la proces=448.8248 

#####                                                              k=97

#####  starea curenta=
    2.1983
  limitele comenzii:   minima= 301.00  maxima=1251.00 
h=
    23
*********************************////////////
#####   Apeluri fitness=690
&&&  masa= 3.0000  J= 1.8052  Napel=   690  Napel_C= 105015
&&&  comanda trimisa la proces=544.8141 

#####                                                              k=98

#####  starea curenta=
    2.2083
  limitele comenzii:   minima= 301.00  maxima=1251.00 
h=
    22
*********************************////////////
#####   Apeluri fitness=630
&&&  masa= 3.0000  J= 1.7695  Napel=   630  Napel_C= 105645
&&&  comanda trimisa la proces=525.1551 

#####                                                              k=99

#####  starea curenta=
    2.2176
  limitele comenzii:   minima= 301.00  maxima=1251.00 
h=
    21
*********************************////////////
#####   Apeluri fitness=285
&&&  masa= 3.0000  J= 1.7057  Napel=   285  Napel_C= 105930
&&&  comanda trimisa la proces=596.2236 

#####                                                              k=100

#####  starea curenta=
    2.2287
  limitele comenzii:   minima= 301.00  maxima=1251.00 
h=
    20
*********************************////////////
#####   Apeluri fitness=465
&&&  masa= 3.0000  J= 1.6353  Napel=   465  Napel_C= 106395
&&&  comanda trimisa la proces=560.9646 

#####                                                              k=101

#####  starea curenta=
    2.2388
  limitele comenzii:   minima= 301.00  maxima=1251.00 
h=
    19
*********************************////////////
#####   Apeluri fitness=405
&&&  masa= 3.0000  J= 1.5561  Napel=   405  Napel_C= 106800
&&&  comanda trimisa la proces=625.0081 

#####                                                              k=102

#####  starea curenta=
    2.2505
  limitele comenzii:   minima= 301.00  maxima=1251.00 
h=
    18
*********************************////////////
#####   Apeluri fitness=345
&&&  masa= 3.0000  J= 1.4959  Napel=   345  Napel_C= 107145
&&&  comanda trimisa la proces=580.6362 

#####                                                              k=103

#####  starea curenta=
    2.2608
  limitele comenzii:   minima= 351.00  maxima=1251.00 
h=
    17
*********************************////////////
#####   Apeluri fitness=285
&&&  masa= 3.0000  J= 1.3922  Napel=   285  Napel_C= 107430
&&&  comanda trimisa la proces=680.6362 

#####                                                              k=104

#####  starea curenta=
    2.2735
  limitele comenzii:   minima= 351.00  maxima=1251.00 
h=
    16
*********************************////////////
#####   Apeluri fitness=855
&&&  masa= 3.0000  J= 1.3141  Napel=   855  Napel_C= 108285
&&&  comanda trimisa la proces=657.9545 

#####                                                              k=105

#####  starea curenta=
    2.2856
  limitele comenzii:   minima= 351.00  maxima=1301.00 
h=
    15
*********************************////////////
#####   Apeluri fitness=495
&&&  masa= 3.0000  J= 1.2276  Napel=   495  Napel_C= 108780
&&&  comanda trimisa la proces=558.5819 

#####                                                              k=106

#####  starea curenta=
    2.2949
  limitele comenzii:   minima= 351.00  maxima=1301.00 
h=
    14
*********************************////////////
#####   Apeluri fitness=765
&&&  masa= 3.0000  J= 1.1408  Napel=   765  Napel_C= 109545
&&&  comanda trimisa la proces=658.5819 

#####                                                              k=107

#####  starea curenta=
    2.3066
  limitele comenzii:   minima= 351.00  maxima=1301.00 
h=
    13
*********************************////////////
#####   Apeluri fitness=315
&&&  masa= 3.0000  J= 1.0520  Napel=   315  Napel_C= 109860
&&&  comanda trimisa la proces=643.3698 

#####                                                              k=108

#####  starea curenta=
    2.3179
  limitele comenzii:   minima= 351.00  maxima=1301.00 
h=
    12
*********************************////////////
#####   Apeluri fitness=2805
&&&  masa= 3.0000  J= 0.9687  Napel=  2805  Napel_C= 112665
&&&  comanda trimisa la proces=610.3512 

#####                                                              k=109

#####  starea curenta=
    2.3282
  limitele comenzii:   minima= 351.00  maxima=1301.00 
h=
    11
*********************************////////////
#####   Apeluri fitness=330
&&&  masa= 3.0000  J= 0.8765  Napel=   330  Napel_C= 112995
&&&  comanda trimisa la proces=526.9411 

#####                                                              k=110

#####  starea curenta=
    2.3361
  limitele comenzii:   minima= 351.00  maxima=1301.00 
h=
    10
*********************************////////////
#####   Apeluri fitness=345
&&&  masa= 3.0000  J= 0.8135  Napel=   345  Napel_C= 113340
&&&  comanda trimisa la proces=561.0077 

#####                                                              k=111

#####  starea curenta=
    2.3448
  limitele comenzii:   minima= 351.00  maxima=1301.00 
h=
     9
*********************************////////////
#####   Apeluri fitness=345
&&&  masa= 3.0000  J= 0.7400  Napel=   345  Napel_C= 113685
&&&  comanda trimisa la proces=650.1226 

#####                                                              k=112

#####  starea curenta=
    2.3558
  limitele comenzii:   minima= 351.00  maxima=1301.00 
h=
     8
*********************************////////////
#####   Apeluri fitness=450
&&&  masa= 3.0000  J= 0.6532  Napel=   450  Napel_C= 114135
&&&  comanda trimisa la proces=610.4951 

#####                                                              k=113

#####  starea curenta=
    2.3656
  limitele comenzii:   minima= 351.00  maxima=1301.00 
h=
     7
*********************************////////////
#####   Apeluri fitness=180
&&&  masa= 3.0000  J= 0.5679  Napel=   180  Napel_C= 114315
&&&  comanda trimisa la proces=590.0720 

#####                                                              k=114

#####  starea curenta=
    2.3748
  limitele comenzii:   minima= 351.00  maxima=1301.00 
h=
     6
*********************************////////////
#####   Apeluri fitness=405
&&&  masa= 3.0000  J= 0.4898  Napel=   405  Napel_C= 114720
&&&  comanda trimisa la proces=666.6073 

#####                                                              k=115

#####  starea curenta=
    2.3858
  limitele comenzii:   minima= 351.00  maxima=1301.00 
h=
     5
*********************************////////////
#####   Apeluri fitness=240
&&&  masa= 3.0000  J= 0.4029  Napel=   240  Napel_C= 114960
&&&  comanda trimisa la proces=690.0786 

#####                                                              k=116

#####  starea curenta=
    2.3972
  limitele comenzii:   minima= 351.00  maxima=1301.00 
h=
     4
*********************************////////////
#####   Apeluri fitness=465
&&&  masa= 3.0000  J= 0.3054  Napel=   465  Napel_C= 115425
&&&  comanda trimisa la proces=590.0786 

#####                                                              k=117

#####  starea curenta=
    2.4059
  limitele comenzii:   minima= 351.00  maxima=1301.00 
h=
     3
*********************************////////////
#####   Apeluri fitness=270
&&&  masa= 3.0000  J= 0.2273  Napel=   270  Napel_C= 115695
&&&  comanda trimisa la proces=506.4982 

#####                                                              k=118

#####  starea curenta=
    2.4122
  limitele comenzii:   minima= 351.00  maxima=1301.00 
h=
     2
*********************************////////////
#####   Apeluri fitness=330
&&&  masa= 3.0000  J= 0.1576  Napel=   330  Napel_C= 116025
&&&  comanda trimisa la proces=573.7519 

#####                                                              k=119

#####  starea curenta=
    2.4204
  limitele comenzii:   minima= 351.00  maxima=1301.00 
h=
     1
*********************************////////////
#####   Apeluri fitness=765
&&&  masa= 3.0000  J= 0.0802  Napel=   765  Napel_C= 116790
&&&  comanda trimisa la proces=594.2550 
Elapsed time is 1124.549345 seconds.


 Final values for Overall integration using uRHC
&&&  yield mass= 3.0000  Light= 9.0406  Perf Index= 9.0406   NapelAvg=9.732500e+02
>> 
