# Supplementary material for: Control of Microalgae Growth in Artificially Lighted Photobioreactors Using Metaheuristic-Based Predictions
Source: Sensors (Basel). 2021 Dec 2;21(23):8065. doi: 10.3390/s21238065 (PMC8659673; doi:10.3390/s21238065)
Supplement: Supplementary file 1 [file sensors-21-08065-s001.zip › PSO_pred_senz/Listings/Executie 4 cu SZ.txt]

>> RHC_PSO_PBRJ13_SZ
RHC_PSO_PBRJ13
PhotoBioReactor Optimal Control 
Local best: [Plbest,val]=Gen_Plbest_reg(i)

#####                                                              k=0

#####  starea curenta=  0.360
limitele comenzii:   minima=  51.00  maxima= 601.00 
h=
   120
&&&  masa= 3.0001  J= 9.0158  Napel=  3375  Napel_C=   3375
&&&  comanda trimisa la proces=543.3870 
*********************************////////////

#####                                                              k=1

#####  starea curenta=  0.386
limitele comenzii:   minima=  51.00  maxima= 651.00 
h=
   119
&&&  masa= 3.0000  J= 9.3301  Napel=  3255  Napel_C=   6630
&&&  comanda trimisa la proces=572.9172 
*********************************////////////

#####                                                              k=2

#####  starea curenta=  0.413
limitele comenzii:   minima=  51.00  maxima= 701.00 
h=
   118
&&&  masa= 3.0000  J= 8.7566  Napel=  2790  Napel_C=   9420
&&&  comanda trimisa la proces=553.6742 
*********************************////////////

#####                                                              k=3

#####  starea curenta=  0.441
limitele comenzii:   minima=  51.00  maxima= 701.00 
h=
   117
&&&  masa= 3.0000  J= 8.7477  Napel=  3540  Napel_C=  12960
&&&  comanda trimisa la proces=570.9007 
*********************************////////////

#####                                                              k=4

#####  starea curenta=  0.469
limitele comenzii:   minima=  51.00  maxima= 751.00 
h=
   116
&&&  masa= 3.0001  J= 8.5218  Napel=  3345  Napel_C=  16305
&&&  comanda trimisa la proces=548.3443 
*********************************////////////

#####                                                              k=5

#####  starea curenta=  0.497
limitele comenzii:   minima=  51.00  maxima= 801.00 
h=
   115
&&&  masa= 3.0000  J= 8.7527  Napel=  3330  Napel_C=  19635
&&&  comanda trimisa la proces=551.1415 
*********************************////////////

#####                                                              k=6

#####  starea curenta=  0.525
limitele comenzii:   minima=  51.00  maxima= 801.00 
h=
   114
&&&  masa= 3.0000  J= 8.6294  Napel=  3615  Napel_C=  23250
&&&  comanda trimisa la proces=550.1983 
*********************************////////////

#####                                                              k=7

#####  starea curenta=  0.554
limitele comenzii:   minima=  51.00  maxima= 851.00 
h=
   113
&&&  masa= 3.0000  J= 8.7220  Napel=  3450  Napel_C=  26700
&&&  comanda trimisa la proces=526.5271 
*********************************////////////

#####                                                              k=8

#####  starea curenta=  0.582
limitele comenzii:   minima=  51.00  maxima= 851.00 
h=
   112
&&&  masa= 3.0000  J= 8.5427  Napel=  3600  Napel_C=  30300
&&&  comanda trimisa la proces=503.0865 
*********************************////////////

#####                                                              k=9

#####  starea curenta=  0.609
limitele comenzii:   minima=  51.00  maxima= 851.00 
h=
   111
&&&  masa= 3.0000  J= 8.3043  Napel=  3600  Napel_C=  33900
&&&  comanda trimisa la proces=529.1688 
*********************************////////////

#####                                                              k=10

#####  starea curenta=  0.637
limitele comenzii:   minima= 101.00  maxima= 901.00 
h=
   110
&&&  masa= 3.0000  J= 8.0510  Napel=  3630  Napel_C=  37530
&&&  comanda trimisa la proces=545.6825 
*********************************////////////

#####                                                              k=11

#####  starea curenta=  0.665
limitele comenzii:   minima= 101.00  maxima= 901.00 
h=
   109
&&&  masa= 3.0001  J= 8.3838  Napel=  3435  Napel_C=  40965
&&&  comanda trimisa la proces=591.0772 
*********************************////////////

#####                                                              k=12

#####  starea curenta=  0.694
limitele comenzii:   minima= 101.00  maxima= 901.00 
h=
   108
&&&  masa= 3.0000  J= 8.0663  Napel=  3540  Napel_C=  44505
&&&  comanda trimisa la proces=614.4464 
*********************************////////////

#####                                                              k=13

#####  starea curenta=  0.724
limitele comenzii:   minima= 101.00  maxima= 951.00 
h=
   107
&&&  masa= 3.0000  J= 8.1067  Napel=  3570  Napel_C=  48075
&&&  comanda trimisa la proces=604.7165 
*********************************////////////

#####                                                              k=14

#####  starea curenta=  0.753
limitele comenzii:   minima= 101.00  maxima= 951.00 
h=
   106
&&&  masa= 3.0000  J= 8.0037  Napel=  3255  Napel_C=  51330
&&&  comanda trimisa la proces=609.7021 
*********************************////////////

#####                                                              k=15

#####  starea curenta=  0.782
limitele comenzii:   minima= 101.00  maxima= 951.00 
h=
   105
&&&  masa= 3.0000  J= 7.7610  Napel=  3420  Napel_C=  54750
&&&  comanda trimisa la proces=606.0335 
*********************************////////////

#####                                                              k=16

#####  starea curenta=  0.811
limitele comenzii:   minima= 101.00  maxima= 951.00 
h=
   104
&&&  masa= 3.0001  J= 7.8892  Napel=  3105  Napel_C=  57855
&&&  comanda trimisa la proces=612.3943 
*********************************////////////

#####                                                              k=17

#####  starea curenta=  0.839
limitele comenzii:   minima= 101.00  maxima= 951.00 
h=
   103
&&&  masa= 3.0000  J= 7.5303  Napel=  3615  Napel_C=  61470
&&&  comanda trimisa la proces=573.8962 
*********************************////////////

#####                                                              k=18

#####  starea curenta=  0.867
limitele comenzii:   minima= 101.00  maxima= 951.00 
h=
   102
&&&  masa= 3.0001  J= 7.6477  Napel=  3885  Napel_C=  65355
&&&  comanda trimisa la proces=533.2192 
*********************************////////////

#####                                                              k=19

#####  starea curenta=  0.893
limitele comenzii:   minima= 101.00  maxima=1001.00 
h=
   101
&&&  masa= 3.0000  J= 7.7196  Napel=  4125  Napel_C=  69480
&&&  comanda trimisa la proces=547.5113 
*********************************////////////

#####                                                              k=20

#####  starea curenta=  0.919
limitele comenzii:   minima= 101.00  maxima=1001.00 
h=
   100
&&&  masa= 3.0000  J= 7.4031  Napel=  3180  Napel_C=  72660
&&&  comanda trimisa la proces=546.0057 
*********************************////////////

#####                                                              k=21

#####  starea curenta=  0.944
limitele comenzii:   minima= 101.00  maxima=1001.00 
h=
    99
&&&  masa= 3.0000  J= 7.4485  Napel=  3420  Napel_C=  76080
&&&  comanda trimisa la proces=551.5591 
*********************************////////////

#####                                                              k=22

#####  starea curenta=  0.970
limitele comenzii:   minima= 101.00  maxima=1001.00 
h=
    98
&&&  masa= 3.0000  J= 7.3918  Napel=  3570  Napel_C=  79650
&&&  comanda trimisa la proces=588.1238 
*********************************////////////

#####                                                              k=23

#####  starea curenta=  0.996
limitele comenzii:   minima= 101.00  maxima=1001.00 
h=
    97
&&&  masa= 3.0001  J= 7.2777  Napel=  3405  Napel_C=  83055
&&&  comanda trimisa la proces=548.8314 
*********************************////////////

#####                                                              k=24

#####  starea curenta=  1.021
limitele comenzii:   minima= 101.00  maxima=1001.00 
h=
    96
&&&  masa= 3.0000  J= 7.2131  Napel=  3495  Napel_C=  86550
&&&  comanda trimisa la proces=582.7639 
*********************************////////////

#####                                                              k=25

#####  starea curenta=  1.046
limitele comenzii:   minima= 101.00  maxima=1001.00 
h=
    95
&&&  masa= 3.0000  J= 7.1529  Napel=  3615  Napel_C=  90165
&&&  comanda trimisa la proces=555.7879 
*********************************////////////

#####                                                              k=26

#####  starea curenta=  1.071
limitele comenzii:   minima= 101.00  maxima=1001.00 
h=
    94
&&&  masa= 3.0000  J= 7.0081  Napel=  3285  Napel_C=  93450
&&&  comanda trimisa la proces=523.2877 
*********************************////////////

#####                                                              k=27

#####  starea curenta=  1.094
limitele comenzii:   minima= 101.00  maxima=1051.00 
h=
    93
&&&  masa= 3.0000  J= 7.1776  Napel=  3345  Napel_C=  96795
&&&  comanda trimisa la proces=544.7409 
*********************************////////////

#####                                                              k=28

#####  starea curenta=  1.118
limitele comenzii:   minima= 151.00  maxima=1051.00 
h=
    92
&&&  masa= 3.0000  J= 6.9013  Napel=  3240  Napel_C= 100035
&&&  comanda trimisa la proces=549.8993 
*********************************////////////

#####                                                              k=29

#####  starea curenta=  1.141
limitele comenzii:   minima= 151.00  maxima=1051.00 
h=
    91
&&&  masa= 3.0000  J= 6.7946  Napel=  3375  Napel_C= 103410
&&&  comanda trimisa la proces=581.3690 
*********************************////////////

#####                                                              k=30

#####  starea curenta=  1.165
limitele comenzii:   minima= 151.00  maxima=1051.00 
h=
    90
&&&  masa= 3.0000  J= 6.6432  Napel=  3165  Napel_C= 106575
&&&  comanda trimisa la proces=562.5087 
*********************************////////////

#####                                                              k=31

#####  starea curenta=  1.188
limitele comenzii:   minima= 151.00  maxima=1051.00 
h=
    89
&&&  masa= 3.0000  J= 6.7075  Napel=  3360  Napel_C= 109935
&&&  comanda trimisa la proces=609.4054 
*********************************////////////

#####                                                              k=32

#####  starea curenta=  1.213
limitele comenzii:   minima= 151.00  maxima=1051.00 
h=
    88
&&&  masa= 3.0000  J= 6.7361  Napel=  3105  Napel_C= 113040
&&&  comanda trimisa la proces=559.4054 
*********************************////////////

#####                                                              k=33

#####  starea curenta=  1.235
limitele comenzii:   minima= 151.00  maxima=1051.00 
h=
    87
&&&  masa= 3.0001  J= 6.6291  Napel=  3765  Napel_C= 116805
&&&  comanda trimisa la proces=532.0082 
*********************************////////////

#####                                                              k=34

#####  starea curenta=  1.257
limitele comenzii:   minima= 151.00  maxima=1051.00 
h=
    86
&&&  masa= 3.0000  J= 6.2408  Napel=  3600  Napel_C= 120405
&&&  comanda trimisa la proces=502.0533 
*********************************////////////

#####                                                              k=35

#####  starea curenta=  1.277
limitele comenzii:   minima= 151.00  maxima=1051.00 
h=
    85
&&&  masa= 3.0000  J= 6.3854  Napel=  3780  Napel_C= 124185
&&&  comanda trimisa la proces=552.0533 
*********************************////////////

#####                                                              k=36

#####  starea curenta=  1.299
limitele comenzii:   minima= 151.00  maxima=1051.00 
h=
    84
&&&  masa= 3.0001  J= 6.1735  Napel=  3690  Napel_C= 127875
&&&  comanda trimisa la proces=551.7544 
*********************************////////////

#####                                                              k=37

#####  starea curenta=  1.320
limitele comenzii:   minima= 151.00  maxima=1051.00 
h=
    83
&&&  masa= 3.0000  J= 6.2374  Napel=  3210  Napel_C= 131085
&&&  comanda trimisa la proces=520.4605 
*********************************////////////

#####                                                              k=38

#####  starea curenta=  1.340
limitele comenzii:   minima= 151.00  maxima=1101.00 
h=
    82
&&&  masa= 3.0000  J= 5.9638  Napel=  3810  Napel_C= 134895
&&&  comanda trimisa la proces=480.8494 
*********************************////////////

#####                                                              k=39

#####  starea curenta=  1.359
limitele comenzii:   minima= 151.00  maxima=1101.00 
h=
    81
&&&  masa= 3.0000  J= 6.1951  Napel=  3120  Napel_C= 138015
&&&  comanda trimisa la proces=480.7332 
*********************************////////////

#####                                                              k=40

#####  starea curenta=  1.377
limitele comenzii:   minima= 151.00  maxima=1101.00 
h=
    80
&&&  masa= 3.0000  J= 5.9306  Napel=  2940  Napel_C= 140955
&&&  comanda trimisa la proces=530.7332 
*********************************////////////

#####                                                              k=41

#####  starea curenta=  1.397
limitele comenzii:   minima= 151.00  maxima=1101.00 
h=
    79
&&&  masa= 3.0000  J= 6.0638  Napel=  3315  Napel_C= 144270
&&&  comanda trimisa la proces=580.7332 
*********************************////////////

#####                                                              k=42

#####  starea curenta=  1.418
limitele comenzii:   minima= 151.00  maxima=1101.00 
h=
    78
&&&  masa= 3.0000  J= 5.7688  Napel=  4290  Napel_C= 148560
&&&  comanda trimisa la proces=562.3632 
*********************************////////////

#####                                                              k=43

#####  starea curenta=  1.438
limitele comenzii:   minima= 151.00  maxima=1101.00 
h=
    77
&&&  masa= 3.0000  J= 5.8049  Napel=  3690  Napel_C= 152250
&&&  comanda trimisa la proces=532.9619 
*********************************////////////

#####                                                              k=44

#####  starea curenta=  1.457
limitele comenzii:   minima= 151.00  maxima=1101.00 
h=
    76
&&&  masa= 3.0000  J= 5.8115  Napel=  3360  Napel_C= 155610
&&&  comanda trimisa la proces=530.6043 
*********************************////////////

#####                                                              k=45

#####  starea curenta=  1.475
limitele comenzii:   minima= 201.00  maxima=1101.00 
h=
    75
&&&  masa= 3.0000  J= 5.8027  Napel=  3360  Napel_C= 158970
&&&  comanda trimisa la proces=574.3687 
*********************************////////////

#####                                                              k=46

#####  starea curenta=  1.495
limitele comenzii:   minima= 201.00  maxima=1101.00 
h=
    74
&&&  masa= 3.0000  J= 5.6696  Napel=  3210  Napel_C= 162180
&&&  comanda trimisa la proces=550.6421 
*********************************////////////

#####                                                              k=47

#####  starea curenta=  1.514
limitele comenzii:   minima= 201.00  maxima=1101.00 
h=
    73
&&&  masa= 3.0000  J= 5.6039  Napel=  3120  Napel_C= 165300
&&&  comanda trimisa la proces=530.1148 
*********************************////////////

#####                                                              k=48

#####  starea curenta=  1.532
limitele comenzii:   minima= 201.00  maxima=1101.00 
h=
    72
&&&  masa= 3.0000  J= 5.4280  Napel=  3600  Napel_C= 168900
&&&  comanda trimisa la proces=512.6894 
*********************************////////////

#####                                                              k=49

#####  starea curenta=  1.549
limitele comenzii:   minima= 201.00  maxima=1101.00 
h=
    71
&&&  masa= 3.0000  J= 5.4252  Napel=  3465  Napel_C= 172365
&&&  comanda trimisa la proces=562.6894 
*********************************////////////

#####                                                              k=50

#####  starea curenta=  1.568
limitele comenzii:   minima= 201.00  maxima=1101.00 
h=
    70
&&&  masa= 3.0001  J= 5.3600  Napel=  3195  Napel_C= 175560
&&&  comanda trimisa la proces=566.2818 
*********************************////////////

#####                                                              k=51

#####  starea curenta=  1.586
limitele comenzii:   minima= 201.00  maxima=1151.00 
h=
    69
&&&  masa= 3.0000  J= 5.2865  Napel=  3270  Napel_C= 178830
&&&  comanda trimisa la proces=616.2818 
*********************************////////////

#####                                                              k=52

#####  starea curenta=  1.606
limitele comenzii:   minima= 201.00  maxima=1151.00 
h=
    68
&&&  masa= 3.0000  J= 5.1402  Napel=  3720  Napel_C= 182550
&&&  comanda trimisa la proces=592.0660 
*********************************////////////

#####                                                              k=53

#####  starea curenta=  1.624
limitele comenzii:   minima= 201.00  maxima=1151.00 
h=
    67
&&&  masa= 3.0001  J= 5.0217  Napel=  3705  Napel_C= 186255
&&&  comanda trimisa la proces=566.9250 
*********************************////////////

#####                                                              k=54

#####  starea curenta=  1.642
limitele comenzii:   minima= 201.00  maxima=1151.00 
h=
    66
&&&  masa= 3.0001  J= 4.9165  Napel=  4155  Napel_C= 190410
&&&  comanda trimisa la proces=576.2288 
*********************************////////////

#####                                                              k=55

#####  starea curenta=  1.660
limitele comenzii:   minima= 201.00  maxima=1151.00 
h=
    65
&&&  masa= 3.0000  J= 5.0382  Napel=  3045  Napel_C= 193455
&&&  comanda trimisa la proces=534.2567 
*********************************////////////

#####                                                              k=56

#####  starea curenta=  1.676
limitele comenzii:   minima= 201.00  maxima=1151.00 
h=
    64
&&&  masa= 3.0000  J= 4.9226  Napel=  3750  Napel_C= 197205
&&&  comanda trimisa la proces=570.1673 
*********************************////////////

#####                                                              k=57

#####  starea curenta=  1.693
limitele comenzii:   minima= 201.00  maxima=1151.00 
h=
    63
&&&  masa= 3.0000  J= 4.7692  Napel=  3285  Napel_C= 200490
&&&  comanda trimisa la proces=553.8762 
*********************************////////////

#####                                                              k=58

#####  starea curenta=  1.710
limitele comenzii:   minima= 201.00  maxima=1151.00 
h=
    62
&&&  masa= 3.0000  J= 4.7469  Napel=  3075  Napel_C= 203565
&&&  comanda trimisa la proces=542.0597 
*********************************////////////

#####                                                              k=59

#####  starea curenta=  1.726
limitele comenzii:   minima= 201.00  maxima=1151.00 
h=
    61
&&&  masa= 3.0000  J= 4.7119  Napel=  3105  Napel_C= 206670
&&&  comanda trimisa la proces=582.8115 
*********************************////////////

#####                                                              k=60

#####  starea curenta=  1.743
limitele comenzii:   minima= 201.00  maxima=1151.00 
h=
    60
&&&  masa= 3.0000  J= 4.5886  Napel=  3330  Napel_C= 210000
&&&  comanda trimisa la proces=577.4038 
*********************************////////////

#####                                                              k=61

#####  starea curenta=  1.759
limitele comenzii:   minima= 201.00  maxima=1151.00 
h=
    59
&&&  masa= 3.0000  J= 4.4428  Napel=  4245  Napel_C= 214245
&&&  comanda trimisa la proces=527.4038 
*********************************////////////

#####                                                              k=62

#####  starea curenta=  1.774
limitele comenzii:   minima= 201.00  maxima=1151.00 
h=
    58
&&&  masa= 3.0000  J= 4.3818  Napel=  4005  Napel_C= 218250
&&&  comanda trimisa la proces=490.5588 
*********************************////////////

#####                                                              k=63

#####  starea curenta=  1.788
limitele comenzii:   minima= 251.00  maxima=1151.00 
h=
    57
&&&  masa= 3.0000  J= 4.3605  Napel=  3180  Napel_C= 221430
&&&  comanda trimisa la proces=540.5588 
*********************************////////////

#####                                                              k=64

#####  starea curenta=  1.803
limitele comenzii:   minima= 251.00  maxima=1151.00 
h=
    56
&&&  masa= 3.0000  J= 4.2307  Napel=  3255  Napel_C= 224685
&&&  comanda trimisa la proces=537.0389 
*********************************////////////

#####                                                              k=65

#####  starea curenta=  1.817
limitele comenzii:   minima= 251.00  maxima=1151.00 
h=
    55
&&&  masa= 3.0000  J= 4.1489  Napel=  3105  Napel_C= 227790
&&&  comanda trimisa la proces=533.5682 
*********************************////////////

#####                                                              k=66

#####  starea curenta=  1.832
limitele comenzii:   minima= 251.00  maxima=1201.00 
h=
    54
&&&  masa= 3.0000  J= 4.1228  Napel=  3465  Napel_C= 231255
&&&  comanda trimisa la proces=561.8680 
*********************************////////////

#####                                                              k=67

#####  starea curenta=  1.847
limitele comenzii:   minima= 251.00  maxima=1201.00 
h=
    53
&&&  masa= 3.0000  J= 3.9805  Napel=  2955  Napel_C= 234210
&&&  comanda trimisa la proces=518.8496 
*********************************////////////

#####                                                              k=68

#####  starea curenta=  1.860
limitele comenzii:   minima= 251.00  maxima=1201.00 
h=
    52
&&&  masa= 3.0000  J= 3.8708  Napel=  3240  Napel_C= 237450
&&&  comanda trimisa la proces=531.0652 
*********************************////////////

#####                                                              k=69

#####  starea curenta=  1.874
limitele comenzii:   minima= 251.00  maxima=1201.00 
h=
    51
&&&  masa= 3.0000  J= 3.8648  Napel=  3165  Napel_C= 240615
&&&  comanda trimisa la proces=514.4050 
*********************************////////////

#####                                                              k=70

#####  starea curenta=  1.887
limitele comenzii:   minima= 251.00  maxima=1201.00 
h=
    50
&&&  masa= 3.0000  J= 3.8444  Napel=  3225  Napel_C= 243840
&&&  comanda trimisa la proces=564.4050 
*********************************////////////

#####                                                              k=71

#####  starea curenta=  1.901
limitele comenzii:   minima= 251.00  maxima=1201.00 
h=
    49
&&&  masa= 3.0000  J= 3.8011  Napel=  3060  Napel_C= 246900
&&&  comanda trimisa la proces=514.4050 
*********************************////////////

#####                                                              k=72

#####  starea curenta=  1.914
limitele comenzii:   minima= 251.00  maxima=1201.00 
h=
    48
&&&  masa= 3.0000  J= 3.6255  Napel=  3180  Napel_C= 250080
&&&  comanda trimisa la proces=514.3310 
*********************************////////////

#####                                                              k=73

#####  starea curenta=  1.927
limitele comenzii:   minima= 251.00  maxima=1201.00 
h=
    47
&&&  masa= 3.0000  J= 3.6013  Napel=  3165  Napel_C= 253245
&&&  comanda trimisa la proces=525.0069 
*********************************////////////

#####                                                              k=74

#####  starea curenta=  1.939
limitele comenzii:   minima= 251.00  maxima=1201.00 
h=
    46
&&&  masa= 3.0000  J= 3.6045  Napel=  3600  Napel_C= 256845
&&&  comanda trimisa la proces=552.2992 
*********************************////////////

#####                                                              k=75

#####  starea curenta=  1.953
limitele comenzii:   minima= 251.00  maxima=1201.00 
h=
    45
&&&  masa= 3.0000  J= 3.4610  Napel=  3465  Napel_C= 260310
&&&  comanda trimisa la proces=548.1788 
*********************************////////////

#####                                                              k=76

#####  starea curenta=  1.966
limitele comenzii:   minima= 251.00  maxima=1201.00 
h=
    44
&&&  masa= 3.0000  J= 3.3414  Napel=  3285  Napel_C= 263595
&&&  comanda trimisa la proces=522.6926 
*********************************////////////

#####                                                              k=77

#####  starea curenta=  1.978
limitele comenzii:   minima= 251.00  maxima=1201.00 
h=
    43
&&&  masa= 3.0000  J= 3.3585  Napel=  3300  Napel_C= 266895
&&&  comanda trimisa la proces=523.0952 
*********************************////////////

#####                                                              k=78

#####  starea curenta=  1.990
limitele comenzii:   minima= 251.00  maxima=1201.00 
h=
    42
&&&  masa= 3.0000  J= 3.2318  Napel=  3180  Napel_C= 270075
&&&  comanda trimisa la proces=527.8180 
*********************************////////////

#####                                                              k=79

#####  starea curenta=  2.002
limitele comenzii:   minima= 251.00  maxima=1201.00 
h=
    41
&&&  masa= 3.0000  J= 3.1254  Napel=  3165  Napel_C= 273240
&&&  comanda trimisa la proces=516.7904 
*********************************////////////

#####                                                              k=80

#####  starea curenta=  2.014
limitele comenzii:   minima= 251.00  maxima=1201.00 
h=
    40
&&&  masa= 3.0000  J= 3.1059  Napel=  3030  Napel_C= 276270
&&&  comanda trimisa la proces=566.7904 
*********************************////////////

#####                                                              k=81

#####  starea curenta=  2.027
limitele comenzii:   minima= 251.00  maxima=1201.00 
h=
    39
&&&  masa= 3.0000  J= 2.9706  Napel=  2820  Napel_C= 279090
&&&  comanda trimisa la proces=580.6687 
*********************************////////////

#####                                                              k=82

#####  starea curenta=  2.040
limitele comenzii:   minima= 301.00  maxima=1201.00 
h=
    38
&&&  masa= 3.0000  J= 2.9604  Napel=  3225  Napel_C= 282315
&&&  comanda trimisa la proces=581.5784 
*********************************////////////

#####                                                              k=83

#####  starea curenta=  2.053
limitele comenzii:   minima= 301.00  maxima=1201.00 
h=
    37
&&&  masa= 3.0000  J= 2.8503  Napel=  3060  Napel_C= 285375
&&&  comanda trimisa la proces=536.4778 
*********************************////////////

#####                                                              k=84

#####  starea curenta=  2.064
limitele comenzii:   minima= 301.00  maxima=1251.00 
h=
    36
&&&  masa= 3.0000  J= 2.7837  Napel=  3330  Napel_C= 288705
&&&  comanda trimisa la proces=586.4778 
*********************************////////////

#####                                                              k=85

#####  starea curenta=  2.077
limitele comenzii:   minima= 301.00  maxima=1251.00 
h=
    35
&&&  masa= 3.0000  J= 2.6719  Napel=  3360  Napel_C= 292065
&&&  comanda trimisa la proces=603.7389 
*********************************////////////

#####                                                              k=86

#####  starea curenta=  2.090
limitele comenzii:   minima= 301.00  maxima=1251.00 
h=
    34
&&&  masa= 3.0000  J= 2.6543  Napel=  2955  Napel_C= 295020
&&&  comanda trimisa la proces=591.2142 
*********************************////////////

#####                                                              k=87

#####  starea curenta=  2.103
limitele comenzii:   minima= 301.00  maxima=1251.00 
h=
    33
&&&  masa= 3.0000  J= 2.5405  Napel=  3090  Napel_C= 298110
&&&  comanda trimisa la proces=547.4781 
*********************************////////////

#####                                                              k=88

#####  starea curenta=  2.114
limitele comenzii:   minima= 301.00  maxima=1251.00 
h=
    32
&&&  masa= 3.0000  J= 2.5162  Napel=  3255  Napel_C= 301365
&&&  comanda trimisa la proces=587.6268 
*********************************////////////

#####                                                              k=89

#####  starea curenta=  2.126
limitele comenzii:   minima= 301.00  maxima=1251.00 
h=
    31
&&&  masa= 3.0000  J= 2.4020  Napel=  3435  Napel_C= 304800
&&&  comanda trimisa la proces=553.5099 
*********************************////////////

#####                                                              k=90

#####  starea curenta=  2.137
limitele comenzii:   minima= 301.00  maxima=1251.00 
h=
    30
&&&  masa= 3.0000  J= 2.3246  Napel=  3270  Napel_C= 308070
&&&  comanda trimisa la proces=554.7311 
*********************************////////////

#####                                                              k=91

#####  starea curenta=  2.148
limitele comenzii:   minima= 301.00  maxima=1251.00 
h=
    29
&&&  masa= 3.0000  J= 2.2339  Napel=  3060  Napel_C= 311130
&&&  comanda trimisa la proces=560.5735 
*********************************////////////

#####                                                              k=92

#####  starea curenta=  2.160
limitele comenzii:   minima= 301.00  maxima=1251.00 
h=
    28
&&&  masa= 3.0000  J= 2.1818  Napel=  3120  Napel_C= 314250
&&&  comanda trimisa la proces=527.3677 
*********************************////////////

#####                                                              k=93

#####  starea curenta=  2.169
limitele comenzii:   minima= 301.00  maxima=1251.00 
h=
    27
&&&  masa= 3.0000  J= 2.1054  Napel=  3075  Napel_C= 317325
&&&  comanda trimisa la proces=567.3607 
*********************************////////////

#####                                                              k=94

#####  starea curenta=  2.180
limitele comenzii:   minima= 301.00  maxima=1251.00 
h=
    26
&&&  masa= 3.0000  J= 2.0052  Napel=  3060  Napel_C= 320385
&&&  comanda trimisa la proces=593.2651 
*********************************////////////

#####                                                              k=95

#####  starea curenta=  2.192
limitele comenzii:   minima= 301.00  maxima=1251.00 
h=
    25
&&&  masa= 3.0000  J= 1.9326  Napel=  3375  Napel_C= 323760
&&&  comanda trimisa la proces=551.9526 
*********************************////////////

#####                                                              k=96

#####  starea curenta=  2.202
limitele comenzii:   minima= 301.00  maxima=1251.00 
h=
    24
&&&  masa= 3.0000  J= 1.8769  Napel=  3135  Napel_C= 326895
&&&  comanda trimisa la proces=501.9526 
*********************************////////////

#####                                                              k=97

#####  starea curenta=  2.211
limitele comenzii:   minima= 301.00  maxima=1251.00 
h=
    23
&&&  masa= 3.0000  J= 1.8173  Napel=  3240  Napel_C= 330135
&&&  comanda trimisa la proces=551.9526 
*********************************////////////

#####                                                              k=98

#####  starea curenta=  2.221
limitele comenzii:   minima= 301.00  maxima=1251.00 
h=
    22
&&&  masa= 3.0000  J= 1.7363  Napel=  2670  Napel_C= 332805
&&&  comanda trimisa la proces=561.7406 
*********************************////////////

#####                                                              k=99

#####  starea curenta=  2.231
limitele comenzii:   minima= 301.00  maxima=1251.00 
h=
    21
&&&  masa= 3.0000  J= 1.6560  Napel=  2820  Napel_C= 335625
&&&  comanda trimisa la proces=563.6236 
*********************************////////////

#####                                                              k=100

#####  starea curenta=  2.241
limitele comenzii:   minima= 301.00  maxima=1251.00 
h=
    20
&&&  masa= 3.0000  J= 1.5770  Napel=  2925  Napel_C= 338550
&&&  comanda trimisa la proces=565.7805 
*********************************////////////

#####                                                              k=101

#####  starea curenta=  2.251
limitele comenzii:   minima= 301.00  maxima=1251.00 
h=
    19
&&&  masa= 3.0000  J= 1.5049  Napel=  2775  Napel_C= 341325
&&&  comanda trimisa la proces=577.6310 
*********************************////////////

#####                                                              k=102

#####  starea curenta=  2.262
limitele comenzii:   minima= 351.00  maxima=1251.00 
h=
    18
&&&  masa= 3.0000  J= 1.4243  Napel=  3000  Napel_C= 344325
&&&  comanda trimisa la proces=587.5886 
*********************************////////////

#####                                                              k=103

#####  starea curenta=  2.272
limitele comenzii:   minima= 351.00  maxima=1251.00 
h=
    17
&&&  masa= 3.0000  J= 1.3418  Napel=  2580  Napel_C= 346905
&&&  comanda trimisa la proces=637.5886 
*********************************////////////

#####                                                              k=104

#####  starea curenta=  2.283
limitele comenzii:   minima= 351.00  maxima=1301.00 
h=
    16
&&&  masa= 3.0000  J= 1.2587  Napel=  2745  Napel_C= 349650
&&&  comanda trimisa la proces=588.7873 
*********************************////////////

#####                                                              k=105

#####  starea curenta=  2.294
limitele comenzii:   minima= 351.00  maxima=1301.00 
h=
    15
&&&  masa= 3.0000  J= 1.1773  Napel=  2445  Napel_C= 352095
&&&  comanda trimisa la proces=538.7873 
*********************************////////////

#####                                                              k=106

#####  starea curenta=  2.302
limitele comenzii:   minima= 351.00  maxima=1301.00 
h=
    14
&&&  masa= 3.0000  J= 1.1140  Napel=  2145  Napel_C= 354240
&&&  comanda trimisa la proces=588.7873 
*********************************////////////

#####                                                              k=107

#####  starea curenta=  2.312
limitele comenzii:   minima= 351.00  maxima=1301.00 
h=
    13
&&&  masa= 3.0000  J= 1.0345  Napel=  1950  Napel_C= 356190
&&&  comanda trimisa la proces=638.7873 
*********************************////////////

#####                                                              k=108

#####  starea curenta=  2.323
limitele comenzii:   minima= 351.00  maxima=1301.00 
h=
    12
&&&  masa= 3.0000  J= 0.9437  Napel=  2220  Napel_C= 358410
&&&  comanda trimisa la proces=588.7873 
*********************************////////////

#####                                                              k=109

#####  starea curenta=  2.333
limitele comenzii:   minima= 351.00  maxima=1301.00 
h=
    11
&&&  masa= 3.0000  J= 0.8586  Napel=  1710  Napel_C= 360120
&&&  comanda trimisa la proces=633.7356 
*********************************////////////

#####                                                              k=110

#####  starea curenta=  2.344
limitele comenzii:   minima= 351.00  maxima=1301.00 
h=
    10
&&&  masa= 3.0000  J= 0.7756  Napel=  1830  Napel_C= 361950
&&&  comanda trimisa la proces=583.7356 
*********************************////////////

#####                                                              k=111

#####  starea curenta=  2.353
limitele comenzii:   minima= 351.00  maxima=1301.00 
h=
     9
&&&  masa= 3.0000  J= 0.6967  Napel=  1905  Napel_C= 363855
&&&  comanda trimisa la proces=587.8548 
*********************************////////////

#####                                                              k=112

#####  starea curenta=  2.362
limitele comenzii:   minima= 351.00  maxima=1301.00 
h=
     8
&&&  masa= 3.0000  J= 0.6193  Napel=  1680  Napel_C= 365535
&&&  comanda trimisa la proces=597.4449 
*********************************////////////

#####                                                              k=113

#####  starea curenta=  2.372
limitele comenzii:   minima= 351.00  maxima=1301.00 
h=
     7
&&&  masa= 3.0000  J= 0.5375  Napel=  1935  Napel_C= 367470
&&&  comanda trimisa la proces=559.2457 
*********************************////////////

#####                                                              k=114

#####  starea curenta=  2.380
limitele comenzii:   minima= 351.00  maxima=1301.00 
h=
     6
&&&  masa= 3.0000  J= 0.4607  Napel=  1260  Napel_C= 368730
&&&  comanda trimisa la proces=609.2457 
*********************************////////////

#####                                                              k=115

#####  starea curenta=  2.389
limitele comenzii:   minima= 351.00  maxima=1301.00 
h=
     5
&&&  masa= 3.0000  J= 0.3796  Napel=  1140  Napel_C= 369870
&&&  comanda trimisa la proces=574.6481 
*********************************////////////

#####                                                              k=116

#####  starea curenta=  2.398
limitele comenzii:   minima= 351.00  maxima=1301.00 
h=
     4
&&&  masa= 3.0000  J= 0.3034  Napel=  1305  Napel_C= 371175
&&&  comanda trimisa la proces=624.6481 
*********************************////////////

#####                                                              k=117

#####  starea curenta=  2.408
limitele comenzii:   minima= 351.00  maxima=1301.00 
h=
     3
&&&  masa= 3.0000  J= 0.2186  Napel=   885  Napel_C= 372060
&&&  comanda trimisa la proces=578.9190 
*********************************////////////

#####                                                              k=118

#####  starea curenta=  2.416
limitele comenzii:   minima= 351.00  maxima=1301.00 
h=
     2
&&&  masa= 3.0000  J= 0.1408  Napel=   735  Napel_C= 372795
&&&  comanda trimisa la proces=529.0123 
*********************************////////////

#####                                                              k=119

#####  starea curenta=  2.423
limitele comenzii:   minima= 351.00  maxima=1301.00 
h=
     1
&&&  masa= 3.0000  J= 0.0693  Napel=   510  Napel_C= 373305
&&&  comanda trimisa la proces=513.6937 
*********************************////////////
Elapsed time is 3619.206087 seconds.


 Final values for Overall integration using uRHC
&&&  yield mass= 3.0000  Light= 9.0446  Perf Index= 9.0446   NapelAvg=   3111 
>> 3619/120
ans =
   30.1583
>> 
