# Supplementary material for: Control of Microalgae Growth in Artificially Lighted Photobioreactors Using Metaheuristic-Based Predictions
Source: Sensors (Basel). 2021 Dec 2;21(23):8065. doi: 10.3390/s21238065 (PMC8659673; doi:10.3390/s21238065)
Supplement: Supplementary file 1 [file sensors-21-08065-s001.zip › PSO_pred_senz/Listings/Executie 5 cu SZ gt50.txt]

>> RHC_PSO_PBRJ13_SZ
RHC_PSO_PBRJ13
PhotoBioReactor Optimal Control 
Local best: [Plbest,val]=Gen_Plbest_reg(i)

#####                                                              k=0

#####  starea curenta=  0.360
limitele comenzii:   minima=  51.00  maxima= 601.00 
h=
   120
&&&  masa= 3.0001  J= 9.2677  Napel=   645  Napel_C=    645
&&&  comanda trimisa la proces=581.3444 
*********************************////////////

#####                                                              k=1

#####  starea curenta=  0.387
limitele comenzii:   minima=  51.00  maxima= 651.00 
h=
   119
&&&  masa= 3.0002  J= 8.4965  Napel=   345  Napel_C=    990
&&&  comanda trimisa la proces=555.3256 
*********************************////////////

#####                                                              k=2

#####  starea curenta=  0.414
limitele comenzii:   minima=  51.00  maxima= 701.00 
h=
   118
&&&  masa= 3.0000  J= 9.0374  Napel=  1875  Napel_C=   2865
&&&  comanda trimisa la proces=505.3256 
*********************************////////////

#####                                                              k=3

#####  starea curenta=  0.440
limitele comenzii:   minima=  51.00  maxima= 701.00 
h=
   117
&&&  masa= 3.0000  J= 7.0926  Napel=  2895  Napel_C=   5760
&&&  comanda trimisa la proces=455.3256 
*********************************////////////

#####                                                              k=4

#####  starea curenta=  0.465
limitele comenzii:   minima=  51.00  maxima= 751.00 
h=
   116
&&&  masa= 3.0001  J= 9.2227  Napel=  1080  Napel_C=   6840
&&&  comanda trimisa la proces=505.3256 
*********************************////////////

#####                                                              k=5

#####  starea curenta=  0.492
limitele comenzii:   minima=  51.00  maxima= 801.00 
h=
   115
&&&  masa= 3.0007  J= 8.5175  Napel=   315  Napel_C=   7155
&&&  comanda trimisa la proces=501.6782 
*********************************////////////

#####                                                              k=6

#####  starea curenta=  0.519
limitele comenzii:   minima=  51.00  maxima= 801.00 
h=
   114
&&&  masa= 3.0000  J= 9.0658  Napel=   570  Napel_C=   7725
&&&  comanda trimisa la proces=551.6782 
*********************************////////////

#####                                                              k=7

#####  starea curenta=  0.548
limitele comenzii:   minima=  51.00  maxima= 851.00 
h=
   113
&&&  masa= 3.0001  J= 7.2053  Napel=  2865  Napel_C=  10590
&&&  comanda trimisa la proces=501.6782 
*********************************////////////

#####                                                              k=8

#####  starea curenta=  0.575
limitele comenzii:   minima=  51.00  maxima= 851.00 
h=
   112
&&&  masa= 3.0000  J= 8.8349  Napel=   870  Napel_C=  11460
&&&  comanda trimisa la proces=551.6782 
*********************************////////////

#####                                                              k=9

#####  starea curenta=  0.604
limitele comenzii:   minima=  51.00  maxima= 851.00 
h=
   111
&&&  masa= 3.0001  J= 8.9126  Napel=  1020  Napel_C=  12480
&&&  comanda trimisa la proces=574.0268 
*********************************////////////

#####                                                              k=10

#####  starea curenta=  0.633
limitele comenzii:   minima= 101.00  maxima= 901.00 
h=
   110
&&&  masa= 3.0002  J= 8.7415  Napel=   405  Napel_C=  12885
&&&  comanda trimisa la proces=623.6936 
*********************************////////////

#####                                                              k=11

#####  starea curenta=  0.663
limitele comenzii:   minima= 101.00  maxima= 901.00 
h=
   109
&&&  masa= 3.0003  J= 8.5506  Napel=   255  Napel_C=  13140
&&&  comanda trimisa la proces=644.8442 
*********************************////////////

#####                                                              k=12

#####  starea curenta=  0.693
limitele comenzii:   minima= 101.00  maxima= 901.00 
h=
   108
&&&  masa= 3.0001  J= 8.2375  Napel=   435  Napel_C=  13575
&&&  comanda trimisa la proces=594.8442 
*********************************////////////

#####                                                              k=13

#####  starea curenta=  0.722
limitele comenzii:   minima= 101.00  maxima= 951.00 
h=
   107
&&&  masa= 3.0000  J= 8.5336  Napel=   375  Napel_C=  13950
&&&  comanda trimisa la proces=568.0398 
*********************************////////////

#####                                                              k=14

#####  starea curenta=  0.751
limitele comenzii:   minima= 101.00  maxima= 951.00 
h=
   106
&&&  masa= 3.0000  J= 7.6123  Napel=  1290  Napel_C=  15240
&&&  comanda trimisa la proces=584.1508 
*********************************////////////

#####                                                              k=15

#####  starea curenta=  0.779
limitele comenzii:   minima= 101.00  maxima= 951.00 
h=
   105
&&&  masa= 3.0000  J= 8.1719  Napel=   795  Napel_C=  16035
&&&  comanda trimisa la proces=534.1508 
*********************************////////////

#####                                                              k=16

#####  starea curenta=  0.806
limitele comenzii:   minima= 101.00  maxima= 951.00 
h=
   104
&&&  masa= 3.0000  J= 7.8891  Napel=  1290  Napel_C=  17325
&&&  comanda trimisa la proces=484.1508 
*********************************////////////

#####                                                              k=17

#####  starea curenta=  0.831
limitele comenzii:   minima= 101.00  maxima= 951.00 
h=
   103
&&&  masa= 3.0000  J= 7.8457  Napel=   585  Napel_C=  17910
&&&  comanda trimisa la proces=524.5704 
*********************************////////////

#####                                                              k=18

#####  starea curenta=  0.857
limitele comenzii:   minima= 101.00  maxima= 951.00 
h=
   102
&&&  masa= 3.0000  J= 7.8725  Napel=  2055  Napel_C=  19965
&&&  comanda trimisa la proces=574.5704 
*********************************////////////

#####                                                              k=19

#####  starea curenta=  0.884
limitele comenzii:   minima= 101.00  maxima=1001.00 
h=
   101
&&&  masa= 3.0575  J= 8.8008  Napel=   195  Napel_C=  20160
&&&  comanda trimisa la proces=641.8884 
*********************************////////////

#####                                                              k=20

#####  starea curenta=  0.913
limitele comenzii:   minima= 101.00  maxima=1001.00 
h=
   100
&&&  masa= 3.0000  J= 8.1279  Napel=   615  Napel_C=  20775
&&&  comanda trimisa la proces=591.8884 
*********************************////////////

#####                                                              k=21

#####  starea curenta=  0.940
limitele comenzii:   minima= 101.00  maxima=1001.00 
h=
    99
&&&  masa= 3.0000  J= 7.5289  Napel=   540  Napel_C=  21315
&&&  comanda trimisa la proces=541.8884 
*********************************////////////

#####                                                              k=22

#####  starea curenta=  0.965
limitele comenzii:   minima= 101.00  maxima=1001.00 
h=
    98
&&&  masa= 3.0000  J= 7.7153  Napel=   150  Napel_C=  21465
&&&  comanda trimisa la proces=591.8884 
*********************************////////////

#####                                                              k=23

#####  starea curenta=  0.991
limitele comenzii:   minima= 101.00  maxima=1001.00 
h=
    97
&&&  masa= 3.0002  J= 6.6439  Napel=   720  Napel_C=  22185
&&&  comanda trimisa la proces=541.8884 
*********************************////////////

#####                                                              k=24

#####  starea curenta=  1.016
limitele comenzii:   minima= 101.00  maxima=1001.00 
h=
    96
&&&  masa= 3.0000  J= 7.1378  Napel=   810  Napel_C=  22995
&&&  comanda trimisa la proces=491.8884 
*********************************////////////

#####                                                              k=25

#####  starea curenta=  1.039
limitele comenzii:   minima= 101.00  maxima=1001.00 
h=
    95
&&&  masa= 3.0000  J= 7.1499  Napel=   975  Napel_C=  23970
&&&  comanda trimisa la proces=541.8884 
*********************************////////////

#####                                                              k=26

#####  starea curenta=  1.063
limitele comenzii:   minima= 101.00  maxima=1001.00 
h=
    94
&&&  masa= 3.0001  J= 6.2921  Napel=  1980  Napel_C=  25950
&&&  comanda trimisa la proces=493.3815 
*********************************////////////

#####                                                              k=27

#####  starea curenta=  1.086
limitele comenzii:   minima= 101.00  maxima=1051.00 
h=
    93
&&&  masa= 3.0001  J= 5.9179  Napel=  2865  Napel_C=  28815
&&&  comanda trimisa la proces=460.9355 
*********************************////////////

#####                                                              k=28

#####  starea curenta=  1.107
limitele comenzii:   minima= 151.00  maxima=1051.00 
h=
    92
&&&  masa= 3.0000  J= 7.0754  Napel=  1440  Napel_C=  30255
&&&  comanda trimisa la proces=503.1361 
*********************************////////////

#####                                                              k=29

#####  starea curenta=  1.129
limitele comenzii:   minima= 151.00  maxima=1051.00 
h=
    91
&&&  masa= 3.0003  J= 5.7796  Napel=  3090  Napel_C=  33345
&&&  comanda trimisa la proces=553.1361 
*********************************////////////

#####                                                              k=30

#####  starea curenta=  1.152
limitele comenzii:   minima= 151.00  maxima=1051.00 
h=
    90
&&&  masa= 3.0001  J= 6.9221  Napel=   165  Napel_C=  33510
&&&  comanda trimisa la proces=564.6804 
*********************************////////////

#####                                                              k=31

#####  starea curenta=  1.176
limitele comenzii:   minima= 151.00  maxima=1051.00 
h=
    89
&&&  masa= 3.0000  J= 5.7594  Napel=  2820  Napel_C=  36330
&&&  comanda trimisa la proces=613.0495 
*********************************////////////

#####                                                              k=32

#####  starea curenta=  1.200
limitele comenzii:   minima= 151.00  maxima=1051.00 
h=
    88
&&&  masa= 3.0594  J= 7.7175  Napel=   165  Napel_C=  36495
&&&  comanda trimisa la proces=620.5767 
*********************************////////////

#####                                                              k=33

#####  starea curenta=  1.225
limitele comenzii:   minima= 151.00  maxima=1051.00 
h=
    87
&&&  masa= 3.0000  J= 6.6482  Napel=   270  Napel_C=  36765
&&&  comanda trimisa la proces=570.5767 
*********************************////////////

#####                                                              k=34

#####  starea curenta=  1.247
limitele comenzii:   minima= 151.00  maxima=1051.00 
h=
    86
&&&  masa= 3.0000  J= 6.6491  Napel=  1020  Napel_C=  37785
&&&  comanda trimisa la proces=520.5767 
*********************************////////////

#####                                                              k=35

#####  starea curenta=  1.268
limitele comenzii:   minima= 151.00  maxima=1051.00 
h=
    85
&&&  masa= 3.0000  J= 6.5884  Napel=  1080  Napel_C=  38865
&&&  comanda trimisa la proces=546.6357 
*********************************////////////

#####                                                              k=36

#####  starea curenta=  1.290
limitele comenzii:   minima= 151.00  maxima=1051.00 
h=
    84
&&&  masa= 3.0001  J= 5.8974  Napel=  2625  Napel_C=  41490
&&&  comanda trimisa la proces=496.6357 
*********************************////////////

#####                                                              k=37

#####  starea curenta=  1.310
limitele comenzii:   minima= 151.00  maxima=1051.00 
h=
    83
&&&  masa= 3.0000  J= 6.0013  Napel=  2730  Napel_C=  44220
&&&  comanda trimisa la proces=546.6357 
*********************************////////////

#####                                                              k=38

#####  starea curenta=  1.331
limitele comenzii:   minima= 151.00  maxima=1051.00 
h=
    82
&&&  masa= 3.0003  J= 5.4123  Napel=  2940  Napel_C=  47160
&&&  comanda trimisa la proces=510.1798 
*********************************////////////

#####                                                              k=39

#####  starea curenta=  1.350
limitele comenzii:   minima= 151.00  maxima=1101.00 
h=
    81
&&&  masa= 3.0001  J= 6.2680  Napel=   390  Napel_C=  47550
&&&  comanda trimisa la proces=482.0602 
*********************************////////////

#####                                                              k=40

#####  starea curenta=  1.369
limitele comenzii:   minima= 151.00  maxima=1101.00 
h=
    80
&&&  masa= 3.0000  J= 6.1680  Napel=  2265  Napel_C=  49815
&&&  comanda trimisa la proces=532.0602 
*********************************////////////

#####                                                              k=41

#####  starea curenta=  1.389
limitele comenzii:   minima= 151.00  maxima=1101.00 
h=
    79
&&&  masa= 3.0001  J= 5.8963  Napel=   270  Napel_C=  50085
&&&  comanda trimisa la proces=555.5304 
*********************************////////////

#####                                                              k=42

#####  starea curenta=  1.409
limitele comenzii:   minima= 151.00  maxima=1101.00 
h=
    78
&&&  masa= 3.0000  J= 5.6979  Napel=  2610  Napel_C=  52695
&&&  comanda trimisa la proces=605.5304 
*********************************////////////

#####                                                              k=43

#####  starea curenta=  1.430
limitele comenzii:   minima= 151.00  maxima=1101.00 
h=
    77
&&&  masa= 3.0000  J= 5.8915  Napel=  1575  Napel_C=  54270
&&&  comanda trimisa la proces=655.5304 
*********************************////////////

#####                                                              k=44

#####  starea curenta=  1.453
limitele comenzii:   minima= 151.00  maxima=1101.00 
h=
    76
&&&  masa= 3.0000  J= 5.9715  Napel=  1395  Napel_C=  55665
&&&  comanda trimisa la proces=605.5304 
*********************************////////////

#####                                                              k=45

#####  starea curenta=  1.474
limitele comenzii:   minima= 201.00  maxima=1101.00 
h=
    75
&&&  masa= 3.0001  J= 5.4224  Napel=  2520  Napel_C=  58185
&&&  comanda trimisa la proces=555.5304 
*********************************////////////

#####                                                              k=46

#####  starea curenta=  1.493
limitele comenzii:   minima= 201.00  maxima=1101.00 
h=
    74
&&&  masa= 3.0531  J= 6.5103  Napel=   405  Napel_C=  58590
&&&  comanda trimisa la proces=574.3969 
*********************************////////////

#####                                                              k=47

#####  starea curenta=  1.512
limitele comenzii:   minima= 201.00  maxima=1101.00 
h=
    73
&&&  masa= 3.0360  J= 6.2754  Napel=   210  Napel_C=  58800
&&&  comanda trimisa la proces=628.1983 
*********************************////////////

#####                                                              k=48

#####  starea curenta=  1.533
limitele comenzii:   minima= 201.00  maxima=1101.00 
h=
    72
&&&  masa= 3.0000  J= 5.3401  Napel=  1485  Napel_C=  60285
&&&  comanda trimisa la proces=578.1983 
*********************************////////////

#####                                                              k=49

#####  starea curenta=  1.552
limitele comenzii:   minima= 201.00  maxima=1101.00 
h=
    71
&&&  masa= 3.0000  J= 5.4367  Napel=  1770  Napel_C=  62055
&&&  comanda trimisa la proces=528.1983 
*********************************////////////

#####                                                              k=50

#####  starea curenta=  1.570
limitele comenzii:   minima= 201.00  maxima=1101.00 
h=
    70
&&&  masa= 3.0000  J= 5.4784  Napel=  1365  Napel_C=  63420
&&&  comanda trimisa la proces=578.1983 
*********************************////////////

#####                                                              k=51

#####  starea curenta=  1.588
limitele comenzii:   minima= 201.00  maxima=1151.00 
h=
    69
&&&  masa= 3.0001  J= 5.0405  Napel=  2520  Napel_C=  65940
&&&  comanda trimisa la proces=528.1983 
*********************************////////////

#####                                                              k=52

#####  starea curenta=  1.605
limitele comenzii:   minima= 201.00  maxima=1151.00 
h=
    68
&&&  masa= 3.0000  J= 4.9690  Napel=  2040  Napel_C=  67980
&&&  comanda trimisa la proces=578.1983 
*********************************////////////

#####                                                              k=53

#####  starea curenta=  1.624
limitele comenzii:   minima= 201.00  maxima=1151.00 
h=
    67
&&&  masa= 3.0000  J= 4.9796  Napel=  1065  Napel_C=  69045
&&&  comanda trimisa la proces=628.1983 
*********************************////////////

#####                                                              k=54

#####  starea curenta=  1.643
limitele comenzii:   minima= 201.00  maxima=1151.00 
h=
    66
&&&  masa= 3.0000  J= 5.0499  Napel=  2745  Napel_C=  71790
&&&  comanda trimisa la proces=651.2957 
*********************************////////////

#####                                                              k=55

#####  starea curenta=  1.663
limitele comenzii:   minima= 201.00  maxima=1151.00 
h=
    65
&&&  masa= 3.0000  J= 4.9780  Napel=   990  Napel_C=  72780
&&&  comanda trimisa la proces=601.2957 
*********************************////////////

#####                                                              k=56

#####  starea curenta=  1.681
limitele comenzii:   minima= 201.00  maxima=1151.00 
h=
    64
&&&  masa= 3.0004  J= 4.9274  Napel=   210  Napel_C=  72990
&&&  comanda trimisa la proces=551.2957 
*********************************////////////

#####                                                              k=57

#####  starea curenta=  1.697
limitele comenzii:   minima= 201.00  maxima=1151.00 
h=
    63
&&&  masa= 3.0000  J= 4.6629  Napel=  2625  Napel_C=  75615
&&&  comanda trimisa la proces=523.9688 
*********************************////////////

#####                                                              k=58

#####  starea curenta=  1.713
limitele comenzii:   minima= 201.00  maxima=1151.00 
h=
    62
&&&  masa= 3.0000  J= 4.6669  Napel=  2580  Napel_C=  78195
&&&  comanda trimisa la proces=493.3795 
*********************************////////////

#####                                                              k=59

#####  starea curenta=  1.727
limitele comenzii:   minima= 201.00  maxima=1151.00 
h=
    61
&&&  masa= 3.0005  J= 4.7287  Napel=   255  Napel_C=  78450
&&&  comanda trimisa la proces=543.3795 
*********************************////////////

#####                                                              k=60

#####  starea curenta=  1.743
limitele comenzii:   minima= 201.00  maxima=1151.00 
h=
    60
&&&  masa= 3.0427  J= 5.3157  Napel=   300  Napel_C=  78750
&&&  comanda trimisa la proces=684.8807 
*********************************////////////

#####                                                              k=61

#####  starea curenta=  1.762
limitele comenzii:   minima= 201.00  maxima=1151.00 
h=
    59
&&&  masa= 3.0000  J= 4.3682  Napel=   315  Napel_C=  79065
&&&  comanda trimisa la proces=634.8807 
*********************************////////////

#####                                                              k=62

#####  starea curenta=  1.780
limitele comenzii:   minima= 251.00  maxima=1151.00 
h=
    58
&&&  masa= 3.0000  J= 4.3133  Napel=  1755  Napel_C=  80820
&&&  comanda trimisa la proces=584.8807 
*********************************////////////

#####                                                              k=63

#####  starea curenta=  1.796
limitele comenzii:   minima= 251.00  maxima=1151.00 
h=
    57
&&&  masa= 3.0000  J= 4.1507  Napel=  2430  Napel_C=  83250
&&&  comanda trimisa la proces=534.8807 
*********************************////////////

#####                                                              k=64

#####  starea curenta=  1.811
limitele comenzii:   minima= 251.00  maxima=1151.00 
h=
    56
&&&  masa= 3.0118  J= 4.6980  Napel=   300  Napel_C=  83550
&&&  comanda trimisa la proces=682.1837 
*********************************////////////

#####                                                              k=65

#####  starea curenta=  1.829
limitele comenzii:   minima= 251.00  maxima=1201.00 
h=
    55
&&&  masa= 3.0000  J= 4.1212  Napel=   975  Napel_C=  84525
&&&  comanda trimisa la proces=632.1837 
*********************************////////////

#####                                                              k=66

#####  starea curenta=  1.846
limitele comenzii:   minima= 251.00  maxima=1201.00 
h=
    54
&&&  masa= 3.0000  J= 4.1118  Napel=  1725  Napel_C=  86250
&&&  comanda trimisa la proces=582.1837 
*********************************////////////

#####                                                              k=67

#####  starea curenta=  1.862
limitele comenzii:   minima= 251.00  maxima=1201.00 
h=
    53
&&&  masa= 3.0000  J= 4.0132  Napel=  2445  Napel_C=  88695
&&&  comanda trimisa la proces=586.1676 
*********************************////////////

#####                                                              k=68

#####  starea curenta=  1.877
limitele comenzii:   minima= 251.00  maxima=1201.00 
h=
    52
&&&  masa= 3.0000  J= 3.8907  Napel=  2205  Napel_C=  90900
&&&  comanda trimisa la proces=636.1676 
*********************************////////////

#####                                                              k=69

#####  starea curenta=  1.893
limitele comenzii:   minima= 251.00  maxima=1201.00 
h=
    51
&&&  masa= 3.0097  J= 4.2116  Napel=   480  Napel_C=  91380
&&&  comanda trimisa la proces=522.7843 
*********************************////////////

#####                                                              k=70

#####  starea curenta=  1.907
limitele comenzii:   minima= 251.00  maxima=1201.00 
h=
    50
&&&  masa= 3.0000  J= 3.8011  Napel=  2205  Napel_C=  93585
&&&  comanda trimisa la proces=572.7843 
*********************************////////////

#####                                                              k=71

#####  starea curenta=  1.921
limitele comenzii:   minima= 251.00  maxima=1201.00 
h=
    49
&&&  masa= 3.0001  J= 3.6102  Napel=  2835  Napel_C=  96420
&&&  comanda trimisa la proces=610.5198 
*********************************////////////

#####                                                              k=72

#####  starea curenta=  1.936
limitele comenzii:   minima= 251.00  maxima=1201.00 
h=
    48
&&&  masa= 3.0001  J= 3.6878  Napel=   225  Napel_C=  96645
&&&  comanda trimisa la proces=596.9521 
*********************************////////////

#####                                                              k=73

#####  starea curenta=  1.951
limitele comenzii:   minima= 251.00  maxima=1201.00 
h=
    47
&&&  masa= 3.0001  J= 3.4623  Napel=  2775  Napel_C=  99420
&&&  comanda trimisa la proces=546.9521 
*********************************////////////

#####                                                              k=74

#####  starea curenta=  1.964
limitele comenzii:   minima= 251.00  maxima=1201.00 
h=
    46
&&&  masa= 3.0000  J= 3.4536  Napel=   885  Napel_C= 100305
&&&  comanda trimisa la proces=496.9521 
*********************************////////////

#####                                                              k=75

#####  starea curenta=  1.975
limitele comenzii:   minima= 251.00  maxima=1201.00 
h=
    45
&&&  masa= 3.0000  J= 3.3371  Napel=  1980  Napel_C= 102285
&&&  comanda trimisa la proces=546.9521 
*********************************////////////

#####                                                              k=76

#####  starea curenta=  1.988
limitele comenzii:   minima= 251.00  maxima=1201.00 
h=
    44
&&&  masa= 3.0000  J= 3.3239  Napel=  1515  Napel_C= 103800
&&&  comanda trimisa la proces=532.1533 
*********************************////////////

#####                                                              k=77

#####  starea curenta=  2.000
limitele comenzii:   minima= 251.00  maxima=1201.00 
h=
    43
&&&  masa= 3.0000  J= 3.3041  Napel=   705  Napel_C= 104505
&&&  comanda trimisa la proces=513.0955 
*********************************////////////

#####                                                              k=78

#####  starea curenta=  2.012
limitele comenzii:   minima= 251.00  maxima=1201.00 
h=
    42
&&&  masa= 3.0000  J= 3.2144  Napel=  1890  Napel_C= 106395
&&&  comanda trimisa la proces=538.6246 
*********************************////////////

#####                                                              k=79

#####  starea curenta=  2.024
limitele comenzii:   minima= 251.00  maxima=1201.00 
h=
    41
&&&  masa= 3.0001  J= 2.9757  Napel=  2640  Napel_C= 109035
&&&  comanda trimisa la proces=588.6246 
*********************************////////////

#####                                                              k=80

#####  starea curenta=  2.037
limitele comenzii:   minima= 301.00  maxima=1201.00 
h=
    40
&&&  masa= 3.0000  J= 2.9376  Napel=  2010  Napel_C= 111045
&&&  comanda trimisa la proces=545.5968 
*********************************////////////

#####                                                              k=81

#####  starea curenta=  2.049
limitele comenzii:   minima= 301.00  maxima=1201.00 
h=
    39
&&&  masa= 3.0000  J= 2.9058  Napel=  1935  Napel_C= 112980
&&&  comanda trimisa la proces=511.0937 
*********************************////////////

#####                                                              k=82

#####  starea curenta=  2.060
limitele comenzii:   minima= 301.00  maxima=1251.00 
h=
    38
&&&  masa= 3.0000  J= 2.8470  Napel=   285  Napel_C= 113265
&&&  comanda trimisa la proces=466.6178 
*********************************////////////

#####                                                              k=83

#####  starea curenta=  2.069
limitele comenzii:   minima= 301.00  maxima=1251.00 
h=
    37
&&&  masa= 3.0000  J= 2.7585  Napel=  1215  Napel_C= 114480
&&&  comanda trimisa la proces=477.9755 
*********************************////////////

#####                                                              k=84

#####  starea curenta=  2.079
limitele comenzii:   minima= 301.00  maxima=1251.00 
h=
    36
&&&  masa= 3.0000  J= 2.7150  Napel=   840  Napel_C= 115320
&&&  comanda trimisa la proces=487.0783 
*********************************////////////

#####                                                              k=85

#####  starea curenta=  2.088
limitele comenzii:   minima= 301.00  maxima=1251.00 
h=
    35
&&&  masa= 3.0000  J= 2.6025  Napel=  1350  Napel_C= 116670
&&&  comanda trimisa la proces=456.4242 
*********************************////////////

#####                                                              k=86

#####  starea curenta=  2.097
limitele comenzii:   minima= 301.00  maxima=1251.00 
h=
    34
&&&  masa= 3.0000  J= 2.5824  Napel=  1515  Napel_C= 118185
&&&  comanda trimisa la proces=502.3948 
*********************************////////////

#####                                                              k=87

#####  starea curenta=  2.107
limitele comenzii:   minima= 301.00  maxima=1251.00 
h=
    33
&&&  masa= 3.0000  J= 2.5249  Napel=  2070  Napel_C= 120255
&&&  comanda trimisa la proces=552.3948 
*********************************////////////

#####                                                              k=88

#####  starea curenta=  2.118
limitele comenzii:   minima= 301.00  maxima=1251.00 
h=
    32
&&&  masa= 3.0000  J= 2.4480  Napel=  1380  Napel_C= 121635
&&&  comanda trimisa la proces=535.5446 
*********************************////////////

#####                                                              k=89

#####  starea curenta=  2.129
limitele comenzii:   minima= 301.00  maxima=1251.00 
h=
    31
&&&  masa= 3.0000  J= 2.3877  Napel=   330  Napel_C= 121965
&&&  comanda trimisa la proces=585.5446 
*********************************////////////

#####                                                              k=90

#####  starea curenta=  2.141
limitele comenzii:   minima= 301.00  maxima=1251.00 
h=
    30
&&&  masa= 3.0000  J= 2.2860  Napel=  1905  Napel_C= 123870
&&&  comanda trimisa la proces=535.5446 
*********************************////////////

#####                                                              k=91

#####  starea curenta=  2.151
limitele comenzii:   minima= 301.00  maxima=1251.00 
h=
    29
&&&  masa= 3.0000  J= 2.2332  Napel=   570  Napel_C= 124440
&&&  comanda trimisa la proces=485.5446 
*********************************////////////

#####                                                              k=92

#####  starea curenta=  2.160
limitele comenzii:   minima= 301.00  maxima=1251.00 
h=
    28
&&&  masa= 3.0000  J= 2.1371  Napel=  2055  Napel_C= 126495
&&&  comanda trimisa la proces=535.5446 
*********************************////////////

#####                                                              k=93

#####  starea curenta=  2.170
limitele comenzii:   minima= 301.00  maxima=1251.00 
h=
    27
&&&  masa= 3.0000  J= 2.0765  Napel=  1065  Napel_C= 127560
&&&  comanda trimisa la proces=501.5912 
*********************************////////////

#####                                                              k=94

#####  starea curenta=  2.179
limitele comenzii:   minima= 301.00  maxima=1251.00 
h=
    26
&&&  masa= 3.0000  J= 2.0240  Napel=  1845  Napel_C= 129405
&&&  comanda trimisa la proces=551.5912 
*********************************////////////

#####                                                              k=95

#####  starea curenta=  2.190
limitele comenzii:   minima= 301.00  maxima=1251.00 
h=
    25
&&&  masa= 3.0000  J= 1.9602  Napel=   870  Napel_C= 130275
&&&  comanda trimisa la proces=601.5912 
*********************************////////////

#####                                                              k=96

#####  starea curenta=  2.201
limitele comenzii:   minima= 301.00  maxima=1251.00 
h=
    24
&&&  masa= 3.0000  J= 1.8695  Napel=   735  Napel_C= 131010
&&&  comanda trimisa la proces=600.0168 
*********************************////////////

#####                                                              k=97

#####  starea curenta=  2.213
limitele comenzii:   minima= 301.00  maxima=1251.00 
h=
    23
&&&  masa= 3.0137  J= 2.0058  Napel=   300  Napel_C= 131310
&&&  comanda trimisa la proces=512.6214 
*********************************////////////

#####                                                              k=98

#####  starea curenta=  2.222
limitele comenzii:   minima= 301.00  maxima=1251.00 
h=
    22
&&&  masa= 3.0000  J= 1.7257  Napel=   525  Napel_C= 131835
&&&  comanda trimisa la proces=518.3717 
*********************************////////////

#####                                                              k=99

#####  starea curenta=  2.231
limitele comenzii:   minima= 301.00  maxima=1251.00 
h=
    21
&&&  masa= 3.0000  J= 1.6664  Napel=   180  Napel_C= 132015
&&&  comanda trimisa la proces=504.2825 
*********************************////////////

#####                                                              k=100

#####  starea curenta=  2.239
limitele comenzii:   minima= 301.00  maxima=1251.00 
h=
    20
&&&  masa= 3.0000  J= 1.5865  Napel=   225  Napel_C= 132240
&&&  comanda trimisa la proces=509.5237 
*********************************////////////

#####                                                              k=101

#####  starea curenta=  2.247
limitele comenzii:   minima= 301.00  maxima=1251.00 
h=
    19
&&&  masa= 3.0000  J= 1.5094  Napel=   540  Napel_C= 132780
&&&  comanda trimisa la proces=556.2356 
*********************************////////////

#####                                                              k=102

#####  starea curenta=  2.257
limitele comenzii:   minima= 351.00  maxima=1251.00 
h=
    18
&&&  masa= 3.0000  J= 1.4389  Napel=   375  Napel_C= 133155
&&&  comanda trimisa la proces=554.2526 
*********************************////////////

#####                                                              k=103

#####  starea curenta=  2.267
limitele comenzii:   minima= 351.00  maxima=1251.00 
h=
    17
&&&  masa= 3.0000  J= 1.3620  Napel=   645  Napel_C= 133800
&&&  comanda trimisa la proces=504.2526 
*********************************////////////

#####                                                              k=104

#####  starea curenta=  2.274
limitele comenzii:   minima= 351.00  maxima=1251.00 
h=
    16
&&&  masa= 3.0000  J= 1.2975  Napel=   675  Napel_C= 134475
&&&  comanda trimisa la proces=537.4033 
*********************************////////////

#####                                                              k=105

#####  starea curenta=  2.283
limitele comenzii:   minima= 351.00  maxima=1301.00 
h=
    15
&&&  masa= 3.0000  J= 1.2291  Napel=   435  Napel_C= 134910
&&&  comanda trimisa la proces=551.3470 
*********************************////////////

#####                                                              k=106

#####  starea curenta=  2.292
limitele comenzii:   minima= 351.00  maxima=1301.00 
h=
    14
&&&  masa= 3.0000  J= 1.1477  Napel=   165  Napel_C= 135075
&&&  comanda trimisa la proces=554.2138 
*********************************////////////

#####                                                              k=107

#####  starea curenta=  2.302
limitele comenzii:   minima= 351.00  maxima=1301.00 
h=
    13
&&&  masa= 3.0000  J= 1.0793  Napel=   525  Napel_C= 135600
&&&  comanda trimisa la proces=559.2482 
*********************************////////////

#####                                                              k=108

#####  starea curenta=  2.311
limitele comenzii:   minima= 351.00  maxima=1301.00 
h=
    12
&&&  masa= 3.0000  J= 1.0029  Napel=   480  Napel_C= 136080
&&&  comanda trimisa la proces=601.9154 
*********************************////////////

#####                                                              k=109

#####  starea curenta=  2.321
limitele comenzii:   minima= 351.00  maxima=1301.00 
h=
    11
&&&  masa= 3.0000  J= 0.9212  Napel=   435  Napel_C= 136515
&&&  comanda trimisa la proces=651.9152 
*********************************////////////

#####                                                              k=110

#####  starea curenta=  2.332
limitele comenzii:   minima= 351.00  maxima=1301.00 
h=
    10
&&&  masa= 3.0000  J= 0.8310  Napel=   255  Napel_C= 136770
&&&  comanda trimisa la proces=601.9152 
*********************************////////////

#####                                                              k=111

#####  starea curenta=  2.342
limitele comenzii:   minima= 351.00  maxima=1301.00 
h=
     9
&&&  masa= 3.0000  J= 0.7525  Napel=   360  Napel_C= 137130
&&&  comanda trimisa la proces=632.5915 
*********************************////////////

#####                                                              k=112

#####  starea curenta=  2.353
limitele comenzii:   minima= 351.00  maxima=1301.00 
h=
     8
&&&  masa= 3.0000  J= 0.6629  Napel=   600  Napel_C= 137730
&&&  comanda trimisa la proces=600.1081 
*********************************////////////

#####                                                              k=113

#####  starea curenta=  2.362
limitele comenzii:   minima= 351.00  maxima=1301.00 
h=
     7
&&&  masa= 3.0000  J= 0.5811  Napel=   255  Napel_C= 137985
&&&  comanda trimisa la proces=566.1281 
*********************************////////////

#####                                                              k=114

#####  starea curenta=  2.371
limitele comenzii:   minima= 351.00  maxima=1301.00 
h=
     6
&&&  masa= 3.0000  J= 0.5051  Napel=   315  Napel_C= 138300
&&&  comanda trimisa la proces=579.6567 
*********************************////////////

#####                                                              k=115

#####  starea curenta=  2.380
limitele comenzii:   minima= 351.00  maxima=1301.00 
h=
     5
&&&  masa= 3.0000  J= 0.4281  Napel=   270  Napel_C= 138570
&&&  comanda trimisa la proces=625.6725 
*********************************////////////

#####                                                              k=116

#####  starea curenta=  2.390
limitele comenzii:   minima= 351.00  maxima=1301.00 
h=
     4
&&&  masa= 3.0000  J= 0.3431  Napel=   375  Napel_C= 138945
&&&  comanda trimisa la proces=667.2853 
*********************************////////////

#####                                                              k=117

#####  starea curenta=  2.400
limitele comenzii:   minima= 351.00  maxima=1301.00 
h=
     3
&&&  masa= 3.0000  J= 0.2536  Napel=   375  Napel_C= 139320
&&&  comanda trimisa la proces=624.2159 
*********************************////////////

#####                                                              k=118

#####  starea curenta=  2.410
limitele comenzii:   minima= 351.00  maxima=1301.00 
h=
     2
&&&  masa= 3.0000  J= 0.1691  Napel=   300  Napel_C= 139620
&&&  comanda trimisa la proces=638.4000 
*********************************////////////

#####                                                              k=119

#####  starea curenta=  2.420
limitele comenzii:   minima= 351.00  maxima=1301.00 
h=
     1
&&&  masa= 3.0000  J= 0.0828  Napel=   795  Napel_C= 140415
&&&  comanda trimisa la proces=613.5026 
*********************************////////////
Elapsed time is 1378.254675 seconds.


 Final values for Overall integration using uRHC
&&&  yield mass= 3.0000  Light= 9.0666  Perf Index= 9.0666   NapelAvg=   1170 
>> 1378/120
ans =
   11.4833
>> 
