# Supplementary material for: Control of Microalgae Growth in Artificially Lighted Photobioreactors Using Metaheuristic-Based Predictions
Source: Sensors (Basel). 2021 Dec 2;21(23):8065. doi: 10.3390/s21238065 (PMC8659673; doi:10.3390/s21238065)
Supplement: Supplementary file 1 [file sensors-21-08065-s001.zip › PSO_pred_senz/Listings/Executie 6 cu SZ.txt]

Cu senzor si dTdt=50;

>> RHC_PSO_PBRJ13_SZ
RHC_PSO_PBRJ13
PhotoBioReactor Optimal Control 
Local best: [Plbest,val]=Gen_Plbest_reg(i)

#####                                                              k=0

#####  starea curenta=  0.360
limitele comenzii:   minima=  51.00  maxima= 601.00 
h=
   120
&&&  masa= 3.0000  J= 9.3864  Napel=   345  Napel_C=    345
&&&  comanda trimisa la proces=583.1767 
*********************************////////////

#####                                                              k=1

#####  starea curenta=  0.387
limitele comenzii:   minima=  51.00  maxima= 651.00 
h=
   119
&&&  masa= 3.0203  J= 9.7653  Napel=   375  Napel_C=    720
&&&  comanda trimisa la proces=633.1767 
*********************************////////////

#####                                                              k=2

#####  starea curenta=  0.415
limitele comenzii:   minima=  51.00  maxima= 701.00 
h=
   118
&&&  masa= 3.0018  J= 9.0079  Napel=   225  Napel_C=    945
&&&  comanda trimisa la proces=585.9843 
*********************************////////////

#####                                                              k=3

#####  starea curenta=  0.443
limitele comenzii:   minima=  51.00  maxima= 701.00 
h=
   117
&&&  masa= 3.0026  J= 9.0826  Napel=   165  Napel_C=   1110
&&&  comanda trimisa la proces=579.9092 
*********************************////////////

#####                                                              k=4

#####  starea curenta=  0.472
limitele comenzii:   minima=  51.00  maxima= 751.00 
h=
   116
&&&  masa= 3.0003  J= 9.0353  Napel=   360  Napel_C=   1470
&&&  comanda trimisa la proces=629.9092 
*********************************////////////

#####                                                              k=5

#####  starea curenta=  0.501
limitele comenzii:   minima=  51.00  maxima= 801.00 
h=
   115
&&&  masa= 3.0061  J= 9.4762  Napel=   180  Napel_C=   1650
&&&  comanda trimisa la proces=601.8721 
*********************************////////////

#####                                                              k=6

#####  starea curenta=  0.531
limitele comenzii:   minima=  51.00  maxima= 801.00 
h=
   114
&&&  masa= 3.0003  J= 8.5234  Napel=   285  Napel_C=   1935
&&&  comanda trimisa la proces=563.1126 
*********************************////////////

#####                                                              k=7

#####  starea curenta=  0.560
limitele comenzii:   minima=  51.00  maxima= 851.00 
h=
   113
&&&  masa= 3.0018  J= 8.7481  Napel=   165  Napel_C=   2100
&&&  comanda trimisa la proces=513.2177 
*********************************////////////

#####                                                              k=8

#####  starea curenta=  0.587
limitele comenzii:   minima=  51.00  maxima= 851.00 
h=
   112
&&&  masa= 3.0016  J= 8.1078  Napel=  3000  Napel_C=   5100
&&&  comanda trimisa la proces=463.2177 
*********************************////////////

#####                                                              k=9

#####  starea curenta=  0.613
limitele comenzii:   minima=  51.00  maxima= 851.00 
h=
   111
&&&  masa= 3.0002  J= 7.9104  Napel=   225  Napel_C=   5325
&&&  comanda trimisa la proces=513.2177 
*********************************////////////

#####                                                              k=10

#####  starea curenta=  0.641
limitele comenzii:   minima= 101.00  maxima= 901.00 
h=
   110
&&&  masa= 3.0009  J= 8.3086  Napel=   195  Napel_C=   5520
&&&  comanda trimisa la proces=528.8100 
*********************************////////////

#####                                                              k=11

#####  starea curenta=  0.668
limitele comenzii:   minima= 101.00  maxima= 901.00 
h=
   109
&&&  masa= 3.0001  J= 8.8342  Napel=   285  Napel_C=   5805
&&&  comanda trimisa la proces=495.9460 
*********************************////////////

#####                                                              k=12

#####  starea curenta=  0.695
limitele comenzii:   minima= 101.00  maxima= 901.00 
h=
   108
&&&  masa= 3.0011  J= 8.1865  Napel=   255  Napel_C=   6060
&&&  comanda trimisa la proces=449.7434 
*********************************////////////

#####                                                              k=13

#####  starea curenta=  0.720
limitele comenzii:   minima= 101.00  maxima= 951.00 
h=
   107
&&&  masa= 3.0239  J= 8.4716  Napel=   135  Napel_C=   6195
&&&  comanda trimisa la proces=499.7434 
*********************************////////////

#####                                                              k=14

#####  starea curenta=  0.746
limitele comenzii:   minima= 101.00  maxima= 951.00 
h=
   106
&&&  masa= 3.0066  J= 8.1675  Napel=   255  Napel_C=   6450
&&&  comanda trimisa la proces=451.2133 
*********************************////////////

#####                                                              k=15

#####  starea curenta=  0.771
limitele comenzii:   minima= 101.00  maxima= 951.00 
h=
   105
&&&  masa= 3.0393  J= 8.9016  Napel=   210  Napel_C=   6660
&&&  comanda trimisa la proces=501.2133 
*********************************////////////

#####                                                              k=16

#####  starea curenta=  0.797
limitele comenzii:   minima= 101.00  maxima= 951.00 
h=
   104
&&&  masa= 3.0000  J= 8.0270  Napel=   915  Napel_C=   7575
&&&  comanda trimisa la proces=551.2133 
*********************************////////////

#####                                                              k=17

#####  starea curenta=  0.824
limitele comenzii:   minima= 101.00  maxima= 951.00 
h=
   103
&&&  masa= 3.0000  J= 8.5282  Napel=   750  Napel_C=   8325
&&&  comanda trimisa la proces=501.2133 
*********************************////////////

#####                                                              k=18

#####  starea curenta=  0.849
limitele comenzii:   minima= 101.00  maxima= 951.00 
h=
   102
&&&  masa= 3.0000  J= 7.6477  Napel=   780  Napel_C=   9105
&&&  comanda trimisa la proces=451.2133 
*********************************////////////

#####                                                              k=19

#####  starea curenta=  0.872
limitele comenzii:   minima= 101.00  maxima=1001.00 
h=
   101
&&&  masa= 3.0023  J= 8.1314  Napel=   195  Napel_C=   9300
&&&  comanda trimisa la proces=501.2133 
*********************************////////////

#####                                                              k=20

#####  starea curenta=  0.897
limitele comenzii:   minima= 101.00  maxima=1001.00 
h=
   100
&&&  masa= 3.0019  J= 7.5749  Napel=   240  Napel_C=   9540
&&&  comanda trimisa la proces=461.3070 
*********************************////////////

#####                                                              k=21

#####  starea curenta=  0.921
limitele comenzii:   minima= 101.00  maxima=1001.00 
h=
    99
&&&  masa= 3.0004  J= 7.5209  Napel=   285  Napel_C=   9825
&&&  comanda trimisa la proces=474.4813 
*********************************////////////

#####                                                              k=22

#####  starea curenta=  0.944
limitele comenzii:   minima= 101.00  maxima=1001.00 
h=
    98
&&&  masa= 3.0012  J= 7.8051  Napel=   120  Napel_C=   9945
&&&  comanda trimisa la proces=488.4766 
*********************************////////////

#####                                                              k=23

#####  starea curenta=  0.968
limitele comenzii:   minima= 101.00  maxima=1001.00 
h=
    97
&&&  masa= 3.0000  J= 7.7742  Napel=   465  Napel_C=  10410
&&&  comanda trimisa la proces=538.4766 
*********************************////////////

#####                                                              k=24

#####  starea curenta=  0.993
limitele comenzii:   minima= 101.00  maxima=1001.00 
h=
    96
&&&  masa= 3.0000  J= 7.7119  Napel=   315  Napel_C=  10725
&&&  comanda trimisa la proces=588.4766 
*********************************////////////

#####                                                              k=25

#####  starea curenta=  1.019
limitele comenzii:   minima= 101.00  maxima=1001.00 
h=
    95
&&&  masa= 3.0017  J= 7.2170  Napel=   240  Napel_C=  10965
&&&  comanda trimisa la proces=551.1945 
*********************************////////////

#####                                                              k=26

#####  starea curenta=  1.043
limitele comenzii:   minima= 101.00  maxima=1001.00 
h=
    94
&&&  masa= 3.0000  J= 7.2827  Napel=   765  Napel_C=  11730
&&&  comanda trimisa la proces=592.6813 
*********************************////////////

#####                                                              k=27

#####  starea curenta=  1.069
limitele comenzii:   minima= 101.00  maxima=1001.00 
h=
    93
&&&  masa= 3.0000  J= 7.7067  Napel=   975  Napel_C=  12705
&&&  comanda trimisa la proces=542.6813 
*********************************////////////

#####                                                              k=28

#####  starea curenta=  1.093
limitele comenzii:   minima= 101.00  maxima=1051.00 
h=
    92
&&&  masa= 3.0075  J= 7.4792  Napel=   285  Napel_C=  12990
&&&  comanda trimisa la proces=546.9996 
*********************************////////////

#####                                                              k=29

#####  starea curenta=  1.116
limitele comenzii:   minima= 151.00  maxima=1051.00 
h=
    91
&&&  masa= 3.0028  J= 7.1113  Napel=   165  Napel_C=  13155
&&&  comanda trimisa la proces=554.9175 
*********************************////////////

#####                                                              k=30

#####  starea curenta=  1.140
limitele comenzii:   minima= 151.00  maxima=1051.00 
h=
    90
&&&  masa= 3.0000  J= 7.1826  Napel=  2865  Napel_C=  16020
&&&  comanda trimisa la proces=603.6648 
*********************************////////////

#####                                                              k=31

#####  starea curenta=  1.165
limitele comenzii:   minima= 151.00  maxima=1051.00 
h=
    89
&&&  masa= 3.0016  J= 7.1579  Napel=   195  Napel_C=  16215
&&&  comanda trimisa la proces=561.7493 
*********************************////////////

#####                                                              k=32

#####  starea curenta=  1.188
limitele comenzii:   minima= 151.00  maxima=1051.00 
h=
    88
&&&  masa= 3.0000  J= 6.7384  Napel=   225  Napel_C=  16440
&&&  comanda trimisa la proces=524.2307 
*********************************////////////

#####                                                              k=33

#####  starea curenta=  1.210
limitele comenzii:   minima= 151.00  maxima=1051.00 
h=
    87
&&&  masa= 3.0042  J= 6.4469  Napel=   300  Napel_C=  16740
&&&  comanda trimisa la proces=539.6612 
*********************************////////////

#####                                                              k=34

#####  starea curenta=  1.232
limitele comenzii:   minima= 151.00  maxima=1051.00 
h=
    86
&&&  masa= 3.0003  J= 6.6117  Napel=   240  Napel_C=  16980
&&&  comanda trimisa la proces=588.4216 
*********************************////////////

#####                                                              k=35

#####  starea curenta=  1.255
limitele comenzii:   minima= 151.00  maxima=1051.00 
h=
    85
&&&  masa= 3.0000  J= 6.6646  Napel=   735  Napel_C=  17715
&&&  comanda trimisa la proces=568.2466 
*********************************////////////

#####                                                              k=36

#####  starea curenta=  1.277
limitele comenzii:   minima= 151.00  maxima=1051.00 
h=
    84
&&&  masa= 3.0012  J= 7.0494  Napel=   165  Napel_C=  17880
&&&  comanda trimisa la proces=537.0684 
*********************************////////////

#####                                                              k=37

#####  starea curenta=  1.298
limitele comenzii:   minima= 151.00  maxima=1051.00 
h=
    83
&&&  masa= 3.0008  J= 6.5650  Napel=   165  Napel_C=  18045
&&&  comanda trimisa la proces=548.7112 
*********************************////////////

#####                                                              k=38

#####  starea curenta=  1.319
limitele comenzii:   minima= 151.00  maxima=1051.00 
h=
    82
&&&  masa= 3.0019  J= 6.4846  Napel=   225  Napel_C=  18270
&&&  comanda trimisa la proces=565.2011 
*********************************////////////

#####                                                              k=39

#####  starea curenta=  1.341
limitele comenzii:   minima= 151.00  maxima=1101.00 
h=
    81
&&&  masa= 3.0000  J= 6.5113  Napel=   900  Napel_C=  19170
&&&  comanda trimisa la proces=615.2011 
*********************************////////////

#####                                                              k=40

#####  starea curenta=  1.363
limitele comenzii:   minima= 151.00  maxima=1101.00 
h=
    80
&&&  masa= 3.0007  J= 6.3777  Napel=   360  Napel_C=  19530
&&&  comanda trimisa la proces=565.2011 
*********************************////////////

#####                                                              k=41

#####  starea curenta=  1.384
limitele comenzii:   minima= 151.00  maxima=1101.00 
h=
    79
&&&  masa= 3.0002  J= 6.2310  Napel=   195  Napel_C=  19725
&&&  comanda trimisa la proces=529.1301 
*********************************////////////

#####                                                              k=42

#####  starea curenta=  1.404
limitele comenzii:   minima= 151.00  maxima=1101.00 
h=
    78
&&&  masa= 3.0000  J= 5.8376  Napel=  2055  Napel_C=  21780
&&&  comanda trimisa la proces=575.2042 
*********************************////////////

#####                                                              k=43

#####  starea curenta=  1.424
limitele comenzii:   minima= 151.00  maxima=1101.00 
h=
    77
&&&  masa= 3.0000  J= 5.9618  Napel=   270  Napel_C=  22050
&&&  comanda trimisa la proces=525.2042 
*********************************////////////

#####                                                              k=44

#####  starea curenta=  1.443
limitele comenzii:   minima= 151.00  maxima=1101.00 
h=
    76
&&&  masa= 3.0009  J= 5.7039  Napel=   180  Napel_C=  22230
&&&  comanda trimisa la proces=475.2042 
*********************************////////////

#####                                                              k=45

#####  starea curenta=  1.461
limitele comenzii:   minima= 151.00  maxima=1101.00 
h=
    75
&&&  masa= 3.0000  J= 5.5865  Napel=   885  Napel_C=  23115
&&&  comanda trimisa la proces=456.1320 
*********************************////////////

#####                                                              k=46

#####  starea curenta=  1.477
limitele comenzii:   minima= 201.00  maxima=1101.00 
h=
    74
&&&  masa= 3.0015  J= 5.3578  Napel=   375  Napel_C=  23490
&&&  comanda trimisa la proces=494.6536 
*********************************////////////

#####                                                              k=47

#####  starea curenta=  1.494
limitele comenzii:   minima= 201.00  maxima=1101.00 
h=
    73
&&&  masa= 3.0000  J= 5.9009  Napel=  1815  Napel_C=  25305
&&&  comanda trimisa la proces=534.4156 
*********************************////////////

#####                                                              k=48

#####  starea curenta=  1.513
limitele comenzii:   minima= 201.00  maxima=1101.00 
h=
    72
&&&  masa= 3.0025  J= 6.3449  Napel=   180  Napel_C=  25485
&&&  comanda trimisa la proces=514.4836 
*********************************////////////

#####                                                              k=49

#####  starea curenta=  1.530
limitele comenzii:   minima= 201.00  maxima=1101.00 
h=
    71
&&&  masa= 3.0117  J= 5.2913  Napel=  2355  Napel_C=  27840
&&&  comanda trimisa la proces=467.7020 
*********************************////////////

#####                                                              k=50

#####  starea curenta=  1.546
limitele comenzii:   minima= 201.00  maxima=1101.00 
h=
    70
&&&  masa= 3.0000  J= 5.6569  Napel=  2310  Napel_C=  30150
&&&  comanda trimisa la proces=505.2721 
*********************************////////////

#####                                                              k=51

#####  starea curenta=  1.563
limitele comenzii:   minima= 201.00  maxima=1101.00 
h=
    69
&&&  masa= 3.0000  J= 5.5294  Napel=   585  Napel_C=  30735
&&&  comanda trimisa la proces=555.2721 
*********************************////////////

#####                                                              k=52

#####  starea curenta=  1.581
limitele comenzii:   minima= 201.00  maxima=1101.00 
h=
    68
&&&  masa= 3.0017  J= 5.1220  Napel=   300  Napel_C=  31035
&&&  comanda trimisa la proces=505.2721 
*********************************////////////

#####                                                              k=53

#####  starea curenta=  1.597
limitele comenzii:   minima= 201.00  maxima=1151.00 
h=
    67
&&&  masa= 3.0000  J= 5.4285  Napel=   600  Napel_C=  31635
&&&  comanda trimisa la proces=555.2721 
*********************************////////////

#####                                                              k=54

#####  starea curenta=  1.615
limitele comenzii:   minima= 201.00  maxima=1151.00 
h=
    66
&&&  masa= 3.0000  J= 5.0950  Napel=   585  Napel_C=  32220
&&&  comanda trimisa la proces=526.3337 
*********************************////////////

#####                                                              k=55

#####  starea curenta=  1.632
limitele comenzii:   minima= 201.00  maxima=1151.00 
h=
    65
&&&  masa= 3.0023  J= 5.0915  Napel=   180  Napel_C=  32400
&&&  comanda trimisa la proces=514.7149 
*********************************////////////

#####                                                              k=56

#####  starea curenta=  1.648
limitele comenzii:   minima= 201.00  maxima=1151.00 
h=
    64
&&&  masa= 3.0000  J= 5.1873  Napel=  1140  Napel_C=  33540
&&&  comanda trimisa la proces=521.6559 
*********************************////////////

#####                                                              k=57

#####  starea curenta=  1.664
limitele comenzii:   minima= 201.00  maxima=1151.00 
h=
    63
&&&  masa= 3.0000  J= 5.2097  Napel=  1545  Napel_C=  35085
&&&  comanda trimisa la proces=570.9059 
*********************************////////////

#####                                                              k=58

#####  starea curenta=  1.681
limitele comenzii:   minima= 201.00  maxima=1151.00 
h=
    62
&&&  masa= 3.0005  J= 4.8707  Napel=   300  Napel_C=  35385
&&&  comanda trimisa la proces=520.9915 
*********************************////////////

#####                                                              k=59

#####  starea curenta=  1.697
limitele comenzii:   minima= 201.00  maxima=1151.00 
h=
    61
&&&  masa= 3.0000  J= 4.9989  Napel=   120  Napel_C=  35505
&&&  comanda trimisa la proces=546.1857 
*********************************////////////

#####                                                              k=60

#####  starea curenta=  1.713
limitele comenzii:   minima= 201.00  maxima=1151.00 
h=
    60
&&&  masa= 3.0000  J= 4.8092  Napel=   390  Napel_C=  35895
&&&  comanda trimisa la proces=558.0360 
*********************************////////////

#####                                                              k=61

#####  starea curenta=  1.729
limitele comenzii:   minima= 201.00  maxima=1151.00 
h=
    59
&&&  masa= 3.0002  J= 4.6170  Napel=  2460  Napel_C=  38355
&&&  comanda trimisa la proces=608.0360 
*********************************////////////

#####                                                              k=62

#####  starea curenta=  1.747
limitele comenzii:   minima= 201.00  maxima=1151.00 
h=
    58
&&&  masa= 3.0003  J= 4.8597  Napel=   150  Napel_C=  38505
&&&  comanda trimisa la proces=558.0360 
*********************************////////////

#####                                                              k=63

#####  starea curenta=  1.763
limitele comenzii:   minima= 201.00  maxima=1151.00 
h=
    57
&&&  masa= 3.0091  J= 4.1702  Napel=   165  Napel_C=  38670
&&&  comanda trimisa la proces=508.0360 
*********************************////////////

#####                                                              k=64

#####  starea curenta=  1.777
limitele comenzii:   minima= 201.00  maxima=1151.00 
h=
    56
&&&  masa= 3.0000  J= 4.6533  Napel=   450  Napel_C=  39120
&&&  comanda trimisa la proces=553.6025 
*********************************////////////

#####                                                              k=65

#####  starea curenta=  1.793
limitele comenzii:   minima= 251.00  maxima=1151.00 
h=
    55
&&&  masa= 3.0000  J= 4.2705  Napel=  1560  Napel_C=  40680
&&&  comanda trimisa la proces=503.6520 
*********************************////////////

#####                                                              k=66

#####  starea curenta=  1.806
limitele comenzii:   minima= 251.00  maxima=1151.00 
h=
    54
&&&  masa= 3.0001  J= 4.0299  Napel=  3015  Napel_C=  43695
&&&  comanda trimisa la proces=553.6520 
*********************************////////////

#####                                                              k=67

#####  starea curenta=  1.821
limitele comenzii:   minima= 251.00  maxima=1151.00 
h=
    53
&&&  masa= 3.0000  J= 4.2677  Napel=   300  Napel_C=  43995
&&&  comanda trimisa la proces=603.6520 
*********************************////////////

#####                                                              k=68

#####  starea curenta=  1.838
limitele comenzii:   minima= 251.00  maxima=1201.00 
h=
    52
&&&  masa= 3.0000  J= 3.9879  Napel=   735  Napel_C=  44730
&&&  comanda trimisa la proces=553.6520 
*********************************////////////

#####                                                              k=69

#####  starea curenta=  1.852
limitele comenzii:   minima= 251.00  maxima=1201.00 
h=
    51
&&&  masa= 3.0000  J= 4.0540  Napel=  1560  Napel_C=  46290
&&&  comanda trimisa la proces=565.9489 
*********************************////////////

#####                                                              k=70

#####  starea curenta=  1.867
limitele comenzii:   minima= 251.00  maxima=1201.00 
h=
    50
&&&  masa= 3.0000  J= 4.1643  Napel=   225  Napel_C=  46515
&&&  comanda trimisa la proces=522.9523 
*********************************////////////

#####                                                              k=71

#####  starea curenta=  1.881
limitele comenzii:   minima= 251.00  maxima=1201.00 
h=
    49
&&&  masa= 3.0000  J= 3.8127  Napel=  2880  Napel_C=  49395
&&&  comanda trimisa la proces=472.9523 
*********************************////////////

#####                                                              k=72

#####  starea curenta=  1.892
limitele comenzii:   minima= 251.00  maxima=1201.00 
h=
    48
&&&  masa= 3.0000  J= 3.8144  Napel=   825  Napel_C=  50220
&&&  comanda trimisa la proces=519.8523 
*********************************////////////

#####                                                              k=73

#####  starea curenta=  1.905
limitele comenzii:   minima= 251.00  maxima=1201.00 
h=
    47
&&&  masa= 3.0000  J= 3.6681  Napel=  2310  Napel_C=  52530
&&&  comanda trimisa la proces=504.2839 
*********************************////////////

#####                                                              k=74

#####  starea curenta=  1.918
limitele comenzii:   minima= 251.00  maxima=1201.00 
h=
    46
&&&  masa= 3.0000  J= 3.6262  Napel=  2085  Napel_C=  54615
&&&  comanda trimisa la proces=542.6502 
*********************************////////////

#####                                                              k=75

#####  starea curenta=  1.931
limitele comenzii:   minima= 251.00  maxima=1201.00 
h=
    45
&&&  masa= 3.0000  J= 3.3457  Napel=   525  Napel_C=  55140
&&&  comanda trimisa la proces=492.6502 
*********************************////////////

#####                                                              k=76

#####  starea curenta=  1.943
limitele comenzii:   minima= 251.00  maxima=1201.00 
h=
    44
&&&  masa= 3.0000  J= 3.4931  Napel=   795  Napel_C=  55935
&&&  comanda trimisa la proces=533.4198 
*********************************////////////

#####                                                              k=77

#####  starea curenta=  1.956
limitele comenzii:   minima= 251.00  maxima=1201.00 
h=
    43
&&&  masa= 3.0000  J= 3.4413  Napel=   735  Napel_C=  56670
&&&  comanda trimisa la proces=580.6810 
*********************************////////////

#####                                                              k=78

#####  starea curenta=  1.970
limitele comenzii:   minima= 251.00  maxima=1201.00 
h=
    42
&&&  masa= 3.0000  J= 3.2693  Napel=  1845  Napel_C=  58515
&&&  comanda trimisa la proces=530.6810 
*********************************////////////

#####                                                              k=79

#####  starea curenta=  1.982
limitele comenzii:   minima= 251.00  maxima=1201.00 
h=
    41
&&&  masa= 3.0000  J= 3.2160  Napel=   540  Napel_C=  59055
&&&  comanda trimisa la proces=484.9556 
*********************************////////////

#####                                                              k=80

#####  starea curenta=  1.993
limitele comenzii:   minima= 251.00  maxima=1201.00 
h=
    40
&&&  masa= 3.0000  J= 2.9310  Napel=  1305  Napel_C=  60360
&&&  comanda trimisa la proces=479.8067 
*********************************////////////

#####                                                              k=81

#####  starea curenta=  2.003
limitele comenzii:   minima= 251.00  maxima=1201.00 
h=
    39
&&&  masa= 3.0210  J= 2.8827  Napel=  1815  Napel_C=  62175
&&&  comanda trimisa la proces=525.9377 
*********************************////////////

#####                                                              k=82

#####  starea curenta=  2.015
limitele comenzii:   minima= 251.00  maxima=1201.00 
h=
    38
&&&  masa= 3.0000  J= 2.7672  Napel=  2160  Napel_C=  64335
&&&  comanda trimisa la proces=504.8093 
*********************************////////////

#####                                                              k=83

#####  starea curenta=  2.026
limitele comenzii:   minima= 251.00  maxima=1201.00 
h=
    37
&&&  masa= 3.0000  J= 2.7851  Napel=  2685  Napel_C=  67020
&&&  comanda trimisa la proces=505.2878 
*********************************////////////

#####                                                              k=84

#####  starea curenta=  2.037
limitele comenzii:   minima= 301.00  maxima=1201.00 
h=
    36
&&&  masa= 3.0000  J= 3.2389  Napel=   930  Napel_C=  67950
&&&  comanda trimisa la proces=483.6804 
*********************************////////////

#####                                                              k=85

#####  starea curenta=  2.047
limitele comenzii:   minima= 301.00  maxima=1201.00 
h=
    35
&&&  masa= 3.0000  J= 2.4110  Napel=  2580  Napel_C=  70530
&&&  comanda trimisa la proces=533.6804 
*********************************////////////

#####                                                              k=86

#####  starea curenta=  2.059
limitele comenzii:   minima= 301.00  maxima=1201.00 
h=
    34
&&&  masa= 3.0000  J= 2.6222  Napel=  2265  Napel_C=  72795
&&&  comanda trimisa la proces=485.3238 
*********************************////////////

#####                                                              k=87

#####  starea curenta=  2.069
limitele comenzii:   minima= 301.00  maxima=1251.00 
h=
    33
&&&  masa= 3.0000  J= 2.5957  Napel=  2370  Napel_C=  75165
&&&  comanda trimisa la proces=436.1441 
*********************************////////////

#####                                                              k=88

#####  starea curenta=  2.077
limitele comenzii:   minima= 301.00  maxima=1251.00 
h=
    32
&&&  masa= 3.0000  J= 2.8387  Napel=   435  Napel_C=  75600
&&&  comanda trimisa la proces=455.7292 
*********************************////////////

#####                                                              k=89

#####  starea curenta=  2.085
limitele comenzii:   minima= 301.00  maxima=1251.00 
h=
    31
&&&  masa= 3.0000  J= 2.4976  Napel=  2625  Napel_C=  78225
&&&  comanda trimisa la proces=420.0963 
*********************************////////////

#####                                                              k=90

#####  starea curenta=  2.093
limitele comenzii:   minima= 301.00  maxima=1251.00 
h=
    30
&&&  masa= 3.0001  J= 2.3969  Napel=  1545  Napel_C=  79770
&&&  comanda trimisa la proces=455.7144 
*********************************////////////

#####                                                              k=91

#####  starea curenta=  2.101
limitele comenzii:   minima= 301.00  maxima=1251.00 
h=
    29
&&&  masa= 3.0000  J= 2.3076  Napel=  2535  Napel_C=  82305
&&&  comanda trimisa la proces=500.1755 
*********************************////////////

#####                                                              k=92

#####  starea curenta=  2.111
limitele comenzii:   minima= 301.00  maxima=1251.00 
h=
    28
&&&  masa= 3.0000  J= 2.4075  Napel=   930  Napel_C=  83235
&&&  comanda trimisa la proces=550.1755 
*********************************////////////

#####                                                              k=93

#####  starea curenta=  2.122
limitele comenzii:   minima= 301.00  maxima=1251.00 
h=
    27
&&&  masa= 3.0000  J= 2.2353  Napel=  2460  Napel_C=  85695
&&&  comanda trimisa la proces=532.6125 
*********************************////////////

#####                                                              k=94

#####  starea curenta=  2.133
limitele comenzii:   minima= 301.00  maxima=1251.00 
h=
    26
&&&  masa= 3.0000  J= 2.2828  Napel=  1410  Napel_C=  87105
&&&  comanda trimisa la proces=579.0464 
*********************************////////////

#####                                                              k=95

#####  starea curenta=  2.144
limitele comenzii:   minima= 301.00  maxima=1251.00 
h=
    25
&&&  masa= 3.0000  J= 2.1529  Napel=  1200  Napel_C=  88305
&&&  comanda trimisa la proces=538.7663 
*********************************////////////

#####                                                              k=96

#####  starea curenta=  2.155
limitele comenzii:   minima= 301.00  maxima=1251.00 
h=
    24
&&&  masa= 3.0000  J= 2.1793  Napel=   960  Napel_C=  89265
&&&  comanda trimisa la proces=560.7904 
*********************************////////////

#####                                                              k=97

#####  starea curenta=  2.166
limitele comenzii:   minima= 301.00  maxima=1251.00 
h=
    23
&&&  masa= 3.0000  J= 2.0604  Napel=   525  Napel_C=  89790
&&&  comanda trimisa la proces=510.7904 
*********************************////////////

#####                                                              k=98

#####  starea curenta=  2.175
limitele comenzii:   minima= 301.00  maxima=1251.00 
h=
    22
&&&  masa= 3.0000  J= 1.9436  Napel=  1245  Napel_C=  91035
&&&  comanda trimisa la proces=513.1372 
*********************************////////////

#####                                                              k=99

#####  starea curenta=  2.185
limitele comenzii:   minima= 301.00  maxima=1251.00 
h=
    21
&&&  masa= 3.0000  J= 1.8669  Napel=   270  Napel_C=  91305
&&&  comanda trimisa la proces=533.5794 
*********************************////////////

#####                                                              k=100

#####  starea curenta=  2.194
limitele comenzii:   minima= 301.00  maxima=1251.00 
h=
    20
&&&  masa= 3.0000  J= 1.8443  Napel=   360  Napel_C=  91665
&&&  comanda trimisa la proces=519.6162 
*********************************////////////

#####                                                              k=101

#####  starea curenta=  2.204
limitele comenzii:   minima= 301.00  maxima=1251.00 
h=
    19
&&&  masa= 3.0000  J= 1.7339  Napel=   405  Napel_C=  92070
&&&  comanda trimisa la proces=569.6162 
*********************************////////////

#####                                                              k=102

#####  starea curenta=  2.214
limitele comenzii:   minima= 301.00  maxima=1251.00 
h=
    18
&&&  masa= 3.0000  J= 1.6881  Napel=   345  Napel_C=  92415
&&&  comanda trimisa la proces=618.8976 
*********************************////////////

#####                                                              k=103

#####  starea curenta=  2.226
limitele comenzii:   minima= 301.00  maxima=1251.00 
h=
    17
&&&  masa= 3.0000  J= 1.5796  Napel=   435  Napel_C=  92850
&&&  comanda trimisa la proces=668.8976 
*********************************////////////

#####                                                              k=104

#####  starea curenta=  2.239
limitele comenzii:   minima= 301.00  maxima=1251.00 
h=
    16
&&&  masa= 3.0000  J= 1.4684  Napel=   720  Napel_C=  93570
&&&  comanda trimisa la proces=624.8220 
*********************************////////////

#####                                                              k=105

#####  starea curenta=  2.251
limitele comenzii:   minima= 301.00  maxima=1251.00 
h=
    15
&&&  masa= 3.0000  J= 1.3976  Napel=   465  Napel_C=  94035
&&&  comanda trimisa la proces=617.3730 
*********************************////////////

#####                                                              k=106

#####  starea curenta=  2.262
limitele comenzii:   minima= 351.00  maxima=1251.00 
h=
    14
&&&  masa= 3.0000  J= 1.3040  Napel=   210  Napel_C=  94245
&&&  comanda trimisa la proces=603.4473 
*********************************////////////

#####                                                              k=107

#####  starea curenta=  2.273
limitele comenzii:   minima= 351.00  maxima=1251.00 
h=
    13
&&&  masa= 3.0000  J= 1.2289  Napel=   750  Napel_C=  94995
&&&  comanda trimisa la proces=653.4473 
*********************************////////////

#####                                                              k=108

#####  starea curenta=  2.285
limitele comenzii:   minima= 351.00  maxima=1301.00 
h=
    12
&&&  masa= 3.0000  J= 1.1672  Napel=   495  Napel_C=  95490
&&&  comanda trimisa la proces=652.0574 
*********************************////////////

#####                                                              k=109

#####  starea curenta=  2.296
limitele comenzii:   minima= 351.00  maxima=1301.00 
h=
    11
&&&  masa= 3.0000  J= 1.1057  Napel=   780  Napel_C=  96270
&&&  comanda trimisa la proces=670.8153 
*********************************////////////

#####                                                              k=110

#####  starea curenta=  2.308
limitele comenzii:   minima= 351.00  maxima=1301.00 
h=
    10
&&&  masa= 3.0000  J= 0.9574  Napel=   345  Napel_C=  96615
&&&  comanda trimisa la proces=720.8153 
*********************************////////////

#####                                                              k=111

#####  starea curenta=  2.321
limitele comenzii:   minima= 351.00  maxima=1301.00 
h=
     9
&&&  masa= 3.0000  J= 0.8665  Napel=   360  Napel_C=  96975
&&&  comanda trimisa la proces=770.8153 
*********************************////////////

#####                                                              k=112

#####  starea curenta=  2.335
limitele comenzii:   minima= 351.00  maxima=1301.00 
h=
     8
&&&  masa= 3.0000  J= 0.7656  Napel=   360  Napel_C=  97335
&&&  comanda trimisa la proces=720.8153 
*********************************////////////

#####                                                              k=113

#####  starea curenta=  2.348
limitele comenzii:   minima= 351.00  maxima=1301.00 
h=
     7
&&&  masa= 3.0000  J= 0.7214  Napel=   540  Napel_C=  97875
&&&  comanda trimisa la proces=724.2632 
*********************************////////////

#####                                                              k=114

#####  starea curenta=  2.361
limitele comenzii:   minima= 351.00  maxima=1301.00 
h=
     6
&&&  masa= 3.0000  J= 0.6108  Napel=   885  Napel_C=  98760
&&&  comanda trimisa la proces=774.2632 
*********************************////////////

#####                                                              k=115

#####  starea curenta=  2.374
limitele comenzii:   minima= 351.00  maxima=1301.00 
h=
     5
&&&  masa= 3.0000  J= 0.4605  Napel=   360  Napel_C=  99120
&&&  comanda trimisa la proces=724.2632 
*********************************////////////

#####                                                              k=116

#####  starea curenta=  2.386
limitele comenzii:   minima= 351.00  maxima=1301.00 
h=
     4
&&&  masa= 3.0000  J= 0.3613  Napel=   405  Napel_C=  99525
&&&  comanda trimisa la proces=674.2632 
*********************************////////////

#####                                                              k=117

#####  starea curenta=  2.397
limitele comenzii:   minima= 351.00  maxima=1301.00 
h=
     3
&&&  masa= 3.0000  J= 0.2687  Napel=   270  Napel_C=  99795
&&&  comanda trimisa la proces=653.2331 
*********************************////////////

#####                                                              k=118

#####  starea curenta=  2.408
limitele comenzii:   minima= 351.00  maxima=1301.00 
h=
     2
&&&  masa= 3.0000  J= 0.1808  Napel=   210  Napel_C= 100005
&&&  comanda trimisa la proces=698.8427 
*********************************////////////

#####                                                              k=119

#####  starea curenta=  2.419
limitele comenzii:   minima= 351.00  maxima=1301.00 
h=
     1
&&&  masa= 3.0003  J= 0.0910  Napel=   105  Napel_C= 100110
&&&  comanda trimisa la proces=648.8427 
*********************************////////////
Elapsed time is 1011.218677 seconds.


 Final values for Overall integration using uRHC
&&&  yield mass= 3.0003  Light= 8.9391  Perf Index= 8.9425   NapelAvg=    834 
>> 1011/120
ans =
    8.4250
>> 
