# Supplementary material for: Control of Microalgae Growth in Artificially Lighted Photobioreactors Using Metaheuristic-Based Predictions
Source: Sensors (Basel). 2021 Dec 2;21(23):8065. doi: 10.3390/s21238065 (PMC8659673; doi:10.3390/s21238065)
Supplement: Supplementary file 1 [file sensors-21-08065-s001.zip › PSO_pred_senz/Listings/Executie 7 fara SZ.txt]

fara SENSOR

>> RHC_PSO_PBRJ13_SZ
RHC_PSO_PBRJ13
PhotoBioReactor Optimal Control 
Local best: [Plbest,val]=Gen_Plbest_reg(i)

#####                                                              k=0

#####  starea curenta=  0.360
limitele comenzii:   minima=  50.00  maxima=2000.00 
h=
   120
&&&  masa= 3.0022  J= 9.0395  Napel=   225  Napel_C=    225
&&&  comanda trimisa la proces=468.1118 
*********************************////////////

#####                                                              k=1

#####  starea curenta=  0.384
limitele comenzii:   minima=  50.00  maxima=2000.00 
h=
   119
&&&  masa= 3.0090  J= 8.7243  Napel=   195  Napel_C=    420
&&&  comanda trimisa la proces=508.6323 
*********************************////////////

#####                                                              k=2

#####  starea curenta=  0.410
limitele comenzii:   minima=  50.00  maxima=2000.00 
h=
   118
&&&  masa= 3.0000  J= 9.5984  Napel=   705  Napel_C=   1125
&&&  comanda trimisa la proces=543.4610 
*********************************////////////

#####                                                              k=3

#####  starea curenta=  0.437
limitele comenzii:   minima=  50.00  maxima=2000.00 
h=
   117
&&&  masa= 3.0009  J= 8.3733  Napel=   285  Napel_C=   1410
&&&  comanda trimisa la proces=493.4610 
*********************************////////////

#####                                                              k=4

#####  starea curenta=  0.464
limitele comenzii:   minima=  50.00  maxima=2000.00 
h=
   116
&&&  masa= 3.0001  J= 9.0646  Napel=   390  Napel_C=   1800
&&&  comanda trimisa la proces=512.5692 
*********************************////////////

#####                                                              k=5

#####  starea curenta=  0.491
limitele comenzii:   minima=  50.00  maxima=2000.00 
h=
   115
&&&  masa= 3.0003  J= 9.0735  Napel=   195  Napel_C=   1995
&&&  comanda trimisa la proces=462.5692 
*********************************////////////

#####                                                              k=6

#####  starea curenta=  0.517
limitele comenzii:   minima=  50.00  maxima=2000.00 
h=
   114
&&&  masa= 3.0000  J= 9.4166  Napel=   465  Napel_C=   2460
&&&  comanda trimisa la proces=512.5692 
*********************************////////////

#####                                                              k=7

#####  starea curenta=  0.544
limitele comenzii:   minima=  50.00  maxima=2000.00 
h=
   113
&&&  masa= 3.0006  J= 8.8488  Napel=   285  Napel_C=   2745
&&&  comanda trimisa la proces=462.8711 
*********************************////////////

#####                                                              k=8

#####  starea curenta=  0.570
limitele comenzii:   minima=  50.00  maxima=2000.00 
h=
   112
&&&  masa= 3.0713  J= 9.9871  Napel=   180  Napel_C=   2925
&&&  comanda trimisa la proces=512.8711 
*********************************////////////

#####                                                              k=9

#####  starea curenta=  0.598
limitele comenzii:   minima=  50.00  maxima=2000.00 
h=
   111
&&&  masa= 3.0000  J= 8.9549  Napel=   735  Napel_C=   3660
&&&  comanda trimisa la proces=562.8711 
*********************************////////////

#####                                                              k=10

#####  starea curenta=  0.627
limitele comenzii:   minima=  50.00  maxima=2000.00 
h=
   110
&&&  masa= 3.0005  J= 8.5948  Napel=   330  Napel_C=   3990
&&&  comanda trimisa la proces=610.5017 
*********************************////////////

#####                                                              k=11

#####  starea curenta=  0.657
limitele comenzii:   minima=  50.00  maxima=2000.00 
h=
   109
&&&  masa= 3.0000  J= 8.3265  Napel=   525  Napel_C=   4515
&&&  comanda trimisa la proces=569.5340 
*********************************////////////

#####                                                              k=12

#####  starea curenta=  0.685
limitele comenzii:   minima=  50.00  maxima=2000.00 
h=
   108
&&&  masa= 3.0000  J= 8.7252  Napel=   360  Napel_C=   4875
&&&  comanda trimisa la proces=610.2875 
*********************************////////////

#####                                                              k=13

#####  starea curenta=  0.715
limitele comenzii:   minima=  50.00  maxima=2000.00 
h=
   107
&&&  masa= 3.0032  J= 8.1478  Napel=   180  Napel_C=   5055
&&&  comanda trimisa la proces=579.4417 
*********************************////////////

#####                                                              k=14

#####  starea curenta=  0.744
limitele comenzii:   minima=  50.00  maxima=2000.00 
h=
   106
&&&  masa= 3.0077  J= 8.6974  Napel=   240  Napel_C=   5295
&&&  comanda trimisa la proces=604.9583 
*********************************////////////

#####                                                              k=15

#####  starea curenta=  0.773
limitele comenzii:   minima=  50.00  maxima=2000.00 
h=
   105
&&&  masa= 3.0084  J= 8.8120  Napel=   195  Napel_C=   5490
&&&  comanda trimisa la proces=635.5341 
*********************************////////////

#####                                                              k=16

#####  starea curenta=  0.802
limitele comenzii:   minima=  50.00  maxima=2000.00 
h=
   104
&&&  masa= 3.0014  J= 8.8133  Napel=   270  Napel_C=   5760
&&&  comanda trimisa la proces=609.6011 
*********************************////////////

#####                                                              k=17

#####  starea curenta=  0.831
limitele comenzii:   minima=  50.00  maxima=2000.00 
h=
   103
&&&  masa= 3.0000  J= 7.9808  Napel=  2565  Napel_C=   8325
&&&  comanda trimisa la proces=606.3439 
*********************************////////////

#####                                                              k=18

#####  starea curenta=  0.859
limitele comenzii:   minima=  50.00  maxima=2000.00 
h=
   102
&&&  masa= 3.0030  J= 7.7855  Napel=   240  Napel_C=   8565
&&&  comanda trimisa la proces=556.3439 
*********************************////////////

#####                                                              k=19

#####  starea curenta=  0.886
limitele comenzii:   minima=  50.00  maxima=2000.00 
h=
   101
&&&  masa= 3.0023  J= 7.3017  Napel=   135  Napel_C=   8700
&&&  comanda trimisa la proces=506.3439 
*********************************////////////

#####                                                              k=20

#####  starea curenta=  0.910
limitele comenzii:   minima=  50.00  maxima=2000.00 
h=
   100
&&&  masa= 3.0000  J= 8.2198  Napel=   585  Napel_C=   9285
&&&  comanda trimisa la proces=555.5347 
*********************************////////////

#####                                                              k=21

#####  starea curenta=  0.937
limitele comenzii:   minima=  50.00  maxima=2000.00 
h=
    99
&&&  masa= 3.0001  J= 7.6885  Napel=   330  Napel_C=   9615
&&&  comanda trimisa la proces=605.5347 
*********************************////////////

#####                                                              k=22

#####  starea curenta=  0.964
limitele comenzii:   minima=  50.00  maxima=2000.00 
h=
    98
&&&  masa= 3.0053  J= 7.9649  Napel=   150  Napel_C=   9765
&&&  comanda trimisa la proces=555.5347 
*********************************////////////

#####                                                              k=23

#####  starea curenta=  0.989
limitele comenzii:   minima=  50.00  maxima=2000.00 
h=
    97
&&&  masa= 3.0000  J= 7.2080  Napel=  2805  Napel_C=  12570
&&&  comanda trimisa la proces=605.5347 
*********************************////////////

#####                                                              k=24

#####  starea curenta=  1.016
limitele comenzii:   minima=  50.00  maxima=2000.00 
h=
    96
&&&  masa= 3.0015  J= 7.7710  Napel=   165  Napel_C=  12735
&&&  comanda trimisa la proces=615.4156 
*********************************////////////

#####                                                              k=25

#####  starea curenta=  1.042
limitele comenzii:   minima=  50.00  maxima=2000.00 
h=
    95
&&&  masa= 3.0000  J= 7.1745  Napel=   270  Napel_C=  13005
&&&  comanda trimisa la proces=593.6808 
*********************************////////////

#####                                                              k=26

#####  starea curenta=  1.068
limitele comenzii:   minima=  50.00  maxima=2000.00 
h=
    94
&&&  masa= 3.0016  J= 7.9683  Napel=   165  Napel_C=  13170
&&&  comanda trimisa la proces=557.1785 
*********************************////////////

#####                                                              k=27

#####  starea curenta=  1.092
limitele comenzii:   minima=  50.00  maxima=2000.00 
h=
    93
&&&  masa= 3.0150  J= 6.9193  Napel=  1020  Napel_C=  14190
&&&  comanda trimisa la proces=507.1785 
*********************************////////////

#####                                                              k=28

#####  starea curenta=  1.114
limitele comenzii:   minima=  50.00  maxima=2000.00 
h=
    92
&&&  masa= 3.0406  J= 7.9469  Napel=   240  Napel_C=  14430
&&&  comanda trimisa la proces=557.1785 
*********************************////////////

#####                                                              k=29

#####  starea curenta=  1.138
limitele comenzii:   minima=  50.00  maxima=2000.00 
h=
    91
&&&  masa= 3.0000  J= 7.3047  Napel=  1710  Napel_C=  16140
&&&  comanda trimisa la proces=595.2322 
*********************************////////////

#####                                                              k=30

#####  starea curenta=  1.162
limitele comenzii:   minima=  50.00  maxima=2000.00 
h=
    90
&&&  masa= 3.0002  J= 7.1120  Napel=   270  Napel_C=  16410
&&&  comanda trimisa la proces=582.7358 
*********************************////////////

#####                                                              k=31

#####  starea curenta=  1.186
limitele comenzii:   minima=  50.00  maxima=2000.00 
h=
    89
&&&  masa= 3.0000  J= 6.3536  Napel=   870  Napel_C=  17280
&&&  comanda trimisa la proces=532.8019 
*********************************////////////

#####                                                              k=32

#####  starea curenta=  1.208
limitele comenzii:   minima=  50.00  maxima=2000.00 
h=
    88
&&&  masa= 3.0215  J= 7.3620  Napel=   495  Napel_C=  17775
&&&  comanda trimisa la proces=582.8019 
*********************************////////////

#####                                                              k=33

#####  starea curenta=  1.232
limitele comenzii:   minima=  50.00  maxima=2000.00 
h=
    87
&&&  masa= 3.0001  J= 6.1965  Napel=  2805  Napel_C=  20580
&&&  comanda trimisa la proces=624.6850 
*********************************////////////

#####                                                              k=34

#####  starea curenta=  1.256
limitele comenzii:   minima=  50.00  maxima=2000.00 
h=
    86
&&&  masa= 3.0047  J= 7.0730  Napel=   225  Napel_C=  20805
&&&  comanda trimisa la proces=577.2978 
*********************************////////////

#####                                                              k=35

#####  starea curenta=  1.278
limitele comenzii:   minima=  50.00  maxima=2000.00 
h=
    85
&&&  masa= 3.0067  J= 6.2310  Napel=   255  Napel_C=  21060
&&&  comanda trimisa la proces=558.0814 
*********************************////////////

#####                                                              k=36

#####  starea curenta=  1.300
limitele comenzii:   minima=  50.00  maxima=2000.00 
h=
    84
&&&  masa= 3.0011  J= 6.6389  Napel=   150  Napel_C=  21210
&&&  comanda trimisa la proces=549.1301 
*********************************////////////

#####                                                              k=37

#####  starea curenta=  1.321
limitele comenzii:   minima=  50.00  maxima=2000.00 
h=
    83
&&&  masa= 3.0009  J= 6.2535  Napel=   195  Napel_C=  21405
&&&  comanda trimisa la proces=599.1301 
*********************************////////////

#####                                                              k=38

#####  starea curenta=  1.344
limitele comenzii:   minima=  50.00  maxima=2000.00 
h=
    82
&&&  masa= 3.0062  J= 6.7194  Napel=   405  Napel_C=  21810
&&&  comanda trimisa la proces=633.6007 
*********************************////////////

#####                                                              k=39

#####  starea curenta=  1.366
limitele comenzii:   minima=  50.00  maxima=2000.00 
h=
    81
&&&  masa= 3.0003  J= 6.5234  Napel=  2220  Napel_C=  24030
&&&  comanda trimisa la proces=583.6007 
*********************************////////////

#####                                                              k=40

#####  starea curenta=  1.388
limitele comenzii:   minima=  50.00  maxima=2000.00 
h=
    80
&&&  masa= 3.0008  J= 6.4896  Napel=   180  Napel_C=  24210
&&&  comanda trimisa la proces=544.9753 
*********************************////////////

#####                                                              k=41

#####  starea curenta=  1.408
limitele comenzii:   minima=  50.00  maxima=2000.00 
h=
    79
&&&  masa= 3.0002  J= 6.1257  Napel=   195  Napel_C=  24405
&&&  comanda trimisa la proces=494.9753 
*********************************////////////

#####                                                              k=42

#####  starea curenta=  1.426
limitele comenzii:   minima=  50.00  maxima=2000.00 
h=
    78
&&&  masa= 3.0000  J= 5.6561  Napel=   750  Napel_C=  25155
&&&  comanda trimisa la proces=476.8292 
*********************************////////////

#####                                                              k=43

#####  starea curenta=  1.443
limitele comenzii:   minima=  50.00  maxima=2000.00 
h=
    77
&&&  masa= 3.0010  J= 5.6115  Napel=   255  Napel_C=  25410
&&&  comanda trimisa la proces=429.1806 
*********************************////////////

#####                                                              k=44

#####  starea curenta=  1.459
limitele comenzii:   minima=  50.00  maxima=2000.00 
h=
    76
&&&  masa= 3.0000  J= 5.5670  Napel=  1920  Napel_C=  27330
&&&  comanda trimisa la proces=477.4196 
*********************************////////////

#####                                                              k=45

#####  starea curenta=  1.476
limitele comenzii:   minima=  50.00  maxima=2000.00 
h=
    75
&&&  masa= 3.0000  J= 6.0414  Napel=   600  Napel_C=  27930
&&&  comanda trimisa la proces=503.5358 
*********************************////////////

#####                                                              k=46

#####  starea curenta=  1.494
limitele comenzii:   minima=  50.00  maxima=2000.00 
h=
    74
&&&  masa= 3.0001  J= 5.6344  Napel=   285  Napel_C=  28215
&&&  comanda trimisa la proces=524.1273 
*********************************////////////

#####                                                              k=47

#####  starea curenta=  1.512
limitele comenzii:   minima=  50.00  maxima=2000.00 
h=
    73
&&&  masa= 3.0003  J= 5.8298  Napel=   240  Napel_C=  28455
&&&  comanda trimisa la proces=551.9722 
*********************************////////////

#####                                                              k=48

#####  starea curenta=  1.530
limitele comenzii:   minima=  50.00  maxima=2000.00 
h=
    72
&&&  masa= 3.0000  J= 5.4983  Napel=  2565  Napel_C=  31020
&&&  comanda trimisa la proces=601.9722 
*********************************////////////

#####                                                              k=49

#####  starea curenta=  1.550
limitele comenzii:   minima=  50.00  maxima=2000.00 
h=
    71
&&&  masa= 3.0017  J= 5.5071  Napel=   210  Napel_C=  31230
&&&  comanda trimisa la proces=551.9722 
*********************************////////////

#####                                                              k=50

#####  starea curenta=  1.568
limitele comenzii:   minima=  50.00  maxima=2000.00 
h=
    70
&&&  masa= 3.0012  J= 5.5846  Napel=   255  Napel_C=  31485
&&&  comanda trimisa la proces=599.0994 
*********************************////////////

#####                                                              k=51

#####  starea curenta=  1.588
limitele comenzii:   minima=  50.00  maxima=2000.00 
h=
    69
&&&  masa= 3.0008  J= 5.5802  Napel=   120  Napel_C=  31605
&&&  comanda trimisa la proces=649.0994 
*********************************////////////

#####                                                              k=52

#####  starea curenta=  1.608
limitele comenzii:   minima=  50.00  maxima=2000.00 
h=
    68
&&&  masa= 3.0050  J= 5.1373  Napel=   180  Napel_C=  31785
&&&  comanda trimisa la proces=599.0994 
*********************************////////////

#####                                                              k=53

#####  starea curenta=  1.627
limitele comenzii:   minima=  50.00  maxima=2000.00 
h=
    67
&&&  masa= 3.0001  J= 5.1100  Napel=   210  Napel_C=  31995
&&&  comanda trimisa la proces=614.7712 
*********************************////////////

#####                                                              k=54

#####  starea curenta=  1.646
limitele comenzii:   minima=  50.00  maxima=2000.00 
h=
    66
&&&  masa= 3.0040  J= 5.4302  Napel=   255  Napel_C=  32250
&&&  comanda trimisa la proces=585.6588 
*********************************////////////

#####                                                              k=55

#####  starea curenta=  1.664
limitele comenzii:   minima=  50.00  maxima=2000.00 
h=
    65
&&&  masa= 3.0000  J= 5.1182  Napel=   240  Napel_C=  32490
&&&  comanda trimisa la proces=567.4430 
*********************************////////////

#####                                                              k=56

#####  starea curenta=  1.681
limitele comenzii:   minima=  50.00  maxima=2000.00 
h=
    64
&&&  masa= 3.0000  J= 4.8695  Napel=  1335  Napel_C=  33825
&&&  comanda trimisa la proces=617.4430 
*********************************////////////

#####                                                              k=57

#####  starea curenta=  1.699
limitele comenzii:   minima=  50.00  maxima=2000.00 
h=
    63
&&&  masa= 3.0000  J= 5.2264  Napel=   465  Napel_C=  34290
&&&  comanda trimisa la proces=649.2243 
*********************************////////////

#####                                                              k=58

#####  starea curenta=  1.718
limitele comenzii:   minima=  50.00  maxima=2000.00 
h=
    62
&&&  masa= 3.0000  J= 5.0843  Napel=   780  Napel_C=  35070
&&&  comanda trimisa la proces=599.2243 
*********************************////////////

#####                                                              k=59

#####  starea curenta=  1.736
limitele comenzii:   minima=  50.00  maxima=2000.00 
h=
    61
&&&  masa= 3.0025  J= 4.5560  Napel=   180  Napel_C=  35250
&&&  comanda trimisa la proces=571.7894 
*********************************////////////

#####                                                              k=60

#####  starea curenta=  1.752
limitele comenzii:   minima=  50.00  maxima=2000.00 
h=
    60
&&&  masa= 3.0020  J= 4.1098  Napel=   600  Napel_C=  35850
&&&  comanda trimisa la proces=521.7894 
*********************************////////////

#####                                                              k=61

#####  starea curenta=  1.767
limitele comenzii:   minima=  50.00  maxima=2000.00 
h=
    59
&&&  masa= 3.0000  J= 4.3848  Napel=   570  Napel_C=  36420
&&&  comanda trimisa la proces=547.9259 
*********************************////////////

#####                                                              k=62

#####  starea curenta=  1.782
limitele comenzii:   minima=  50.00  maxima=2000.00 
h=
    58
&&&  masa= 3.0001  J= 4.4113  Napel=  2685  Napel_C=  39105
&&&  comanda trimisa la proces=515.7867 
*********************************////////////

#####                                                              k=63

#####  starea curenta=  1.797
limitele comenzii:   minima=  50.00  maxima=2000.00 
h=
    57
&&&  masa= 3.0024  J= 3.9729  Napel=   255  Napel_C=  39360
&&&  comanda trimisa la proces=517.6047 
*********************************////////////

#####                                                              k=64

#####  starea curenta=  1.811
limitele comenzii:   minima=  50.00  maxima=2000.00 
h=
    56
&&&  masa= 3.0000  J= 4.4851  Napel=   705  Napel_C=  40065
&&&  comanda trimisa la proces=510.4944 
*********************************////////////

#####                                                              k=65

#####  starea curenta=  1.825
limitele comenzii:   minima=  50.00  maxima=2000.00 
h=
    55
&&&  masa= 3.0000  J= 3.9330  Napel=   930  Napel_C=  40995
&&&  comanda trimisa la proces=560.4944 
*********************************////////////

#####                                                              k=66

#####  starea curenta=  1.840
limitele comenzii:   minima=  50.00  maxima=2000.00 
h=
    54
&&&  masa= 3.0000  J= 3.9684  Napel=  1305  Napel_C=  42300
&&&  comanda trimisa la proces=524.4513 
*********************************////////////

#####                                                              k=67

#####  starea curenta=  1.853
limitele comenzii:   minima=  50.00  maxima=2000.00 
h=
    53
&&&  masa= 3.0000  J= 4.2342  Napel=  2130  Napel_C=  44430
&&&  comanda trimisa la proces=568.7446 
*********************************////////////

#####                                                              k=68

#####  starea curenta=  1.868
limitele comenzii:   minima=  50.00  maxima=2000.00 
h=
    52
&&&  masa= 3.0002  J= 3.8187  Napel=   270  Napel_C=  44700
&&&  comanda trimisa la proces=529.5629 
*********************************////////////

#####                                                              k=69

#####  starea curenta=  1.882
limitele comenzii:   minima=  50.00  maxima=2000.00 
h=
    51
&&&  masa= 3.0000  J= 3.8275  Napel=   525  Napel_C=  45225
&&&  comanda trimisa la proces=579.4780 
*********************************////////////

#####                                                              k=70

#####  starea curenta=  1.897
limitele comenzii:   minima=  50.00  maxima=2000.00 
h=
    50
&&&  masa= 3.0000  J= 4.0857  Napel=  1905  Napel_C=  47130
&&&  comanda trimisa la proces=536.1914 
*********************************////////////

#####                                                              k=71

#####  starea curenta=  1.910
limitele comenzii:   minima=  50.00  maxima=2000.00 
h=
    49
&&&  masa= 3.0000  J= 3.7638  Napel=  1785  Napel_C=  48915
&&&  comanda trimisa la proces=511.0644 
*********************************////////////

#####                                                              k=72

#####  starea curenta=  1.923
limitele comenzii:   minima=  50.00  maxima=2000.00 
h=
    48
&&&  masa= 3.0000  J= 4.0369  Napel=   885  Napel_C=  49800
&&&  comanda trimisa la proces=561.0644 
*********************************////////////

#####                                                              k=73

#####  starea curenta=  1.937
limitele comenzii:   minima=  50.00  maxima=2000.00 
h=
    47
&&&  masa= 3.0000  J= 3.8170  Napel=  1785  Napel_C=  51585
&&&  comanda trimisa la proces=567.1581 
*********************************////////////

#####                                                              k=74

#####  starea curenta=  1.950
limitele comenzii:   minima=  50.00  maxima=2000.00 
h=
    46
&&&  masa= 3.0000  J= 3.5585  Napel=  3000  Napel_C=  54585
&&&  comanda trimisa la proces=517.1581 
*********************************////////////

#####                                                              k=75

#####  starea curenta=  1.963
limitele comenzii:   minima=  50.00  maxima=2000.00 
h=
    45
&&&  masa= 3.0043  J= 3.7281  Napel=   240  Napel_C=  54825
&&&  comanda trimisa la proces=567.1581 
*********************************////////////

#####                                                              k=76

#####  starea curenta=  1.976
limitele comenzii:   minima=  50.00  maxima=2000.00 
h=
    44
&&&  masa= 3.0000  J= 3.4467  Napel=  2310  Napel_C=  57135
&&&  comanda trimisa la proces=602.3689 
*********************************////////////

#####                                                              k=77

#####  starea curenta=  1.991
limitele comenzii:   minima=  50.00  maxima=2000.00 
h=
    43
&&&  masa= 3.0001  J= 2.9976  Napel=  2895  Napel_C=  60030
&&&  comanda trimisa la proces=552.3689 
*********************************////////////

#####                                                              k=78

#####  starea curenta=  2.003
limitele comenzii:   minima=  50.00  maxima=2000.00 
h=
    42
&&&  masa= 3.0000  J= 2.9928  Napel=   945  Napel_C=  60975
&&&  comanda trimisa la proces=502.3689 
*********************************////////////

#####                                                              k=79

#####  starea curenta=  2.014
limitele comenzii:   minima=  50.00  maxima=2000.00 
h=
    41
&&&  masa= 3.0000  J= 3.2743  Napel=   405  Napel_C=  61380
&&&  comanda trimisa la proces=552.2282 
*********************************////////////

#####                                                              k=80

#####  starea curenta=  2.027
limitele comenzii:   minima=  50.00  maxima=2000.00 
h=
    40
&&&  masa= 3.0000  J= 2.8521  Napel=  2700  Napel_C=  64080
&&&  comanda trimisa la proces=602.2282 
*********************************////////////

#####                                                              k=81

#####  starea curenta=  2.041
limitele comenzii:   minima=  50.00  maxima=2000.00 
h=
    39
&&&  masa= 3.0000  J= 3.0526  Napel=  2880  Napel_C=  66960
&&&  comanda trimisa la proces=552.2282 
*********************************////////////

#####                                                              k=82

#####  starea curenta=  2.053
limitele comenzii:   minima=  50.00  maxima=2000.00 
h=
    38
&&&  masa= 3.0018  J= 2.7748  Napel=  3240  Napel_C=  70200
&&&  comanda trimisa la proces=502.2424 
*********************************////////////

#####                                                              k=83

#####  starea curenta=  2.063
limitele comenzii:   minima=  50.00  maxima=2000.00 
h=
    37
&&&  masa= 3.0000  J= 2.7854  Napel=  3015  Napel_C=  73215
&&&  comanda trimisa la proces=552.2424 
*********************************////////////

#####                                                              k=84

#####  starea curenta=  2.075
limitele comenzii:   minima=  50.00  maxima=2000.00 
h=
    36
&&&  masa= 3.0001  J= 2.6248  Napel=  1755  Napel_C=  74970
&&&  comanda trimisa la proces=502.2424 
*********************************////////////

#####                                                              k=85

#####  starea curenta=  2.085
limitele comenzii:   minima=  50.00  maxima=2000.00 
h=
    35
&&&  masa= 3.0000  J= 2.7731  Napel=   585  Napel_C=  75555
&&&  comanda trimisa la proces=532.7083 
*********************************////////////

#####                                                              k=86

#####  starea curenta=  2.096
limitele comenzii:   minima=  50.00  maxima=2000.00 
h=
    34
&&&  masa= 3.0001  J= 2.4018  Napel=  2745  Napel_C=  78300
&&&  comanda trimisa la proces=535.0572 
*********************************////////////

#####                                                              k=87

#####  starea curenta=  2.107
limitele comenzii:   minima=  50.00  maxima=2000.00 
h=
    33
&&&  masa= 3.0000  J= 2.5757  Napel=  1500  Napel_C=  79800
&&&  comanda trimisa la proces=554.2394 
*********************************////////////

#####                                                              k=88

#####  starea curenta=  2.119
limitele comenzii:   minima=  50.00  maxima=2000.00 
h=
    32
&&&  masa= 3.0000  J= 2.3879  Napel=   615  Napel_C=  80415
&&&  comanda trimisa la proces=504.2394 
*********************************////////////

#####                                                              k=89

#####  starea curenta=  2.128
limitele comenzii:   minima=  50.00  maxima=2000.00 
h=
    31
&&&  masa= 3.0000  J= 2.4675  Napel=   540  Napel_C=  80955
&&&  comanda trimisa la proces=543.8504 
*********************************////////////

#####                                                              k=90

#####  starea curenta=  2.139
limitele comenzii:   minima=  50.00  maxima=2000.00 
h=
    30
&&&  masa= 3.0000  J= 2.1916  Napel=  1770  Napel_C=  82725
&&&  comanda trimisa la proces=591.2414 
*********************************////////////

#####                                                              k=91

#####  starea curenta=  2.151
limitele comenzii:   minima=  50.00  maxima=2000.00 
h=
    29
&&&  masa= 3.0000  J= 2.2093  Napel=  2700  Napel_C=  85425
&&&  comanda trimisa la proces=641.2414 
*********************************////////////

#####                                                              k=92

#####  starea curenta=  2.164
limitele comenzii:   minima=  50.00  maxima=2000.00 
h=
    28
&&&  masa= 3.0000  J= 2.1969  Napel=   285  Napel_C=  85710
&&&  comanda trimisa la proces=628.2691 
*********************************////////////

#####                                                              k=93

#####  starea curenta=  2.177
limitele comenzii:   minima=  50.00  maxima=2000.00 
h=
    27
&&&  masa= 3.0000  J= 2.0647  Napel=  1680  Napel_C=  87390
&&&  comanda trimisa la proces=642.9458 
*********************************////////////

#####                                                              k=94

#####  starea curenta=  2.190
limitele comenzii:   minima=  50.00  maxima=2000.00 
h=
    26
&&&  masa= 3.0000  J= 1.8646  Napel=  2745  Napel_C=  90135
&&&  comanda trimisa la proces=592.9458 
*********************************////////////

#####                                                              k=95

#####  starea curenta=  2.201
limitele comenzii:   minima=  50.00  maxima=2000.00 
h=
    25
&&&  masa= 3.0000  J= 1.9254  Napel=  2685  Napel_C=  92820
&&&  comanda trimisa la proces=542.9458 
*********************************////////////

#####                                                              k=96

#####  starea curenta=  2.211
limitele comenzii:   minima=  50.00  maxima=2000.00 
h=
    24
&&&  masa= 3.0000  J= 1.8003  Napel=  2040  Napel_C=  94860
&&&  comanda trimisa la proces=557.7200 
*********************************////////////

#####                                                              k=97

#####  starea curenta=  2.221
limitele comenzii:   minima=  50.00  maxima=2000.00 
h=
    23
&&&  masa= 3.0000  J= 1.7530  Napel=   225  Napel_C=  95085
&&&  comanda trimisa la proces=507.7200 
*********************************////////////

#####                                                              k=98

#####  starea curenta=  2.230
limitele comenzii:   minima=  50.00  maxima=2000.00 
h=
    22
&&&  masa= 3.0000  J= 1.5723  Napel=  2370  Napel_C=  97455
&&&  comanda trimisa la proces=557.6133 
*********************************////////////

#####                                                              k=99

#####  starea curenta=  2.240
limitele comenzii:   minima=  50.00  maxima=2000.00 
h=
    21
&&&  masa= 3.0000  J= 1.6245  Napel=   525  Napel_C=  97980
&&&  comanda trimisa la proces=607.6133 
*********************************////////////

#####                                                              k=100

#####  starea curenta=  2.251
limitele comenzii:   minima=  50.00  maxima=2000.00 
h=
    20
&&&  masa= 3.0000  J= 1.5391  Napel=   240  Napel_C=  98220
&&&  comanda trimisa la proces=557.6133 
*********************************////////////

#####                                                              k=101

#####  starea curenta=  2.261
limitele comenzii:   minima=  50.00  maxima=2000.00 
h=
    19
&&&  masa= 3.0000  J= 1.4377  Napel=   240  Napel_C=  98460
&&&  comanda trimisa la proces=507.6133 
*********************************////////////

#####                                                              k=102

#####  starea curenta=  2.269
limitele comenzii:   minima=  50.00  maxima=2000.00 
h=
    18
&&&  masa= 3.0000  J= 1.3929  Napel=   420  Napel_C=  98880
&&&  comanda trimisa la proces=557.6133 
*********************************////////////

#####                                                              k=103

#####  starea curenta=  2.278
limitele comenzii:   minima=  50.00  maxima=2000.00 
h=
    17
&&&  masa= 3.0000  J= 1.3153  Napel=   405  Napel_C=  99285
&&&  comanda trimisa la proces=578.2331 
*********************************////////////

#####                                                              k=104

#####  starea curenta=  2.288
limitele comenzii:   minima=  50.00  maxima=2000.00 
h=
    16
&&&  masa= 3.0000  J= 1.2374  Napel=   360  Napel_C=  99645
&&&  comanda trimisa la proces=535.0045 
*********************************////////////

#####                                                              k=105

#####  starea curenta=  2.297
limitele comenzii:   minima=  50.00  maxima=2000.00 
h=
    15
&&&  masa= 3.0000  J= 1.1498  Napel=   630  Napel_C= 100275
&&&  comanda trimisa la proces=580.0890 
*********************************////////////

#####                                                              k=106

#####  starea curenta=  2.307
limitele comenzii:   minima=  50.00  maxima=2000.00 
h=
    14
&&&  masa= 3.0000  J= 1.0941  Napel=   375  Napel_C= 100650
&&&  comanda trimisa la proces=530.0890 
*********************************////////////

#####                                                              k=107

#####  starea curenta=  2.315
limitele comenzii:   minima=  50.00  maxima=2000.00 
h=
    13
&&&  masa= 3.0000  J= 1.0197  Napel=   570  Napel_C= 101220
&&&  comanda trimisa la proces=500.5879 
*********************************////////////

#####                                                              k=108

#####  starea curenta=  2.322
limitele comenzii:   minima=  50.00  maxima=2000.00 
h=
    12
&&&  masa= 3.0000  J= 0.9485  Napel=   480  Napel_C= 101700
&&&  comanda trimisa la proces=550.5879 
*********************************////////////

#####                                                              k=109

#####  starea curenta=  2.331
limitele comenzii:   minima=  50.00  maxima=2000.00 
h=
    11
&&&  masa= 3.0000  J= 0.9040  Napel=   570  Napel_C= 102270
&&&  comanda trimisa la proces=570.9878 
*********************************////////////

#####                                                              k=110

#####  starea curenta=  2.340
limitele comenzii:   minima=  50.00  maxima=2000.00 
h=
    10
&&&  masa= 3.0000  J= 0.8003  Napel=   390  Napel_C= 102660
&&&  comanda trimisa la proces=606.0522 
*********************************////////////

#####                                                              k=111

#####  starea curenta=  2.350
limitele comenzii:   minima=  50.00  maxima=2000.00 
h=
     9
&&&  masa= 3.0000  J= 0.7134  Napel=   270  Napel_C= 102930
&&&  comanda trimisa la proces=616.0696 
*********************************////////////

#####                                                              k=112

#####  starea curenta=  2.360
limitele comenzii:   minima=  50.00  maxima=2000.00 
h=
     8
&&&  masa= 3.0000  J= 0.6267  Napel=   405  Napel_C= 103335
&&&  comanda trimisa la proces=566.0696 
*********************************////////////

#####                                                              k=113

#####  starea curenta=  2.368
limitele comenzii:   minima=  50.00  maxima=2000.00 
h=
     7
&&&  masa= 3.0000  J= 0.5479  Napel=   300  Napel_C= 103635
&&&  comanda trimisa la proces=546.5477 
*********************************////////////

#####                                                              k=114

#####  starea curenta=  2.376
limitele comenzii:   minima=  50.00  maxima=2000.00 
h=
     6
&&&  masa= 3.0000  J= 0.4862  Napel=   315  Napel_C= 103950
&&&  comanda trimisa la proces=541.1202 
*********************************////////////

#####                                                              k=115

#####  starea curenta=  2.384
limitele comenzii:   minima=  50.00  maxima=2000.00 
h=
     5
&&&  masa= 3.0000  J= 0.4374  Napel=   930  Napel_C= 104880
&&&  comanda trimisa la proces=577.4026 
*********************************////////////

#####                                                              k=116

#####  starea curenta=  2.393
limitele comenzii:   minima=  50.00  maxima=2000.00 
h=
     4
&&&  masa= 3.0000  J= 0.3313  Napel=   345  Napel_C= 105225
&&&  comanda trimisa la proces=627.4026 
*********************************////////////

#####                                                              k=117

#####  starea curenta=  2.402
limitele comenzii:   minima=  50.00  maxima=2000.00 
h=
     3
&&&  masa= 3.0000  J= 0.2440  Napel=   480  Napel_C= 105705
&&&  comanda trimisa la proces=581.5322 
*********************************////////////

#####                                                              k=118

#####  starea curenta=  2.411
limitele comenzii:   minima=  50.00  maxima=2000.00 
h=
     2
&&&  masa= 3.0000  J= 0.1645  Napel=   270  Napel_C= 105975
&&&  comanda trimisa la proces=593.0284 
*********************************////////////

#####                                                              k=119

#####  starea curenta=  2.420
limitele comenzii:   minima=  50.00  maxima=2000.00 
h=
     1
&&&  masa= 3.0000  J= 0.0845  Napel=  1470  Napel_C= 107445
&&&  comanda trimisa la proces=626.0156 
*********************************////////////
Elapsed time is 1072.235490 seconds.


 Final values for Overall integration using uRHC
&&&  yield mass= 3.0000  Light= 9.0662  Perf Index= 9.0662   NapelAvg=    895 
>> 1072/120
ans =
    8.9333
>> 
>> 
>> 
>> 
>> 
>> 
