# Supplementary material for: Control of Microalgae Growth in Artificially Lighted Photobioreactors Using Metaheuristic-Based Predictions
Source: Sensors (Basel). 2021 Dec 2;21(23):8065. doi: 10.3390/s21238065 (PMC8659673; doi:10.3390/s21238065)
Supplement: Supplementary file 1 [file sensors-21-08065-s001.zip › PSO_pred_senz/Listings/Executie 8_grup 10 fara SZ.txt]

RHC_PSO_PBRJ13_SZ
SENSOR dezactivat
xm1=xmin;
xM1=xmax;

WS salvat in WSP10_sz_50_1.mat
timp=    [* * * * * 1054 782 1028 908  1020 ]
Napelavg=[* * * * * 962  663 959  841  941]
>> Napelavg=[962  663 959  841  941];
                             mean(Napelavg) 873.2000
>> timp1=[1054 782 1028 908  1020 ];
>> for i=1:5 rap1(i)=timp1(i)/Napelavg(i); end
>> rap1 =[1.0956 1.1795 1.0719 1.0797 1.0840]

*********************************////////////

#####                                                              k=101

#####  starea curenta=  2.238
limitele comenzii:   minima=  50.00  maxima=2000.00 
h=
    19
&&&  masa= 3.0000  J= 1.5763  Napel=   495  Napel_C=  90765
&&&  comanda trimisa la proces=604.9544 
*********************************////////////

#####                                                              k=102

#####  starea curenta=  2.249
limitele comenzii:   minima=  50.00  maxima=2000.00 
h=
    18
&&&  masa= 3.0000  J= 1.5309  Napel=   360  Napel_C=  91125
&&&  comanda trimisa la proces=622.5860 
*********************************////////////

#####                                                              k=103

#####  starea curenta=  2.260
limitele comenzii:   minima=  50.00  maxima=2000.00 
h=
    17
&&&  masa= 3.0000  J= 1.5011  Napel=   435  Napel_C=  91560
&&&  comanda trimisa la proces=634.7404 
*********************************////////////

#####                                                              k=104

#####  starea curenta=  2.272
limitele comenzii:   minima=  50.00  maxima=2000.00 
h=
    16
&&&  masa= 3.0000  J= 1.3924  Napel=   735  Napel_C=  92295
&&&  comanda trimisa la proces=584.7404 
*********************************////////////

#####                                                              k=105

#####  starea curenta=  2.282
limitele comenzii:   minima=  50.00  maxima=2000.00 
h=
    15
&&&  masa= 3.0000  J= 1.3142  Napel=  1245  Napel_C=  93540
&&&  comanda trimisa la proces=603.5211 
*********************************////////////

#####                                                              k=106

#####  starea curenta=  2.293
limitele comenzii:   minima=  50.00  maxima=2000.00 
h=
    14
&&&  masa= 3.0001  J= 1.1501  Napel=   270  Napel_C=  93810
&&&  comanda trimisa la proces=610.8824 
*********************************////////////

#####                                                              k=107

#####  starea curenta=  2.303
limitele comenzii:   minima=  50.00  maxima=2000.00 
h=
    13
&&&  masa= 3.0000  J= 1.0785  Napel=   540  Napel_C=  94350
&&&  comanda trimisa la proces=560.8824 
*********************************////////////

#####                                                              k=108

#####  starea curenta=  2.313
limitele comenzii:   minima=  50.00  maxima=2000.00 
h=
    12
&&&  masa= 3.0000  J= 0.9726  Napel=   360  Napel_C=  94710
&&&  comanda trimisa la proces=610.8824 
*********************************////////////

#####                                                              k=109

#####  starea curenta=  2.323
limitele comenzii:   minima=  50.00  maxima=2000.00 
h=
    11
&&&  masa= 3.0000  J= 0.9256  Napel=   420  Napel_C=  95130
&&&  comanda trimisa la proces=601.8488 
*********************************////////////

#####                                                              k=110

#####  starea curenta=  2.333
limitele comenzii:   minima=  50.00  maxima=2000.00 
h=
    10
&&&  masa= 3.0000  J= 0.8722  Napel=   450  Napel_C=  95580
&&&  comanda trimisa la proces=650.2724 
*********************************////////////

#####                                                              k=111

#####  starea curenta=  2.344
limitele comenzii:   minima=  50.00  maxima=2000.00 
h=
     9
&&&  masa= 3.0000  J= 0.7583  Napel=   690  Napel_C=  96270
&&&  comanda trimisa la proces=600.2724 
*********************************////////////

#####                                                              k=112

#####  starea curenta=  2.354
limitele comenzii:   minima=  50.00  maxima=2000.00 
h=
     8
&&&  masa= 3.0000  J= 0.6860  Napel=   540  Napel_C=  96810
&&&  comanda trimisa la proces=635.4282 
*********************************////////////

#####                                                              k=113

#####  starea curenta=  2.364
limitele comenzii:   minima=  50.00  maxima=2000.00 
h=
     7
&&&  masa= 3.0000  J= 0.5673  Napel=   255  Napel_C=  97065
&&&  comanda trimisa la proces=585.4282 
*********************************////////////

#####                                                              k=114

#####  starea curenta=  2.373
limitele comenzii:   minima=  50.00  maxima=2000.00 
h=
     6
&&&  masa= 3.0000  J= 0.4925  Napel=   270  Napel_C=  97335
&&&  comanda trimisa la proces=635.3591 
*********************************////////////

#####                                                              k=115

#####  starea curenta=  2.384
limitele comenzii:   minima=  50.00  maxima=2000.00 
h=
     5
&&&  masa= 3.0000  J= 0.4131  Napel=   435  Napel_C=  97770
&&&  comanda trimisa la proces=677.2150 
*********************************////////////

#####                                                              k=116

#####  starea curenta=  2.395
limitele comenzii:   minima=  50.00  maxima=2000.00 
h=
     4
&&&  masa= 3.0000  J= 0.3172  Napel=   570  Napel_C=  98340
&&&  comanda trimisa la proces=627.2150 
*********************************////////////

#####                                                              k=117

#####  starea curenta=  2.404
limitele comenzii:   minima=  50.00  maxima=2000.00 
h=
     3
&&&  masa= 3.0000  J= 0.2321  Napel=   495  Napel_C=  98835
&&&  comanda trimisa la proces=590.7702 
*********************************////////////

#####                                                              k=118

#####  starea curenta=  2.413
limitele comenzii:   minima=  50.00  maxima=2000.00 
h=
     2
&&&  masa= 3.0000  J= 0.1529  Napel=  1560  Napel_C= 100395
&&&  comanda trimisa la proces=540.7702 
*********************************////////////

#####                                                              k=119

#####  starea curenta=  2.420
limitele comenzii:   minima=  50.00  maxima=2000.00 
h=
     1
&&&  masa= 3.0003  J= 0.0840  Napel= 15015  Napel_C= 115410
&&&  comanda trimisa la proces=600.9465 
*********************************////////////
Elapsed time is 1054.083109 seconds.


 Final values for Overall integration using uRHC
&&&  yield mass= 3.0003  Light= 8.9764  Perf Index= 8.9792   NapelAvg=    962 
ijk=
     7
RHC_PSO_PBRJ13
PhotoBioReactor Optimal Control 
Local best: [Plbest,val]=Gen_Plbest_reg(i)

#####                                                              k=0

#####  starea curenta=  0.360
limitele comenzii:   minima=  50.00  maxima=2000.00 
h=
   120
&&&  masa= 3.0000  J= 9.0588  Napel=   180  Napel_C=    180
&&&  comanda trimisa la proces=547.6184 
*********************************////////////

#####                                                              k=1

#####  starea curenta=  0.386
limitele comenzii:   minima=  50.00  maxima=2000.00 
h=
   119
&&&  masa= 3.0000  J= 8.9181  Napel=   210  Napel_C=    390
&&&  comanda trimisa la proces=498.3760 
*********************************////////////

#####                                                              k=2

#####  starea curenta=  0.412
limitele comenzii:   minima=  50.00  maxima=2000.00 
h=
   118
&&&  masa= 3.0000  J= 9.4582  Napel=   915  Napel_C=   1305
&&&  comanda trimisa la proces=502.9703 
*********************************////////////

#####                                                              k=3

#####  starea curenta=  0.438
limitele comenzii:   minima=  50.00  maxima=2000.00 
h=
   117
&&&  masa= 3.0340  J= 9.8765  Napel=   300  Napel_C=   1605
&&&  comanda trimisa la proces=552.9703 
*********************************////////////

#####                                                              k=4

#####  starea curenta=  0.466
limitele comenzii:   minima=  50.00  maxima=2000.00 
h=
   116
&&&  masa= 3.0027  J= 8.6821  Napel=   165  Napel_C=   1770
&&&  comanda trimisa la proces=503.7507 
*********************************////////////

#####                                                              k=5

#####  starea curenta=  0.493
limitele comenzii:   minima=  50.00  maxima=2000.00 
h=
   115
&&&  masa= 3.0203  J= 9.5268  Napel=   255  Napel_C=   2025
&&&  comanda trimisa la proces=496.7833 
*********************************////////////

#####                                                              k=6

#####  starea curenta=  0.520
limitele comenzii:   minima=  50.00  maxima=2000.00 
h=
   114
&&&  masa= 3.0117  J= 9.1847  Napel=   615  Napel_C=   2640
&&&  comanda trimisa la proces=544.1568 
*********************************////////////

#####                                                              k=7

#####  starea curenta=  0.548
limitele comenzii:   minima=  50.00  maxima=2000.00 
h=
   113
&&&  masa= 3.0009  J= 9.1725  Napel=   285  Napel_C=   2925
&&&  comanda trimisa la proces=497.4702 
*********************************////////////

#####                                                              k=8

#####  starea curenta=  0.575
limitele comenzii:   minima=  50.00  maxima=2000.00 
h=
   112
&&&  masa= 3.0006  J= 9.0616  Napel=   330  Napel_C=   3255
&&&  comanda trimisa la proces=535.0504 
*********************************////////////

#####                                                              k=9

#####  starea curenta=  0.603
limitele comenzii:   minima=  50.00  maxima=2000.00 
h=
   111
&&&  masa= 3.0003  J= 8.6258  Napel=   270  Napel_C=   3525
&&&  comanda trimisa la proces=580.4428 
*********************************////////////

#####                                                              k=10

#####  starea curenta=  0.632
limitele comenzii:   minima=  50.00  maxima=2000.00 
h=
   110
&&&  masa= 3.0006  J= 8.5778  Napel=   210  Napel_C=   3735
&&&  comanda trimisa la proces=533.6984 
*********************************////////////

#####                                                              k=11

#####  starea curenta=  0.660
limitele comenzii:   minima=  50.00  maxima=2000.00 
h=
   109
&&&  masa= 3.0000  J= 8.0481  Napel=   750  Napel_C=   4485
&&&  comanda trimisa la proces=503.1618 
*********************************////////////

#####                                                              k=12

#####  starea curenta=  0.687
limitele comenzii:   minima=  50.00  maxima=2000.00 
h=
   108
&&&  masa= 3.0000  J= 8.2310  Napel=   480  Napel_C=   4965
&&&  comanda trimisa la proces=486.7051 
*********************************////////////

#####                                                              k=13

#####  starea curenta=  0.713
limitele comenzii:   minima=  50.00  maxima=2000.00 
h=
   107
&&&  masa= 3.0000  J= 8.5937  Napel=   330  Napel_C=   5295
&&&  comanda trimisa la proces=536.7051 
*********************************////////////

#####                                                              k=14

#####  starea curenta=  0.741
limitele comenzii:   minima=  50.00  maxima=2000.00 
h=
   106
&&&  masa= 3.0000  J= 8.5588  Napel=  1050  Napel_C=   6345
&&&  comanda trimisa la proces=586.7051 
*********************************////////////

#####                                                              k=15

#####  starea curenta=  0.769
limitele comenzii:   minima=  50.00  maxima=2000.00 
h=
   105
&&&  masa= 3.0133  J= 8.6512  Napel=   210  Napel_C=   6555
&&&  comanda trimisa la proces=584.5888 
*********************************////////////

#####                                                              k=16

#####  starea curenta=  0.798
limitele comenzii:   minima=  50.00  maxima=2000.00 
h=
   104
&&&  masa= 3.0003  J= 7.9528  Napel=   195  Napel_C=   6750
&&&  comanda trimisa la proces=538.1556 
*********************************////////////

#####                                                              k=17

#####  starea curenta=  0.824
limitele comenzii:   minima=  50.00  maxima=2000.00 
h=
   103
&&&  masa= 3.0012  J= 8.0991  Napel=   195  Napel_C=   6945
&&&  comanda trimisa la proces=541.8142 
*********************************////////////

#####                                                              k=18

#####  starea curenta=  0.851
limitele comenzii:   minima=  50.00  maxima=2000.00 
h=
   102
&&&  masa= 3.0000  J= 8.1454  Napel=  1200  Napel_C=   8145
&&&  comanda trimisa la proces=591.8142 
*********************************////////////

#####                                                              k=19

#####  starea curenta=  0.879
limitele comenzii:   minima=  50.00  maxima=2000.00 
h=
   101
&&&  masa= 3.0013  J= 7.5881  Napel=   255  Napel_C=   8400
&&&  comanda trimisa la proces=542.6558 
*********************************////////////

#####                                                              k=20

#####  starea curenta=  0.905
limitele comenzii:   minima=  50.00  maxima=2000.00 
h=
   100
&&&  masa= 3.0061  J= 7.9448  Napel=   165  Napel_C=   8565
&&&  comanda trimisa la proces=528.9591 
*********************************////////////

#####                                                              k=21

#####  starea curenta=  0.930
limitele comenzii:   minima=  50.00  maxima=2000.00 
h=
    99
&&&  masa= 3.0072  J= 7.7774  Napel=   165  Napel_C=   8730
&&&  comanda trimisa la proces=578.9591 
*********************************////////////

#####                                                              k=22

#####  starea curenta=  0.956
limitele comenzii:   minima=  50.00  maxima=2000.00 
h=
    98
&&&  masa= 3.0284  J= 8.2781  Napel=   210  Napel_C=   8940
&&&  comanda trimisa la proces=628.9591 
*********************************////////////

#####                                                              k=23

#####  starea curenta=  0.984
limitele comenzii:   minima=  50.00  maxima=2000.00 
h=
    97
&&&  masa= 3.0215  J= 8.2219  Napel=   360  Napel_C=   9300
&&&  comanda trimisa la proces=598.5504 
*********************************////////////

#####                                                              k=24

#####  starea curenta=  1.010
limitele comenzii:   minima=  50.00  maxima=2000.00 
h=
    96
&&&  masa= 3.0000  J= 7.8609  Napel=   735  Napel_C=  10035
&&&  comanda trimisa la proces=574.5947 
*********************************////////////

#####                                                              k=25

#####  starea curenta=  1.036
limitele comenzii:   minima=  50.00  maxima=2000.00 
h=
    95
&&&  masa= 3.0003  J= 7.2112  Napel=   885  Napel_C=  10920
&&&  comanda trimisa la proces=524.5947 
*********************************////////////

#####                                                              k=26

#####  starea curenta=  1.059
limitele comenzii:   minima=  50.00  maxima=2000.00 
h=
    94
&&&  masa= 3.0016  J= 7.4776  Napel=   300  Napel_C=  11220
&&&  comanda trimisa la proces=497.7167 
*********************************////////////

#####                                                              k=27

#####  starea curenta=  1.082
limitele comenzii:   minima=  50.00  maxima=2000.00 
h=
    93
&&&  masa= 3.0051  J= 7.1844  Napel=   195  Napel_C=  11415
&&&  comanda trimisa la proces=486.3089 
*********************************////////////

#####                                                              k=28

#####  starea curenta=  1.104
limitele comenzii:   minima=  50.00  maxima=2000.00 
h=
    92
&&&  masa= 3.0004  J= 7.1549  Napel=   240  Napel_C=  11655
&&&  comanda trimisa la proces=533.6011 
*********************************////////////

#####                                                              k=29

#####  starea curenta=  1.127
limitele comenzii:   minima=  50.00  maxima=2000.00 
h=
    91
&&&  masa= 3.0003  J= 6.6150  Napel=   150  Napel_C=  11805
&&&  comanda trimisa la proces=483.6011 
*********************************////////////

#####                                                              k=30

#####  starea curenta=  1.148
limitele comenzii:   minima=  50.00  maxima=2000.00 
h=
    90
&&&  masa= 3.0000  J= 7.1585  Napel=   690  Napel_C=  12495
&&&  comanda trimisa la proces=529.5408 
*********************************////////////

#####                                                              k=31

#####  starea curenta=  1.171
limitele comenzii:   minima=  50.00  maxima=2000.00 
h=
    89
&&&  masa= 3.0002  J= 7.3126  Napel=   315  Napel_C=  12810
&&&  comanda trimisa la proces=523.8065 
*********************************////////////

#####                                                              k=32

#####  starea curenta=  1.193
limitele comenzii:   minima=  50.00  maxima=2000.00 
h=
    88
&&&  masa= 3.0000  J= 6.4314  Napel=   660  Napel_C=  13470
&&&  comanda trimisa la proces=526.2036 
*********************************////////////

#####                                                              k=33

#####  starea curenta=  1.215
limitele comenzii:   minima=  50.00  maxima=2000.00 
h=
    87
&&&  masa= 3.0009  J= 6.6773  Napel=   885  Napel_C=  14355
&&&  comanda trimisa la proces=476.2036 
*********************************////////////

#####                                                              k=34

#####  starea curenta=  1.235
limitele comenzii:   minima=  50.00  maxima=2000.00 
h=
    86
&&&  masa= 3.0030  J= 6.6195  Napel=   195  Napel_C=  14550
&&&  comanda trimisa la proces=436.0721 
*********************************////////////

#####                                                              k=35

#####  starea curenta=  1.253
limitele comenzii:   minima=  50.00  maxima=2000.00 
h=
    85
&&&  masa= 3.0001  J= 6.9614  Napel=   900  Napel_C=  15450
&&&  comanda trimisa la proces=433.1359 
*********************************////////////

#####                                                              k=36

#####  starea curenta=  1.271
limitele comenzii:   minima=  50.00  maxima=2000.00 
h=
    84
&&&  masa= 3.0039  J= 6.5616  Napel=   180  Napel_C=  15630
&&&  comanda trimisa la proces=416.1979 
*********************************////////////

#####                                                              k=37

#####  starea curenta=  1.288
limitele comenzii:   minima=  50.00  maxima=2000.00 
h=
    83
&&&  masa= 3.0026  J= 6.2529  Napel=   225  Napel_C=  15855
&&&  comanda trimisa la proces=421.1664 
*********************************////////////

#####                                                              k=38

#####  starea curenta=  1.305
limitele comenzii:   minima=  50.00  maxima=2000.00 
h=
    82
&&&  masa= 3.0000  J= 6.3195  Napel=   720  Napel_C=  16575
&&&  comanda trimisa la proces=470.2469 
*********************************////////////

#####                                                              k=39

#####  starea curenta=  1.324
limitele comenzii:   minima=  50.00  maxima=2000.00 
h=
    81
&&&  masa= 3.0076  J= 6.0068  Napel=   225  Napel_C=  16800
&&&  comanda trimisa la proces=509.6186 
*********************************////////////

#####                                                              k=40

#####  starea curenta=  1.344
limitele comenzii:   minima=  50.00  maxima=2000.00 
h=
    80
&&&  masa= 3.0010  J= 6.1743  Napel=   195  Napel_C=  16995
&&&  comanda trimisa la proces=555.0028 
*********************************////////////

#####                                                              k=41

#####  starea curenta=  1.365
limitele comenzii:   minima=  50.00  maxima=2000.00 
h=
    79
&&&  masa= 3.0025  J= 6.1692  Napel=   225  Napel_C=  17220
&&&  comanda trimisa la proces=590.1545 
*********************************////////////

#####                                                              k=42

#####  starea curenta=  1.386
limitele comenzii:   minima=  50.00  maxima=2000.00 
h=
    78
&&&  masa= 3.0000  J= 6.2429  Napel=   705  Napel_C=  17925
&&&  comanda trimisa la proces=542.2842 
*********************************////////////

#####                                                              k=43

#####  starea curenta=  1.406
limitele comenzii:   minima=  50.00  maxima=2000.00 
h=
    77
&&&  masa= 3.0000  J= 6.2198  Napel=   330  Napel_C=  18255
&&&  comanda trimisa la proces=592.2842 
*********************************////////////

#####                                                              k=44

#####  starea curenta=  1.427
limitele comenzii:   minima=  50.00  maxima=2000.00 
h=
    76
&&&  masa= 3.0000  J= 6.1810  Napel=   330  Napel_C=  18585
&&&  comanda trimisa la proces=560.4577 
*********************************////////////

#####                                                              k=45

#####  starea curenta=  1.447
limitele comenzii:   minima=  50.00  maxima=2000.00 
h=
    75
&&&  masa= 3.0000  J= 6.1065  Napel=   495  Napel_C=  19080
&&&  comanda trimisa la proces=610.4577 
*********************************////////////

#####                                                              k=46

#####  starea curenta=  1.468
limitele comenzii:   minima=  50.00  maxima=2000.00 
h=
    74
&&&  masa= 3.0001  J= 5.6598  Napel=   375  Napel_C=  19455
&&&  comanda trimisa la proces=643.5969 
*********************************////////////

#####                                                              k=47

#####  starea curenta=  1.490
limitele comenzii:   minima=  50.00  maxima=2000.00 
h=
    73
&&&  masa= 3.0000  J= 5.8781  Napel=   735  Napel_C=  20190
&&&  comanda trimisa la proces=593.5969 
*********************************////////////

#####                                                              k=48

#####  starea curenta=  1.510
limitele comenzii:   minima=  50.00  maxima=2000.00 
h=
    72
&&&  masa= 3.0000  J= 5.4886  Napel=  2775  Napel_C=  22965
&&&  comanda trimisa la proces=543.5969 
*********************************////////////

#####                                                              k=49

#####  starea curenta=  1.528
limitele comenzii:   minima=  50.00  maxima=2000.00 
h=
    71
&&&  masa= 3.0010  J= 5.4554  Napel=   240  Napel_C=  23205
&&&  comanda trimisa la proces=493.5969 
*********************************////////////

#####                                                              k=50

#####  starea curenta=  1.545
limitele comenzii:   minima=  50.00  maxima=2000.00 
h=
    70
&&&  masa= 3.0000  J= 5.4368  Napel=  1530  Napel_C=  24735
&&&  comanda trimisa la proces=543.5969 
*********************************////////////

#####                                                              k=51

#####  starea curenta=  1.563
limitele comenzii:   minima=  50.00  maxima=2000.00 
h=
    69
&&&  masa= 3.0008  J= 5.7686  Napel=   300  Napel_C=  25035
&&&  comanda trimisa la proces=541.4663 
*********************************////////////

#####                                                              k=52

#####  starea curenta=  1.581
limitele comenzii:   minima=  50.00  maxima=2000.00 
h=
    68
&&&  masa= 3.0000  J= 5.4481  Napel=   315  Napel_C=  25350
&&&  comanda trimisa la proces=578.9017 
*********************************////////////

#####                                                              k=53

#####  starea curenta=  1.599
limitele comenzii:   minima=  50.00  maxima=2000.00 
h=
    67
&&&  masa= 3.0025  J= 5.3844  Napel=   105  Napel_C=  25455
&&&  comanda trimisa la proces=528.9017 
*********************************////////////

#####                                                              k=54

#####  starea curenta=  1.616
limitele comenzii:   minima=  50.00  maxima=2000.00 
h=
    66
&&&  masa= 3.0005  J= 5.3605  Napel=   255  Napel_C=  25710
&&&  comanda trimisa la proces=575.3194 
*********************************////////////

#####                                                              k=55

#####  starea curenta=  1.634
limitele comenzii:   minima=  50.00  maxima=2000.00 
h=
    65
&&&  masa= 3.0000  J= 5.1846  Napel=   615  Napel_C=  26325
&&&  comanda trimisa la proces=625.3194 
*********************************////////////

#####                                                              k=56

#####  starea curenta=  1.654
limitele comenzii:   minima=  50.00  maxima=2000.00 
h=
    64
&&&  masa= 3.0000  J= 5.3446  Napel=   360  Napel_C=  26685
&&&  comanda trimisa la proces=668.6842 
*********************************////////////

#####                                                              k=57

#####  starea curenta=  1.673
limitele comenzii:   minima=  50.00  maxima=2000.00 
h=
    63
&&&  masa= 3.0000  J= 4.9023  Napel=  1920  Napel_C=  28605
&&&  comanda trimisa la proces=618.6842 
*********************************////////////

#####                                                              k=58

#####  starea curenta=  1.692
limitele comenzii:   minima=  50.00  maxima=2000.00 
h=
    62
&&&  masa= 3.0000  J= 5.0350  Napel=  1245  Napel_C=  29850
&&&  comanda trimisa la proces=647.5204 
*********************************////////////

#####                                                              k=59

#####  starea curenta=  1.711
limitele comenzii:   minima=  50.00  maxima=2000.00 
h=
    61
&&&  masa= 3.0004  J= 4.7100  Napel=  1785  Napel_C=  31635
&&&  comanda trimisa la proces=597.5630 
*********************************////////////

#####                                                              k=60

#####  starea curenta=  1.728
limitele comenzii:   minima=  50.00  maxima=2000.00 
h=
    60
&&&  masa= 3.0017  J= 4.9316  Napel=   135  Napel_C=  31770
&&&  comanda trimisa la proces=631.7577 
*********************************////////////

#####                                                              k=61

#####  starea curenta=  1.747
limitele comenzii:   minima=  50.00  maxima=2000.00 
h=
    59
&&&  masa= 3.0000  J= 5.0314  Napel=   435  Napel_C=  32205
&&&  comanda trimisa la proces=681.3712 
*********************************////////////

#####                                                              k=62

#####  starea curenta=  1.766
limitele comenzii:   minima=  50.00  maxima=2000.00 
h=
    58
&&&  masa= 3.0000  J= 4.4702  Napel=   180  Napel_C=  32385
&&&  comanda trimisa la proces=631.3712 
*********************************////////////

#####                                                              k=63

#####  starea curenta=  1.783
limitele comenzii:   minima=  50.00  maxima=2000.00 
h=
    57
&&&  masa= 3.0000  J= 4.1812  Napel=   570  Napel_C=  32955
&&&  comanda trimisa la proces=581.3712 
*********************************////////////

#####                                                              k=64

#####  starea curenta=  1.799
limitele comenzii:   minima=  50.00  maxima=2000.00 
h=
    56
&&&  masa= 3.0004  J= 4.3727  Napel=   240  Napel_C=  33195
&&&  comanda trimisa la proces=567.9781 
*********************************////////////

#####                                                              k=65

#####  starea curenta=  1.815
limitele comenzii:   minima=  50.00  maxima=2000.00 
h=
    55
&&&  masa= 3.0003  J= 4.1546  Napel=   390  Napel_C=  33585
&&&  comanda trimisa la proces=518.9090 
*********************************////////////

#####                                                              k=66

#####  starea curenta=  1.829
limitele comenzii:   minima=  50.00  maxima=2000.00 
h=
    54
&&&  masa= 3.0000  J= 4.1731  Napel=   315  Napel_C=  33900
&&&  comanda trimisa la proces=568.9090 
*********************************////////////

#####                                                              k=67

#####  starea curenta=  1.844
limitele comenzii:   minima=  50.00  maxima=2000.00 
h=
    53
&&&  masa= 3.0003  J= 4.2786  Napel=   210  Napel_C=  34110
&&&  comanda trimisa la proces=580.3954 
*********************************////////////

#####                                                              k=68

#####  starea curenta=  1.860
limitele comenzii:   minima=  50.00  maxima=2000.00 
h=
    52
&&&  masa= 3.0000  J= 3.8231  Napel=   570  Napel_C=  34680
&&&  comanda trimisa la proces=530.3954 
*********************************////////////

#####                                                              k=69

#####  starea curenta=  1.873
limitele comenzii:   minima=  50.00  maxima=2000.00 
h=
    51
&&&  masa= 3.0000  J= 4.1113  Napel=   645  Napel_C=  35325
&&&  comanda trimisa la proces=580.3954 
*********************************////////////

#####                                                              k=70

#####  starea curenta=  1.888
limitele comenzii:   minima=  50.00  maxima=2000.00 
h=
    50
&&&  masa= 3.0000  J= 3.9771  Napel=   300  Napel_C=  35625
&&&  comanda trimisa la proces=535.2818 
*********************************////////////

#####                                                              k=71

#####  starea curenta=  1.902
limitele comenzii:   minima=  50.00  maxima=2000.00 
h=
    49
&&&  masa= 3.0000  J= 3.9716  Napel=  1350  Napel_C=  36975
&&&  comanda trimisa la proces=585.2818 
*********************************////////////

#####                                                              k=72

#####  starea curenta=  1.917
limitele comenzii:   minima=  50.00  maxima=2000.00 
h=
    48
&&&  masa= 3.0000  J= 3.9436  Napel=  1845  Napel_C=  38820
&&&  comanda trimisa la proces=630.5490 
*********************************////////////

#####                                                              k=73

#####  starea curenta=  1.932
limitele comenzii:   minima=  50.00  maxima=2000.00 
h=
    47
&&&  masa= 3.0000  J= 3.4957  Napel=  2685  Napel_C=  41505
&&&  comanda trimisa la proces=680.5490 
*********************************////////////

#####                                                              k=74

#####  starea curenta=  1.949
limitele comenzii:   minima=  50.00  maxima=2000.00 
h=
    46
&&&  masa= 3.0000  J= 3.7631  Napel=  1830  Napel_C=  43335
&&&  comanda trimisa la proces=633.3183 
*********************************////////////

#####                                                              k=75

#####  starea curenta=  1.965
limitele comenzii:   minima=  50.00  maxima=2000.00 
h=
    45
&&&  masa= 3.0004  J= 3.4427  Napel=   285  Napel_C=  43620
&&&  comanda trimisa la proces=636.4739 
*********************************////////////

#####                                                              k=76

#####  starea curenta=  1.980
limitele comenzii:   minima=  50.00  maxima=2000.00 
h=
    44
&&&  masa= 3.0000  J= 3.1800  Napel=  1170  Napel_C=  44790
&&&  comanda trimisa la proces=586.5259 
*********************************////////////

#####                                                              k=77

#####  starea curenta=  1.994
limitele comenzii:   minima=  50.00  maxima=2000.00 
h=
    43
&&&  masa= 3.0000  J= 3.3478  Napel=   915  Napel_C=  45705
&&&  comanda trimisa la proces=636.4674 
*********************************////////////

#####                                                              k=78

#####  starea curenta=  2.009
limitele comenzii:   minima=  50.00  maxima=2000.00 
h=
    42
&&&  masa= 3.0000  J= 3.0259  Napel=  2400  Napel_C=  48105
&&&  comanda trimisa la proces=586.4674 
*********************************////////////

#####                                                              k=79

#####  starea curenta=  2.022
limitele comenzii:   minima=  50.00  maxima=2000.00 
h=
    41
&&&  masa= 3.0000  J= 3.0257  Napel=  1350  Napel_C=  49455
&&&  comanda trimisa la proces=601.4508 
*********************************////////////

#####                                                              k=80

#####  starea curenta=  2.036
limitele comenzii:   minima=  50.00  maxima=2000.00 
h=
    40
&&&  masa= 3.0000  J= 3.0869  Napel=  2550  Napel_C=  52005
&&&  comanda trimisa la proces=626.2548 
*********************************////////////

#####                                                              k=81

#####  starea curenta=  2.050
limitele comenzii:   minima=  50.00  maxima=2000.00 
h=
    39
&&&  masa= 3.0000  J= 3.0463  Napel=   285  Napel_C=  52290
&&&  comanda trimisa la proces=676.2548 
*********************************////////////

#####                                                              k=82

#####  starea curenta=  2.065
limitele comenzii:   minima=  50.00  maxima=2000.00 
h=
    38
&&&  masa= 3.0000  J= 2.9448  Napel=   795  Napel_C=  53085
&&&  comanda trimisa la proces=626.2548 
*********************************////////////

#####                                                              k=83

#####  starea curenta=  2.079
limitele comenzii:   minima=  50.00  maxima=2000.00 
h=
    37
&&&  masa= 3.0001  J= 2.8017  Napel=  2730  Napel_C=  55815
&&&  comanda trimisa la proces=577.1948 
*********************************////////////

#####                                                              k=84

#####  starea curenta=  2.092
limitele comenzii:   minima=  50.00  maxima=2000.00 
h=
    36
&&&  masa= 3.0000  J= 2.8852  Napel=   660  Napel_C=  56475
&&&  comanda trimisa la proces=591.2747 
*********************************////////////

#####                                                              k=85

#####  starea curenta=  2.104
limitele comenzii:   minima=  50.00  maxima=2000.00 
h=
    35
&&&  masa= 3.0000  J= 2.6534  Napel=   660  Napel_C=  57135
&&&  comanda trimisa la proces=541.2747 
*********************************////////////

#####                                                              k=86

#####  starea curenta=  2.115
limitele comenzii:   minima=  50.00  maxima=2000.00 
h=
    34
&&&  masa= 3.0000  J= 2.7092  Napel=   660  Napel_C=  57795
&&&  comanda trimisa la proces=576.7002 
*********************************////////////

#####                                                              k=87

#####  starea curenta=  2.127
limitele comenzii:   minima=  50.00  maxima=2000.00 
h=
    33
&&&  masa= 3.0014  J= 2.5867  Napel=   165  Napel_C=  57960
&&&  comanda trimisa la proces=545.9590 
*********************************////////////

#####                                                              k=88

#####  starea curenta=  2.138
limitele comenzii:   minima=  50.00  maxima=2000.00 
h=
    32
&&&  masa= 3.0000  J= 2.3467  Napel=   360  Napel_C=  58320
&&&  comanda trimisa la proces=595.9590 
*********************************////////////

#####                                                              k=89

#####  starea curenta=  2.150
limitele comenzii:   minima=  50.00  maxima=2000.00 
h=
    31
&&&  masa= 3.0000  J= 2.4928  Napel=   360  Napel_C=  58680
&&&  comanda trimisa la proces=546.0759 
*********************************////////////

#####                                                              k=90

#####  starea curenta=  2.161
limitele comenzii:   minima=  50.00  maxima=2000.00 
h=
    30
&&&  masa= 3.0000  J= 2.1131  Napel=  1425  Napel_C=  60105
&&&  comanda trimisa la proces=513.5402 
*********************************////////////

#####                                                              k=91

#####  starea curenta=  2.170
limitele comenzii:   minima=  50.00  maxima=2000.00 
h=
    29
&&&  masa= 3.0000  J= 2.2324  Napel=   270  Napel_C=  60375
&&&  comanda trimisa la proces=500.1782 
*********************************////////////

#####                                                              k=92

#####  starea curenta=  2.179
limitele comenzii:   minima=  50.00  maxima=2000.00 
h=
    28
&&&  masa= 3.0001  J= 2.1407  Napel=   345  Napel_C=  60720
&&&  comanda trimisa la proces=544.3750 
*********************************////////////

#####                                                              k=93

#####  starea curenta=  2.190
limitele comenzii:   minima=  50.00  maxima=2000.00 
h=
    27
&&&  masa= 3.0000  J= 1.9595  Napel=  2370  Napel_C=  63090
&&&  comanda trimisa la proces=494.3750 
*********************************////////////

#####                                                              k=94

#####  starea curenta=  2.198
limitele comenzii:   minima=  50.00  maxima=2000.00 
h=
    26
&&&  masa= 3.0000  J= 1.9138  Napel=  2130  Napel_C=  65220
&&&  comanda trimisa la proces=543.6833 
*********************************////////////

#####                                                              k=95

#####  starea curenta=  2.208
limitele comenzii:   minima=  50.00  maxima=2000.00 
h=
    25
&&&  masa= 3.0001  J= 1.9174  Napel=   255  Napel_C=  65475
&&&  comanda trimisa la proces=589.5953 
*********************************////////////

#####                                                              k=96

#####  starea curenta=  2.219
limitele comenzii:   minima=  50.00  maxima=2000.00 
h=
    24
&&&  masa= 3.0000  J= 1.8886  Napel=  2385  Napel_C=  67860
&&&  comanda trimisa la proces=636.3741 
*********************************////////////

#####                                                              k=97

#####  starea curenta=  2.231
limitele comenzii:   minima=  50.00  maxima=2000.00 
h=
    23
&&&  masa= 3.0000  J= 1.7463  Napel=   495  Napel_C=  68355
&&&  comanda trimisa la proces=586.3741 
*********************************////////////

#####                                                              k=98

#####  starea curenta=  2.242
limitele comenzii:   minima=  50.00  maxima=2000.00 
h=
    22
&&&  masa= 3.0000  J= 1.7013  Napel=   510  Napel_C=  68865
&&&  comanda trimisa la proces=583.8152 
*********************************////////////

#####                                                              k=99

#####  starea curenta=  2.253
limitele comenzii:   minima=  50.00  maxima=2000.00 
h=
    21
&&&  masa= 3.0000  J= 1.6387  Napel=   630  Napel_C=  69495
&&&  comanda trimisa la proces=561.4554 
*********************************////////////

#####                                                              k=100

#####  starea curenta=  2.262
limitele comenzii:   minima=  50.00  maxima=2000.00 
h=
    20
&&&  masa= 3.0000  J= 1.5437  Napel=   570  Napel_C=  70065
&&&  comanda trimisa la proces=511.4554 
*********************************////////////

#####                                                              k=101

#####  starea curenta=  2.271
limitele comenzii:   minima=  50.00  maxima=2000.00 
h=
    19
&&&  masa= 3.0000  J= 1.4188  Napel=   285  Napel_C=  70350
&&&  comanda trimisa la proces=520.2342 
*********************************////////////

#####                                                              k=102

#####  starea curenta=  2.279
limitele comenzii:   minima=  50.00  maxima=2000.00 
h=
    18
&&&  masa= 3.0000  J= 1.3463  Napel=   240  Napel_C=  70590
&&&  comanda trimisa la proces=474.5241 
*********************************////////////

#####                                                              k=103

#####  starea curenta=  2.286
limitele comenzii:   minima=  50.00  maxima=2000.00 
h=
    17
&&&  masa= 3.0000  J= 1.2650  Napel=  1035  Napel_C=  71625
&&&  comanda trimisa la proces=523.1024 
*********************************////////////

#####                                                              k=104

#####  starea curenta=  2.294
limitele comenzii:   minima=  50.00  maxima=2000.00 
h=
    16
&&&  masa= 3.0000  J= 1.2279  Napel=   900  Napel_C=  72525
&&&  comanda trimisa la proces=573.1024 
*********************************////////////

#####                                                              k=105

#####  starea curenta=  2.304
limitele comenzii:   minima=  50.00  maxima=2000.00 
h=
    15
&&&  masa= 3.0000  J= 1.1504  Napel=   660  Napel_C=  73185
&&&  comanda trimisa la proces=553.8902 
*********************************////////////

#####                                                              k=106

#####  starea curenta=  2.312
limitele comenzii:   minima=  50.00  maxima=2000.00 
h=
    14
&&&  masa= 3.0000  J= 1.1023  Napel=   825  Napel_C=  74010
&&&  comanda trimisa la proces=503.8902 
*********************************////////////

#####                                                              k=107

#####  starea curenta=  2.320
limitele comenzii:   minima=  50.00  maxima=2000.00 
h=
    13
&&&  masa= 3.0000  J= 0.9885  Napel=   570  Napel_C=  74580
&&&  comanda trimisa la proces=540.7572 
*********************************////////////

#####                                                              k=108

#####  starea curenta=  2.328
limitele comenzii:   minima=  50.00  maxima=2000.00 
h=
    12
&&&  masa= 3.0000  J= 0.9743  Napel=  1470  Napel_C=  76050
&&&  comanda trimisa la proces=571.3272 
*********************************////////////

#####                                                              k=109

#####  starea curenta=  2.337
limitele comenzii:   minima=  50.00  maxima=2000.00 
h=
    11
&&&  masa= 3.0000  J= 0.8430  Napel=   330  Napel_C=  76380
&&&  comanda trimisa la proces=616.0583 
*********************************////////////

#####                                                              k=110

#####  starea curenta=  2.348
limitele comenzii:   minima=  50.00  maxima=2000.00 
h=
    10
&&&  masa= 3.0000  J= 0.7706  Napel=   240  Napel_C=  76620
&&&  comanda trimisa la proces=566.0583 
*********************************////////////

#####                                                              k=111

#####  starea curenta=  2.356
limitele comenzii:   minima=  50.00  maxima=2000.00 
h=
     9
&&&  masa= 3.0000  J= 0.6803  Napel=   330  Napel_C=  76950
&&&  comanda trimisa la proces=548.3519 
*********************************////////////

#####                                                              k=112

#####  starea curenta=  2.364
limitele comenzii:   minima=  50.00  maxima=2000.00 
h=
     8
&&&  masa= 3.0000  J= 0.6089  Napel=   405  Napel_C=  77355
&&&  comanda trimisa la proces=594.3698 
*********************************////////////

#####                                                              k=113

#####  starea curenta=  2.374
limitele comenzii:   minima=  50.00  maxima=2000.00 
h=
     7
&&&  masa= 3.0000  J= 0.5346  Napel=   360  Napel_C=  77715
&&&  comanda trimisa la proces=606.8318 
*********************************////////////

#####                                                              k=114

#####  starea curenta=  2.383
limitele comenzii:   minima=  50.00  maxima=2000.00 
h=
     6
&&&  masa= 3.0000  J= 0.4482  Napel=   345  Napel_C=  78060
&&&  comanda trimisa la proces=556.8318 
*********************************////////////

#####                                                              k=115

#####  starea curenta=  2.391
limitele comenzii:   minima=  50.00  maxima=2000.00 
h=
     5
&&&  masa= 3.0000  J= 0.3879  Napel=   225  Napel_C=  78285
&&&  comanda trimisa la proces=556.2294 
*********************************////////////

#####                                                              k=116

#####  starea curenta=  2.399
limitele comenzii:   minima=  50.00  maxima=2000.00 
h=
     4
&&&  masa= 3.0000  J= 0.3138  Napel=   585  Napel_C=  78870
&&&  comanda trimisa la proces=593.4271 
*********************************////////////

#####                                                              k=117

#####  starea curenta=  2.408
limitele comenzii:   minima=  50.00  maxima=2000.00 
h=
     3
&&&  masa= 3.0000  J= 0.2157  Napel=   375  Napel_C=  79245
&&&  comanda trimisa la proces=554.0590 
*********************************////////////

#####                                                              k=118

#####  starea curenta=  2.416
limitele comenzii:   minima=  50.00  maxima=2000.00 
h=
     2
&&&  masa= 3.0000  J= 0.1436  Napel=   210  Napel_C=  79455
&&&  comanda trimisa la proces=603.8877 
*********************************////////////

#####                                                              k=119

#####  starea curenta=  2.425
limitele comenzii:   minima=  50.00  maxima=2000.00 
h=
     1
&&&  masa= 3.0044  J= 0.1188  Napel=   105  Napel_C=  79560
&&&  comanda trimisa la proces=552.4826 
*********************************////////////
Elapsed time is 782.633115 seconds.


 Final values for Overall integration using uRHC
&&&  yield mass= 3.0044  Light= 9.0582  Perf Index= 9.1024   NapelAvg=    663 
ijk=
     8
RHC_PSO_PBRJ13
PhotoBioReactor Optimal Control 
Local best: [Plbest,val]=Gen_Plbest_reg(i)

#####                                                              k=0

#####  starea curenta=  0.360
limitele comenzii:   minima=  50.00  maxima=2000.00 
h=
   120
&&&  masa= 3.0003  J= 9.0499  Napel=   330  Napel_C=    330
&&&  comanda trimisa la proces=599.2816 
*********************************////////////

#####                                                              k=1

#####  starea curenta=  0.387
limitele comenzii:   minima=  50.00  maxima=2000.00 
h=
   119
&&&  masa= 3.0185  J=10.2954  Napel=   195  Napel_C=    525
&&&  comanda trimisa la proces=647.5768 
*********************************////////////

#####                                                              k=2

#####  starea curenta=  0.415
limitele comenzii:   minima=  50.00  maxima=2000.00 
h=
   118
&&&  masa= 3.0031  J= 9.5645  Napel=   270  Napel_C=    795
&&&  comanda trimisa la proces=603.6054 
*********************************////////////

#####                                                              k=3

#####  starea curenta=  0.444
limitele comenzii:   minima=  50.00  maxima=2000.00 
h=
   117
&&&  masa= 3.0000  J= 9.4232  Napel=   795  Napel_C=   1590
&&&  comanda trimisa la proces=587.6328 
*********************************////////////

#####                                                              k=4

#####  starea curenta=  0.473
limitele comenzii:   minima=  50.00  maxima=2000.00 
h=
   116
&&&  masa= 3.0003  J= 8.6109  Napel=   210  Napel_C=   1800
&&&  comanda trimisa la proces=622.7344 
*********************************////////////

#####                                                              k=5

#####  starea curenta=  0.502
limitele comenzii:   minima=  50.00  maxima=2000.00 
h=
   115
&&&  masa= 3.0018  J= 9.0969  Napel=   225  Napel_C=   2025
&&&  comanda trimisa la proces=606.9002 
*********************************////////////

#####                                                              k=6

#####  starea curenta=  0.532
limitele comenzii:   minima=  50.00  maxima=2000.00 
h=
   114
&&&  masa= 3.0333  J= 9.6647  Napel=   255  Napel_C=   2280
&&&  comanda trimisa la proces=614.9817 
*********************************////////////

#####                                                              k=7

#####  starea curenta=  0.562
limitele comenzii:   minima=  50.00  maxima=2000.00 
h=
   113
&&&  masa= 3.0026  J= 8.7449  Napel=   165  Napel_C=   2445
&&&  comanda trimisa la proces=567.9908 
*********************************////////////

#####                                                              k=8

#####  starea curenta=  0.591
limitele comenzii:   minima=  50.00  maxima=2000.00 
h=
   112
&&&  masa= 3.0174  J= 9.3134  Napel=   270  Napel_C=   2715
&&&  comanda trimisa la proces=571.1485 
*********************************////////////

#####                                                              k=9

#####  starea curenta=  0.620
limitele comenzii:   minima=  50.00  maxima=2000.00 
h=
   111
&&&  masa= 3.0040  J= 9.1067  Napel=   225  Napel_C=   2940
&&&  comanda trimisa la proces=611.3534 
*********************************////////////

#####                                                              k=10

#####  starea curenta=  0.650
limitele comenzii:   minima=  50.00  maxima=2000.00 
h=
   110
&&&  masa= 3.0345  J= 9.3114  Napel=   195  Napel_C=   3135
&&&  comanda trimisa la proces=603.9924 
*********************************////////////

#####                                                              k=11

#####  starea curenta=  0.679
limitele comenzii:   minima=  50.00  maxima=2000.00 
h=
   109
&&&  masa= 3.0005  J= 8.8460  Napel=   195  Napel_C=   3330
&&&  comanda trimisa la proces=609.9631 
*********************************////////////

#####                                                              k=12

#####  starea curenta=  0.709
limitele comenzii:   minima=  50.00  maxima=2000.00 
h=
   108
&&&  masa= 3.0000  J= 8.1873  Napel=   420  Napel_C=   3750
&&&  comanda trimisa la proces=559.9631 
*********************************////////////

#####                                                              k=13

#####  starea curenta=  0.737
limitele comenzii:   minima=  50.00  maxima=2000.00 
h=
   107
&&&  masa= 3.0000  J= 8.1414  Napel=   390  Napel_C=   4140
&&&  comanda trimisa la proces=582.7978 
*********************************////////////

#####                                                              k=14

#####  starea curenta=  0.766
limitele comenzii:   minima=  50.00  maxima=2000.00 
h=
   106
&&&  masa= 3.0388  J= 9.0121  Napel=   225  Napel_C=   4365
&&&  comanda trimisa la proces=609.4020 
*********************************////////////

#####                                                              k=15

#####  starea curenta=  0.795
limitele comenzii:   minima=  50.00  maxima=2000.00 
h=
   105
&&&  masa= 3.0014  J= 9.1126  Napel=   300  Napel_C=   4665
&&&  comanda trimisa la proces=559.4020 
*********************************////////////

#####                                                              k=16

#####  starea curenta=  0.822
limitele comenzii:   minima=  50.00  maxima=2000.00 
h=
   104
&&&  masa= 3.0005  J= 8.3227  Napel=   270  Napel_C=   4935
&&&  comanda trimisa la proces=524.9417 
*********************************////////////

#####                                                              k=17

#####  starea curenta=  0.848
limitele comenzii:   minima=  50.00  maxima=2000.00 
h=
   103
&&&  masa= 3.0000  J= 7.6389  Napel=   840  Napel_C=   5775
&&&  comanda trimisa la proces=574.9417 
*********************************////////////

#####                                                              k=18

#####  starea curenta=  0.875
limitele comenzii:   minima=  50.00  maxima=2000.00 
h=
   102
&&&  masa= 3.0000  J= 8.0874  Napel=   660  Napel_C=   6435
&&&  comanda trimisa la proces=570.8751 
*********************************////////////

#####                                                              k=19

#####  starea curenta=  0.902
limitele comenzii:   minima=  50.00  maxima=2000.00 
h=
   101
&&&  masa= 3.0000  J= 8.2634  Napel=   360  Napel_C=   6795
&&&  comanda trimisa la proces=520.8751 
*********************************////////////

#####                                                              k=20

#####  starea curenta=  0.927
limitele comenzii:   minima=  50.00  maxima=2000.00 
h=
   100
&&&  masa= 3.0011  J= 7.6729  Napel=   180  Napel_C=   6975
&&&  comanda trimisa la proces=570.8751 
*********************************////////////

#####                                                              k=21

#####  starea curenta=  0.954
limitele comenzii:   minima=  50.00  maxima=2000.00 
h=
    99
&&&  masa= 3.0001  J= 7.8225  Napel=   645  Napel_C=   7620
&&&  comanda trimisa la proces=620.4799 
*********************************////////////

#####                                                              k=22

#####  starea curenta=  0.981
limitele comenzii:   minima=  50.00  maxima=2000.00 
h=
    98
&&&  masa= 3.0075  J= 8.1202  Napel=   180  Napel_C=   7800
&&&  comanda trimisa la proces=591.0730 
*********************************////////////

#####                                                              k=23

#####  starea curenta=  1.007
limitele comenzii:   minima=  50.00  maxima=2000.00 
h=
    97
&&&  masa= 3.0039  J= 7.6673  Napel=   135  Napel_C=   7935
&&&  comanda trimisa la proces=541.0730 
*********************************////////////

#####                                                              k=24

#####  starea curenta=  1.032
limitele comenzii:   minima=  50.00  maxima=2000.00 
h=
    96
&&&  masa= 3.0000  J= 7.6722  Napel=   690  Napel_C=   8625
&&&  comanda trimisa la proces=591.0730 
*********************************////////////

#####                                                              k=25

#####  starea curenta=  1.057
limitele comenzii:   minima=  50.00  maxima=2000.00 
h=
    95
&&&  masa= 3.0000  J= 7.5905  Napel=   690  Napel_C=   9315
&&&  comanda trimisa la proces=580.6034 
*********************************////////////

#####                                                              k=26

#####  starea curenta=  1.082
limitele comenzii:   minima=  50.00  maxima=2000.00 
h=
    94
&&&  masa= 3.0002  J= 7.3687  Napel=   975  Napel_C=  10290
&&&  comanda trimisa la proces=530.6034 
*********************************////////////

#####                                                              k=27

#####  starea curenta=  1.106
limitele comenzii:   minima=  50.00  maxima=2000.00 
h=
    93
&&&  masa= 3.0000  J= 7.2115  Napel=   480  Napel_C=  10770
&&&  comanda trimisa la proces=580.5946 
*********************************////////////

#####                                                              k=28

#####  starea curenta=  1.130
limitele comenzii:   minima=  50.00  maxima=2000.00 
h=
    92
&&&  masa= 3.0019  J= 6.5165  Napel=   315  Napel_C=  11085
&&&  comanda trimisa la proces=530.5946 
*********************************////////////

#####                                                              k=29

#####  starea curenta=  1.153
limitele comenzii:   minima=  50.00  maxima=2000.00 
h=
    91
&&&  masa= 3.0026  J= 7.8903  Napel=   165  Napel_C=  11250
&&&  comanda trimisa la proces=580.5946 
*********************************////////////

#####                                                              k=30

#####  starea curenta=  1.177
limitele comenzii:   minima=  50.00  maxima=2000.00 
h=
    90
&&&  masa= 3.0000  J= 6.8919  Napel=   405  Napel_C=  11655
&&&  comanda trimisa la proces=544.2087 
*********************************////////////

#####                                                              k=31

#####  starea curenta=  1.199
limitele comenzii:   minima=  50.00  maxima=2000.00 
h=
    89
&&&  masa= 3.0389  J= 7.5347  Napel=   165  Napel_C=  11820
&&&  comanda trimisa la proces=534.1280 
*********************************////////////

#####                                                              k=32

#####  starea curenta=  1.221
limitele comenzii:   minima=  50.00  maxima=2000.00 
h=
    88
&&&  masa= 3.0020  J= 7.2496  Napel=   525  Napel_C=  12345
&&&  comanda trimisa la proces=582.0371 
*********************************////////////

#####                                                              k=33

#####  starea curenta=  1.244
limitele comenzii:   minima=  50.00  maxima=2000.00 
h=
    87
&&&  masa= 3.0000  J= 6.5944  Napel=  3570  Napel_C=  15915
&&&  comanda trimisa la proces=532.0371 
*********************************////////////

#####                                                              k=34

#####  starea curenta=  1.266
limitele comenzii:   minima=  50.00  maxima=2000.00 
h=
    86
&&&  masa= 3.0098  J= 7.2271  Napel=   120  Napel_C=  16035
&&&  comanda trimisa la proces=482.0371 
*********************************////////////

#####                                                              k=35

#####  starea curenta=  1.285
limitele comenzii:   minima=  50.00  maxima=2000.00 
h=
    85
&&&  masa= 3.0002  J= 6.5455  Napel=   210  Napel_C=  16245
&&&  comanda trimisa la proces=505.4259 
*********************************////////////

#####                                                              k=36

#####  starea curenta=  1.305
limitele comenzii:   minima=  50.00  maxima=2000.00 
h=
    84
&&&  masa= 3.0000  J= 6.1559  Napel=   195  Napel_C=  16440
&&&  comanda trimisa la proces=555.4259 
*********************************////////////

#####                                                              k=37

#####  starea curenta=  1.327
limitele comenzii:   minima=  50.00  maxima=2000.00 
h=
    83
&&&  masa= 3.0000  J= 6.8116  Napel=  1080  Napel_C=  17520
&&&  comanda trimisa la proces=582.0501 
*********************************////////////

#####                                                              k=38

#####  starea curenta=  1.349
limitele comenzii:   minima=  50.00  maxima=2000.00 
h=
    82
&&&  masa= 3.0010  J= 6.4818  Napel=   210  Napel_C=  17730
&&&  comanda trimisa la proces=536.2993 
*********************************////////////

#####                                                              k=39

#####  starea curenta=  1.369
limitele comenzii:   minima=  50.00  maxima=2000.00 
h=
    81
&&&  masa= 3.0016  J= 6.5674  Napel=   240  Napel_C=  17970
&&&  comanda trimisa la proces=564.2252 
*********************************////////////

#####                                                              k=40

#####  starea curenta=  1.390
limitele comenzii:   minima=  50.00  maxima=2000.00 
h=
    80
&&&  masa= 3.0098  J= 6.6980  Napel=   180  Napel_C=  18150
&&&  comanda trimisa la proces=612.7038 
*********************************////////////

#####                                                              k=41

#####  starea curenta=  1.411
limitele comenzii:   minima=  50.00  maxima=2000.00 
h=
    79
&&&  masa= 3.0001  J= 6.0920  Napel=   360  Napel_C=  18510
&&&  comanda trimisa la proces=583.8589 
*********************************////////////

#####                                                              k=42

#####  starea curenta=  1.432
limitele comenzii:   minima=  50.00  maxima=2000.00 
h=
    78
&&&  masa= 3.0001  J= 5.9371  Napel=  2385  Napel_C=  20895
&&&  comanda trimisa la proces=533.8589 
*********************************////////////

#####                                                              k=43

#####  starea curenta=  1.451
limitele comenzii:   minima=  50.00  maxima=2000.00 
h=
    77
&&&  masa= 3.0008  J= 5.9006  Napel=   195  Napel_C=  21090
&&&  comanda trimisa la proces=527.3012 
*********************************////////////

#####                                                              k=44

#####  starea curenta=  1.470
limitele comenzii:   minima=  50.00  maxima=2000.00 
h=
    76
&&&  masa= 3.0193  J= 5.8725  Napel=   150  Napel_C=  21240
&&&  comanda trimisa la proces=477.3012 
*********************************////////////

#####                                                              k=45

#####  starea curenta=  1.487
limitele comenzii:   minima=  50.00  maxima=2000.00 
h=
    75
&&&  masa= 3.0003  J= 6.2219  Napel=   435  Napel_C=  21675
&&&  comanda trimisa la proces=509.7346 
*********************************////////////

#####                                                              k=46

#####  starea curenta=  1.505
limitele comenzii:   minima=  50.00  maxima=2000.00 
h=
    74
&&&  masa= 3.0119  J= 6.5429  Napel=   270  Napel_C=  21945
&&&  comanda trimisa la proces=522.0094 
*********************************////////////

#####                                                              k=47

#####  starea curenta=  1.523
limitele comenzii:   minima=  50.00  maxima=2000.00 
h=
    73
&&&  masa= 3.0000  J= 5.8002  Napel=   495  Napel_C=  22440
&&&  comanda trimisa la proces=538.4523 
*********************************////////////

#####                                                              k=48

#####  starea curenta=  1.541
limitele comenzii:   minima=  50.00  maxima=2000.00 
h=
    72
&&&  masa= 3.0031  J= 5.4183  Napel=   135  Napel_C=  22575
&&&  comanda trimisa la proces=549.3930 
*********************************////////////

#####                                                              k=49

#####  starea curenta=  1.559
limitele comenzii:   minima=  50.00  maxima=2000.00 
h=
    71
&&&  masa= 3.0000  J= 5.4813  Napel=   390  Napel_C=  22965
&&&  comanda trimisa la proces=539.8461 
*********************************////////////

#####                                                              k=50

#####  starea curenta=  1.577
limitele comenzii:   minima=  50.00  maxima=2000.00 
h=
    70
&&&  masa= 3.0000  J= 5.5814  Napel=  1185  Napel_C=  24150
&&&  comanda trimisa la proces=565.4046 
*********************************////////////

#####                                                              k=51

#####  starea curenta=  1.595
limitele comenzii:   minima=  50.00  maxima=2000.00 
h=
    69
&&&  masa= 3.0158  J= 5.2076  Napel=   270  Napel_C=  24420
&&&  comanda trimisa la proces=515.4046 
*********************************////////////

#####                                                              k=52

#####  starea curenta=  1.611
limitele comenzii:   minima=  50.00  maxima=2000.00 
h=
    68
&&&  masa= 3.0015  J= 5.5032  Napel=   240  Napel_C=  24660
&&&  comanda trimisa la proces=495.8512 
*********************************////////////

#####                                                              k=53

#####  starea curenta=  1.627
limitele comenzii:   minima=  50.00  maxima=2000.00 
h=
    67
&&&  masa= 3.0004  J= 5.0741  Napel=   165  Napel_C=  24825
&&&  comanda trimisa la proces=532.1015 
*********************************////////////

#####                                                              k=54

#####  starea curenta=  1.644
limitele comenzii:   minima=  50.00  maxima=2000.00 
h=
    66
&&&  masa= 3.0001  J= 5.3271  Napel=   375  Napel_C=  25200
&&&  comanda trimisa la proces=582.1015 
*********************************////////////

#####                                                              k=55

#####  starea curenta=  1.662
limitele comenzii:   minima=  50.00  maxima=2000.00 
h=
    65
&&&  masa= 3.0000  J= 4.8833  Napel=  2910  Napel_C=  28110
&&&  comanda trimisa la proces=532.1015 
*********************************////////////

#####                                                              k=56

#####  starea curenta=  1.678
limitele comenzii:   minima=  50.00  maxima=2000.00 
h=
    64
&&&  masa= 3.0184  J= 5.4127  Napel=   165  Napel_C=  28275
&&&  comanda trimisa la proces=531.6258 
*********************************////////////

#####                                                              k=57

#####  starea curenta=  1.694
limitele comenzii:   minima=  50.00  maxima=2000.00 
h=
    63
&&&  masa= 3.0000  J= 4.7181  Napel=   645  Napel_C=  28920
&&&  comanda trimisa la proces=491.3140 
*********************************////////////

#####                                                              k=58

#####  starea curenta=  1.709
limitele comenzii:   minima=  50.00  maxima=2000.00 
h=
    62
&&&  masa= 3.0000  J= 4.8793  Napel=  2565  Napel_C=  31485
&&&  comanda trimisa la proces=538.2835 
*********************************////////////

#####                                                              k=59

#####  starea curenta=  1.724
limitele comenzii:   minima=  50.00  maxima=2000.00 
h=
    61
&&&  masa= 3.0000  J= 4.5342  Napel=  2655  Napel_C=  34140
&&&  comanda trimisa la proces=511.5963 
*********************************////////////

#####                                                              k=60

#####  starea curenta=  1.739
limitele comenzii:   minima=  50.00  maxima=2000.00 
h=
    60
&&&  masa= 3.0000  J= 4.8317  Napel=   525  Napel_C=  34665
&&&  comanda trimisa la proces=555.1400 
*********************************////////////

#####                                                              k=61

#####  starea curenta=  1.755
limitele comenzii:   minima=  50.00  maxima=2000.00 
h=
    59
&&&  masa= 3.0002  J= 4.5736  Napel=   195  Napel_C=  34860
&&&  comanda trimisa la proces=549.7409 
*********************************////////////

#####                                                              k=62

#####  starea curenta=  1.771
limitele comenzii:   minima=  50.00  maxima=2000.00 
h=
    58
&&&  masa= 3.0000  J= 4.3924  Napel=   330  Napel_C=  35190
&&&  comanda trimisa la proces=499.7409 
*********************************////////////

#####                                                              k=63

#####  starea curenta=  1.785
limitele comenzii:   minima=  50.00  maxima=2000.00 
h=
    57
&&&  masa= 3.0012  J= 4.5619  Napel=   225  Napel_C=  35415
&&&  comanda trimisa la proces=511.2333 
*********************************////////////

#####                                                              k=64

#####  starea curenta=  1.799
limitele comenzii:   minima=  50.00  maxima=2000.00 
h=
    56
&&&  masa= 3.0126  J= 4.3411  Napel=   195  Napel_C=  35610
&&&  comanda trimisa la proces=483.2272 
*********************************////////////

#####                                                              k=65

#####  starea curenta=  1.812
limitele comenzii:   minima=  50.00  maxima=2000.00 
h=
    55
&&&  masa= 3.0001  J= 4.2253  Napel=   825  Napel_C=  36435
&&&  comanda trimisa la proces=533.2272 
*********************************////////////

#####                                                              k=66

#####  starea curenta=  1.826
limitele comenzii:   minima=  50.00  maxima=2000.00 
h=
    54
&&&  masa= 3.0000  J= 4.4103  Napel=   990  Napel_C=  37425
&&&  comanda trimisa la proces=561.1273 
*********************************////////////

#####                                                              k=67

#####  starea curenta=  1.841
limitele comenzii:   minima=  50.00  maxima=2000.00 
h=
    53
&&&  masa= 3.0013  J= 3.9223  Napel=   195  Napel_C=  37620
&&&  comanda trimisa la proces=511.1273 
*********************************////////////

#####                                                              k=68

#####  starea curenta=  1.855
limitele comenzii:   minima=  50.00  maxima=2000.00 
h=
    52
&&&  masa= 3.0000  J= 4.1155  Napel=   705  Napel_C=  38325
&&&  comanda trimisa la proces=561.1273 
*********************************////////////

#####                                                              k=69

#####  starea curenta=  1.869
limitele comenzii:   minima=  50.00  maxima=2000.00 
h=
    51
&&&  masa= 3.0029  J= 3.8862  Napel=  1605  Napel_C=  39930
&&&  comanda trimisa la proces=522.0140 
*********************************////////////

#####                                                              k=70

#####  starea curenta=  1.883
limitele comenzii:   minima=  50.00  maxima=2000.00 
h=
    50
&&&  masa= 3.0000  J= 3.6857  Napel=   795  Napel_C=  40725
&&&  comanda trimisa la proces=492.4324 
*********************************////////////

#####                                                              k=71

#####  starea curenta=  1.895
limitele comenzii:   minima=  50.00  maxima=2000.00 
h=
    49
&&&  masa= 3.0002  J= 3.6599  Napel=  2700  Napel_C=  43425
&&&  comanda trimisa la proces=542.4324 
*********************************////////////

#####                                                              k=72

#####  starea curenta=  1.909
limitele comenzii:   minima=  50.00  maxima=2000.00 
h=
    48
&&&  masa= 3.0001  J= 3.8629  Napel=   435  Napel_C=  43860
&&&  comanda trimisa la proces=548.8915 
*********************************////////////

#####                                                              k=73

#####  starea curenta=  1.922
limitele comenzii:   minima=  50.00  maxima=2000.00 
h=
    47
&&&  masa= 3.0000  J= 3.2192  Napel=  2280  Napel_C=  46140
&&&  comanda trimisa la proces=499.5108 
*********************************////////////

#####                                                              k=74

#####  starea curenta=  1.934
limitele comenzii:   minima=  50.00  maxima=2000.00 
h=
    46
&&&  masa= 3.0001  J= 3.2507  Napel=  2160  Napel_C=  48300
&&&  comanda trimisa la proces=505.9268 
*********************************////////////

#####                                                              k=75

#####  starea curenta=  1.946
limitele comenzii:   minima=  50.00  maxima=2000.00 
h=
    45
&&&  masa= 3.0092  J= 3.4413  Napel=  1260  Napel_C=  49560
&&&  comanda trimisa la proces=455.9268 
*********************************////////////

#####                                                              k=76

#####  starea curenta=  1.957
limitele comenzii:   minima=  50.00  maxima=2000.00 
h=
    44
&&&  masa= 3.0000  J= 3.4414  Napel=  1935  Napel_C=  51495
&&&  comanda trimisa la proces=505.0731 
*********************************////////////

#####                                                              k=77

#####  starea curenta=  1.968
limitele comenzii:   minima=  50.00  maxima=2000.00 
h=
    43
&&&  masa= 3.0000  J= 3.3913  Napel=  1770  Napel_C=  53265
&&&  comanda trimisa la proces=555.0731 
*********************************////////////

#####                                                              k=78

#####  starea curenta=  1.982
limitele comenzii:   minima=  50.00  maxima=2000.00 
h=
    42
&&&  masa= 3.0000  J= 3.3600  Napel=  2220  Napel_C=  55485
&&&  comanda trimisa la proces=505.0731 
*********************************////////////

#####                                                              k=79

#####  starea curenta=  1.993
limitele comenzii:   minima=  50.00  maxima=2000.00 
h=
    41
&&&  masa= 3.0000  J= 3.1273  Napel=  1755  Napel_C=  57240
&&&  comanda trimisa la proces=481.7409 
*********************************////////////

#####                                                              k=80

#####  starea curenta=  2.004
limitele comenzii:   minima=  50.00  maxima=2000.00 
h=
    40
&&&  masa= 3.0000  J= 3.0342  Napel=  1020  Napel_C=  58260
&&&  comanda trimisa la proces=432.5846 
*********************************////////////

#####                                                              k=81

#####  starea curenta=  2.012
limitele comenzii:   minima=  50.00  maxima=2000.00 
h=
    39
&&&  masa= 3.0000  J= 3.0626  Napel=  1560  Napel_C=  59820
&&&  comanda trimisa la proces=482.5846 
*********************************////////////

#####                                                              k=82

#####  starea curenta=  2.023
limitele comenzii:   minima=  50.00  maxima=2000.00 
h=
    38
&&&  masa= 3.0000  J= 3.0781  Napel=   630  Napel_C=  60450
&&&  comanda trimisa la proces=532.5846 
*********************************////////////

#####                                                              k=83

#####  starea curenta=  2.035
limitele comenzii:   minima=  50.00  maxima=2000.00 
h=
    37
&&&  masa= 3.0000  J= 2.7731  Napel=  1890  Napel_C=  62340
&&&  comanda trimisa la proces=547.0085 
*********************************////////////

#####                                                              k=84

#####  starea curenta=  2.047
limitele comenzii:   minima=  50.00  maxima=2000.00 
h=
    36
&&&  masa= 3.0000  J= 2.8469  Napel=   480  Napel_C=  62820
&&&  comanda trimisa la proces=561.9363 
*********************************////////////

#####                                                              k=85

#####  starea curenta=  2.059
limitele comenzii:   minima=  50.00  maxima=2000.00 
h=
    35
&&&  masa= 3.0000  J= 2.8843  Napel=   450  Napel_C=  63270
&&&  comanda trimisa la proces=544.8539 
*********************************////////////

#####                                                              k=86

#####  starea curenta=  2.071
limitele comenzii:   minima=  50.00  maxima=2000.00 
h=
    34
&&&  masa= 3.0000  J= 2.7597  Napel=  1650  Napel_C=  64920
&&&  comanda trimisa la proces=589.3934 
*********************************////////////

#####                                                              k=87

#####  starea curenta=  2.083
limitele comenzii:   minima=  50.00  maxima=2000.00 
h=
    33
&&&  masa= 3.0000  J= 2.6689  Napel=   375  Napel_C=  65295
&&&  comanda trimisa la proces=591.3310 
*********************************////////////

#####                                                              k=88

#####  starea curenta=  2.096
limitele comenzii:   minima=  50.00  maxima=2000.00 
h=
    32
&&&  masa= 3.0000  J= 2.5136  Napel=  2430  Napel_C=  67725
&&&  comanda trimisa la proces=572.6663 
*********************************////////////

#####                                                              k=89

#####  starea curenta=  2.108
limitele comenzii:   minima=  50.00  maxima=2000.00 
h=
    31
&&&  masa= 3.0005  J= 2.3606  Napel=  2085  Napel_C=  69810
&&&  comanda trimisa la proces=622.6663 
*********************************////////////

#####                                                              k=90

#####  starea curenta=  2.121
limitele comenzii:   minima=  50.00  maxima=2000.00 
h=
    30
&&&  masa= 3.0001  J= 2.2047  Napel=  2790  Napel_C=  72600
&&&  comanda trimisa la proces=573.4960 
*********************************////////////

#####                                                              k=91

#####  starea curenta=  2.133
limitele comenzii:   minima=  50.00  maxima=2000.00 
h=
    29
&&&  masa= 3.0000  J= 2.2433  Napel=  2055  Napel_C=  74655
&&&  comanda trimisa la proces=542.2240 
*********************************////////////

#####                                                              k=92

#####  starea curenta=  2.144
limitele comenzii:   minima=  50.00  maxima=2000.00 
h=
    28
&&&  masa= 3.0000  J= 2.2494  Napel=   435  Napel_C=  75090
&&&  comanda trimisa la proces=592.2240 
*********************************////////////

#####                                                              k=93

#####  starea curenta=  2.156
limitele comenzii:   minima=  50.00  maxima=2000.00 
h=
    27
&&&  masa= 3.0000  J= 2.0902  Napel=  1755  Napel_C=  76845
&&&  comanda trimisa la proces=642.2240 
*********************************////////////

#####                                                              k=94

#####  starea curenta=  2.169
limitele comenzii:   minima=  50.00  maxima=2000.00 
h=
    26
&&&  masa= 3.0000  J= 1.9820  Napel=  1575  Napel_C=  78420
&&&  comanda trimisa la proces=592.2240 
*********************************////////////

#####                                                              k=95

#####  starea curenta=  2.181
limitele comenzii:   minima=  50.00  maxima=2000.00 
h=
    25
&&&  masa= 3.0000  J= 2.0802  Napel=  2310  Napel_C=  80730
&&&  comanda trimisa la proces=542.2240 
*********************************////////////

#####                                                              k=96

#####  starea curenta=  2.191
limitele comenzii:   minima=  50.00  maxima=2000.00 
h=
    24
&&&  masa= 3.0000  J= 2.2495  Napel=  1080  Napel_C=  81810
&&&  comanda trimisa la proces=589.0883 
*********************************////////////

#####                                                              k=97

#####  starea curenta=  2.202
limitele comenzii:   minima=  50.00  maxima=2000.00 
h=
    23
&&&  masa= 3.0000  J= 1.8110  Napel=  2265  Napel_C=  84075
&&&  comanda trimisa la proces=539.0883 
*********************************////////////

#####                                                              k=98

#####  starea curenta=  2.212
limitele comenzii:   minima=  50.00  maxima=2000.00 
h=
    22
&&&  masa= 3.0000  J= 1.6922  Napel=  2025  Napel_C=  86100
&&&  comanda trimisa la proces=582.9505 
*********************************////////////

#####                                                              k=99

#####  starea curenta=  2.223
limitele comenzii:   minima=  50.00  maxima=2000.00 
h=
    21
&&&  masa= 3.0000  J= 1.8916  Napel=  1320  Napel_C=  87420
&&&  comanda trimisa la proces=552.1059 
*********************************////////////

#####                                                              k=100

#####  starea curenta=  2.233
limitele comenzii:   minima=  50.00  maxima=2000.00 
h=
    20
&&&  masa= 3.0000  J= 1.6204  Napel=   210  Napel_C=  87630
&&&  comanda trimisa la proces=602.1059 
*********************************////////////

#####                                                              k=101

#####  starea curenta=  2.244
limitele comenzii:   minima=  50.00  maxima=2000.00 
h=
    19
&&&  masa= 3.0000  J= 1.5271  Napel=   480  Napel_C=  88110
&&&  comanda trimisa la proces=652.1059 
*********************************////////////

#####                                                              k=102

#####  starea curenta=  2.256
limitele comenzii:   minima=  50.00  maxima=2000.00 
h=
    18
&&&  masa= 3.0000  J= 1.4394  Napel=   480  Napel_C=  88590
&&&  comanda trimisa la proces=602.1059 
*********************************////////////

#####                                                              k=103

#####  starea curenta=  2.267
limitele comenzii:   minima=  50.00  maxima=2000.00 
h=
    17
&&&  masa= 3.0000  J= 1.3884  Napel=  2835  Napel_C=  91425
&&&  comanda trimisa la proces=552.1059 
*********************************////////////

#####                                                              k=104

#####  starea curenta=  2.276
limitele comenzii:   minima=  50.00  maxima=2000.00 
h=
    16
&&&  masa= 3.0000  J= 1.2806  Napel=   330  Napel_C=  91755
&&&  comanda trimisa la proces=541.6448 
*********************************////////////

#####                                                              k=105

#####  starea curenta=  2.285
limitele comenzii:   minima=  50.00  maxima=2000.00 
h=
    15
&&&  masa= 3.0000  J= 1.2177  Napel=   330  Napel_C=  92085
&&&  comanda trimisa la proces=515.4394 
*********************************////////////

#####                                                              k=106

#####  starea curenta=  2.293
limitele comenzii:   minima=  50.00  maxima=2000.00 
h=
    14
&&&  masa= 3.0000  J= 1.2107  Napel=  1590  Napel_C=  93675
&&&  comanda trimisa la proces=565.0995 
*********************************////////////

#####                                                              k=107

#####  starea curenta=  2.303
limitele comenzii:   minima=  50.00  maxima=2000.00 
h=
    13
&&&  masa= 3.0000  J= 1.0652  Napel=   300  Napel_C=  93975
&&&  comanda trimisa la proces=590.7726 
*********************************////////////

#####                                                              k=108

#####  starea curenta=  2.312
limitele comenzii:   minima=  50.00  maxima=2000.00 
h=
    12
&&&  masa= 3.0000  J= 1.0468  Napel=   690  Napel_C=  94665
&&&  comanda trimisa la proces=640.7726 
*********************************////////////

#####                                                              k=109

#####  starea curenta=  2.324
limitele comenzii:   minima=  50.00  maxima=2000.00 
h=
    11
&&&  masa= 3.0000  J= 0.9552  Napel=  2265  Napel_C=  96930
&&&  comanda trimisa la proces=590.8131 
*********************************////////////

#####                                                              k=110

#####  starea curenta=  2.333
limitele comenzii:   minima=  50.00  maxima=2000.00 
h=
    10
&&&  masa= 3.0000  J= 0.8645  Napel=   315  Napel_C=  97245
&&&  comanda trimisa la proces=640.4367 
*********************************////////////

#####                                                              k=111

#####  starea curenta=  2.344
limitele comenzii:   minima=  50.00  maxima=2000.00 
h=
     9
&&&  masa= 3.0000  J= 0.7467  Napel=   240  Napel_C=  97485
&&&  comanda trimisa la proces=590.4367 
*********************************////////////

#####                                                              k=112

#####  starea curenta=  2.354
limitele comenzii:   minima=  50.00  maxima=2000.00 
h=
     8
&&&  masa= 3.0000  J= 0.6547  Napel=   375  Napel_C=  97860
&&&  comanda trimisa la proces=550.1189 
*********************************////////////

#####                                                              k=113

#####  starea curenta=  2.362
limitele comenzii:   minima=  50.00  maxima=2000.00 
h=
     7
&&&  masa= 3.0000  J= 0.5926  Napel=   240  Napel_C=  98100
&&&  comanda trimisa la proces=599.5857 
*********************************////////////

#####                                                              k=114

#####  starea curenta=  2.371
limitele comenzii:   minima=  50.00  maxima=2000.00 
h=
     6
&&&  masa= 3.0000  J= 0.5015  Napel=   345  Napel_C=  98445
&&&  comanda trimisa la proces=613.7139 
*********************************////////////

#####                                                              k=115

#####  starea curenta=  2.381
limitele comenzii:   minima=  50.00  maxima=2000.00 
h=
     5
&&&  masa= 3.0000  J= 0.4215  Napel=   300  Napel_C=  98745
&&&  comanda trimisa la proces=583.4756 
*********************************////////////

#####                                                              k=116

#####  starea curenta=  2.390
limitele comenzii:   minima=  50.00  maxima=2000.00 
h=
     4
&&&  masa= 3.0000  J= 0.3487  Napel=   255  Napel_C=  99000
&&&  comanda trimisa la proces=552.0738 
*********************************////////////

#####                                                              k=117

#####  starea curenta=  2.398
limitele comenzii:   minima=  50.00  maxima=2000.00 
h=
     3
&&&  masa= 3.0000  J= 0.2692  Napel=   540  Napel_C=  99540
&&&  comanda trimisa la proces=576.9006 
*********************************////////////

#####                                                              k=118

#####  starea curenta=  2.406
limitele comenzii:   minima=  50.00  maxima=2000.00 
h=
     2
&&&  masa= 3.0000  J= 0.1915  Napel=   525  Napel_C= 100065
&&&  comanda trimisa la proces=617.8920 
*********************************////////////

#####                                                              k=119

#####  starea curenta=  2.416
limitele comenzii:   minima=  50.00  maxima=2000.00 
h=
     1
&&&  masa= 3.0004  J= 0.1144  Napel= 15015  Napel_C= 115080
&&&  comanda trimisa la proces=819.9121 
*********************************////////////
Elapsed time is 1028.330718 seconds.


 Final values for Overall integration using uRHC
&&&  yield mass= 3.0004  Light= 9.0691  Perf Index= 9.0728   NapelAvg=    959 
ijk=
     9
RHC_PSO_PBRJ13
PhotoBioReactor Optimal Control 
Local best: [Plbest,val]=Gen_Plbest_reg(i)

#####                                                              k=0

#####  starea curenta=  0.360
limitele comenzii:   minima=  50.00  maxima=2000.00 
h=
   120
&&&  masa= 3.0001  J= 9.3972  Napel=   195  Napel_C=    195
&&&  comanda trimisa la proces=583.0396 
*********************************////////////

#####                                                              k=1

#####  starea curenta=  0.387
limitele comenzii:   minima=  50.00  maxima=2000.00 
h=
   119
&&&  masa= 3.0004  J= 8.8501  Napel=   390  Napel_C=    585
&&&  comanda trimisa la proces=588.8743 
*********************************////////////

#####                                                              k=2

#####  starea curenta=  0.414
limitele comenzii:   minima=  50.00  maxima=2000.00 
h=
   118
&&&  masa= 3.0170  J= 9.7766  Napel=   285  Napel_C=    870
&&&  comanda trimisa la proces=538.8743 
*********************************////////////

#####                                                              k=3

#####  starea curenta=  0.441
limitele comenzii:   minima=  50.00  maxima=2000.00 
h=
   117
&&&  masa= 3.0240  J= 9.7381  Napel=   690  Napel_C=   1560
&&&  comanda trimisa la proces=550.3329 
*********************************////////////

#####                                                              k=4

#####  starea curenta=  0.469
limitele comenzii:   minima=  50.00  maxima=2000.00 
h=
   116
&&&  masa= 3.0021  J= 9.1145  Napel=   210  Napel_C=   1770
&&&  comanda trimisa la proces=554.4922 
*********************************////////////

#####                                                              k=5

#####  starea curenta=  0.497
limitele comenzii:   minima=  50.00  maxima=2000.00 
h=
   115
&&&  masa= 3.0018  J= 9.2353  Napel=   285  Napel_C=   2055
&&&  comanda trimisa la proces=519.8038 
*********************************////////////

#####                                                              k=6

#####  starea curenta=  0.525
limitele comenzii:   minima=  50.00  maxima=2000.00 
h=
   114
&&&  masa= 3.0027  J= 9.1756  Napel=   225  Napel_C=   2280
&&&  comanda trimisa la proces=569.8038 
*********************************////////////

#####                                                              k=7

#####  starea curenta=  0.554
limitele comenzii:   minima=  50.00  maxima=2000.00 
h=
   113
&&&  masa= 3.0007  J= 9.0316  Napel=   225  Napel_C=   2505
&&&  comanda trimisa la proces=607.8915 
*********************************////////////

#####                                                              k=8

#####  starea curenta=  0.584
limitele comenzii:   minima=  50.00  maxima=2000.00 
h=
   112
&&&  masa= 3.0019  J= 9.2477  Napel=   195  Napel_C=   2700
&&&  comanda trimisa la proces=557.8915 
*********************************////////////

#####                                                              k=9

#####  starea curenta=  0.612
limitele comenzii:   minima=  50.00  maxima=2000.00 
h=
   111
&&&  masa= 3.0247  J= 9.4920  Napel=   210  Napel_C=   2910
&&&  comanda trimisa la proces=606.4074 
*********************************////////////

#####                                                              k=10

#####  starea curenta=  0.642
limitele comenzii:   minima=  50.00  maxima=2000.00 
h=
   110
&&&  masa= 3.0044  J= 8.8880  Napel=   240  Napel_C=   3150
&&&  comanda trimisa la proces=557.8570 
*********************************////////////

#####                                                              k=11

#####  starea curenta=  0.671
limitele comenzii:   minima=  50.00  maxima=2000.00 
h=
   109
&&&  masa= 3.0016  J= 9.1098  Napel=   255  Napel_C=   3405
&&&  comanda trimisa la proces=571.2315 
*********************************////////////

#####                                                              k=12

#####  starea curenta=  0.699
limitele comenzii:   minima=  50.00  maxima=2000.00 
h=
   108
&&&  masa= 3.0001  J= 8.8346  Napel=   765  Napel_C=   4170
&&&  comanda trimisa la proces=621.2315 
*********************************////////////

#####                                                              k=13

#####  starea curenta=  0.729
limitele comenzii:   minima=  50.00  maxima=2000.00 
h=
   107
&&&  masa= 3.0001  J= 8.6075  Napel=   495  Napel_C=   4665
&&&  comanda trimisa la proces=571.2320 
*********************************////////////

#####                                                              k=14

#####  starea curenta=  0.758
limitele comenzii:   minima=  50.00  maxima=2000.00 
h=
   106
&&&  masa= 3.0001  J= 8.0250  Napel=   240  Napel_C=   4905
&&&  comanda trimisa la proces=521.2320 
*********************************////////////

#####                                                              k=15

#####  starea curenta=  0.784
limitele comenzii:   minima=  50.00  maxima=2000.00 
h=
   105
&&&  masa= 3.0013  J= 7.8876  Napel=   210  Napel_C=   5115
&&&  comanda trimisa la proces=512.9291 
*********************************////////////

#####                                                              k=16

#####  starea curenta=  0.810
limitele comenzii:   minima=  50.00  maxima=2000.00 
h=
   104
&&&  masa= 3.0018  J= 8.1696  Napel=   180  Napel_C=   5295
&&&  comanda trimisa la proces=562.9291 
*********************************////////////

#####                                                              k=17

#####  starea curenta=  0.838
limitele comenzii:   minima=  50.00  maxima=2000.00 
h=
   103
&&&  masa= 3.0409  J= 8.7532  Napel=   195  Napel_C=   5490
&&&  comanda trimisa la proces=612.9291 
*********************************////////////

#####                                                              k=18

#####  starea curenta=  0.866
limitele comenzii:   minima=  50.00  maxima=2000.00 
h=
   102
&&&  masa= 3.0000  J= 8.2041  Napel=   180  Napel_C=   5670
&&&  comanda trimisa la proces=571.0423 
*********************************////////////

#####                                                              k=19

#####  starea curenta=  0.893
limitele comenzii:   minima=  50.00  maxima=2000.00 
h=
   101
&&&  masa= 3.0004  J= 7.7771  Napel=   285  Napel_C=   5955
&&&  comanda trimisa la proces=621.0423 
*********************************////////////

#####                                                              k=20

#####  starea curenta=  0.921
limitele comenzii:   minima=  50.00  maxima=2000.00 
h=
   100
&&&  masa= 3.0006  J= 7.5804  Napel=   135  Napel_C=   6090
&&&  comanda trimisa la proces=571.0423 
*********************************////////////

#####                                                              k=21

#####  starea curenta=  0.947
limitele comenzii:   minima=  50.00  maxima=2000.00 
h=
    99
&&&  masa= 3.0020  J= 7.0311  Napel=   285  Napel_C=   6375
&&&  comanda trimisa la proces=521.0423 
*********************************////////////

#####                                                              k=22

#####  starea curenta=  0.972
limitele comenzii:   minima=  50.00  maxima=2000.00 
h=
    98
&&&  masa= 3.0014  J= 7.3091  Napel=   225  Napel_C=   6600
&&&  comanda trimisa la proces=484.0023 
*********************************////////////

#####                                                              k=23

#####  starea curenta=  0.995
limitele comenzii:   minima=  50.00  maxima=2000.00 
h=
    97
&&&  masa= 3.0015  J= 7.3314  Napel=   180  Napel_C=   6780
&&&  comanda trimisa la proces=510.1567 
*********************************////////////

#####                                                              k=24

#####  starea curenta=  1.019
limitele comenzii:   minima=  50.00  maxima=2000.00 
h=
    96
&&&  masa= 3.0358  J= 8.2362  Napel=   420  Napel_C=   7200
&&&  comanda trimisa la proces=528.3511 
*********************************////////////

#####                                                              k=25

#####  starea curenta=  1.043
limitele comenzii:   minima=  50.00  maxima=2000.00 
h=
    95
&&&  masa= 3.0016  J= 7.4052  Napel=  2955  Napel_C=  10155
&&&  comanda trimisa la proces=578.3511 
*********************************////////////

#####                                                              k=26

#####  starea curenta=  1.068
limitele comenzii:   minima=  50.00  maxima=2000.00 
h=
    94
&&&  masa= 3.0000  J= 7.5857  Napel=  1860  Napel_C=  12015
&&&  comanda trimisa la proces=528.3511 
*********************************////////////

#####                                                              k=27

#####  starea curenta=  1.091
limitele comenzii:   minima=  50.00  maxima=2000.00 
h=
    93
&&&  masa= 3.0085  J= 7.7044  Napel=   210  Napel_C=  12225
&&&  comanda trimisa la proces=565.6309 
*********************************////////////

#####                                                              k=28

#####  starea curenta=  1.116
limitele comenzii:   minima=  50.00  maxima=2000.00 
h=
    92
&&&  masa= 3.0094  J= 8.2048  Napel=   315  Napel_C=  12540
&&&  comanda trimisa la proces=521.8177 
*********************************////////////

#####                                                              k=29

#####  starea curenta=  1.138
limitele comenzii:   minima=  50.00  maxima=2000.00 
h=
    91
&&&  masa= 3.0011  J= 6.7384  Napel=   255  Napel_C=  12795
&&&  comanda trimisa la proces=535.0551 
*********************************////////////

#####                                                              k=30

#####  starea curenta=  1.161
limitele comenzii:   minima=  50.00  maxima=2000.00 
h=
    90
&&&  masa= 3.0001  J= 6.6663  Napel=   225  Napel_C=  13020
&&&  comanda trimisa la proces=485.0551 
*********************************////////////

#####                                                              k=31

#####  starea curenta=  1.182
limitele comenzii:   minima=  50.00  maxima=2000.00 
h=
    89
&&&  masa= 3.0008  J= 6.7750  Napel=   240  Napel_C=  13260
&&&  comanda trimisa la proces=452.6280 
*********************************////////////

#####                                                              k=32

#####  starea curenta=  1.201
limitele comenzii:   minima=  50.00  maxima=2000.00 
h=
    88
&&&  masa= 3.0016  J= 6.8803  Napel=   300  Napel_C=  13560
&&&  comanda trimisa la proces=487.6310 
*********************************////////////

#####                                                              k=33

#####  starea curenta=  1.222
limitele comenzii:   minima=  50.00  maxima=2000.00 
h=
    87
&&&  masa= 3.0005  J= 6.7266  Napel=   255  Napel_C=  13815
&&&  comanda trimisa la proces=526.0429 
*********************************////////////

#####                                                              k=34

#####  starea curenta=  1.243
limitele comenzii:   minima=  50.00  maxima=2000.00 
h=
    86
&&&  masa= 3.0093  J= 6.6912  Napel=   300  Napel_C=  14115
&&&  comanda trimisa la proces=531.8107 
*********************************////////////

#####                                                              k=35

#####  starea curenta=  1.265
limitele comenzii:   minima=  50.00  maxima=2000.00 
h=
    85
&&&  masa= 3.0007  J= 6.9077  Napel=   330  Napel_C=  14445
&&&  comanda trimisa la proces=492.4151 
*********************************////////////

#####                                                              k=36

#####  starea curenta=  1.285
limitele comenzii:   minima=  50.00  maxima=2000.00 
h=
    84
&&&  masa= 3.0000  J= 6.6493  Napel=   330  Napel_C=  14775
&&&  comanda trimisa la proces=476.8319 
*********************************////////////

#####                                                              k=37

#####  starea curenta=  1.304
limitele comenzii:   minima=  50.00  maxima=2000.00 
h=
    83
&&&  masa= 3.0003  J= 6.8833  Napel=   135  Napel_C=  14910
&&&  comanda trimisa la proces=507.1321 
*********************************////////////

#####                                                              k=38

#####  starea curenta=  1.324
limitele comenzii:   minima=  50.00  maxima=2000.00 
h=
    82
&&&  masa= 3.0001  J= 6.5888  Napel=   315  Napel_C=  15225
&&&  comanda trimisa la proces=506.9537 
*********************************////////////

#####                                                              k=39

#####  starea curenta=  1.343
limitele comenzii:   minima=  50.00  maxima=2000.00 
h=
    81
&&&  masa= 3.0000  J= 5.9634  Napel=   330  Napel_C=  15555
&&&  comanda trimisa la proces=529.4345 
*********************************////////////

#####                                                              k=40

#####  starea curenta=  1.364
limitele comenzii:   minima=  50.00  maxima=2000.00 
h=
    80
&&&  masa= 3.0129  J= 6.0448  Napel=   420  Napel_C=  15975
&&&  comanda trimisa la proces=532.1378 
*********************************////////////

#####                                                              k=41

#####  starea curenta=  1.383
limitele comenzii:   minima=  50.00  maxima=2000.00 
h=
    79
&&&  masa= 3.0000  J= 6.2809  Napel=  2535  Napel_C=  18510
&&&  comanda trimisa la proces=487.9536 
*********************************////////////

#####                                                              k=42

#####  starea curenta=  1.402
limitele comenzii:   minima=  50.00  maxima=2000.00 
h=
    78
&&&  masa= 3.0001  J= 6.3014  Napel=   330  Napel_C=  18840
&&&  comanda trimisa la proces=537.9536 
*********************************////////////

#####                                                              k=43

#####  starea curenta=  1.421
limitele comenzii:   minima=  50.00  maxima=2000.00 
h=
    77
&&&  masa= 3.0000  J= 5.9818  Napel=   345  Napel_C=  19185
&&&  comanda trimisa la proces=587.6021 
*********************************////////////

#####                                                              k=44

#####  starea curenta=  1.442
limitele comenzii:   minima=  50.00  maxima=2000.00 
h=
    76
&&&  masa= 3.0060  J= 5.7326  Napel=  2715  Napel_C=  21900
&&&  comanda trimisa la proces=637.6021 
*********************************////////////

#####                                                              k=45

#####  starea curenta=  1.464
limitele comenzii:   minima=  50.00  maxima=2000.00 
h=
    75
&&&  masa= 3.0001  J= 6.0375  Napel=   180  Napel_C=  22080
&&&  comanda trimisa la proces=598.7781 
*********************************////////////

#####                                                              k=46

#####  starea curenta=  1.485
limitele comenzii:   minima=  50.00  maxima=2000.00 
h=
    74
&&&  masa= 3.0001  J= 5.9133  Napel=   210  Napel_C=  22290
&&&  comanda trimisa la proces=548.7781 
*********************************////////////

#####                                                              k=47

#####  starea curenta=  1.503
limitele comenzii:   minima=  50.00  maxima=2000.00 
h=
    73
&&&  masa= 3.0025  J= 5.6447  Napel=   105  Napel_C=  22395
&&&  comanda trimisa la proces=530.8445 
*********************************////////////

#####                                                              k=48

#####  starea curenta=  1.522
limitele comenzii:   minima=  50.00  maxima=2000.00 
h=
    72
&&&  masa= 3.0033  J= 6.0112  Napel=   210  Napel_C=  22605
&&&  comanda trimisa la proces=580.8445 
*********************************////////////

#####                                                              k=49

#####  starea curenta=  1.541
limitele comenzii:   minima=  50.00  maxima=2000.00 
h=
    71
&&&  masa= 3.0000  J= 5.7331  Napel=   525  Napel_C=  23130
&&&  comanda trimisa la proces=614.3119 
*********************************////////////

#####                                                              k=50

#####  starea curenta=  1.561
limitele comenzii:   minima=  50.00  maxima=2000.00 
h=
    70
&&&  masa= 3.0001  J= 5.1773  Napel=  2610  Napel_C=  25740
&&&  comanda trimisa la proces=564.3119 
*********************************////////////

#####                                                              k=51

#####  starea curenta=  1.579
limitele comenzii:   minima=  50.00  maxima=2000.00 
h=
    69
&&&  masa= 3.0000  J= 5.1331  Napel=   510  Napel_C=  26250
&&&  comanda trimisa la proces=518.6571 
*********************************////////////

#####                                                              k=52

#####  starea curenta=  1.596
limitele comenzii:   minima=  50.00  maxima=2000.00 
h=
    68
&&&  masa= 3.0002  J= 5.5702  Napel=   450  Napel_C=  26700
&&&  comanda trimisa la proces=545.6125 
*********************************////////////

#####                                                              k=53

#####  starea curenta=  1.614
limitele comenzii:   minima=  50.00  maxima=2000.00 
h=
    67
&&&  masa= 3.0026  J= 5.5582  Napel=   270  Napel_C=  26970
&&&  comanda trimisa la proces=495.6125 
*********************************////////////

#####                                                              k=54

#####  starea curenta=  1.629
limitele comenzii:   minima=  50.00  maxima=2000.00 
h=
    66
&&&  masa= 3.0000  J= 5.4131  Napel=   195  Napel_C=  27165
&&&  comanda trimisa la proces=492.1730 
*********************************////////////

#####                                                              k=55

#####  starea curenta=  1.645
limitele comenzii:   minima=  50.00  maxima=2000.00 
h=
    65
&&&  masa= 3.0000  J= 5.2154  Napel=   630  Napel_C=  27795
&&&  comanda trimisa la proces=442.1814 
*********************************////////////

#####                                                              k=56

#####  starea curenta=  1.658
limitele comenzii:   minima=  50.00  maxima=2000.00 
h=
    64
&&&  masa= 3.0000  J= 5.0990  Napel=  1890  Napel_C=  29685
&&&  comanda trimisa la proces=492.1814 
*********************************////////////

#####                                                              k=57

#####  starea curenta=  1.673
limitele comenzii:   minima=  50.00  maxima=2000.00 
h=
    63
&&&  masa= 3.0059  J= 5.5059  Napel=   195  Napel_C=  29880
&&&  comanda trimisa la proces=467.6828 
*********************************////////////

#####                                                              k=58

#####  starea curenta=  1.687
limitele comenzii:   minima=  50.00  maxima=2000.00 
h=
    62
&&&  masa= 3.0001  J= 4.7662  Napel=   420  Napel_C=  30300
&&&  comanda trimisa la proces=488.4637 
*********************************////////////

#####                                                              k=59

#####  starea curenta=  1.702
limitele comenzii:   minima=  50.00  maxima=2000.00 
h=
    61
&&&  masa= 3.0110  J= 4.8454  Napel=   120  Napel_C=  30420
&&&  comanda trimisa la proces=538.4637 
*********************************////////////

#####                                                              k=60

#####  starea curenta=  1.718
limitele comenzii:   minima=  50.00  maxima=2000.00 
h=
    60
&&&  masa= 3.0066  J= 4.9766  Napel=   150  Napel_C=  30570
&&&  comanda trimisa la proces=560.5280 
*********************************////////////

#####                                                              k=61

#####  starea curenta=  1.734
limitele comenzii:   minima=  50.00  maxima=2000.00 
h=
    59
&&&  masa= 3.0000  J= 4.8517  Napel=   555  Napel_C=  31125
&&&  comanda trimisa la proces=610.5280 
*********************************////////////

#####                                                              k=62

#####  starea curenta=  1.752
limitele comenzii:   minima=  50.00  maxima=2000.00 
h=
    58
&&&  masa= 3.0091  J= 4.9541  Napel=   120  Napel_C=  31245
&&&  comanda trimisa la proces=577.2059 
*********************************////////////

#####                                                              k=63

#####  starea curenta=  1.768
limitele comenzii:   minima=  50.00  maxima=2000.00 
h=
    57
&&&  masa= 3.0003  J= 4.5446  Napel=  2670  Napel_C=  33915
&&&  comanda trimisa la proces=554.1318 
*********************************////////////

#####                                                              k=64

#####  starea curenta=  1.784
limitele comenzii:   minima=  50.00  maxima=2000.00 
h=
    56
&&&  masa= 3.0007  J= 4.4953  Napel=   315  Napel_C=  34230
&&&  comanda trimisa la proces=598.3268 
*********************************////////////

#####                                                              k=65

#####  starea curenta=  1.800
limitele comenzii:   minima=  50.00  maxima=2000.00 
h=
    55
&&&  masa= 3.0041  J= 4.3076  Napel=   390  Napel_C=  34620
&&&  comanda trimisa la proces=574.0074 
*********************************////////////

#####                                                              k=66

#####  starea curenta=  1.816
limitele comenzii:   minima=  50.00  maxima=2000.00 
h=
    54
&&&  masa= 3.0000  J= 4.3493  Napel=  2310  Napel_C=  36930
&&&  comanda trimisa la proces=581.5027 
*********************************////////////

#####                                                              k=67

#####  starea curenta=  1.832
limitele comenzii:   minima=  50.00  maxima=2000.00 
h=
    53
&&&  masa= 3.0000  J= 4.4787  Napel=   255  Napel_C=  37185
&&&  comanda trimisa la proces=631.5027 
*********************************////////////

#####                                                              k=68

#####  starea curenta=  1.849
limitele comenzii:   minima=  50.00  maxima=2000.00 
h=
    52
&&&  masa= 3.0000  J= 4.2067  Napel=   315  Napel_C=  37500
&&&  comanda trimisa la proces=681.5027 
*********************************////////////

#####                                                              k=69

#####  starea curenta=  1.867
limitele comenzii:   minima=  50.00  maxima=2000.00 
h=
    51
&&&  masa= 3.0001  J= 4.0002  Napel=   375  Napel_C=  37875
&&&  comanda trimisa la proces=631.5027 
*********************************////////////

#####                                                              k=70

#####  starea curenta=  1.883
limitele comenzii:   minima=  50.00  maxima=2000.00 
h=
    50
&&&  masa= 3.0000  J= 3.9014  Napel=   390  Napel_C=  38265
&&&  comanda trimisa la proces=681.5027 
*********************************////////////

#####                                                              k=71

#####  starea curenta=  1.900
limitele comenzii:   minima=  50.00  maxima=2000.00 
h=
    49
&&&  masa= 3.0000  J= 4.0992  Napel=   540  Napel_C=  38805
&&&  comanda trimisa la proces=631.5027 
*********************************////////////

#####                                                              k=72

#####  starea curenta=  1.916
limitele comenzii:   minima=  50.00  maxima=2000.00 
h=
    48
&&&  masa= 3.0006  J= 3.5758  Napel=   525  Napel_C=  39330
&&&  comanda trimisa la proces=581.5027 
*********************************////////////

#####                                                              k=73

#####  starea curenta=  1.931
limitele comenzii:   minima=  50.00  maxima=2000.00 
h=
    47
&&&  masa= 3.0000  J= 3.5720  Napel=   690  Napel_C=  40020
&&&  comanda trimisa la proces=550.0418 
*********************************////////////

#####                                                              k=74

#####  starea curenta=  1.944
limitele comenzii:   minima=  50.00  maxima=2000.00 
h=
    46
&&&  masa= 3.0002  J= 3.3257  Napel=   300  Napel_C=  40320
&&&  comanda trimisa la proces=527.4531 
*********************************////////////

#####                                                              k=75

#####  starea curenta=  1.957
limitele comenzii:   minima=  50.00  maxima=2000.00 
h=
    45
&&&  masa= 3.0006  J= 3.1807  Napel=  3045  Napel_C=  43365
&&&  comanda trimisa la proces=549.2708 
*********************************////////////

#####                                                              k=76

#####  starea curenta=  1.970
limitele comenzii:   minima=  50.00  maxima=2000.00 
h=
    44
&&&  masa= 3.0001  J= 3.6788  Napel=   315  Napel_C=  43680
&&&  comanda trimisa la proces=599.2708 
*********************************////////////

#####                                                              k=77

#####  starea curenta=  1.984
limitele comenzii:   minima=  50.00  maxima=2000.00 
h=
    43
&&&  masa= 3.0003  J= 3.2036  Napel=  2610  Napel_C=  46290
&&&  comanda trimisa la proces=560.3488 
*********************************////////////

#####                                                              k=78

#####  starea curenta=  1.997
limitele comenzii:   minima=  50.00  maxima=2000.00 
h=
    42
&&&  masa= 3.0000  J= 3.2838  Napel=  1605  Napel_C=  47895
&&&  comanda trimisa la proces=510.3488 
*********************************////////////

#####                                                              k=79

#####  starea curenta=  2.009
limitele comenzii:   minima=  50.00  maxima=2000.00 
h=
    41
&&&  masa= 3.0000  J= 3.3406  Napel=  1485  Napel_C=  49380
&&&  comanda trimisa la proces=560.3488 
*********************************////////////

#####                                                              k=80

#####  starea curenta=  2.022
limitele comenzii:   minima=  50.00  maxima=2000.00 
h=
    40
&&&  masa= 3.0000  J= 3.1404  Napel=   900  Napel_C=  50280
&&&  comanda trimisa la proces=565.0378 
*********************************////////////

#####                                                              k=81

#####  starea curenta=  2.034
limitele comenzii:   minima=  50.00  maxima=2000.00 
h=
    39
&&&  masa= 3.0000  J= 3.0352  Napel=  1635  Napel_C=  51915
&&&  comanda trimisa la proces=520.3596 
*********************************////////////

#####                                                              k=82

#####  starea curenta=  2.046
limitele comenzii:   minima=  50.00  maxima=2000.00 
h=
    38
&&&  masa= 3.0000  J= 3.0383  Napel=  2475  Napel_C=  54390
&&&  comanda trimisa la proces=506.5374 
*********************************////////////

#####                                                              k=83

#####  starea curenta=  2.056
limitele comenzii:   minima=  50.00  maxima=2000.00 
h=
    37
&&&  masa= 3.0000  J= 2.6856  Napel=  2730  Napel_C=  57120
&&&  comanda trimisa la proces=543.6108 
*********************************////////////

#####                                                              k=84

#####  starea curenta=  2.068
limitele comenzii:   minima=  50.00  maxima=2000.00 
h=
    36
&&&  masa= 3.0000  J= 2.8111  Napel=   795  Napel_C=  57915
&&&  comanda trimisa la proces=592.0308 
*********************************////////////

#####                                                              k=85

#####  starea curenta=  2.081
limitele comenzii:   minima=  50.00  maxima=2000.00 
h=
    35
&&&  masa= 3.0000  J= 2.7751  Napel=  1245  Napel_C=  59160
&&&  comanda trimisa la proces=642.0308 
*********************************////////////

#####                                                              k=86

#####  starea curenta=  2.095
limitele comenzii:   minima=  50.00  maxima=2000.00 
h=
    34
&&&  masa= 3.0000  J= 2.6228  Napel=  2025  Napel_C=  61185
&&&  comanda trimisa la proces=605.3839 
*********************************////////////

#####                                                              k=87

#####  starea curenta=  2.108
limitele comenzii:   minima=  50.00  maxima=2000.00 
h=
    33
&&&  masa= 3.0000  J= 2.5111  Napel=  2670  Napel_C=  63855
&&&  comanda trimisa la proces=581.8162 
*********************************////////////

#####                                                              k=88

#####  starea curenta=  2.120
limitele comenzii:   minima=  50.00  maxima=2000.00 
h=
    32
&&&  masa= 3.0000  J= 2.3673  Napel=  1455  Napel_C=  65310
&&&  comanda trimisa la proces=532.1580 
*********************************////////////

#####                                                              k=89

#####  starea curenta=  2.131
limitele comenzii:   minima=  50.00  maxima=2000.00 
h=
    31
&&&  masa= 3.0000  J= 2.5203  Napel=  1545  Napel_C=  66855
&&&  comanda trimisa la proces=482.1580 
*********************************////////////

#####                                                              k=90

#####  starea curenta=  2.140
limitele comenzii:   minima=  50.00  maxima=2000.00 
h=
    30
&&&  masa= 3.0000  J= 2.3187  Napel=  1935  Napel_C=  68790
&&&  comanda trimisa la proces=502.8429 
*********************************////////////

#####                                                              k=91

#####  starea curenta=  2.149
limitele comenzii:   minima=  50.00  maxima=2000.00 
h=
    29
&&&  masa= 3.0000  J= 2.2679  Napel=   315  Napel_C=  69105
&&&  comanda trimisa la proces=552.8429 
*********************************////////////

#####                                                              k=92

#####  starea curenta=  2.160
limitele comenzii:   minima=  50.00  maxima=2000.00 
h=
    28
&&&  masa= 3.0000  J= 2.2026  Napel=   285  Napel_C=  69390
&&&  comanda trimisa la proces=516.6898 
*********************************////////////

#####                                                              k=93

#####  starea curenta=  2.169
limitele comenzii:   minima=  50.00  maxima=2000.00 
h=
    27
&&&  masa= 3.0000  J= 1.9774  Napel=  1890  Napel_C=  71280
&&&  comanda trimisa la proces=566.6898 
*********************************////////////

#####                                                              k=94

#####  starea curenta=  2.180
limitele comenzii:   minima=  50.00  maxima=2000.00 
h=
    26
&&&  masa= 3.0000  J= 1.9056  Napel=  2550  Napel_C=  73830
&&&  comanda trimisa la proces=518.2184 
*********************************////////////

#####                                                              k=95

#####  starea curenta=  2.190
limitele comenzii:   minima=  50.00  maxima=2000.00 
h=
    25
&&&  masa= 3.0000  J= 1.9857  Napel=   720  Napel_C=  74550
&&&  comanda trimisa la proces=561.3591 
*********************************////////////

#####                                                              k=96

#####  starea curenta=  2.200
limitele comenzii:   minima=  50.00  maxima=2000.00 
h=
    24
&&&  masa= 3.0000  J= 1.8684  Napel=   660  Napel_C=  75210
&&&  comanda trimisa la proces=600.9589 
*********************************////////////

#####                                                              k=97

#####  starea curenta=  2.212
limitele comenzii:   minima=  50.00  maxima=2000.00 
h=
    23
&&&  masa= 3.0000  J= 1.7305  Napel=  1185  Napel_C=  76395
&&&  comanda trimisa la proces=550.9589 
*********************************////////////

#####                                                              k=98

#####  starea curenta=  2.222
limitele comenzii:   minima=  50.00  maxima=2000.00 
h=
    22
&&&  masa= 3.0000  J= 1.7226  Napel=   300  Napel_C=  76695
&&&  comanda trimisa la proces=564.8185 
*********************************////////////

#####                                                              k=99

#####  starea curenta=  2.232
limitele comenzii:   minima=  50.00  maxima=2000.00 
h=
    21
&&&  masa= 3.0000  J= 1.6495  Napel=   300  Napel_C=  76995
&&&  comanda trimisa la proces=550.0755 
*********************************////////////

#####                                                              k=100

#####  starea curenta=  2.242
limitele comenzii:   minima=  50.00  maxima=2000.00 
h=
    20
&&&  masa= 3.0000  J= 1.5853  Napel=   300  Napel_C=  77295
&&&  comanda trimisa la proces=580.1662 
*********************************////////////

#####                                                              k=101

#####  starea curenta=  2.252
limitele comenzii:   minima=  50.00  maxima=2000.00 
h=
    19
&&&  masa= 3.0000  J= 1.4891  Napel=   345  Napel_C=  77640
&&&  comanda trimisa la proces=626.8507 
*********************************////////////

#####                                                              k=102

#####  starea curenta=  2.264
limitele comenzii:   minima=  50.00  maxima=2000.00 
h=
    18
&&&  masa= 3.0000  J= 1.4211  Napel=  1695  Napel_C=  79335
&&&  comanda trimisa la proces=596.3875 
*********************************////////////

#####                                                              k=103

#####  starea curenta=  2.274
limitele comenzii:   minima=  50.00  maxima=2000.00 
h=
    17
&&&  masa= 3.0000  J= 1.3794  Napel=   345  Napel_C=  79680
&&&  comanda trimisa la proces=571.1243 
*********************************////////////

#####                                                              k=104

#####  starea curenta=  2.284
limitele comenzii:   minima=  50.00  maxima=2000.00 
h=
    16
&&&  masa= 3.0000  J= 1.2618  Napel=   555  Napel_C=  80235
&&&  comanda trimisa la proces=621.1243 
*********************************////////////

#####                                                              k=105

#####  starea curenta=  2.295
limitele comenzii:   minima=  50.00  maxima=2000.00 
h=
    15
&&&  masa= 3.0000  J= 1.2024  Napel=   480  Napel_C=  80715
&&&  comanda trimisa la proces=583.6304 
*********************************////////////

#####                                                              k=106

#####  starea curenta=  2.305
limitele comenzii:   minima=  50.00  maxima=2000.00 
h=
    14
&&&  masa= 3.0000  J= 1.1023  Napel=   345  Napel_C=  81060
&&&  comanda trimisa la proces=533.6304 
*********************************////////////

#####                                                              k=107

#####  starea curenta=  2.313
limitele comenzii:   minima=  50.00  maxima=2000.00 
h=
    13
&&&  masa= 3.0000  J= 1.0158  Napel=   570  Napel_C=  81630
&&&  comanda trimisa la proces=561.6778 
*********************************////////////

#####                                                              k=108

#####  starea curenta=  2.322
limitele comenzii:   minima=  50.00  maxima=2000.00 
h=
    12
&&&  masa= 3.0000  J= 0.9527  Napel=   660  Napel_C=  82290
&&&  comanda trimisa la proces=564.7711 
*********************************////////////

#####                                                              k=109

#####  starea curenta=  2.331
limitele comenzii:   minima=  50.00  maxima=2000.00 
h=
    11
&&&  masa= 3.0000  J= 0.8746  Napel=   435  Napel_C=  82725
&&&  comanda trimisa la proces=614.1231 
*********************************////////////

#####                                                              k=110

#####  starea curenta=  2.342
limitele comenzii:   minima=  50.00  maxima=2000.00 
h=
    10
&&&  masa= 3.0000  J= 0.7888  Napel=   285  Napel_C=  83010
&&&  comanda trimisa la proces=564.1231 
*********************************////////////

#####                                                              k=111

#####  starea curenta=  2.350
limitele comenzii:   minima=  50.00  maxima=2000.00 
h=
     9
&&&  masa= 3.0000  J= 0.7054  Napel=   375  Napel_C=  83385
&&&  comanda trimisa la proces=614.1231 
*********************************////////////

#####                                                              k=112

#####  starea curenta=  2.360
limitele comenzii:   minima=  50.00  maxima=2000.00 
h=
     8
&&&  masa= 3.0000  J= 0.6448  Napel=   465  Napel_C=  83850
&&&  comanda trimisa la proces=588.4879 
*********************************////////////

#####                                                              k=113

#####  starea curenta=  2.370
limitele comenzii:   minima=  50.00  maxima=2000.00 
h=
     7
&&&  masa= 3.0000  J= 0.5436  Napel=   255  Napel_C=  84105
&&&  comanda trimisa la proces=538.4879 
*********************************////////////

#####                                                              k=114

#####  starea curenta=  2.377
limitele comenzii:   minima=  50.00  maxima=2000.00 
h=
     6
&&&  masa= 3.0000  J= 0.4720  Napel=   270  Napel_C=  84375
&&&  comanda trimisa la proces=576.6776 
*********************************////////////

#####                                                              k=115

#####  starea curenta=  2.386
limitele comenzii:   minima=  50.00  maxima=2000.00 
h=
     5
&&&  masa= 3.0000  J= 0.4029  Napel=   150  Napel_C=  84525
&&&  comanda trimisa la proces=554.5860 
*********************************////////////

#####                                                              k=116

#####  starea curenta=  2.394
limitele comenzii:   minima=  50.00  maxima=2000.00 
h=
     4
&&&  masa= 3.0000  J= 0.3209  Napel=   375  Napel_C=  84900
&&&  comanda trimisa la proces=559.7453 
*********************************////////////

#####                                                              k=117

#####  starea curenta=  2.402
limitele comenzii:   minima=  50.00  maxima=2000.00 
h=
     3
&&&  masa= 3.0000  J= 0.2454  Napel=   360  Napel_C=  85260
&&&  comanda trimisa la proces=588.0563 
*********************************////////////

#####                                                              k=118

#####  starea curenta=  2.411
limitele comenzii:   minima=  50.00  maxima=2000.00 
h=
     2
&&&  masa= 3.0000  J= 0.1659  Napel=   645  Napel_C=  85905
&&&  comanda trimisa la proces=573.9684 
*********************************////////////

#####                                                              k=119

#####  starea curenta=  2.419
limitele comenzii:   minima=  50.00  maxima=2000.00 
h=
     1
&&&  masa= 3.0019  J= 0.1149  Napel= 15015  Napel_C= 100920
&&&  comanda trimisa la proces=713.4997 
*********************************////////////
Elapsed time is 908.475556 seconds.


 Final values for Overall integration using uRHC
&&&  yield mass= 3.0019  Light= 9.0419  Perf Index= 9.0605   NapelAvg=    841 
ijk=
    10
RHC_PSO_PBRJ13
PhotoBioReactor Optimal Control 
Local best: [Plbest,val]=Gen_Plbest_reg(i)

#####                                                              k=0

#####  starea curenta=  0.360
limitele comenzii:   minima=  50.00  maxima=2000.00 
h=
   120
&&&  masa= 3.0003  J= 9.2450  Napel=   315  Napel_C=    315
&&&  comanda trimisa la proces=546.6654 
*********************************////////////

#####                                                              k=1

#####  starea curenta=  0.386
limitele comenzii:   minima=  50.00  maxima=2000.00 
h=
   119
&&&  masa= 3.0003  J= 9.5662  Napel=   285  Napel_C=    600
&&&  comanda trimisa la proces=519.4012 
*********************************////////////

#####                                                              k=2

#####  starea curenta=  0.412
limitele comenzii:   minima=  50.00  maxima=2000.00 
h=
   118
&&&  masa= 3.0001  J= 9.5858  Napel=   375  Napel_C=    975
&&&  comanda trimisa la proces=569.4012 
*********************************////////////

#####                                                              k=3

#####  starea curenta=  0.440
limitele comenzii:   minima=  50.00  maxima=2000.00 
h=
   117
&&&  masa= 3.0008  J= 9.5885  Napel=   210  Napel_C=   1185
&&&  comanda trimisa la proces=578.3240 
*********************************////////////

#####                                                              k=4

#####  starea curenta=  0.468
limitele comenzii:   minima=  50.00  maxima=2000.00 
h=
   116
&&&  masa= 3.0004  J= 9.2762  Napel=   300  Napel_C=   1485
&&&  comanda trimisa la proces=579.9610 
*********************************////////////

#####                                                              k=5

#####  starea curenta=  0.497
limitele comenzii:   minima=  50.00  maxima=2000.00 
h=
   115
&&&  masa= 3.0087  J= 9.5116  Napel=   180  Napel_C=   1665
&&&  comanda trimisa la proces=543.5723 
*********************************////////////

#####                                                              k=6

#####  starea curenta=  0.525
limitele comenzii:   minima=  50.00  maxima=2000.00 
h=
   114
&&&  masa= 3.0003  J= 9.0439  Napel=   240  Napel_C=   1905
&&&  comanda trimisa la proces=587.9203 
*********************************////////////

#####                                                              k=7

#####  starea curenta=  0.555
limitele comenzii:   minima=  50.00  maxima=2000.00 
h=
   113
&&&  masa= 3.0035  J= 8.7027  Napel=   240  Napel_C=   2145
&&&  comanda trimisa la proces=574.4022 
*********************************////////////

#####                                                              k=8

#####  starea curenta=  0.584
limitele comenzii:   minima=  50.00  maxima=2000.00 
h=
   112
&&&  masa= 3.0003  J= 8.5587  Napel=   285  Napel_C=   2430
&&&  comanda trimisa la proces=559.7752 
*********************************////////////

#####                                                              k=9

#####  starea curenta=  0.612
limitele comenzii:   minima=  50.00  maxima=2000.00 
h=
   111
&&&  masa= 3.0006  J= 8.9642  Napel=   345  Napel_C=   2775
&&&  comanda trimisa la proces=609.7752 
*********************************////////////

#####                                                              k=10

#####  starea curenta=  0.642
limitele comenzii:   minima=  50.00  maxima=2000.00 
h=
   110
&&&  masa= 3.0016  J= 8.8768  Napel=   180  Napel_C=   2955
&&&  comanda trimisa la proces=564.5565 
*********************************////////////

#####                                                              k=11

#####  starea curenta=  0.671
limitele comenzii:   minima=  50.00  maxima=2000.00 
h=
   109
&&&  masa= 3.0079  J= 8.9373  Napel=   135  Napel_C=   3090
&&&  comanda trimisa la proces=522.0167 
*********************************////////////

#####                                                              k=12

#####  starea curenta=  0.698
limitele comenzii:   minima=  50.00  maxima=2000.00 
h=
   108
&&&  masa= 3.0037  J= 7.9671  Napel=   165  Napel_C=   3255
&&&  comanda trimisa la proces=532.3769 
*********************************////////////

#####                                                              k=13

#####  starea curenta=  0.726
limitele comenzii:   minima=  50.00  maxima=2000.00 
h=
   107
&&&  masa= 3.0433  J= 9.2132  Napel=   225  Napel_C=   3480
&&&  comanda trimisa la proces=508.4505 
*********************************////////////

#####                                                              k=14

#####  starea curenta=  0.752
limitele comenzii:   minima=  50.00  maxima=2000.00 
h=
   106
&&&  masa= 3.0041  J= 8.7763  Napel=   180  Napel_C=   3660
&&&  comanda trimisa la proces=466.8071 
*********************************////////////

#####                                                              k=15

#####  starea curenta=  0.777
limitele comenzii:   minima=  50.00  maxima=2000.00 
h=
   105
&&&  masa= 3.0021  J= 9.2495  Napel=   180  Napel_C=   3840
&&&  comanda trimisa la proces=497.7146 
*********************************////////////

#####                                                              k=16

#####  starea curenta=  0.803
limitele comenzii:   minima=  50.00  maxima=2000.00 
h=
   104
&&&  masa= 3.0002  J= 7.9425  Napel=   225  Napel_C=   4065
&&&  comanda trimisa la proces=447.7146 
*********************************////////////

#####                                                              k=17

#####  starea curenta=  0.827
limitele comenzii:   minima=  50.00  maxima=2000.00 
h=
   103
&&&  masa= 3.0001  J= 7.6500  Napel=   255  Napel_C=   4320
&&&  comanda trimisa la proces=497.3958 
*********************************////////////

#####                                                              k=18

#####  starea curenta=  0.852
limitele comenzii:   minima=  50.00  maxima=2000.00 
h=
   102
&&&  masa= 3.0001  J= 7.7772  Napel=   495  Napel_C=   4815
&&&  comanda trimisa la proces=547.3838 
*********************************////////////

#####                                                              k=19

#####  starea curenta=  0.878
limitele comenzii:   minima=  50.00  maxima=2000.00 
h=
   101
&&&  masa= 3.0032  J= 8.0497  Napel=   570  Napel_C=   5385
&&&  comanda trimisa la proces=498.4014 
*********************************////////////

#####                                                              k=20

#####  starea curenta=  0.903
limitele comenzii:   minima=  50.00  maxima=2000.00 
h=
   100
&&&  masa= 3.0012  J= 8.4189  Napel=   120  Napel_C=   5505
&&&  comanda trimisa la proces=527.7133 
*********************************////////////

#####                                                              k=21

#####  starea curenta=  0.928
limitele comenzii:   minima=  50.00  maxima=2000.00 
h=
    99
&&&  masa= 3.0002  J= 7.7744  Napel=   300  Napel_C=   5805
&&&  comanda trimisa la proces=511.2566 
*********************************////////////

#####                                                              k=22

#####  starea curenta=  0.953
limitele comenzii:   minima=  50.00  maxima=2000.00 
h=
    98
&&&  masa= 3.0020  J= 7.4803  Napel=  3240  Napel_C=   9045
&&&  comanda trimisa la proces=561.2566 
*********************************////////////

#####                                                              k=23

#####  starea curenta=  0.979
limitele comenzii:   minima=  50.00  maxima=2000.00 
h=
    97
&&&  masa= 3.0071  J= 7.7372  Napel=   870  Napel_C=   9915
&&&  comanda trimisa la proces=544.4642 
*********************************////////////

#####                                                              k=24

#####  starea curenta=  1.004
limitele comenzii:   minima=  50.00  maxima=2000.00 
h=
    96
&&&  masa= 3.0212  J= 8.0917  Napel=   195  Napel_C=  10110
&&&  comanda trimisa la proces=567.7623 
*********************************////////////

#####                                                              k=25

#####  starea curenta=  1.029
limitele comenzii:   minima=  50.00  maxima=2000.00 
h=
    95
&&&  masa= 3.0001  J= 7.8440  Napel=   330  Napel_C=  10440
&&&  comanda trimisa la proces=614.9495 
*********************************////////////

#####                                                              k=26

#####  starea curenta=  1.055
limitele comenzii:   minima=  50.00  maxima=2000.00 
h=
    94
&&&  masa= 3.0007  J= 7.4704  Napel=   225  Napel_C=  10665
&&&  comanda trimisa la proces=591.0119 
*********************************////////////

#####                                                              k=27

#####  starea curenta=  1.081
limitele comenzii:   minima=  50.00  maxima=2000.00 
h=
    93
&&&  masa= 3.0034  J= 7.4979  Napel=   270  Napel_C=  10935
&&&  comanda trimisa la proces=581.3318 
*********************************////////////

#####                                                              k=28

#####  starea curenta=  1.105
limitele comenzii:   minima=  50.00  maxima=2000.00 
h=
    92
&&&  masa= 3.0000  J= 7.4288  Napel=   510  Napel_C=  11445
&&&  comanda trimisa la proces=553.3806 
*********************************////////////

#####                                                              k=29

#####  starea curenta=  1.129
limitele comenzii:   minima=  50.00  maxima=2000.00 
h=
    91
&&&  masa= 3.0000  J= 7.0841  Napel=   900  Napel_C=  12345
&&&  comanda trimisa la proces=510.3862 
*********************************////////////

#####                                                              k=30

#####  starea curenta=  1.151
limitele comenzii:   minima=  50.00  maxima=2000.00 
h=
    90
&&&  masa= 3.0001  J= 6.6344  Napel=   285  Napel_C=  12630
&&&  comanda trimisa la proces=528.7388 
*********************************////////////

#####                                                              k=31

#####  starea curenta=  1.174
limitele comenzii:   minima=  50.00  maxima=2000.00 
h=
    89
&&&  masa= 3.0009  J= 7.0220  Napel=   180  Napel_C=  12810
&&&  comanda trimisa la proces=478.7388 
*********************************////////////

#####                                                              k=32

#####  starea curenta=  1.194
limitele comenzii:   minima=  50.00  maxima=2000.00 
h=
    88
&&&  masa= 3.0003  J= 6.5957  Napel=   480  Napel_C=  13290
&&&  comanda trimisa la proces=479.7920 
*********************************////////////

#####                                                              k=33

#####  starea curenta=  1.215
limitele comenzii:   minima=  50.00  maxima=2000.00 
h=
    87
&&&  masa= 3.0000  J= 6.7395  Napel=   180  Napel_C=  13470
&&&  comanda trimisa la proces=506.1200 
*********************************////////////

#####                                                              k=34

#####  starea curenta=  1.236
limitele comenzii:   minima=  50.00  maxima=2000.00 
h=
    86
&&&  masa= 3.0048  J= 6.4348  Napel=   225  Napel_C=  13695
&&&  comanda trimisa la proces=556.1200 
*********************************////////////

#####                                                              k=35

#####  starea curenta=  1.258
limitele comenzii:   minima=  50.00  maxima=2000.00 
h=
    85
&&&  masa= 3.0000  J= 6.7850  Napel=   300  Napel_C=  13995
&&&  comanda trimisa la proces=606.1200 
*********************************////////////

#####                                                              k=36

#####  starea curenta=  1.281
limitele comenzii:   minima=  50.00  maxima=2000.00 
h=
    84
&&&  masa= 3.0001  J= 6.4600  Napel=   345  Napel_C=  14340
&&&  comanda trimisa la proces=556.1200 
*********************************////////////

#####                                                              k=37

#####  starea curenta=  1.303
limitele comenzii:   minima=  50.00  maxima=2000.00 
h=
    83
&&&  masa= 3.0001  J= 6.8747  Napel=   360  Napel_C=  14700
&&&  comanda trimisa la proces=600.2101 
*********************************////////////

#####                                                              k=38

#####  starea curenta=  1.325
limitele comenzii:   minima=  50.00  maxima=2000.00 
h=
    82
&&&  masa= 3.0006  J= 6.1888  Napel=   300  Napel_C=  15000
&&&  comanda trimisa la proces=550.2101 
*********************************////////////

#####                                                              k=39

#####  starea curenta=  1.346
limitele comenzii:   minima=  50.00  maxima=2000.00 
h=
    81
&&&  masa= 3.0023  J= 6.4420  Napel=   195  Napel_C=  15195
&&&  comanda trimisa la proces=533.4117 
*********************************////////////

#####                                                              k=40

#####  starea curenta=  1.366
limitele comenzii:   minima=  50.00  maxima=2000.00 
h=
    80
&&&  masa= 3.0000  J= 6.0844  Napel=  1260  Napel_C=  16455
&&&  comanda trimisa la proces=544.0707 
*********************************////////////

#####                                                              k=41

#####  starea curenta=  1.387
limitele comenzii:   minima=  50.00  maxima=2000.00 
h=
    79
&&&  masa= 3.0000  J= 6.4305  Napel=  1095  Napel_C=  17550
&&&  comanda trimisa la proces=591.3517 
*********************************////////////

#####                                                              k=42

#####  starea curenta=  1.408
limitele comenzii:   minima=  50.00  maxima=2000.00 
h=
    78
&&&  masa= 3.0001  J= 5.8323  Napel=  2760  Napel_C=  20310
&&&  comanda trimisa la proces=641.3517 
*********************************////////////

#####                                                              k=43

#####  starea curenta=  1.430
limitele comenzii:   minima=  50.00  maxima=2000.00 
h=
    77
&&&  masa= 3.0000  J= 6.1065  Napel=  2085  Napel_C=  22395
&&&  comanda trimisa la proces=591.3517 
*********************************////////////

#####                                                              k=44

#####  starea curenta=  1.451
limitele comenzii:   minima=  50.00  maxima=2000.00 
h=
    76
&&&  masa= 3.0000  J= 6.3051  Napel=   750  Napel_C=  23145
&&&  comanda trimisa la proces=554.4980 
*********************************////////////

#####                                                              k=45

#####  starea curenta=  1.470
limitele comenzii:   minima=  50.00  maxima=2000.00 
h=
    75
&&&  masa= 3.0000  J= 5.6879  Napel=  1635  Napel_C=  24780
&&&  comanda trimisa la proces=504.4980 
*********************************////////////

#####                                                              k=46

#####  starea curenta=  1.488
limitele comenzii:   minima=  50.00  maxima=2000.00 
h=
    74
&&&  masa= 3.0006  J= 5.6974  Napel=   225  Napel_C=  25005
&&&  comanda trimisa la proces=468.0413 
*********************************////////////

#####                                                              k=47

#####  starea curenta=  1.505
limitele comenzii:   minima=  50.00  maxima=2000.00 
h=
    73
&&&  masa= 3.0000  J= 5.5725  Napel=   375  Napel_C=  25380
&&&  comanda trimisa la proces=507.1375 
*********************************////////////

#####                                                              k=48

#####  starea curenta=  1.522
limitele comenzii:   minima=  50.00  maxima=2000.00 
h=
    72
&&&  masa= 3.0017  J= 5.4871  Napel=   195  Napel_C=  25575
&&&  comanda trimisa la proces=497.5854 
*********************************////////////

#####                                                              k=49

#####  starea curenta=  1.539
limitele comenzii:   minima=  50.00  maxima=2000.00 
h=
    71
&&&  masa= 3.0001  J= 5.7735  Napel=   300  Napel_C=  25875
&&&  comanda trimisa la proces=450.6654 
*********************************////////////

#####                                                              k=50

#####  starea curenta=  1.554
limitele comenzii:   minima=  50.00  maxima=2000.00 
h=
    70
&&&  masa= 3.0000  J= 5.5054  Napel=  1200  Napel_C=  27075
&&&  comanda trimisa la proces=500.6150 
*********************************////////////

#####                                                              k=51

#####  starea curenta=  1.571
limitele comenzii:   minima=  50.00  maxima=2000.00 
h=
    69
&&&  masa= 3.0000  J= 5.3507  Napel=   615  Napel_C=  27690
&&&  comanda trimisa la proces=550.5432 
*********************************////////////

#####                                                              k=52

#####  starea curenta=  1.589
limitele comenzii:   minima=  50.00  maxima=2000.00 
h=
    68
&&&  masa= 3.0000  J= 5.4350  Napel=  2700  Napel_C=  30390
&&&  comanda trimisa la proces=600.0006 
*********************************////////////

#####                                                              k=53

#####  starea curenta=  1.608
limitele comenzii:   minima=  50.00  maxima=2000.00 
h=
    67
&&&  masa= 3.0000  J= 5.4279  Napel=   240  Napel_C=  30630
&&&  comanda trimisa la proces=550.9813 
*********************************////////////

#####                                                              k=54

#####  starea curenta=  1.625
limitele comenzii:   minima=  50.00  maxima=2000.00 
h=
    66
&&&  masa= 3.0000  J= 5.5599  Napel=  1215  Napel_C=  31845
&&&  comanda trimisa la proces=545.9549 
*********************************////////////

#####                                                              k=55

#####  starea curenta=  1.642
limitele comenzii:   minima=  50.00  maxima=2000.00 
h=
    65
&&&  masa= 3.0001  J= 4.9450  Napel=   405  Napel_C=  32250
&&&  comanda trimisa la proces=534.7022 
*********************************////////////

#####                                                              k=56

#####  starea curenta=  1.659
limitele comenzii:   minima=  50.00  maxima=2000.00 
h=
    64
&&&  masa= 3.0003  J= 5.1642  Napel=   195  Napel_C=  32445
&&&  comanda trimisa la proces=484.7022 
*********************************////////////

#####                                                              k=57

#####  starea curenta=  1.674
limitele comenzii:   minima=  50.00  maxima=2000.00 
h=
    63
&&&  masa= 3.0003  J= 5.2021  Napel=   240  Napel_C=  32685
&&&  comanda trimisa la proces=462.2073 
*********************************////////////

#####                                                              k=58

#####  starea curenta=  1.687
limitele comenzii:   minima=  50.00  maxima=2000.00 
h=
    62
&&&  masa= 3.0075  J= 4.7892  Napel=   255  Napel_C=  32940
&&&  comanda trimisa la proces=416.2813 
*********************************////////////

#####                                                              k=59

#####  starea curenta=  1.699
limitele comenzii:   minima=  50.00  maxima=2000.00 
h=
    61
&&&  masa= 3.0029  J= 5.0326  Napel=   315  Napel_C=  33255
&&&  comanda trimisa la proces=466.2813 
*********************************////////////

#####                                                              k=60

#####  starea curenta=  1.713
limitele comenzii:   minima=  50.00  maxima=2000.00 
h=
    60
&&&  masa= 3.0000  J= 4.2537  Napel=  1725  Napel_C=  34980
&&&  comanda trimisa la proces=492.4881 
*********************************////////////

#####                                                              k=61

#####  starea curenta=  1.727
limitele comenzii:   minima=  50.00  maxima=2000.00 
h=
    59
&&&  masa= 3.0001  J= 4.7326  Napel=   465  Napel_C=  35445
&&&  comanda trimisa la proces=524.0611 
*********************************////////////

#####                                                              k=62

#####  starea curenta=  1.743
limitele comenzii:   minima=  50.00  maxima=2000.00 
h=
    58
&&&  masa= 3.0000  J= 4.5634  Napel=  2100  Napel_C=  37545
&&&  comanda trimisa la proces=541.4389 
*********************************////////////

#####                                                              k=63

#####  starea curenta=  1.758
limitele comenzii:   minima=  50.00  maxima=2000.00 
h=
    57
&&&  masa= 3.0007  J= 3.8179  Napel=   465  Napel_C=  38010
&&&  comanda trimisa la proces=491.4389 
*********************************////////////

#####                                                              k=64

#####  starea curenta=  1.772
limitele comenzii:   minima=  50.00  maxima=2000.00 
h=
    56
&&&  masa= 3.0000  J= 4.5224  Napel=   645  Napel_C=  38655
&&&  comanda trimisa la proces=541.4389 
*********************************////////////

#####                                                              k=65

#####  starea curenta=  1.787
limitele comenzii:   minima=  50.00  maxima=2000.00 
h=
    55
&&&  masa= 3.0000  J= 4.4210  Napel=   810  Napel_C=  39465
&&&  comanda trimisa la proces=591.4389 
*********************************////////////

#####                                                              k=66

#####  starea curenta=  1.803
limitele comenzii:   minima=  50.00  maxima=2000.00 
h=
    54
&&&  masa= 3.0002  J= 4.1653  Napel=   540  Napel_C=  40005
&&&  comanda trimisa la proces=542.0132 
*********************************////////////

#####                                                              k=67

#####  starea curenta=  1.818
limitele comenzii:   minima=  50.00  maxima=2000.00 
h=
    53
&&&  masa= 3.0000  J= 4.4306  Napel=   720  Napel_C=  40725
&&&  comanda trimisa la proces=578.8041 
*********************************////////////

#####                                                              k=68

#####  starea curenta=  1.834
limitele comenzii:   minima=  50.00  maxima=2000.00 
h=
    52
&&&  masa= 3.0000  J= 3.9465  Napel=   210  Napel_C=  40935
&&&  comanda trimisa la proces=535.0674 
*********************************////////////

#####                                                              k=69

#####  starea curenta=  1.848
limitele comenzii:   minima=  50.00  maxima=2000.00 
h=
    51
&&&  masa= 3.0000  J= 4.0346  Napel=  1485  Napel_C=  42420
&&&  comanda trimisa la proces=585.0674 
*********************************////////////

#####                                                              k=70

#####  starea curenta=  1.864
limitele comenzii:   minima=  50.00  maxima=2000.00 
h=
    50
&&&  masa= 3.0000  J= 3.7002  Napel=  2355  Napel_C=  44775
&&&  comanda trimisa la proces=535.0674 
*********************************////////////

#####                                                              k=71

#####  starea curenta=  1.877
limitele comenzii:   minima=  50.00  maxima=2000.00 
h=
    49
&&&  masa= 3.0000  J= 4.0472  Napel=   360  Napel_C=  45135
&&&  comanda trimisa la proces=552.3073 
*********************************////////////

#####                                                              k=72

#####  starea curenta=  1.892
limitele comenzii:   minima=  50.00  maxima=2000.00 
h=
    48
&&&  masa= 3.0000  J= 3.7815  Napel=   345  Napel_C=  45480
&&&  comanda trimisa la proces=602.3073 
*********************************////////////

#####                                                              k=73

#####  starea curenta=  1.907
limitele comenzii:   minima=  50.00  maxima=2000.00 
h=
    47
&&&  masa= 3.0000  J= 3.7367  Napel=  1530  Napel_C=  47010
&&&  comanda trimisa la proces=630.4393 
*********************************////////////

#####                                                              k=74

#####  starea curenta=  1.923
limitele comenzii:   minima=  50.00  maxima=2000.00 
h=
    46
&&&  masa= 3.0000  J= 3.4453  Napel=  2730  Napel_C=  49740
&&&  comanda trimisa la proces=582.2930 
*********************************////////////

#####                                                              k=75

#####  starea curenta=  1.937
limitele comenzii:   minima=  50.00  maxima=2000.00 
h=
    45
&&&  masa= 3.0002  J= 3.3436  Napel=  2595  Napel_C=  52335
&&&  comanda trimisa la proces=532.2930 
*********************************////////////

#####                                                              k=76

#####  starea curenta=  1.950
limitele comenzii:   minima=  50.00  maxima=2000.00 
h=
    44
&&&  masa= 3.0012  J= 3.5701  Napel=   345  Napel_C=  52680
&&&  comanda trimisa la proces=580.4933 
*********************************////////////

#####                                                              k=77

#####  starea curenta=  1.964
limitele comenzii:   minima=  50.00  maxima=2000.00 
h=
    43
&&&  masa= 3.0000  J= 3.2199  Napel=   315  Napel_C=  52995
&&&  comanda trimisa la proces=530.4933 
*********************************////////////

#####                                                              k=78

#####  starea curenta=  1.977
limitele comenzii:   minima=  50.00  maxima=2000.00 
h=
    42
&&&  masa= 3.0000  J= 3.2581  Napel=  2790  Napel_C=  55785
&&&  comanda trimisa la proces=574.5580 
*********************************////////////

#####                                                              k=79

#####  starea curenta=  1.990
limitele comenzii:   minima=  50.00  maxima=2000.00 
h=
    41
&&&  masa= 3.0008  J= 3.1219  Napel=  2265  Napel_C=  58050
&&&  comanda trimisa la proces=575.3974 
*********************************////////////

#####                                                              k=80

#####  starea curenta=  2.004
limitele comenzii:   minima=  50.00  maxima=2000.00 
h=
    40
&&&  masa= 3.0038  J= 2.8311  Napel=  1260  Napel_C=  59310
&&&  comanda trimisa la proces=525.3974 
*********************************////////////

#####                                                              k=81

#####  starea curenta=  2.015
limitele comenzii:   minima=  50.00  maxima=2000.00 
h=
    39
&&&  masa= 3.0000  J= 3.2953  Napel=   435  Napel_C=  59745
&&&  comanda trimisa la proces=478.8341 
*********************************////////////

#####                                                              k=82

#####  starea curenta=  2.026
limitele comenzii:   minima=  50.00  maxima=2000.00 
h=
    38
&&&  masa= 3.0003  J= 2.8006  Napel=  2685  Napel_C=  62430
&&&  comanda trimisa la proces=447.0448 
*********************************////////////

#####                                                              k=83

#####  starea curenta=  2.035
limitele comenzii:   minima=  50.00  maxima=2000.00 
h=
    37
&&&  masa= 3.0000  J= 2.7871  Napel=  2610  Napel_C=  65040
&&&  comanda trimisa la proces=497.0448 
*********************************////////////

#####                                                              k=84

#####  starea curenta=  2.045
limitele comenzii:   minima=  50.00  maxima=2000.00 
h=
    36
&&&  masa= 3.0000  J= 2.9067  Napel=   750  Napel_C=  65790
&&&  comanda trimisa la proces=547.0448 
*********************************////////////

#####                                                              k=85

#####  starea curenta=  2.057
limitele comenzii:   minima=  50.00  maxima=2000.00 
h=
    35
&&&  masa= 3.0001  J= 2.5770  Napel=  2790  Napel_C=  68580
&&&  comanda trimisa la proces=500.3761 
*********************************////////////

#####                                                              k=86

#####  starea curenta=  2.067
limitele comenzii:   minima=  50.00  maxima=2000.00 
h=
    34
&&&  masa= 3.0000  J= 2.6499  Napel=  2520  Napel_C=  71100
&&&  comanda trimisa la proces=544.8531 
*********************************////////////

#####                                                              k=87

#####  starea curenta=  2.079
limitele comenzii:   minima=  50.00  maxima=2000.00 
h=
    33
&&&  masa= 3.0000  J= 2.7709  Napel=   360  Napel_C=  71460
&&&  comanda trimisa la proces=567.7084 
*********************************////////////

#####                                                              k=88

#####  starea curenta=  2.091
limitele comenzii:   minima=  50.00  maxima=2000.00 
h=
    32
&&&  masa= 3.0000  J= 2.4935  Napel=  2580  Napel_C=  74040
&&&  comanda trimisa la proces=617.7084 
*********************************////////////

#####                                                              k=89

#####  starea curenta=  2.104
limitele comenzii:   minima=  50.00  maxima=2000.00 
h=
    31
&&&  masa= 3.0000  J= 2.6165  Napel=  1665  Napel_C=  75705
&&&  comanda trimisa la proces=567.7084 
*********************************////////////

#####                                                              k=90

#####  starea curenta=  2.116
limitele comenzii:   minima=  50.00  maxima=2000.00 
h=
    30
&&&  masa= 3.0000  J= 2.4120  Napel=   495  Napel_C=  76200
&&&  comanda trimisa la proces=617.7084 
*********************************////////////

#####                                                              k=91

#####  starea curenta=  2.129
limitele comenzii:   minima=  50.00  maxima=2000.00 
h=
    29
&&&  masa= 3.0000  J= 2.3059  Napel=  1890  Napel_C=  78090
&&&  comanda trimisa la proces=667.7084 
*********************************////////////

#####                                                              k=92

#####  starea curenta=  2.143
limitele comenzii:   minima=  50.00  maxima=2000.00 
h=
    28
&&&  masa= 3.0000  J= 2.2885  Napel=   375  Napel_C=  78465
&&&  comanda trimisa la proces=617.7084 
*********************************////////////

#####                                                              k=93

#####  starea curenta=  2.156
limitele comenzii:   minima=  50.00  maxima=2000.00 
h=
    27
&&&  masa= 3.0000  J= 2.2766  Napel=  1875  Napel_C=  80340
&&&  comanda trimisa la proces=667.7084 
*********************************////////////

#####                                                              k=94

#####  starea curenta=  2.170
limitele comenzii:   minima=  50.00  maxima=2000.00 
h=
    26
&&&  masa= 3.0000  J= 2.1313  Napel=  1455  Napel_C=  81795
&&&  comanda trimisa la proces=658.3845 
*********************************////////////

#####                                                              k=95

#####  starea curenta=  2.183
limitele comenzii:   minima=  50.00  maxima=2000.00 
h=
    25
&&&  masa= 3.0000  J= 2.0118  Napel=   300  Napel_C=  82095
&&&  comanda trimisa la proces=624.8642 
*********************************////////////

#####                                                              k=96

#####  starea curenta=  2.195
limitele comenzii:   minima=  50.00  maxima=2000.00 
h=
    24
&&&  masa= 3.0000  J= 1.9776  Napel=   945  Napel_C=  83040
&&&  comanda trimisa la proces=673.1245 
*********************************////////////

#####                                                              k=97

#####  starea curenta=  2.209
limitele comenzii:   minima=  50.00  maxima=2000.00 
h=
    23
&&&  masa= 3.0000  J= 1.6895  Napel=  2565  Napel_C=  85605
&&&  comanda trimisa la proces=623.1245 
*********************************////////////

#####                                                              k=98

#####  starea curenta=  2.221
limitele comenzii:   minima=  50.00  maxima=2000.00 
h=
    22
&&&  masa= 3.0000  J= 1.7174  Napel=  1815  Napel_C=  87420
&&&  comanda trimisa la proces=574.9060 
*********************************////////////

#####                                                              k=99

#####  starea curenta=  2.231
limitele comenzii:   minima=  50.00  maxima=2000.00 
h=
    21
&&&  masa= 3.0000  J= 1.6504  Napel=   270  Napel_C=  87690
&&&  comanda trimisa la proces=623.1974 
*********************************////////////

#####                                                              k=100

#####  starea curenta=  2.243
limitele comenzii:   minima=  50.00  maxima=2000.00 
h=
    20
&&&  masa= 3.0000  J= 1.6541  Napel=   780  Napel_C=  88470
&&&  comanda trimisa la proces=589.9194 
*********************************////////////

#####                                                              k=101

#####  starea curenta=  2.254
limitele comenzii:   minima=  50.00  maxima=2000.00 
h=
    19
&&&  masa= 3.0000  J= 1.5057  Napel=   420  Napel_C=  88890
&&&  comanda trimisa la proces=542.1142 
*********************************////////////

#####                                                              k=102

#####  starea curenta=  2.263
limitele comenzii:   minima=  50.00  maxima=2000.00 
h=
    18
&&&  masa= 3.0000  J= 1.4922  Napel=   900  Napel_C=  89790
&&&  comanda trimisa la proces=577.0784 
*********************************////////////

#####                                                              k=103

#####  starea curenta=  2.273
limitele comenzii:   minima=  50.00  maxima=2000.00 
h=
    17
&&&  masa= 3.0000  J= 1.5318  Napel=   945  Napel_C=  90735
&&&  comanda trimisa la proces=544.2022 
*********************************////////////

#####                                                              k=104

#####  starea curenta=  2.282
limitele comenzii:   minima=  50.00  maxima=2000.00 
h=
    16
&&&  masa= 3.0000  J= 1.2697  Napel=   390  Napel_C=  91125
&&&  comanda trimisa la proces=553.3200 
*********************************////////////

#####                                                              k=105

#####  starea curenta=  2.291
limitele comenzii:   minima=  50.00  maxima=2000.00 
h=
    15
&&&  masa= 3.0000  J= 1.1953  Napel=   600  Napel_C=  91725
&&&  comanda trimisa la proces=578.9194 
*********************************////////////

#####                                                              k=106

#####  starea curenta=  2.301
limitele comenzii:   minima=  50.00  maxima=2000.00 
h=
    14
&&&  masa= 3.0000  J= 1.1226  Napel=   255  Napel_C=  91980
&&&  comanda trimisa la proces=585.3293 
*********************************////////////

#####                                                              k=107

#####  starea curenta=  2.311
limitele comenzii:   minima=  50.00  maxima=2000.00 
h=
    13
&&&  masa= 3.0000  J= 1.0911  Napel=   435  Napel_C=  92415
&&&  comanda trimisa la proces=611.2627 
*********************************////////////

#####                                                              k=108

#####  starea curenta=  2.321
limitele comenzii:   minima=  50.00  maxima=2000.00 
h=
    12
&&&  masa= 3.0000  J= 0.9611  Napel=  1185  Napel_C=  93600
&&&  comanda trimisa la proces=574.0624 
*********************************////////////

#####                                                              k=109

#####  starea curenta=  2.330
limitele comenzii:   minima=  50.00  maxima=2000.00 
h=
    11
&&&  masa= 3.0000  J= 0.8695  Napel=   795  Napel_C=  94395
&&&  comanda trimisa la proces=623.4862 
*********************************////////////

#####                                                              k=110

#####  starea curenta=  2.341
limitele comenzii:   minima=  50.00  maxima=2000.00 
h=
    10
&&&  masa= 3.0000  J= 0.8144  Napel=   435  Napel_C=  94830
&&&  comanda trimisa la proces=644.9376 
*********************************////////////

#####                                                              k=111

#####  starea curenta=  2.352
limitele comenzii:   minima=  50.00  maxima=2000.00 
h=
     9
&&&  masa= 3.0000  J= 0.7066  Napel=   405  Napel_C=  95235
&&&  comanda trimisa la proces=641.0163 
*********************************////////////

#####                                                              k=112

#####  starea curenta=  2.363
limitele comenzii:   minima=  50.00  maxima=2000.00 
h=
     8
&&&  masa= 3.0000  J= 0.6223  Napel=   465  Napel_C=  95700
&&&  comanda trimisa la proces=641.3923 
*********************************////////////

#####                                                              k=113

#####  starea curenta=  2.373
limitele comenzii:   minima=  50.00  maxima=2000.00 
h=
     7
&&&  masa= 3.0000  J= 0.5376  Napel=   315  Napel_C=  96015
&&&  comanda trimisa la proces=642.1040 
*********************************////////////

#####                                                              k=114

#####  starea curenta=  2.383
limitele comenzii:   minima=  50.00  maxima=2000.00 
h=
     6
&&&  masa= 3.0000  J= 0.4468  Napel=   675  Napel_C=  96690
&&&  comanda trimisa la proces=592.1040 
*********************************////////////

#####                                                              k=115

#####  starea curenta=  2.392
limitele comenzii:   minima=  50.00  maxima=2000.00 
h=
     5
&&&  masa= 3.0000  J= 0.3678  Napel=   345  Napel_C=  97035
&&&  comanda trimisa la proces=542.2151 
*********************************////////////

#####                                                              k=116

#####  starea curenta=  2.400
limitele comenzii:   minima=  50.00  maxima=2000.00 
h=
     4
&&&  masa= 3.0000  J= 0.2943  Napel=   225  Napel_C=  97260
&&&  comanda trimisa la proces=499.4816 
*********************************////////////

#####                                                              k=117

#####  starea curenta=  2.406
limitele comenzii:   minima=  50.00  maxima=2000.00 
h=
     3
&&&  masa= 3.0000  J= 0.2267  Napel=   405  Napel_C=  97665
&&&  comanda trimisa la proces=480.9956 
*********************************////////////

#####                                                              k=118

#####  starea curenta=  2.412
limitele comenzii:   minima=  50.00  maxima=2000.00 
h=
     2
&&&  masa= 3.0000  J= 0.1652  Napel=   270  Napel_C=  97935
&&&  comanda trimisa la proces=459.2925 
*********************************////////////

#####                                                              k=119

#####  starea curenta=  2.416
limitele comenzii:   minima=  50.00  maxima=2000.00 
h=
     1
&&&  masa= 3.0007  J= 0.1150  Napel= 15015  Napel_C= 112950
&&&  comanda trimisa la proces=799.8719 
*********************************////////////
Elapsed time is 1020.428273 seconds.


 Final values for Overall integration using uRHC
&&&  yield mass= 3.0007  Light= 8.9988  Perf Index= 9.0059   NapelAvg=    941 
>> 
