# Supplementary material for: Control of Microalgae Growth in Artificially Lighted Photobioreactors Using Metaheuristic-Based Predictions
Source: Sensors (Basel). 2021 Dec 2;21(23):8065. doi: 10.3390/s21238065 (PMC8659673; doi:10.3390/s21238065)
Supplement: Supplementary file 1 [file sensors-21-08065-s001.zip › PSO_pred_senz/Listings/Executie 9_grup 10 cu SZ.txt]

RHC_PSO_PBRJ13_SZ
SENSOR activat
10 runs

WS salvat in WSP10_sz_50_2.mat
timp= [*   *   918 876 845 833 892 857  914 923]
NAvg =[773 717 788 739 728 715 784 779  791 763]
rap =[1.1650 1.1854 1.1607 1.1650 1.1378 1.1001 1.1555 1.2097]

mean(NAvg)=760.8

#####  starea curenta=  2.152
limitele comenzii:   minima= 301.00  maxima=1251.00 
h= 30
&&&  masa= 3.0000  J= 2.4854  Napel=   735  Napel_C=  68025
&&&  comanda trimisa la proces=397.2524 
#####                                                              k=91
#####  starea curenta=  2.158
limitele comenzii:   minima= 301.00  maxima=1251.00 
h= 29
&&&  masa= 3.0000  J= 2.3211  Napel=   945  Napel_C=  68970
&&&  comanda trimisa la proces=639.4525 
#####                                                              k=92
#####  starea curenta=  2.171
limitele comenzii:   minima= 301.00  maxima=1251.00 
h= 28
&&&  masa= 3.0002  J= 2.1112  Napel=  2325  Napel_C=  71295
&&&  comanda trimisa la proces=306.2817 
#####                                                              k=93
#####  starea curenta=  2.172
limitele comenzii:   minima= 301.00  maxima=1251.00 
h= 27
&&&  masa= 3.0000  J= 2.0518  Napel=  1935  Napel_C=  73230
&&&  comanda trimisa la proces=582.3778 
#####                                                              k=94
#####  starea curenta=  2.183
limitele comenzii:   minima= 301.00  maxima=1251.00 
h= 26
&&&  masa= 3.0000  J= 1.9170  Napel=  2100  Napel_C=  75330
&&&  comanda trimisa la proces=536.3688 
#####                                                              k=95
#####  starea curenta=  2.193
limitele comenzii:   minima= 301.00  maxima=1251.00 
h= 25
&&&  masa= 3.0000  J= 1.8557  Napel=  2670  Napel_C=  78000
&&&  comanda trimisa la proces=414.3155 
#####                                                              k=96
#####  starea curenta=  2.199
limitele comenzii:   minima= 301.00  maxima=1251.00 
h= 24
&&&  masa= 3.0000  J= 1.8404  Napel=  1845  Napel_C=  79845
&&&  comanda trimisa la proces=551.8209 
#####                                                              k=97
#####  starea curenta=  2.209
limitele comenzii:   minima= 301.00  maxima=1251.00 
h= 23
&&&  masa= 3.0000  J= 1.7355  Napel=  1860  Napel_C=  81705
&&&  comanda trimisa la proces=587.8174 
#####                                                              k=98
#####  starea curenta=  2.220
limitele comenzii:   minima= 301.00  maxima=1251.00 
h= 22
&&&  masa= 3.0000  J= 1.7817  Napel=   750  Napel_C=  82455
&&&  comanda trimisa la proces=694.1410 
#####                                                              k=99
#####  starea curenta=  2.234
limitele comenzii:   minima= 301.00  maxima=1251.00 
h= 21
&&&  masa= 3.0000  J= 1.6440  Napel=   330  Napel_C=  82785
&&&  comanda trimisa la proces=551.0060 
#####                                                              k=100
#####  starea curenta=  2.244
limitele comenzii:   minima= 301.00  maxima=1251.00 
h= 20
&&&  masa= 3.0000  J= 1.5824  Napel=   495  Napel_C=  83280
&&&  comanda trimisa la proces=680.0064 
#####                                                              k=101
#####  starea curenta=  2.256
limitele comenzii:   minima= 351.00  maxima=1251.00 
h= 19
&&&  masa= 3.0000  J= 1.4910  Napel=   375  Napel_C=  83655
&&&  comanda trimisa la proces=696.1612 
#####                                                              k=102
#####  starea curenta=  2.270
limitele comenzii:   minima= 351.00  maxima=1251.00 
h= 18
&&&  masa= 3.0000  J= 1.4041  Napel=   315  Napel_C=  83970
&&&  comanda trimisa la proces=457.0294 
#####                                                              k=103
#####  starea curenta=  2.276
limitele comenzii:   minima= 351.00  maxima=1251.00 
h= 17
&&&  masa= 3.0000  J= 1.5435  Napel=  1035  Napel_C=  85005
&&&  comanda trimisa la proces=931.6523 
#####                                                              k=104
#####  starea curenta=  2.293
limitele comenzii:   minima= 351.00  maxima=1301.00 
h= 16
&&&  masa= 3.0000  J= 1.2130  Napel=   750  Napel_C=  85755
&&&  comanda trimisa la proces=609.2256 
#####                                                              k=105
#####  starea curenta=  2.304
limitele comenzii:   minima= 351.00  maxima=1301.00 
h= 15
&&&  masa= 3.0000  J= 1.1720  Napel=   345  Napel_C=  86100
&&&  comanda trimisa la proces=939.8068 
#####                                                              k=106
#####  starea curenta=  2.321
limitele comenzii:   minima= 351.00  maxima=1301.00 
h= 14
&&&  masa= 3.0000  J= 1.0377  Napel=   540  Napel_C=  86640
&&&  comanda trimisa la proces=754.5746 
#####                                                              k=107
#####  starea curenta=  2.335
limitele comenzii:   minima= 351.00  maxima=1301.00 
h= 13
&&&  masa= 3.0000  J= 0.9131  Napel=   330  Napel_C=  86970
&&&  comanda trimisa la proces=419.4053 
#####                                                              k=108
#####  starea curenta=  2.339
limitele comenzii:   minima= 351.00  maxima=1301.00 
h= 12
&&&  masa= 3.0000  J= 0.9420  Napel=  2010  Napel_C=  88980
&&&  comanda trimisa la proces=694.9902 
#####                                                              k=109
#####  starea curenta=  2.351
limitele comenzii:   minima= 351.00  maxima=1301.00 
h= 11
&&&  masa= 3.0000  J= 0.8395  Napel=   705  Napel_C=  89685
&&&  comanda trimisa la proces=531.3826 
#####                                                              k=110
#####  starea curenta=  2.358
limitele comenzii:   minima= 351.00  maxima=1301.00 
h= 10
&&&  masa= 3.0000  J= 0.7147  Napel=   255  Napel_C=  89940
&&&  comanda trimisa la proces=536.1317 
#####                                                              k=111
#####  starea curenta=  2.366
limitele comenzii:   minima= 351.00  maxima=1301.00 
h=  9
&&&  masa= 3.0000  J= 0.6865  Napel=   465  Napel_C=  90405
&&&  comanda trimisa la proces=473.9104 
#####                                                              k=112
#####  starea curenta=  2.372
limitele comenzii:   minima= 351.00  maxima=1301.00 
h=  8
&&&  masa= 3.0000  J= 0.6043  Napel=   405  Napel_C=  90810
&&&  comanda trimisa la proces=489.0805 
#####                                                              k=113
#####  starea curenta=  2.378
limitele comenzii:   minima= 351.00  maxima=1301.00 
h=  7
&&&  masa= 3.0000  J= 0.5583  Napel=   960  Napel_C=  91770
&&&  comanda trimisa la proces=857.7433 
#####                                                              k=114
#####  starea curenta=  2.393
limitele comenzii:   minima= 351.00  maxima=1301.00 
h=  6
&&&  masa= 3.0000  J= 0.4616  Napel=   765  Napel_C=  92535
&&&  comanda trimisa la proces=577.4378 
#####                                                              k=115
#####  starea curenta=  2.401
limitele comenzii:   minima= 351.00  maxima=1301.00 
h=  5
&&&  masa= 3.0000  J= 0.3339  Napel=   360  Napel_C=  92895
&&&  comanda trimisa la proces=549.2314 
#####                                                              k=116
#####  starea curenta=  2.409
limitele comenzii:   minima= 351.00  maxima=1301.00 
h=  4
&&&  masa= 3.0000  J= 0.2675  Napel=   435  Napel_C=  93330
&&&  comanda trimisa la proces=589.0141 
#####                                                              k=117
#####  starea curenta=  2.418
limitele comenzii:   minima= 351.00  maxima=1301.00 
h=  3
&&&  masa= 3.0000  J= 0.1797  Napel=   435  Napel_C=  93765
&&&  comanda trimisa la proces=423.0506 
#####                                                              k=118
#####  starea curenta=  2.421
limitele comenzii:   minima= 351.00  maxima=1301.00 
h=  2
&&&  masa= 3.0000  J= 0.1220  Napel=   315  Napel_C=  94080
&&&  comanda trimisa la proces=508.1208 
#####                                                              k=119
#####  starea curenta=  2.427
limitele comenzii:   minima= 351.00  maxima=1301.00 
h=  1
&&&  masa= 3.0000  J= 0.0531  Napel=   510  Napel_C=  94590
&&&  comanda trimisa la proces=393.0862 
Elapsed time is 917.855826 seconds.


 Final values for Overall integration using uRHC
&&&  yield mass= 3.0000  Light= 9.2315  Perf Index= 9.2315   NapelAvg=    788 
ijk=
     4
RHC_PSO_PBRJ13
PhotoBioReactor Optimal Control 
Local best: [Plbest,val]=Gen_Plbest_reg(i)
#####                                                              k=0
#####  starea curenta=  0.360
limitele comenzii:   minima=  51.00  maxima= 601.00 
h=120
&&&  masa= 3.0021  J= 9.4698  Napel=   225  Napel_C=    225
&&&  comanda trimisa la proces=540.1542 
#####                                                              k=1
#####  starea curenta=  0.386
limitele comenzii:   minima=  51.00  maxima= 651.00 
h=119
&&&  masa= 3.0002  J= 8.8030  Napel=   390  Napel_C=    615
&&&  comanda trimisa la proces=627.5864 
#####                                                              k=2
#####  starea curenta=  0.414
limitele comenzii:   minima=  51.00  maxima= 701.00 
h=118
&&&  masa= 3.0005  J= 9.8244  Napel=   330  Napel_C=    945
&&&  comanda trimisa la proces=656.6539 
#####                                                              k=3
#####  starea curenta=  0.443
limitele comenzii:   minima=  51.00  maxima= 701.00 
h=117
&&&  masa= 3.0002  J= 9.1316  Napel=   270  Napel_C=   1215
&&&  comanda trimisa la proces=566.5701 
#####                                                              k=4
#####  starea curenta=  0.472
limitele comenzii:   minima=  51.00  maxima= 751.00 
h=116
&&&  masa= 3.0014  J= 9.3766  Napel=   255  Napel_C=   1470
&&&  comanda trimisa la proces=543.7590 
#####                                                              k=5
#####  starea curenta=  0.500
limitele comenzii:   minima=  51.00  maxima= 801.00 
h=115
&&&  masa= 3.0403  J= 9.7707  Napel=   180  Napel_C=   1650
&&&  comanda trimisa la proces=694.0741 
#####                                                              k=6
#####  starea curenta=  0.531
limitele comenzii:   minima=  51.00  maxima= 801.00 
h=114
&&&  masa= 3.0002  J= 8.4050  Napel=   345  Napel_C=   1995
&&&  comanda trimisa la proces=579.2500 
#####                                                              k=7
#####  starea curenta=  0.560
limitele comenzii:   minima=  51.00  maxima= 851.00 
h=113
&&&  masa= 3.0000  J= 9.0772  Napel=  2100  Napel_C=   4095
&&&  comanda trimisa la proces=572.1056 
#####                                                              k=8
#####  starea curenta=  0.589
limitele comenzii:   minima=  51.00  maxima= 851.00 
h=112
&&&  masa= 3.0012  J= 9.0224  Napel=   225  Napel_C=   4320
&&&  comanda trimisa la proces=488.0973 
#####                                                              k=9
#####  starea curenta=  0.616
limitele comenzii:   minima=  51.00  maxima= 851.00 
h=111
&&&  masa= 3.0208  J= 9.4445  Napel=   195  Napel_C=   4515
&&&  comanda trimisa la proces=759.8924 
#####                                                              k=10
#####  starea curenta=  0.649
limitele comenzii:   minima= 101.00  maxima= 901.00 
h=110
&&&  masa= 3.0307  J= 9.4524  Napel=   180  Napel_C=   4695
&&&  comanda trimisa la proces=628.7090 
#####                                                              k=11
#####  starea curenta=  0.679
limitele comenzii:   minima= 101.00  maxima= 901.00 
h=109
&&&  masa= 3.0008  J= 8.8677  Napel=   210  Napel_C=   4905
&&&  comanda trimisa la proces=663.7406 
#####                                                              k=12
#####  starea curenta=  0.710
limitele comenzii:   minima= 101.00  maxima= 901.00 
h=108
&&&  masa= 3.0029  J= 7.9060  Napel=   270  Napel_C=   5175
&&&  comanda trimisa la proces=517.8673 
#####                                                              k=13
#####  starea curenta=  0.737
limitele comenzii:   minima= 101.00  maxima= 951.00 
h=107
&&&  masa= 3.0047  J= 8.8364  Napel=   165  Napel_C=   5340
&&&  comanda trimisa la proces=494.2196 
#####                                                              k=14
#####  starea curenta=  0.763
limitele comenzii:   minima= 101.00  maxima= 951.00 
h=106
&&&  masa= 3.0007  J= 7.9619  Napel=   330  Napel_C=   5670
&&&  comanda trimisa la proces=615.9604 
#####                                                              k=15
#####  starea curenta=  0.792
limitele comenzii:   minima= 101.00  maxima= 951.00 
h=105
&&&  masa= 3.0035  J= 8.5837  Napel=   120  Napel_C=   5790
&&&  comanda trimisa la proces=639.2997 
#####                                                              k=16
#####  starea curenta=  0.822
limitele comenzii:   minima= 101.00  maxima= 951.00 
h=104
&&&  masa= 3.0018  J= 8.3205  Napel=   270  Napel_C=   6060
&&&  comanda trimisa la proces=785.3120 
#####                                                              k=17
#####  starea curenta=  0.854
limitele comenzii:   minima= 101.00  maxima= 951.00 
h=103
&&&  masa= 3.0000  J= 8.1174  Napel=   195  Napel_C=   6255
&&&  comanda trimisa la proces=593.9624 
#####                                                              k=18
#####  starea curenta=  0.882
limitele comenzii:   minima= 101.00  maxima=1001.00 
h=102
&&&  masa= 3.0139  J= 8.5030  Napel=   195  Napel_C=   6450
&&&  comanda trimisa la proces=578.9539 
#####                                                              k=19
#####  starea curenta=  0.909
limitele comenzii:   minima= 101.00  maxima=1001.00 
h=101
&&&  masa= 3.0002  J= 8.3880  Napel=   285  Napel_C=   6735
&&&  comanda trimisa la proces=735.7126 
#####                                                              k=20
#####  starea curenta=  0.939
limitele comenzii:   minima= 101.00  maxima=1001.00 
h=100
&&&  masa= 3.0225  J= 8.4040  Napel=   210  Napel_C=   6945
&&&  comanda trimisa la proces=473.1710 
#####                                                              k=21
#####  starea curenta=  0.962
limitele comenzii:   minima= 101.00  maxima=1001.00 
h= 99
&&&  masa= 3.0001  J= 8.2994  Napel=   270  Napel_C=   7215
&&&  comanda trimisa la proces=738.2215 
#####                                                              k=22
#####  starea curenta=  0.992
limitele comenzii:   minima= 101.00  maxima=1001.00 
h= 98
&&&  masa= 3.0563  J= 8.4968  Napel=   165  Napel_C=   7380
&&&  comanda trimisa la proces=698.8209 
#####                                                              k=23
#####  starea curenta=  1.021
limitele comenzii:   minima= 101.00  maxima=1001.00 
h= 97
&&&  masa= 3.0001  J= 8.0463  Napel=   765  Napel_C=   8145
&&&  comanda trimisa la proces=611.0640 
#####                                                              k=24
#####  starea curenta=  1.047
limitele comenzii:   minima= 101.00  maxima=1001.00 
h= 96
&&&  masa= 3.0000  J= 7.7939  Napel=   495  Napel_C=   8640
&&&  comanda trimisa la proces=490.1525 
#####                                                              k=25
#####  starea curenta=  1.070
limitele comenzii:   minima= 101.00  maxima=1001.00 
h= 95
&&&  masa= 3.0000  J= 6.8164  Napel=   795  Napel_C=   9435
&&&  comanda trimisa la proces=596.8594 
#####                                                              k=26
#####  starea curenta=  1.095
limitele comenzii:   minima= 101.00  maxima=1051.00 
h= 94
&&&  masa= 3.0028  J= 8.0616  Napel=   690  Napel_C=  10125
&&&  comanda trimisa la proces=539.1884 
#####                                                              k=27
#####  starea curenta=  1.118
limitele comenzii:   minima= 151.00  maxima=1051.00 
h= 93
&&&  masa= 3.0002  J= 7.2430  Napel=   165  Napel_C=  10290
&&&  comanda trimisa la proces=847.7301 
#####                                                              k=28
#####  starea curenta=  1.149
limitele comenzii:   minima= 151.00  maxima=1051.00 
h= 92
&&&  masa= 3.0004  J= 6.3018  Napel=  3870  Napel_C=  14160
&&&  comanda trimisa la proces=516.8007 
#####                                                              k=29
#####  starea curenta=  1.171
limitele comenzii:   minima= 151.00  maxima=1051.00 
h= 91
&&&  masa= 3.0060  J= 7.2610  Napel=   195  Napel_C=  14355
&&&  comanda trimisa la proces=599.5696 
#####                                                              k=30
#####  starea curenta=  1.195
limitele comenzii:   minima= 151.00  maxima=1051.00 
h= 90
&&&  masa= 3.0030  J= 6.7552  Napel=   225  Napel_C=  14580
&&&  comanda trimisa la proces=638.6915 
#####                                                              k=31
#####  starea curenta=  1.220
limitele comenzii:   minima= 151.00  maxima=1051.00 
h= 89
&&&  masa= 3.0008  J= 6.9686  Napel=   270  Napel_C=  14850
&&&  comanda trimisa la proces=549.5488 
#####                                                              k=32
#####  starea curenta=  1.242
limitele comenzii:   minima= 151.00  maxima=1051.00 
h= 88
&&&  masa= 3.0001  J= 6.5630  Napel=   195  Napel_C=  15045
&&&  comanda trimisa la proces=644.9545 
#####                                                              k=33
#####  starea curenta=  1.266
limitele comenzii:   minima= 151.00  maxima=1051.00 
h= 87
&&&  masa= 3.0039  J= 6.9436  Napel=   270  Napel_C=  15315
&&&  comanda trimisa la proces=673.3592 
#####                                                              k=34
#####  starea curenta=  1.291
limitele comenzii:   minima= 151.00  maxima=1051.00 
h= 86
&&&  masa= 3.0001  J= 6.4055  Napel=   390  Napel_C=  15705
&&&  comanda trimisa la proces=661.6825 
#####                                                              k=35
#####  starea curenta=  1.316
limitele comenzii:   minima= 151.00  maxima=1051.00 
h= 85
&&&  masa= 3.0032  J= 6.7608  Napel=   165  Napel_C=  15870
&&&  comanda trimisa la proces=542.6365 
#####                                                              k=36
#####  starea curenta=  1.336
limitele comenzii:   minima= 151.00  maxima=1101.00 
h= 84
&&&  masa= 3.0007  J= 6.5848  Napel=   180  Napel_C=  16050
&&&  comanda trimisa la proces=539.1729 
#####                                                              k=37
#####  starea curenta=  1.357
limitele comenzii:   minima= 151.00  maxima=1101.00 
h= 83
&&&  masa= 3.0011  J= 5.9982  Napel=   540  Napel_C=  16590
&&&  comanda trimisa la proces=558.2171 
#####                                                              k=38
#####  starea curenta=  1.378
limitele comenzii:   minima= 151.00  maxima=1101.00 
h= 82
&&&  masa= 3.0043  J= 6.9768  Napel=   165  Napel_C=  16755
&&&  comanda trimisa la proces=649.1160 
#####                                                              k=39
#####  starea curenta=  1.400
limitele comenzii:   minima= 151.00  maxima=1101.00 
h= 81
&&&  masa= 3.0015  J= 6.0468  Napel=   210  Napel_C=  16965
&&&  comanda trimisa la proces=652.1405 
#####                                                              k=40
#####  starea curenta=  1.423
limitele comenzii:   minima= 151.00  maxima=1101.00 
h= 80
&&&  masa= 3.0000  J= 5.7710  Napel=  2265  Napel_C=  19230
&&&  comanda trimisa la proces=567.2230 
#####                                                              k=41
#####  starea curenta=  1.443
limitele comenzii:   minima= 151.00  maxima=1101.00 
h= 79
&&&  masa= 3.0018  J= 6.0928  Napel=   870  Napel_C=  20100
&&&  comanda trimisa la proces=737.4921 
#####                                                              k=42
#####  starea curenta=  1.467
limitele comenzii:   minima= 151.00  maxima=1101.00 
h= 78
&&&  masa= 3.0003  J= 6.3523  Napel=   345  Napel_C=  20445
&&&  comanda trimisa la proces=628.5291 
#####                                                              k=43
#####  starea curenta=  1.489
limitele comenzii:   minima= 201.00  maxima=1101.00 
h= 77
&&&  masa= 3.0000  J= 5.7581  Napel=  2445  Napel_C=  22890
&&&  comanda trimisa la proces=592.8669 
#####                                                              k=44
#####  starea curenta=  1.509
limitele comenzii:   minima= 201.00  maxima=1101.00 
h= 76
&&&  masa= 3.0000  J= 5.5512  Napel=   480  Napel_C=  23370
&&&  comanda trimisa la proces=448.6984 
#####                                                              k=45
#####  starea curenta=  1.524
limitele comenzii:   minima= 201.00  maxima=1101.00 
h= 75
&&&  masa= 3.0000  J= 5.6673  Napel=   645  Napel_C=  24015
&&&  comanda trimisa la proces=523.9010 
#####                                                              k=46
#####  starea curenta=  1.542
limitele comenzii:   minima= 201.00  maxima=1101.00 
h= 74
&&&  masa= 3.0001  J= 5.9188  Napel=   990  Napel_C=  25005
&&&  comanda trimisa la proces=513.4937 
#####                                                              k=47
#####  starea curenta=  1.559
limitele comenzii:   minima= 201.00  maxima=1101.00 
h= 73
&&&  masa= 3.0001  J= 5.5899  Napel=   210  Napel_C=  25215
&&&  comanda trimisa la proces=476.8300 
#####                                                              k=48
#####  starea curenta=  1.575
limitele comenzii:   minima= 201.00  maxima=1101.00 
h= 72
&&&  masa= 3.0000  J= 5.3930  Napel=   360  Napel_C=  25575
&&&  comanda trimisa la proces=561.1927 
#####                                                              k=49
#####  starea curenta=  1.593
limitele comenzii:   minima= 201.00  maxima=1151.00 
h= 71
&&&  masa= 3.0001  J= 5.3961  Napel=   150  Napel_C=  25725
&&&  comanda trimisa la proces=227.4848 
#####                                                              k=50
#####  starea curenta=  1.597
limitele comenzii:   minima= 201.00  maxima=1151.00 
h= 70
&&&  masa= 3.0001  J= 5.2498  Napel=   300  Napel_C=  26025
&&&  comanda trimisa la proces=613.9881 
#####                                                              k=51
#####  starea curenta=  1.616
limitele comenzii:   minima= 201.00  maxima=1151.00 
h= 69
&&&  masa= 3.0001  J= 5.4285  Napel=  3060  Napel_C=  29085
&&&  comanda trimisa la proces=573.4050 
#####                                                              k=52
#####  starea curenta=  1.634
limitele comenzii:   minima= 201.00  maxima=1151.00 
h= 68
&&&  masa= 3.0000  J= 5.0929  Napel=   630  Napel_C=  29715
&&&  comanda trimisa la proces=672.3366 
#####                                                              k=53
#####  starea curenta=  1.655
limitele comenzii:   minima= 201.00  maxima=1151.00 
h= 67
&&&  masa= 3.0030  J= 5.5120  Napel=   150  Napel_C=  29865
&&&  comanda trimisa la proces=720.3044 
#####                                                              k=54
#####  starea curenta=  1.676
limitele comenzii:   minima= 201.00  maxima=1151.00 
h= 66
&&&  masa= 3.0000  J= 4.6901  Napel=   765  Napel_C=  30630
&&&  comanda trimisa la proces=930.6565 
#####                                                              k=55
#####  starea curenta=  1.701
limitele comenzii:   minima= 201.00  maxima=1151.00 
h= 65
&&&  masa= 3.0000  J= 5.3866  Napel=  1110  Napel_C=  31740
&&&  comanda trimisa la proces=750.6962 
#####                                                              k=56
#####  starea curenta=  1.722
limitele comenzii:   minima= 201.00  maxima=1151.00 
h= 64
&&&  masa= 3.0478  J= 5.6585  Napel=   210  Napel_C=  31950
&&&  comanda trimisa la proces=576.3261 
#####                                                              k=57
#####  starea curenta=  1.738
limitele comenzii:   minima= 201.00  maxima=1151.00 
h= 63
&&&  masa= 3.0019  J= 4.9714  Napel=   225  Napel_C=  32175
&&&  comanda trimisa la proces=703.6015 
#####                                                              k=58
#####  starea curenta=  1.758
limitele comenzii:   minima= 201.00  maxima=1151.00 
h= 62
&&&  masa= 3.0001  J= 4.6878  Napel=   225  Napel_C=  32400
&&&  comanda trimisa la proces=519.5343 
#####                                                              k=59
#####  starea curenta=  1.773
limitele comenzii:   minima= 201.00  maxima=1151.00 
h= 61
&&&  masa= 3.0010  J= 4.5413  Napel=   315  Napel_C=  32715
&&&  comanda trimisa la proces=395.1810 
#####                                                              k=60
#####  starea curenta=  1.783
limitele comenzii:   minima= 251.00  maxima=1151.00 
h= 60
&&&  masa= 3.0000  J= 4.7583  Napel=  2685  Napel_C=  35400
&&&  comanda trimisa la proces=621.2851 
#####                                                              k=61
#####  starea curenta=  1.800
limitele comenzii:   minima= 251.00  maxima=1151.00 
h= 59
&&&  masa= 3.0014  J= 5.2473  Napel=   180  Napel_C=  35580
&&&  comanda trimisa la proces=466.9719 
#####                                                              k=62
#####  starea curenta=  1.813
limitele comenzii:   minima= 251.00  maxima=1151.00 
h= 58
&&&  masa= 3.0000  J= 4.1356  Napel=  2910  Napel_C=  38490
&&&  comanda trimisa la proces=461.2450 
#####                                                              k=63
#####  starea curenta=  1.825
limitele comenzii:   minima= 251.00  maxima=1151.00 
h= 57
&&&  masa= 3.0000  J= 4.2343  Napel=  1575  Napel_C=  40065
&&&  comanda trimisa la proces=677.7566 
#####                                                              k=64
#####  starea curenta=  1.843
limitele comenzii:   minima= 251.00  maxima=1201.00 
h= 56
&&&  masa= 3.0002  J= 3.8672  Napel=   165  Napel_C=  40230
&&&  comanda trimisa la proces=486.2663 
#####                                                              k=65
#####  starea curenta=  1.855
limitele comenzii:   minima= 251.00  maxima=1201.00 
h= 55
&&&  masa= 3.0000  J= 4.3982  Napel=  1710  Napel_C=  41940
&&&  comanda trimisa la proces=558.6608 
#####                                                              k=66
#####  starea curenta=  1.870
limitele comenzii:   minima= 251.00  maxima=1201.00 
h= 54
&&&  masa= 3.0000  J= 3.8848  Napel=  2430  Napel_C=  44370
&&&  comanda trimisa la proces=477.7547 
#####                                                              k=67
#####  starea curenta=  1.882
limitele comenzii:   minima= 251.00  maxima=1201.00 
h= 53
&&&  masa= 3.0000  J= 3.9198  Napel=   330  Napel_C=  44700
&&&  comanda trimisa la proces=489.4617 
#####                                                              k=68
#####  starea curenta=  1.894
limitele comenzii:   minima= 251.00  maxima=1201.00 
h= 52
&&&  masa= 3.0015  J= 4.1606  Napel=   180  Napel_C=  44880
&&&  comanda trimisa la proces=415.9857 
#####                                                              k=69
#####  starea curenta=  1.904
limitele comenzii:   minima= 251.00  maxima=1201.00 
h= 51
&&&  masa= 3.0000  J= 3.5864  Napel=  1095  Napel_C=  45975
&&&  comanda trimisa la proces=616.5550 
#####                                                              k=70
#####  starea curenta=  1.919
limitele comenzii:   minima= 251.00  maxima=1201.00 
h= 50
&&&  masa= 3.0005  J= 3.6921  Napel=   165  Napel_C=  46140
&&&  comanda trimisa la proces=466.7694 
#####                                                              k=71
#####  starea curenta=  1.930
limitele comenzii:   minima= 251.00  maxima=1201.00 
h= 49
&&&  masa= 3.0000  J= 3.9842  Napel=  1560  Napel_C=  47700
&&&  comanda trimisa la proces=458.3769 
#####                                                              k=72
#####  starea curenta=  1.941
limitele comenzii:   minima= 251.00  maxima=1201.00 
h= 48
&&&  masa= 3.0000  J= 3.8827  Napel=   480  Napel_C=  48180
&&&  comanda trimisa la proces=353.2898 
#####                                                              k=73
#####  starea curenta=  1.947
limitele comenzii:   minima= 251.00  maxima=1201.00 
h= 47
&&&  masa= 3.0001  J= 3.5059  Napel=  2805  Napel_C=  50985
&&&  comanda trimisa la proces=638.7991 
#####                                                              k=74
#####  starea curenta=  1.963
limitele comenzii:   minima= 251.00  maxima=1201.00 
h= 46
&&&  masa= 3.0000  J= 3.3050  Napel=   480  Napel_C=  51465
&&&  comanda trimisa la proces=557.8167 
#####                                                              k=75
#####  starea curenta=  1.976
limitele comenzii:   minima= 251.00  maxima=1201.00 
h= 45
&&&  masa= 3.0000  J= 3.5878  Napel=   240  Napel_C=  51705
&&&  comanda trimisa la proces=557.1479 
#####                                                              k=76
#####  starea curenta=  1.989
limitele comenzii:   minima= 251.00  maxima=1201.00 
h= 44
&&&  masa= 3.0000  J= 3.3850  Napel=  2190  Napel_C=  53895
&&&  comanda trimisa la proces=604.8256 
#####                                                              k=77
#####  starea curenta=  2.003
limitele comenzii:   minima= 251.00  maxima=1201.00 
h= 43
&&&  masa= 3.0000  J= 3.4057  Napel=  1140  Napel_C=  55035
&&&  comanda trimisa la proces=678.1154 
#####                                                              k=78
#####  starea curenta=  2.019
limitele comenzii:   minima= 251.00  maxima=1201.00 
h= 42
&&&  masa= 3.0000  J= 3.4803  Napel=   465  Napel_C=  55500
&&&  comanda trimisa la proces=576.5111 
#####                                                              k=79
#####  starea curenta=  2.032
limitele comenzii:   minima= 251.00  maxima=1201.00 
h= 41
&&&  masa= 3.0005  J= 3.4574  Napel=   180  Napel_C=  55680
&&&  comanda trimisa la proces=918.0003 
#####                                                              k=80
#####  starea curenta=  2.052
limitele comenzii:   minima= 301.00  maxima=1201.00 
h= 40
&&&  masa= 3.0000  J= 3.0764  Napel=  1230  Napel_C=  56910
&&&  comanda trimisa la proces=523.5092 
#####                                                              k=81
#####  starea curenta=  2.063
limitele comenzii:   minima= 301.00  maxima=1251.00 
h= 39
&&&  masa= 3.0000  J= 3.0601  Napel=  1755  Napel_C=  58665
&&&  comanda trimisa la proces=559.9853 
#####                                                              k=82
#####  starea curenta=  2.076
limitele comenzii:   minima= 301.00  maxima=1251.00 
h= 38
&&&  masa= 3.0000  J= 3.0514  Napel=   750  Napel_C=  59415
&&&  comanda trimisa la proces=770.8882 
#####                                                              k=83
#####  starea curenta=  2.093
limitele comenzii:   minima= 301.00  maxima=1251.00 
h= 37
&&&  masa= 3.0000  J= 2.8473  Napel=   900  Napel_C=  60315
&&&  comanda trimisa la proces=508.6516 
#####                                                              k=84
#####  starea curenta=  2.103
limitele comenzii:   minima= 301.00  maxima=1251.00 
h= 36
&&&  masa= 3.0000  J= 3.0391  Napel=  1065  Napel_C=  61380
&&&  comanda trimisa la proces=623.8249 
#####                                                              k=85
#####  starea curenta=  2.116
limitele comenzii:   minima= 301.00  maxima=1251.00 
h= 35
&&&  masa= 3.0000  J= 2.7166  Napel=   435  Napel_C=  61815
&&&  comanda trimisa la proces=456.5603 
#####                                                              k=86
#####  starea curenta=  2.124
limitele comenzii:   minima= 301.00  maxima=1251.00 
h= 34
&&&  masa= 3.0000  J= 2.5189  Napel=  1230  Napel_C=  63045
&&&  comanda trimisa la proces=513.5045 
#####                                                              k=87
#####  starea curenta=  2.134
limitele comenzii:   minima= 301.00  maxima=1251.00 
h= 33
&&&  masa= 3.0000  J= 2.8125  Napel=  1965  Napel_C=  65010
&&&  comanda trimisa la proces=633.0227 
#####                                                              k=88
#####  starea curenta=  2.147
limitele comenzii:   minima= 301.00  maxima=1251.00 
h= 32
&&&  masa= 3.0000  J= 2.3312  Napel=   540  Napel_C=  65550
&&&  comanda trimisa la proces=453.6609 
#####                                                              k=89
#####  starea curenta=  2.155
limitele comenzii:   minima= 301.00  maxima=1251.00 
h= 31
&&&  masa= 3.0000  J= 2.5902  Napel=  1890  Napel_C=  67440
&&&  comanda trimisa la proces=660.7010 
#####                                                              k=90
#####  starea curenta=  2.169
limitele comenzii:   minima= 301.00  maxima=1251.00 
h= 30
&&&  masa= 3.0000  J= 2.1103  Napel=  2250  Napel_C=  69690
&&&  comanda trimisa la proces=655.6930 
#####                                                              k=91
#####  starea curenta=  2.182
limitele comenzii:   minima= 301.00  maxima=1251.00 
h= 29
&&&  masa= 3.0000  J= 2.3162  Napel=   585  Napel_C=  70275
&&&  comanda trimisa la proces=482.7438 
#####                                                              k=92
#####  starea curenta=  2.190
limitele comenzii:   minima= 301.00  maxima=1251.00 
h= 28
&&&  masa= 3.0000  J= 2.1470  Napel=  1005  Napel_C=  71280
&&&  comanda trimisa la proces=623.8077 
#####                                                              k=93
#####  starea curenta=  2.202
limitele comenzii:   minima= 301.00  maxima=1251.00 
h= 27
&&&  masa= 3.0000  J= 1.9416  Napel=  2430  Napel_C=  73710
&&&  comanda trimisa la proces=419.8301 
#####                                                              k=94
#####  starea curenta=  2.208
limitele comenzii:   minima= 301.00  maxima=1251.00 
h= 26
&&&  masa= 3.0000  J= 2.0184  Napel=   405  Napel_C=  74115
&&&  comanda trimisa la proces=559.6372 
#####                                                              k=95
#####  starea curenta=  2.218
limitele comenzii:   minima= 301.00  maxima=1251.00 
h= 25
&&&  masa= 3.0000  J= 1.9036  Napel=   510  Napel_C=  74625
&&&  comanda trimisa la proces=596.3310 
#####                                                              k=96
#####  starea curenta=  2.230
limitele comenzii:   minima= 301.00  maxima=1251.00 
h= 24
&&&  masa= 3.0000  J= 1.7049  Napel=  2685  Napel_C=  77310
&&&  comanda trimisa la proces=641.1720 
#####                                                              k=97
#####  starea curenta=  2.242
limitele comenzii:   minima= 301.00  maxima=1251.00 
h= 23
&&&  masa= 3.0000  J= 1.7559  Napel=   570  Napel_C=  77880
&&&  comanda trimisa la proces=594.0765 
#####                                                              k=98
#####  starea curenta=  2.253
limitele comenzii:   minima= 351.00  maxima=1251.00 
h= 22
&&&  masa= 3.0000  J= 1.6309  Napel=   540  Napel_C=  78420
&&&  comanda trimisa la proces=474.3525 
#####                                                              k=99
#####  starea curenta=  2.260
limitele comenzii:   minima= 351.00  maxima=1251.00 
h= 21
&&&  masa= 3.0000  J= 1.5440  Napel=   450  Napel_C=  78870
&&&  comanda trimisa la proces=623.0335 
#####                                                              k=100
#####  starea curenta=  2.271
limitele comenzii:   minima= 351.00  maxima=1251.00 
h= 20
&&&  masa= 3.0000  J= 1.4721  Napel=   360  Napel_C=  79230
&&&  comanda trimisa la proces=556.8476 
#####                                                              k=101
#####  starea curenta=  2.280
limitele comenzii:   minima= 351.00  maxima=1251.00 
h= 19
&&&  masa= 3.0001  J= 1.4703  Napel=   270  Napel_C=  79500
&&&  comanda trimisa la proces=731.3774 
#####                                                              k=102
#####  starea curenta=  2.294
limitele comenzii:   minima= 351.00  maxima=1301.00 
h= 18
&&&  masa= 3.0000  J= 1.3078  Napel=   630  Napel_C=  80130
&&&  comanda trimisa la proces=497.6973 
#####                                                              k=103
#####  starea curenta=  2.301
limitele comenzii:   minima= 351.00  maxima=1301.00 
h= 17
&&&  masa= 3.0000  J= 1.2691  Napel=  1005  Napel_C=  81135
&&&  comanda trimisa la proces=487.3860 
#####                                                              k=104
#####  starea curenta=  2.308
limitele comenzii:   minima= 351.00  maxima=1301.00 
h= 16
&&&  masa= 3.0000  J= 1.1478  Napel=   525  Napel_C=  81660
&&&  comanda trimisa la proces=531.4971 
#####                                                              k=105
#####  starea curenta=  2.317
limitele comenzii:   minima= 351.00  maxima=1301.00 
h= 15
&&&  masa= 3.0000  J= 1.0777  Napel=   645  Napel_C=  82305
&&&  comanda trimisa la proces=721.3567 
#####                                                              k=106
#####  starea curenta=  2.330
limitele comenzii:   minima= 351.00  maxima=1301.00 
h= 14
&&&  masa= 3.0000  J= 0.9773  Napel=   270  Napel_C=  82575
&&&  comanda trimisa la proces=549.4756 
#####                                                              k=107
#####  starea curenta=  2.338
limitele comenzii:   minima= 351.00  maxima=1301.00 
h= 13
&&&  masa= 3.0000  J= 0.9330  Napel=   210  Napel_C=  82785
&&&  comanda trimisa la proces=425.0805 
#####                                                              k=108
#####  starea curenta=  2.342
limitele comenzii:   minima= 351.00  maxima=1301.00 
h= 12
&&&  masa= 3.0000  J= 0.8501  Napel=   375  Napel_C=  83160
&&&  comanda trimisa la proces=481.4906 
#####                                                              k=109
#####  starea curenta=  2.349
limitele comenzii:   minima= 351.00  maxima=1301.00 
h= 11
&&&  masa= 3.0000  J= 0.7834  Napel=   195  Napel_C=  83355
&&&  comanda trimisa la proces=374.9749 
#####                                                              k=110
#####  starea curenta=  2.351
limitele comenzii:   minima= 351.00  maxima=1301.00 
h= 10
&&&  masa= 3.0000  J= 0.7902  Napel=   315  Napel_C=  83670
&&&  comanda trimisa la proces=407.6876 
#####                                                              k=111
#####  starea curenta=  2.354
limitele comenzii:   minima= 351.00  maxima=1301.00 
h=  9
&&&  masa= 3.0000  J= 0.7233  Napel=   585  Napel_C=  84255
&&&  comanda trimisa la proces=377.0884 
#####                                                              k=112
#####  starea curenta=  2.357
limitele comenzii:   minima= 351.00  maxima=1301.00 
h=  8
&&&  masa= 3.0000  J= 0.6507  Napel=   195  Napel_C=  84450
&&&  comanda trimisa la proces=561.6149 
#####                                                              k=113
#####  starea curenta=  2.365
limitele comenzii:   minima= 351.00  maxima=1301.00 
h=  7
&&&  masa= 3.0000  J= 0.5721  Napel=   405  Napel_C=  84855
&&&  comanda trimisa la proces=584.3848 
#####                                                              k=114
#####  starea curenta=  2.374
limitele comenzii:   minima= 351.00  maxima=1301.00 
h=  6
&&&  masa= 3.0000  J= 0.4886  Napel=   345  Napel_C=  85200
&&&  comanda trimisa la proces=697.7034 
#####                                                              k=115
#####  starea curenta=  2.386
limitele comenzii:   minima= 351.00  maxima=1301.00 
h=  5
&&&  masa= 3.0000  J= 0.4028  Napel=   465  Napel_C=  85665
&&&  comanda trimisa la proces=436.1975 
#####                                                              k=116
#####  starea curenta=  2.390
limitele comenzii:   minima= 351.00  maxima=1301.00 
h=  4
&&&  masa= 3.0000  J= 0.3511  Napel=   165  Napel_C=  85830
&&&  comanda trimisa la proces=660.9261 
#####                                                              k=117
#####  starea curenta=  2.401
limitele comenzii:   minima= 351.00  maxima=1301.00 
h=  3
&&&  masa= 3.0000  J= 0.2515  Napel=   360  Napel_C=  86190
&&&  comanda trimisa la proces=628.9533 
#####                                                              k=118
#####  starea curenta=  2.410
limitele comenzii:   minima= 351.00  maxima=1301.00 
h=  2
&&&  masa= 3.0000  J= 0.1676  Napel=   300  Napel_C=  86490
&&&  comanda trimisa la proces=653.0559 
#####                                                              k=119
#####  starea curenta=  2.421
limitele comenzii:   minima= 351.00  maxima=1301.00 
h=  1
&&&  masa= 3.0000  J= 0.0792  Napel=  2130  Napel_C=  88620
&&&  comanda trimisa la proces=587.0074 
Elapsed time is 876.544260 seconds.


 Final values for Overall integration using uRHC
&&&  yield mass= 3.0000  Light= 9.4021  Perf Index= 9.4021   NapelAvg=    739 
ijk=
     5
RHC_PSO_PBRJ13
PhotoBioReactor Optimal Control 
Local best: [Plbest,val]=Gen_Plbest_reg(i)
#####                                                              k=0
#####  starea curenta=  0.360
limitele comenzii:   minima=  51.00  maxima= 601.00 
h=120
&&&  masa= 3.0004  J= 9.2048  Napel=   300  Napel_C=    300
&&&  comanda trimisa la proces=527.4299 
#####                                                              k=1
#####  starea curenta=  0.386
limitele comenzii:   minima=  51.00  maxima= 651.00 
h=119
&&&  masa= 3.0015  J= 9.6046  Napel=   210  Napel_C=    510
&&&  comanda trimisa la proces=572.2291 
#####                                                              k=2
#####  starea curenta=  0.413
limitele comenzii:   minima=  51.00  maxima= 701.00 
h=118
&&&  masa= 3.0001  J= 9.0105  Napel=   270  Napel_C=    780
&&&  comanda trimisa la proces=495.4336 
#####                                                              k=3
#####  starea curenta=  0.439
limitele comenzii:   minima=  51.00  maxima= 701.00 
h=117
&&&  masa= 3.0316  J=10.4153  Napel=   180  Napel_C=    960
&&&  comanda trimisa la proces=555.2018 
#####                                                              k=4
#####  starea curenta=  0.467
limitele comenzii:   minima=  51.00  maxima= 751.00 
h=116
&&&  masa= 3.0008  J= 8.8488  Napel=   195  Napel_C=   1155
&&&  comanda trimisa la proces=637.5632 
#####                                                              k=5
#####  starea curenta=  0.497
limitele comenzii:   minima=  51.00  maxima= 801.00 
h=115
&&&  masa= 3.0022  J= 8.6129  Napel=   390  Napel_C=   1545
&&&  comanda trimisa la proces=464.0792 
#####                                                              k=6
#####  starea curenta=  0.523
limitele comenzii:   minima=  51.00  maxima= 801.00 
h=114
&&&  masa= 3.0029  J= 9.3430  Napel=   150  Napel_C=   1695
&&&  comanda trimisa la proces=558.7549 
#####                                                              k=7
#####  starea curenta=  0.551
limitele comenzii:   minima=  51.00  maxima= 851.00 
h=113
&&&  masa= 3.0003  J= 8.9845  Napel=   255  Napel_C=   1950
&&&  comanda trimisa la proces=659.0701 
#####                                                              k=8
#####  starea curenta=  0.582
limitele comenzii:   minima=  51.00  maxima= 851.00 
h=112
&&&  masa= 3.0020  J= 9.0487  Napel=   135  Napel_C=   2085
&&&  comanda trimisa la proces=661.5938 
#####                                                              k=9
#####  starea curenta=  0.614
limitele comenzii:   minima=  51.00  maxima= 851.00 
h=111
&&&  masa= 3.0003  J= 8.2001  Napel=   450  Napel_C=   2535
&&&  comanda trimisa la proces=530.9782 
#####                                                              k=10
#####  starea curenta=  0.641
limitele comenzii:   minima= 101.00  maxima= 901.00 
h=110
&&&  masa= 3.0176  J= 8.9683  Napel=   255  Napel_C=   2790
&&&  comanda trimisa la proces=528.0110 
#####                                                              k=11
#####  starea curenta=  0.669
limitele comenzii:   minima= 101.00  maxima= 901.00 
h=109
&&&  masa= 3.0044  J= 8.6758  Napel=   315  Napel_C=   3105
&&&  comanda trimisa la proces=483.0721 
#####                                                              k=12
#####  starea curenta=  0.695
limitele comenzii:   minima= 101.00  maxima= 901.00 
h=108
&&&  masa= 3.0001  J= 7.8951  Napel=   285  Napel_C=   3390
&&&  comanda trimisa la proces=357.2588 
#####                                                              k=13
#####  starea curenta=  0.717
limitele comenzii:   minima= 101.00  maxima= 901.00 
h=107
&&&  masa= 3.0011  J= 8.4601  Napel=   255  Napel_C=   3645
&&&  comanda trimisa la proces=592.1069 
#####                                                              k=14
#####  starea curenta=  0.746
limitele comenzii:   minima= 101.00  maxima= 951.00 
h=106
&&&  masa= 3.0046  J= 8.7475  Napel=   210  Napel_C=   3855
&&&  comanda trimisa la proces=567.6541 
#####                                                              k=15
#####  starea curenta=  0.774
limitele comenzii:   minima= 101.00  maxima= 951.00 
h=105
&&&  masa= 3.0000  J= 7.9194  Napel=  2445  Napel_C=   6300
&&&  comanda trimisa la proces=563.8321 
#####                                                              k=16
#####  starea curenta=  0.801
limitele comenzii:   minima= 101.00  maxima= 951.00 
h=104
&&&  masa= 3.0028  J= 7.3900  Napel=   270  Napel_C=   6570
&&&  comanda trimisa la proces=327.4110 
#####                                                              k=17
#####  starea curenta=  0.820
limitele comenzii:   minima= 101.00  maxima= 951.00 
h=103
&&&  masa= 3.0004  J= 7.9344  Napel=   225  Napel_C=   6795
&&&  comanda trimisa la proces=572.6030 
#####                                                              k=18
#####  starea curenta=  0.848
limitele comenzii:   minima= 101.00  maxima= 951.00 
h=102
&&&  masa= 3.0010  J= 8.0448  Napel=   300  Napel_C=   7095
&&&  comanda trimisa la proces=603.3341 
#####                                                              k=19
#####  starea curenta=  0.876
limitele comenzii:   minima= 101.00  maxima=1001.00 
h=101
&&&  masa= 3.0007  J= 8.2877  Napel=   255  Napel_C=   7350
&&&  comanda trimisa la proces=622.3190 
#####                                                              k=20
#####  starea curenta=  0.904
limitele comenzii:   minima= 101.00  maxima=1001.00 
h=100
&&&  masa= 3.0000  J= 8.3670  Napel=   945  Napel_C=   8295
&&&  comanda trimisa la proces=627.2330 
#####                                                              k=21
#####  starea curenta=  0.932
limitele comenzii:   minima= 101.00  maxima=1001.00 
h= 99
&&&  masa= 3.0004  J= 7.8265  Napel=   270  Napel_C=   8565
&&&  comanda trimisa la proces=513.7665 
#####                                                              k=22
#####  starea curenta=  0.957
limitele comenzii:   minima= 101.00  maxima=1001.00 
h= 98
&&&  masa= 3.0112  J= 8.0547  Napel=   255  Napel_C=   8820
&&&  comanda trimisa la proces=537.8209 
#####                                                              k=23
#####  starea curenta=  0.982
limitele comenzii:   minima= 101.00  maxima=1001.00 
h= 97
&&&  masa= 3.0000  J= 7.7517  Napel=   780  Napel_C=   9600
&&&  comanda trimisa la proces=615.3521 
#####                                                              k=24
#####  starea curenta=  1.009
limitele comenzii:   minima= 101.00  maxima=1001.00 
h= 96
&&&  masa= 3.0005  J= 7.2453  Napel=   240  Napel_C=   9840
&&&  comanda trimisa la proces=505.8091 
#####                                                              k=25
#####  starea curenta=  1.032
limitele comenzii:   minima= 101.00  maxima=1001.00 
h= 95
&&&  masa= 3.0025  J= 7.3158  Napel=   135  Napel_C=   9975
&&&  comanda trimisa la proces=525.0847 
#####                                                              k=26
#####  starea curenta=  1.056
limitele comenzii:   minima= 101.00  maxima=1001.00 
h= 94
&&&  masa= 3.0000  J= 7.5367  Napel=  2445  Napel_C=  12420
&&&  comanda trimisa la proces=553.5748 
#####                                                              k=27
#####  starea curenta=  1.080
limitele comenzii:   minima= 101.00  maxima=1001.00 
h= 93
&&&  masa= 3.0018  J= 7.1964  Napel=   210  Napel_C=  12630
&&&  comanda trimisa la proces=711.1729 
#####                                                              k=28
#####  starea curenta=  1.108
limitele comenzii:   minima= 151.00  maxima=1051.00 
h= 92
&&&  masa= 3.0001  J= 7.3654  Napel=   285  Napel_C=  12915
&&&  comanda trimisa la proces=628.2709 
#####                                                              k=29
#####  starea curenta=  1.134
limitele comenzii:   minima= 151.00  maxima=1051.00 
h= 91
&&&  masa= 3.0002  J= 7.2809  Napel=   150  Napel_C=  13065
&&&  comanda trimisa la proces=621.2742 
#####                                                              k=30
#####  starea curenta=  1.159
limitele comenzii:   minima= 151.00  maxima=1051.00 
h= 90
&&&  masa= 3.0013  J= 6.9000  Napel=   210  Napel_C=  13275
&&&  comanda trimisa la proces=398.0054 
#####                                                              k=31
#####  starea curenta=  1.177
limitele comenzii:   minima= 151.00  maxima=1051.00 
h= 89
&&&  masa= 3.0008  J= 6.6997  Napel=   165  Napel_C=  13440
&&&  comanda trimisa la proces=522.9305 
#####                                                              k=32
#####  starea curenta=  1.199
limitele comenzii:   minima= 151.00  maxima=1051.00 
h= 88
&&&  masa= 3.0000  J= 7.0560  Napel=  1170  Napel_C=  14610
&&&  comanda trimisa la proces=627.7088 
#####                                                              k=33
#####  starea curenta=  1.223
limitele comenzii:   minima= 151.00  maxima=1051.00 
h= 87
&&&  masa= 3.0068  J= 6.9788  Napel=   315  Napel_C=  14925
&&&  comanda trimisa la proces=513.5309 
#####                                                              k=34
#####  starea curenta=  1.244
limitele comenzii:   minima= 151.00  maxima=1051.00 
h= 86
&&&  masa= 3.0009  J= 6.6502  Napel=   195  Napel_C=  15120
&&&  comanda trimisa la proces=460.2352 
#####                                                              k=35
#####  starea curenta=  1.263
limitele comenzii:   minima= 151.00  maxima=1051.00 
h= 85
&&&  masa= 3.0000  J= 6.1522  Napel=  1275  Napel_C=  16395
&&&  comanda trimisa la proces=542.4043 
#####                                                              k=36
#####  starea curenta=  1.285
limitele comenzii:   minima= 151.00  maxima=1051.00 
h= 84
&&&  masa= 3.0000  J= 6.8760  Napel=   705  Napel_C=  17100
&&&  comanda trimisa la proces=545.1192 
#####                                                              k=37
#####  starea curenta=  1.306
limitele comenzii:   minima= 151.00  maxima=1051.00 
h= 83
&&&  masa= 3.0002  J= 6.7118  Napel=   465  Napel_C=  17565
&&&  comanda trimisa la proces=678.9333 
#####                                                              k=38
#####  starea curenta=  1.331
limitele comenzii:   minima= 151.00  maxima=1051.00 
h= 82
&&&  masa= 3.0000  J= 6.6790  Napel=   795  Napel_C=  18360
&&&  comanda trimisa la proces=654.0005 
#####                                                              k=39
#####  starea curenta=  1.354
limitele comenzii:   minima= 151.00  maxima=1101.00 
h= 81
&&&  masa= 3.0001  J= 5.9423  Napel=  2595  Napel_C=  20955
&&&  comanda trimisa la proces=533.2194 
#####                                                              k=40
#####  starea curenta=  1.374
limitele comenzii:   minima= 151.00  maxima=1101.00 
h= 80
&&&  masa= 3.0000  J= 6.4608  Napel=  1275  Napel_C=  22230
&&&  comanda trimisa la proces=676.1828 
#####                                                              k=41
#####  starea curenta=  1.398
limitele comenzii:   minima= 151.00  maxima=1101.00 
h= 79
&&&  masa= 3.0012  J= 6.1134  Napel=   240  Napel_C=  22470
&&&  comanda trimisa la proces=503.6089 
#####                                                              k=42
#####  starea curenta=  1.416
limitele comenzii:   minima= 151.00  maxima=1101.00 
h= 78
&&&  masa= 3.0007  J= 5.9689  Napel=   510  Napel_C=  22980
&&&  comanda trimisa la proces=459.3345 
#####                                                              k=43
#####  starea curenta=  1.433
limitele comenzii:   minima= 151.00  maxima=1101.00 
h= 77
&&&  masa= 3.0020  J= 6.5063  Napel=   165  Napel_C=  23145
&&&  comanda trimisa la proces=504.4429 
#####                                                              k=44
#####  starea curenta=  1.452
limitele comenzii:   minima= 151.00  maxima=1101.00 
h= 76
&&&  masa= 3.0003  J= 5.8304  Napel=   345  Napel_C=  23490
&&&  comanda trimisa la proces=727.2275 
#####                                                              k=45
#####  starea curenta=  1.475
limitele comenzii:   minima= 201.00  maxima=1101.00 
h= 75
&&&  masa= 3.0018  J= 6.3221  Napel=   165  Napel_C=  23655
&&&  comanda trimisa la proces=600.8889 
#####                                                              k=46
#####  starea curenta=  1.496
limitele comenzii:   minima= 201.00  maxima=1101.00 
h= 74
&&&  masa= 3.0051  J= 5.6072  Napel=   135  Napel_C=  23790
&&&  comanda trimisa la proces=764.2295 
#####                                                              k=47
#####  starea curenta=  1.520
limitele comenzii:   minima= 201.00  maxima=1101.00 
h= 73
&&&  masa= 3.0002  J= 5.9371  Napel=   270  Napel_C=  24060
&&&  comanda trimisa la proces=583.1871 
#####                                                              k=48
#####  starea curenta=  1.539
limitele comenzii:   minima= 201.00  maxima=1101.00 
h= 72
&&&  masa= 3.0009  J= 5.4279  Napel=   150  Napel_C=  24210
&&&  comanda trimisa la proces=648.8587 
#####                                                              k=49
#####  starea curenta=  1.560
limitele comenzii:   minima= 201.00  maxima=1101.00 
h= 71
&&&  masa= 3.0013  J= 5.8744  Napel=   330  Napel_C=  24540
&&&  comanda trimisa la proces=554.0748 
#####                                                              k=50
#####  starea curenta=  1.578
limitele comenzii:   minima= 201.00  maxima=1101.00 
h= 70
&&&  masa= 3.0001  J= 5.6669  Napel=   360  Napel_C=  24900
&&&  comanda trimisa la proces=626.5139 
#####                                                              k=51
#####  starea curenta=  1.598
limitele comenzii:   minima= 201.00  maxima=1151.00 
h= 69
&&&  masa= 3.0000  J= 5.6602  Napel=   870  Napel_C=  25770
&&&  comanda trimisa la proces=667.1189 
#####                                                              k=52
#####  starea curenta=  1.619
limitele comenzii:   minima= 201.00  maxima=1151.00 
h= 68
&&&  masa= 3.0022  J= 5.5807  Napel=   240  Napel_C=  26010
&&&  comanda trimisa la proces=558.1099 
#####                                                              k=53
#####  starea curenta=  1.636
limitele comenzii:   minima= 201.00  maxima=1151.00 
h= 67
&&&  masa= 3.0003  J= 5.3970  Napel=   240  Napel_C=  26250
&&&  comanda trimisa la proces=489.4739 
#####                                                              k=54
#####  starea curenta=  1.652
limitele comenzii:   minima= 201.00  maxima=1151.00 
h= 66
&&&  masa= 3.0026  J= 5.0793  Napel=   210  Napel_C=  26460
&&&  comanda trimisa la proces=423.1923 
#####                                                              k=55
#####  starea curenta=  1.664
limitele comenzii:   minima= 201.00  maxima=1151.00 
h= 65
&&&  masa= 3.0000  J= 4.8631  Napel=   675  Napel_C=  27135
&&&  comanda trimisa la proces=422.9438 
#####                                                              k=56
#####  starea curenta=  1.677
limitele comenzii:   minima= 201.00  maxima=1151.00 
h= 64
&&&  masa= 3.0001  J= 4.9087  Napel=   165  Napel_C=  27300
&&&  comanda trimisa la proces=512.1307 
#####                                                              k=57
#####  starea curenta=  1.692
limitele comenzii:   minima= 201.00  maxima=1151.00 
h= 63
&&&  masa= 3.0013  J= 5.1520  Napel=   195  Napel_C=  27495
&&&  comanda trimisa la proces=570.1237 
#####                                                              k=58
#####  starea curenta=  1.709
limitele comenzii:   minima= 201.00  maxima=1151.00 
h= 62
&&&  masa= 3.0026  J= 5.1501  Napel=   210  Napel_C=  27705
&&&  comanda trimisa la proces=616.6325 
#####                                                              k=59
#####  starea curenta=  1.727
limitele comenzii:   minima= 201.00  maxima=1151.00 
h= 61
&&&  masa= 3.0000  J= 4.8989  Napel=   405  Napel_C=  28110
&&&  comanda trimisa la proces=622.0663 
#####                                                              k=60
#####  starea curenta=  1.745
limitele comenzii:   minima= 201.00  maxima=1151.00 
h= 60
&&&  masa= 3.0131  J= 4.3463  Napel=   210  Napel_C=  28320
&&&  comanda trimisa la proces=486.7577 
#####                                                              k=61
#####  starea curenta=  1.759
limitele comenzii:   minima= 201.00  maxima=1151.00 
h= 59
&&&  masa= 3.0000  J= 4.4674  Napel=  1020  Napel_C=  29340
&&&  comanda trimisa la proces=581.5057 
#####                                                              k=62
#####  starea curenta=  1.775
limitele comenzii:   minima= 201.00  maxima=1151.00 
h= 58
&&&  masa= 3.0012  J= 5.0136  Napel=   315  Napel_C=  29655
&&&  comanda trimisa la proces=543.8455 
#####                                                              k=63
#####  starea curenta=  1.791
limitele comenzii:   minima= 251.00  maxima=1151.00 
h= 57
&&&  masa= 3.0002  J= 4.4864  Napel=   330  Napel_C=  29985
&&&  comanda trimisa la proces=312.9062 
#####                                                              k=64
#####  starea curenta=  1.797
limitele comenzii:   minima= 251.00  maxima=1151.00 
h= 56
&&&  masa= 3.0002  J= 4.2325  Napel=   165  Napel_C=  30150
&&&  comanda trimisa la proces=465.2851 
#####                                                              k=65
#####  starea curenta=  1.809
limitele comenzii:   minima= 251.00  maxima=1151.00 
h= 55
&&&  masa= 3.0000  J= 4.4055  Napel=   465  Napel_C=  30615
&&&  comanda trimisa la proces=513.4040 
#####                                                              k=66
#####  starea curenta=  1.823
limitele comenzii:   minima= 251.00  maxima=1151.00 
h= 54
&&&  masa= 3.0008  J= 3.6911  Napel=   690  Napel_C=  31305
&&&  comanda trimisa la proces=327.0150 
#####                                                              k=67
#####  starea curenta=  1.830
limitele comenzii:   minima= 251.00  maxima=1201.00 
h= 53
&&&  masa= 3.0000  J= 4.1988  Napel=   735  Napel_C=  32040
&&&  comanda trimisa la proces=614.9951 
#####                                                              k=68
#####  starea curenta=  1.846
limitele comenzii:   minima= 251.00  maxima=1201.00 
h= 52
&&&  masa= 3.0000  J= 3.6696  Napel=  1305  Napel_C=  33345
&&&  comanda trimisa la proces=511.1757 
#####                                                              k=69
#####  starea curenta=  1.860
limitele comenzii:   minima= 251.00  maxima=1201.00 
h= 51
&&&  masa= 3.0000  J= 4.0538  Napel=   600  Napel_C=  33945
&&&  comanda trimisa la proces=627.3670 
#####                                                              k=70
#####  starea curenta=  1.876
limitele comenzii:   minima= 251.00  maxima=1201.00 
h= 50
&&&  masa= 3.0000  J= 3.9997  Napel=   900  Napel_C=  34845
&&&  comanda trimisa la proces=604.0725 
#####                                                              k=71
#####  starea curenta=  1.892
limitele comenzii:   minima= 251.00  maxima=1201.00 
h= 49
&&&  masa= 3.0004  J= 3.8269  Napel=   180  Napel_C=  35025
&&&  comanda trimisa la proces=393.8913 
#####                                                              k=72
#####  starea curenta=  1.900
limitele comenzii:   minima= 251.00  maxima=1201.00 
h= 48
&&&  masa= 3.0000  J= 3.7282  Napel=   375  Napel_C=  35400
&&&  comanda trimisa la proces=553.0165 
#####                                                              k=73
#####  starea curenta=  1.914
limitele comenzii:   minima= 251.00  maxima=1201.00 
h= 47
&&&  masa= 3.0000  J= 3.6378  Napel=  2535  Napel_C=  37935
&&&  comanda trimisa la proces=582.9680 
#####                                                              k=74
#####  starea curenta=  1.929
limitele comenzii:   minima= 251.00  maxima=1201.00 
h= 46
&&&  masa= 3.0000  J= 3.6206  Napel=  1680  Napel_C=  39615
&&&  comanda trimisa la proces=473.2549 
#####                                                              k=75
#####  starea curenta=  1.940
limitele comenzii:   minima= 251.00  maxima=1201.00 
h= 45
&&&  masa= 3.0064  J= 3.4802  Napel=  2115  Napel_C=  41730
&&&  comanda trimisa la proces=588.8407 
#####                                                              k=76
#####  starea curenta=  1.954
limitele comenzii:   minima= 251.00  maxima=1201.00 
h= 44
&&&  masa= 3.0000  J= 3.4515  Napel=   360  Napel_C=  42090
&&&  comanda trimisa la proces=594.9224 
#####                                                              k=77
#####  starea curenta=  1.969
limitele comenzii:   minima= 251.00  maxima=1201.00 
h= 43
&&&  masa= 3.0000  J= 3.2363  Napel=  1560  Napel_C=  43650
&&&  comanda trimisa la proces=501.1782 
#####                                                              k=78
#####  starea curenta=  1.980
limitele comenzii:   minima= 251.00  maxima=1201.00 
h= 42
&&&  masa= 3.0000  J= 3.2110  Napel=   525  Napel_C=  44175
&&&  comanda trimisa la proces=438.9909 
#####                                                              k=79
#####  starea curenta=  1.989
limitele comenzii:   minima= 251.00  maxima=1201.00 
h= 41
&&&  masa= 3.0042  J= 2.8390  Napel=  2370  Napel_C=  46545
&&&  comanda trimisa la proces=251.0000 
#####                                                              k=80
#####  starea curenta=  1.990
limitele comenzii:   minima= 251.00  maxima=1201.00 
h= 40
&&&  masa= 3.0000  J= 3.2300  Napel=   645  Napel_C=  47190
&&&  comanda trimisa la proces=801.4546 
#####                                                              k=81
#####  starea curenta=  2.008
limitele comenzii:   minima= 251.00  maxima=1201.00 
h= 39
&&&  masa= 3.0000  J= 2.9419  Napel=  2865  Napel_C=  50055
&&&  comanda trimisa la proces=463.8563 
#####                                                              k=82
#####  starea curenta=  2.018
limitele comenzii:   minima= 251.00  maxima=1201.00 
h= 38
&&&  masa= 3.0001  J= 2.8655  Napel=  2595  Napel_C=  52650
&&&  comanda trimisa la proces=455.7781 
#####                                                              k=83
#####  starea curenta=  2.028
limitele comenzii:   minima= 251.00  maxima=1201.00 
h= 37
&&&  masa= 3.0001  J= 2.8798  Napel=   420  Napel_C=  53070
&&&  comanda trimisa la proces=555.4278 
#####                                                              k=84
#####  starea curenta=  2.040
limitele comenzii:   minima= 301.00  maxima=1201.00 
h= 36
&&&  masa= 3.0000  J= 2.9485  Napel=   255  Napel_C=  53325
&&&  comanda trimisa la proces=606.1959 
#####                                                              k=85
#####  starea curenta=  2.054
limitele comenzii:   minima= 301.00  maxima=1201.00 
h= 35
&&&  masa= 3.0000  J= 2.5052  Napel=  2700  Napel_C=  56025
&&&  comanda trimisa la proces=531.9449 
#####                                                              k=86
#####  starea curenta=  2.065
limitele comenzii:   minima= 301.00  maxima=1251.00 
h= 34
&&&  masa= 3.0002  J= 2.9461  Napel=  2925  Napel_C=  58950
&&&  comanda trimisa la proces=588.7459 
#####                                                              k=87
#####  starea curenta=  2.078
limitele comenzii:   minima= 301.00  maxima=1251.00 
h= 33
&&&  masa= 3.0000  J= 2.5740  Napel=  1470  Napel_C=  60420
&&&  comanda trimisa la proces=668.1538 
#####                                                              k=88
#####  starea curenta=  2.093
limitele comenzii:   minima= 301.00  maxima=1251.00 
h= 32
&&&  masa= 3.0000  J= 2.6201  Napel=   435  Napel_C=  60855
&&&  comanda trimisa la proces=566.0586 
#####                                                              k=89
#####  starea curenta=  2.104
limitele comenzii:   minima= 301.00  maxima=1251.00 
h= 31
&&&  masa= 3.0000  J= 2.6240  Napel=  1800  Napel_C=  62655
&&&  comanda trimisa la proces=452.4976 
#####                                                              k=90
#####  starea curenta=  2.113
limitele comenzii:   minima= 301.00  maxima=1251.00 
h= 30
&&&  masa= 3.0000  J= 2.7390  Napel=   330  Napel_C=  62985
&&&  comanda trimisa la proces=707.6222 
#####                                                              k=91
#####  starea curenta=  2.128
limitele comenzii:   minima= 301.00  maxima=1251.00 
h= 29
&&&  masa= 3.0000  J= 2.3547  Napel=   600  Napel_C=  63585
&&&  comanda trimisa la proces=666.0722 
#####                                                              k=92
#####  starea curenta=  2.142
limitele comenzii:   minima= 301.00  maxima=1251.00 
h= 28
&&&  masa= 3.0000  J= 2.1591  Napel=  2490  Napel_C=  66075
&&&  comanda trimisa la proces=417.0944 
#####                                                              k=93
#####  starea curenta=  2.148
limitele comenzii:   minima= 301.00  maxima=1251.00 
h= 27
&&&  masa= 3.0000  J= 2.0944  Napel=  2370  Napel_C=  68445
&&&  comanda trimisa la proces=619.3948 
#####                                                              k=94
#####  starea curenta=  2.161
limitele comenzii:   minima= 301.00  maxima=1251.00 
h= 26
&&&  masa= 3.0000  J= 2.1650  Napel=  1125  Napel_C=  69570
&&&  comanda trimisa la proces=414.2711 
#####                                                              k=95
#####  starea curenta=  2.167
limitele comenzii:   minima= 301.00  maxima=1251.00 
h= 25
&&&  masa= 3.0000  J= 2.0123  Napel=  1965  Napel_C=  71535
&&&  comanda trimisa la proces=607.3444 
#####                                                              k=96
#####  starea curenta=  2.179
limitele comenzii:   minima= 301.00  maxima=1251.00 
h= 24
&&&  masa= 3.0000  J= 1.9086  Napel=  1650  Napel_C=  73185
&&&  comanda trimisa la proces=479.3807 
#####                                                              k=97
#####  starea curenta=  2.187
limitele comenzii:   minima= 301.00  maxima=1251.00 
h= 23
&&&  masa= 3.0000  J= 1.8603  Napel=  1860  Napel_C=  75045
&&&  comanda trimisa la proces=632.7204 
#####                                                              k=98
#####  starea curenta=  2.200
limitele comenzii:   minima= 301.00  maxima=1251.00 
h= 22
&&&  masa= 3.0000  J= 1.8541  Napel=   375  Napel_C=  75420
&&&  comanda trimisa la proces=713.4233 
#####                                                              k=99
#####  starea curenta=  2.214
limitele comenzii:   minima= 301.00  maxima=1251.00 
h= 21
&&&  masa= 3.0000  J= 1.8121  Napel=   315  Napel_C=  75735
&&&  comanda trimisa la proces=722.8547 
#####                                                              k=100
#####  starea curenta=  2.228
limitele comenzii:   minima= 301.00  maxima=1251.00 
h= 20
&&&  masa= 3.0000  J= 1.6400  Napel=   345  Napel_C=  76080
&&&  comanda trimisa la proces=618.0260 
#####                                                              k=101
#####  starea curenta=  2.240
limitele comenzii:   minima= 301.00  maxima=1251.00 
h= 19
&&&  masa= 3.0000  J= 1.5510  Napel=   495  Napel_C=  76575
&&&  comanda trimisa la proces=672.1821 
#####                                                              k=102
#####  starea curenta=  2.253
limitele comenzii:   minima= 351.00  maxima=1251.00 
h= 18
&&&  masa= 3.0000  J= 1.4720  Napel=   615  Napel_C=  77190
&&&  comanda trimisa la proces=693.9573 
#####                                                              k=103
#####  starea curenta=  2.266
limitele comenzii:   minima= 351.00  maxima=1251.00 
h= 17
&&&  masa= 3.0000  J= 1.3869  Napel=   510  Napel_C=  77700
&&&  comanda trimisa la proces=678.5375 
#####                                                              k=104
#####  starea curenta=  2.278
limitele comenzii:   minima= 351.00  maxima=1251.00 
h= 16
&&&  masa= 3.0000  J= 1.2713  Napel=   540  Napel_C=  78240
&&&  comanda trimisa la proces=682.1127 
#####                                                              k=105
#####  starea curenta=  2.291
limitele comenzii:   minima= 351.00  maxima=1301.00 
h= 15
&&&  masa= 3.0000  J= 1.2079  Napel=   360  Napel_C=  78600
&&&  comanda trimisa la proces=641.9373 
#####                                                              k=106
#####  starea curenta=  2.302
limitele comenzii:   minima= 351.00  maxima=1301.00 
h= 14
&&&  masa= 3.0000  J= 1.1241  Napel=   840  Napel_C=  79440
&&&  comanda trimisa la proces=657.8291 
#####                                                              k=107
#####  starea curenta=  2.314
limitele comenzii:   minima= 351.00  maxima=1301.00 
h= 13
&&&  masa= 3.0000  J= 1.0244  Napel=  1275  Napel_C=  80715
&&&  comanda trimisa la proces=590.0403 
#####                                                              k=108
#####  starea curenta=  2.324
limitele comenzii:   minima= 351.00  maxima=1301.00 
h= 12
&&&  masa= 3.0000  J= 0.9599  Napel=   360  Napel_C=  81075
&&&  comanda trimisa la proces=540.6191 
#####                                                              k=109
#####  starea curenta=  2.332
limitele comenzii:   minima= 351.00  maxima=1301.00 
h= 11
&&&  masa= 3.0000  J= 0.8727  Napel=   510  Napel_C=  81585
&&&  comanda trimisa la proces=529.6156 
#####                                                              k=110
#####  starea curenta=  2.340
limitele comenzii:   minima= 351.00  maxima=1301.00 
h= 10
&&&  masa= 3.0000  J= 0.7956  Napel=   225  Napel_C=  81810
&&&  comanda trimisa la proces=564.4326 
#####                                                              k=111
#####  starea curenta=  2.349
limitele comenzii:   minima= 351.00  maxima=1301.00 
h=  9
&&&  masa= 3.0000  J= 0.7396  Napel=   345  Napel_C=  82155
&&&  comanda trimisa la proces=461.4364 
#####                                                              k=112
#####  starea curenta=  2.354
limitele comenzii:   minima= 351.00  maxima=1301.00 
h=  8
&&&  masa= 3.0000  J= 0.6687  Napel=   615  Napel_C=  82770
&&&  comanda trimisa la proces=563.9279 
#####                                                              k=113
#####  starea curenta=  2.363
limitele comenzii:   minima= 351.00  maxima=1301.00 
h=  7
&&&  masa= 3.0000  J= 0.6123  Napel=   510  Napel_C=  83280
&&&  comanda trimisa la proces=813.1992 
#####                                                              k=114
#####  starea curenta=  2.377
limitele comenzii:   minima= 351.00  maxima=1301.00 
h=  6
&&&  masa= 3.0000  J= 0.5318  Napel=   735  Napel_C=  84015
&&&  comanda trimisa la proces=883.9658 
#####                                                              k=115
#####  starea curenta=  2.392
limitele comenzii:   minima= 351.00  maxima=1301.00 
h=  5
&&&  masa= 3.0000  J= 0.3797  Napel=   480  Napel_C=  84495
&&&  comanda trimisa la proces=638.5940 
#####                                                              k=116
#####  starea curenta=  2.403
limitele comenzii:   minima= 351.00  maxima=1301.00 
h=  4
&&&  masa= 3.0000  J= 0.2828  Napel=   300  Napel_C=  84795
&&&  comanda trimisa la proces=511.3517 
#####                                                              k=117
#####  starea curenta=  2.409
limitele comenzii:   minima= 351.00  maxima=1301.00 
h=  3
&&&  masa= 3.0000  J= 0.2187  Napel=   270  Napel_C=  85065
&&&  comanda trimisa la proces=539.4902 
#####                                                              k=118
#####  starea curenta=  2.416
limitele comenzii:   minima= 351.00  maxima=1301.00 
h=  2
&&&  masa= 3.0000  J= 0.1400  Napel=   360  Napel_C=  85425
&&&  comanda trimisa la proces=548.1266 
#####                                                              k=119
#####  starea curenta=  2.424
limitele comenzii:   minima= 351.00  maxima=1301.00 
h=  1
&&&  masa= 3.0000  J= 0.0657  Napel=  1875  Napel_C=  87300
&&&  comanda trimisa la proces=486.9810 
Elapsed time is 845.016764 seconds.


 Final values for Overall integration using uRHC
&&&  yield mass= 3.0000  Light= 9.1366  Perf Index= 9.1366   NapelAvg=    728 
ijk=
     6
RHC_PSO_PBRJ13
PhotoBioReactor Optimal Control 
Local best: [Plbest,val]=Gen_Plbest_reg(i)
#####                                                              k=0
#####  starea curenta=  0.360
limitele comenzii:   minima=  51.00  maxima= 601.00 
h=120
&&&  masa= 3.0022  J= 9.0639  Napel=   240  Napel_C=    240
&&&  comanda trimisa la proces=461.9784 
#####                                                              k=1
#####  starea curenta=  0.384
limitele comenzii:   minima=  51.00  maxima= 651.00 
h=119
&&&  masa= 3.0000  J= 9.2557  Napel=   405  Napel_C=    645
&&&  comanda trimisa la proces=503.1242 
#####                                                              k=2
#####  starea curenta=  0.410
limitele comenzii:   minima=  51.00  maxima= 701.00 
h=118
&&&  masa= 3.0022  J= 9.4466  Napel=   210  Napel_C=    855
&&&  comanda trimisa la proces=591.5833 
#####                                                              k=3
#####  starea curenta=  0.438
limitele comenzii:   minima=  51.00  maxima= 701.00 
h=117
&&&  masa= 3.0491  J= 9.9935  Napel=   195  Napel_C=   1050
&&&  comanda trimisa la proces=559.1298 
#####                                                              k=4
#####  starea curenta=  0.466
limitele comenzii:   minima=  51.00  maxima= 751.00 
h=116
&&&  masa= 3.0004  J= 9.6297  Napel=   270  Napel_C=   1320
&&&  comanda trimisa la proces=739.7389 
#####                                                              k=5
#####  starea curenta=  0.498
limitele comenzii:   minima=  51.00  maxima= 801.00 
h=115
&&&  masa= 3.0723  J=10.2527  Napel=   315  Napel_C=   1635
&&&  comanda trimisa la proces=669.2803 
#####                                                              k=6
#####  starea curenta=  0.529
limitele comenzii:   minima=  51.00  maxima= 801.00 
h=114
&&&  masa= 3.0013  J= 8.7623  Napel=   210  Napel_C=   1845
&&&  comanda trimisa la proces=627.8318 
#####                                                              k=7
#####  starea curenta=  0.559
limitele comenzii:   minima=  51.00  maxima= 851.00 
h=113
&&&  masa= 3.0011  J= 9.0251  Napel=   165  Napel_C=   2010
&&&  comanda trimisa la proces=632.4869 
#####                                                              k=8
#####  starea curenta=  0.589
limitele comenzii:   minima=  51.00  maxima= 851.00 
h=112
&&&  masa= 3.0009  J= 9.0571  Napel=   210  Napel_C=   2220
&&&  comanda trimisa la proces=571.5400 
#####                                                              k=9
#####  starea curenta=  0.618
limitele comenzii:   minima=  51.00  maxima= 901.00 
h=111
&&&  masa= 3.0185  J= 9.0966  Napel=   240  Napel_C=   2460
&&&  comanda trimisa la proces=581.1620 
#####                                                              k=10
#####  starea curenta=  0.648
limitele comenzii:   minima= 101.00  maxima= 901.00 
h=110
&&&  masa= 3.0093  J= 9.2771  Napel=   240  Napel_C=   2700
&&&  comanda trimisa la proces=571.6379 
#####                                                              k=11
#####  starea curenta=  0.676
limitele comenzii:   minima= 101.00  maxima= 901.00 
h=109
&&&  masa= 3.0072  J= 9.0993  Napel=   270  Napel_C=   2970
&&&  comanda trimisa la proces=565.4160 
#####                                                              k=12
#####  starea curenta=  0.705
limitele comenzii:   minima= 101.00  maxima= 901.00 
h=108
&&&  masa= 3.0006  J= 8.8315  Napel=   225  Napel_C=   3195
&&&  comanda trimisa la proces=758.3872 
#####                                                              k=13
#####  starea curenta=  0.738
limitele comenzii:   minima= 101.00  maxima= 951.00 
h=107
&&&  masa= 3.0000  J= 8.6293  Napel=   810  Napel_C=   4005
&&&  comanda trimisa la proces=598.3102 
#####                                                              k=14
#####  starea curenta=  0.767
limitele comenzii:   minima= 101.00  maxima= 951.00 
h=106
&&&  masa= 3.0014  J= 8.0728  Napel=   150  Napel_C=   4155
&&&  comanda trimisa la proces=539.7278 
#####                                                              k=15
#####  starea curenta=  0.794
limitele comenzii:   minima= 101.00  maxima= 951.00 
h=105
&&&  masa= 3.0021  J= 8.3914  Napel=   270  Napel_C=   4425
&&&  comanda trimisa la proces=572.2467 
#####                                                              k=16
#####  starea curenta=  0.821
limitele comenzii:   minima= 101.00  maxima= 951.00 
h=104
&&&  masa= 3.0248  J= 8.9499  Napel=   210  Napel_C=   4635
&&&  comanda trimisa la proces=673.3404 
#####                                                              k=17
#####  starea curenta=  0.851
limitele comenzii:   minima= 101.00  maxima= 951.00 
h=103
&&&  masa= 3.0000  J= 8.1733  Napel=   255  Napel_C=   4890
&&&  comanda trimisa la proces=389.0122 
#####                                                              k=18
#####  starea curenta=  0.872
limitele comenzii:   minima= 101.00  maxima=1001.00 
h=102
&&&  masa= 3.0000  J= 8.2147  Napel=   315  Napel_C=   5205
&&&  comanda trimisa la proces=549.8961 
#####                                                              k=19
#####  starea curenta=  0.899
limitele comenzii:   minima= 101.00  maxima=1001.00 
h=101
&&&  masa= 3.0000  J= 7.6222  Napel=   330  Napel_C=   5535
&&&  comanda trimisa la proces=536.1524 
#####                                                              k=20
#####  starea curenta=  0.924
limitele comenzii:   minima= 101.00  maxima=1001.00 
h=100
&&&  masa= 3.0169  J= 8.6846  Napel=   135  Napel_C=   5670
&&&  comanda trimisa la proces=606.1299 
#####                                                              k=21
#####  starea curenta=  0.952
limitele comenzii:   minima= 101.00  maxima=1001.00 
h= 99
&&&  masa= 3.0014  J= 7.3852  Napel=   450  Napel_C=   6120
&&&  comanda trimisa la proces=509.6491 
#####                                                              k=22
#####  starea curenta=  0.976
limitele comenzii:   minima= 101.00  maxima=1001.00 
h= 98
&&&  masa= 3.0205  J= 7.5574  Napel=   810  Napel_C=   6930
&&&  comanda trimisa la proces=651.6588 
#####                                                              k=23
#####  starea curenta=  1.004
limitele comenzii:   minima= 101.00  maxima=1001.00 
h= 97
&&&  masa= 3.0039  J= 8.0681  Napel=   255  Napel_C=   7185
&&&  comanda trimisa la proces=650.3419 
#####                                                              k=24
#####  starea curenta=  1.031
limitele comenzii:   minima= 101.00  maxima=1001.00 
h= 96
&&&  masa= 3.0017  J= 7.6733  Napel=   150  Napel_C=   7335
&&&  comanda trimisa la proces=782.0531 
#####                                                              k=25
#####  starea curenta=  1.061
limitele comenzii:   minima= 101.00  maxima=1001.00 
h= 95
&&&  masa= 3.0000  J= 7.3940  Napel=   270  Napel_C=   7605
&&&  comanda trimisa la proces=528.0452 
#####                                                              k=26
#####  starea curenta=  1.085
limitele comenzii:   minima= 101.00  maxima=1001.00 
h= 94
&&&  masa= 3.0044  J= 7.4152  Napel=   180  Napel_C=   7785
&&&  comanda trimisa la proces=484.8159 
#####                                                              k=27
#####  starea curenta=  1.106
limitele comenzii:   minima= 151.00  maxima=1051.00 
h= 93
&&&  masa= 3.0006  J= 7.0076  Napel=   270  Napel_C=   8055
&&&  comanda trimisa la proces=539.4916 
#####                                                              k=28
#####  starea curenta=  1.130
limitele comenzii:   minima= 151.00  maxima=1051.00 
h= 92
&&&  masa= 3.0000  J= 6.4520  Napel=   750  Napel_C=   8805
&&&  comanda trimisa la proces=418.4309 
#####                                                              k=29
#####  starea curenta=  1.149
limitele comenzii:   minima= 151.00  maxima=1051.00 
h= 91
&&&  masa= 3.0004  J= 7.3536  Napel=   255  Napel_C=   9060
&&&  comanda trimisa la proces=681.9712 
#####                                                              k=30
#####  starea curenta=  1.175
limitele comenzii:   minima= 151.00  maxima=1051.00 
h= 90
&&&  masa= 3.0019  J= 7.4565  Napel=   195  Napel_C=   9255
&&&  comanda trimisa la proces=675.1280 
#####                                                              k=31
#####  starea curenta=  1.201
limitele comenzii:   minima= 151.00  maxima=1051.00 
h= 89
&&&  masa= 3.0008  J= 6.6726  Napel=   270  Napel_C=   9525
&&&  comanda trimisa la proces=643.4996 
#####                                                              k=32
#####  starea curenta=  1.226
limitele comenzii:   minima= 151.00  maxima=1051.00 
h= 88
&&&  masa= 3.0031  J= 6.9591  Napel=   210  Napel_C=   9735
&&&  comanda trimisa la proces=612.1694 
#####                                                              k=33
#####  starea curenta=  1.250
limitele comenzii:   minima= 151.00  maxima=1051.00 
h= 87
&&&  masa= 3.0053  J= 6.6111  Napel=   210  Napel_C=   9945
&&&  comanda trimisa la proces=764.5251 
#####                                                              k=34
#####  starea curenta=  1.277
limitele comenzii:   minima= 151.00  maxima=1051.00 
h= 86
&&&  masa= 3.0001  J= 6.2444  Napel=  2430  Napel_C=  12375
&&&  comanda trimisa la proces=544.0684 
#####                                                              k=35
#####  starea curenta=  1.298
limitele comenzii:   minima= 151.00  maxima=1051.00 
h= 85
&&&  masa= 3.0000  J= 6.9415  Napel=   765  Napel_C=  13140
&&&  comanda trimisa la proces=596.9371 
#####                                                              k=36
#####  starea curenta=  1.321
limitele comenzii:   minima= 151.00  maxima=1051.00 
h= 84
&&&  masa= 3.0021  J= 6.2834  Napel=   225  Napel_C=  13365
&&&  comanda trimisa la proces=682.2829 
#####                                                              k=37
#####  starea curenta=  1.345
limitele comenzii:   minima= 151.00  maxima=1101.00 
h= 83
&&&  masa= 3.0008  J= 6.0450  Napel=   180  Napel_C=  13545
&&&  comanda trimisa la proces=553.1702 
#####                                                              k=38
#####  starea curenta=  1.366
limitele comenzii:   minima= 151.00  maxima=1101.00 
h= 82
&&&  masa= 3.0015  J= 5.8046  Napel=   180  Napel_C=  13725
&&&  comanda trimisa la proces=430.1556 
#####                                                              k=39
#####  starea curenta=  1.383
limitele comenzii:   minima= 151.00  maxima=1101.00 
h= 81
&&&  masa= 3.0000  J= 6.3097  Napel=  2550  Napel_C=  16275
&&&  comanda trimisa la proces=515.2086 
#####                                                              k=40
#####  starea curenta=  1.402
limitele comenzii:   minima= 151.00  maxima=1101.00 
h= 80
&&&  masa= 3.0009  J= 6.5842  Napel=   300  Napel_C=  16575
&&&  comanda trimisa la proces=542.4176 
#####                                                              k=41
#####  starea curenta=  1.421
limitele comenzii:   minima= 151.00  maxima=1101.00 
h= 79
&&&  masa= 3.0000  J= 6.1369  Napel=   870  Napel_C=  17445
&&&  comanda trimisa la proces=506.6333 
#####                                                              k=42
#####  starea curenta=  1.440
limitele comenzii:   minima= 151.00  maxima=1101.00 
h= 78
&&&  masa= 3.0024  J= 5.7743  Napel=   225  Napel_C=  17670
&&&  comanda trimisa la proces=423.8380 
#####                                                              k=43
#####  starea curenta=  1.455
limitele comenzii:   minima= 151.00  maxima=1101.00 
h= 77
&&&  masa= 3.0000  J= 5.7798  Napel=  2895  Napel_C=  20565
&&&  comanda trimisa la proces=501.7749 
#####                                                              k=44
#####  starea curenta=  1.473
limitele comenzii:   minima= 151.00  maxima=1101.00 
h= 76
&&&  masa= 3.0045  J= 6.1127  Napel=   165  Napel_C=  20730
&&&  comanda trimisa la proces=978.1992 
#####                                                              k=45
#####  starea curenta=  1.501
limitele comenzii:   minima= 201.00  maxima=1101.00 
h= 75
&&&  masa= 3.0019  J= 6.0242  Napel=   240  Napel_C=  20970
&&&  comanda trimisa la proces=972.1251 
#####                                                              k=46
#####  starea curenta=  1.529
limitele comenzii:   minima= 201.00  maxima=1101.00 
h= 74
&&&  masa= 3.0024  J= 5.7873  Napel=   180  Napel_C=  21150
&&&  comanda trimisa la proces=713.6680 
#####                                                              k=47
#####  starea curenta=  1.551
limitele comenzii:   minima= 201.00  maxima=1101.00 
h= 73
&&&  masa= 3.0001  J= 5.6713  Napel=   255  Napel_C=  21405
&&&  comanda trimisa la proces=648.1267 
#####                                                              k=48
#####  starea curenta=  1.572
limitele comenzii:   minima= 201.00  maxima=1101.00 
h= 72
&&&  masa= 3.0009  J= 5.2735  Napel=   375  Napel_C=  21780
&&&  comanda trimisa la proces=581.5924 
#####                                                              k=49
#####  starea curenta=  1.591
limitele comenzii:   minima= 201.00  maxima=1151.00 
h= 71
&&&  masa= 3.0000  J= 5.8211  Napel=   960  Napel_C=  22740
&&&  comanda trimisa la proces=621.8192 
#####                                                              k=50
#####  starea curenta=  1.610
limitele comenzii:   minima= 201.00  maxima=1151.00 
h= 70
&&&  masa= 3.0000  J= 5.6438  Napel=   585  Napel_C=  23325
&&&  comanda trimisa la proces=572.0459 
#####                                                              k=51
#####  starea curenta=  1.628
limitele comenzii:   minima= 201.00  maxima=1151.00 
h= 69
&&&  masa= 3.0007  J= 5.5243  Napel=   180  Napel_C=  23505
&&&  comanda trimisa la proces=566.9270 
#####                                                              k=52
#####  starea curenta=  1.646
limitele comenzii:   minima= 201.00  maxima=1151.00 
h= 68
&&&  masa= 3.0000  J= 5.1093  Napel=  1515  Napel_C=  25020
&&&  comanda trimisa la proces=591.5262 
#####                                                              k=53
#####  starea curenta=  1.664
limitele comenzii:   minima= 201.00  maxima=1151.00 
h= 67
&&&  masa= 3.0045  J= 5.2425  Napel=   315  Napel_C=  25335
&&&  comanda trimisa la proces=466.8111 
#####                                                              k=54
#####  starea curenta=  1.678
limitele comenzii:   minima= 201.00  maxima=1151.00 
h= 66
&&&  masa= 3.0000  J= 4.9361  Napel=   240  Napel_C=  25575
&&&  comanda trimisa la proces=357.3818 
#####                                                              k=55
#####  starea curenta=  1.688
limitele comenzii:   minima= 201.00  maxima=1151.00 
h= 65
&&&  masa= 3.0000  J= 4.9622  Napel=   270  Napel_C=  25845
&&&  comanda trimisa la proces=533.4380 
#####                                                              k=56
#####  starea curenta=  1.704
limitele comenzii:   minima= 201.00  maxima=1151.00 
h= 64
&&&  masa= 3.0000  J= 5.0825  Napel=   405  Napel_C=  26250
&&&  comanda trimisa la proces=495.6243 
#####                                                              k=57
#####  starea curenta=  1.719
limitele comenzii:   minima= 201.00  maxima=1151.00 
h= 63
&&&  masa= 3.0009  J= 4.7055  Napel=   150  Napel_C=  26400
&&&  comanda trimisa la proces=571.8207 
#####                                                              k=58
#####  starea curenta=  1.735
limitele comenzii:   minima= 201.00  maxima=1151.00 
h= 62
&&&  masa= 3.0003  J= 4.9121  Napel=   225  Napel_C=  26625
&&&  comanda trimisa la proces=604.0718 
#####                                                              k=59
#####  starea curenta=  1.753
limitele comenzii:   minima= 201.00  maxima=1151.00 
h= 61
&&&  masa= 3.0001  J= 4.6592  Napel=  2760  Napel_C=  29385
&&&  comanda trimisa la proces=679.7788 
#####                                                              k=60
#####  starea curenta=  1.772
limitele comenzii:   minima= 201.00  maxima=1151.00 
h= 60
&&&  masa= 3.0037  J= 4.7351  Napel=   195  Napel_C=  29580
&&&  comanda trimisa la proces=288.2359 
#####                                                              k=61
#####  starea curenta=  1.777
limitele comenzii:   minima= 201.00  maxima=1151.00 
h= 59
&&&  masa= 3.0000  J= 4.8409  Napel=   270  Napel_C=  29850
&&&  comanda trimisa la proces=679.2817 
#####                                                              k=62
#####  starea curenta=  1.796
limitele comenzii:   minima= 251.00  maxima=1151.00 
h= 58
&&&  masa= 3.0000  J= 4.6184  Napel=   405  Napel_C=  30255
&&&  comanda trimisa la proces=633.0647 
#####                                                              k=63
#####  starea curenta=  1.813
limitele comenzii:   minima= 251.00  maxima=1151.00 
h= 57
&&&  masa= 3.0001  J= 4.6543  Napel=   210  Napel_C=  30465
&&&  comanda trimisa la proces=432.5451 
#####                                                              k=64
#####  starea curenta=  1.824
limitele comenzii:   minima= 251.00  maxima=1151.00 
h= 56
&&&  masa= 3.0004  J= 4.2987  Napel=   570  Napel_C=  31035
&&&  comanda trimisa la proces=507.0028 
#####                                                              k=65
#####  starea curenta=  1.837
limitele comenzii:   minima= 251.00  maxima=1201.00 
h= 55
&&&  masa= 3.0001  J= 4.1473  Napel=   225  Napel_C=  31260
&&&  comanda trimisa la proces=404.0031 
#####                                                              k=66
#####  starea curenta=  1.847
limitele comenzii:   minima= 251.00  maxima=1201.00 
h= 54
&&&  masa= 3.0165  J= 3.8506  Napel=  2190  Napel_C=  33450
&&&  comanda trimisa la proces=309.7053 
#####                                                              k=67
#####  starea curenta=  1.853
limitele comenzii:   minima= 251.00  maxima=1201.00 
h= 53
&&&  masa= 3.0027  J= 4.2806  Napel=   255  Napel_C=  33705
&&&  comanda trimisa la proces=663.3439 
#####                                                              k=68
#####  starea curenta=  1.870
limitele comenzii:   minima= 251.00  maxima=1201.00 
h= 52
&&&  masa= 3.0000  J= 4.2416  Napel=  2610  Napel_C=  36315
&&&  comanda trimisa la proces=618.3180 
#####                                                              k=69
#####  starea curenta=  1.886
limitele comenzii:   minima= 251.00  maxima=1201.00 
h= 51
&&&  masa= 3.0000  J= 3.9372  Napel=  1965  Napel_C=  38280
&&&  comanda trimisa la proces=532.4249 
#####                                                              k=70
#####  starea curenta=  1.900
limitele comenzii:   minima= 251.00  maxima=1201.00 
h= 50
&&&  masa= 3.0032  J= 4.2070  Napel=   225  Napel_C=  38505
&&&  comanda trimisa la proces=442.5408 
#####                                                              k=71
#####  starea curenta=  1.910
limitele comenzii:   minima= 251.00  maxima=1201.00 
h= 49
&&&  masa= 3.0002  J= 4.0905  Napel=   420  Napel_C=  38925
&&&  comanda trimisa la proces=323.4372 
#####                                                              k=72
#####  starea curenta=  1.915
limitele comenzii:   minima= 251.00  maxima=1201.00 
h= 48
&&&  masa= 3.0000  J= 3.8551  Napel=   900  Napel_C=  39825
&&&  comanda trimisa la proces=447.0396 
#####                                                              k=73
#####  starea curenta=  1.926
limitele comenzii:   minima= 251.00  maxima=1201.00 
h= 47
&&&  masa= 3.0001  J= 3.5089  Napel=  1005  Napel_C=  40830
&&&  comanda trimisa la proces=481.2796 
#####                                                              k=74
#####  starea curenta=  1.937
limitele comenzii:   minima= 251.00  maxima=1201.00 
h= 46
&&&  masa= 3.0000  J= 3.7142  Napel=   465  Napel_C=  41295
&&&  comanda trimisa la proces=657.7688 
#####                                                              k=75
#####  starea curenta=  1.953
limitele comenzii:   minima= 251.00  maxima=1201.00 
h= 45
&&&  masa= 3.0000  J= 3.5996  Napel=   615  Napel_C=  41910
&&&  comanda trimisa la proces=489.4447 
#####                                                              k=76
#####  starea curenta=  1.964
limitele comenzii:   minima= 251.00  maxima=1201.00 
h= 44
&&&  masa= 3.0000  J= 3.5678  Napel=  1770  Napel_C=  43680
&&&  comanda trimisa la proces=790.1600 
#####                                                              k=77
#####  starea curenta=  1.983
limitele comenzii:   minima= 251.00  maxima=1201.00 
h= 43
&&&  masa= 3.0000  J= 3.3341  Napel=   360  Napel_C=  44040
&&&  comanda trimisa la proces=530.2452 
#####                                                              k=78
#####  starea curenta=  1.995
limitele comenzii:   minima= 251.00  maxima=1201.00 
h= 42
&&&  masa= 3.0001  J= 3.7696  Napel=   420  Napel_C=  44460
&&&  comanda trimisa la proces=860.1090 
#####                                                              k=79
#####  starea curenta=  2.015
limitele comenzii:   minima= 251.00  maxima=1201.00 
h= 41
&&&  masa= 3.0001  J= 3.4187  Napel=   285  Napel_C=  44745
&&&  comanda trimisa la proces=518.6943 
#####                                                              k=80
#####  starea curenta=  2.026
limitele comenzii:   minima= 251.00  maxima=1201.00 
h= 40
&&&  masa= 3.0000  J= 3.3682  Napel=   840  Napel_C=  45585
&&&  comanda trimisa la proces=733.6776 
#####                                                              k=81
#####  starea curenta=  2.043
limitele comenzii:   minima= 301.00  maxima=1201.00 
h= 39
&&&  masa= 3.0000  J= 3.0493  Napel=  2295  Napel_C=  47880
&&&  comanda trimisa la proces=530.7440 
#####                                                              k=82
#####  starea curenta=  2.055
limitele comenzii:   minima= 301.00  maxima=1201.00 
h= 38
&&&  masa= 3.0000  J= 3.1148  Napel=   225  Napel_C=  48105
&&&  comanda trimisa la proces=569.2063 
#####                                                              k=83
#####  starea curenta=  2.067
limitele comenzii:   minima= 301.00  maxima=1251.00 
h= 37
&&&  masa= 3.0000  J= 2.9885  Napel=  2265  Napel_C=  50370
&&&  comanda trimisa la proces=785.4003 
#####                                                              k=84
#####  starea curenta=  2.085
limitele comenzii:   minima= 301.00  maxima=1251.00 
h= 36
&&&  masa= 3.0000  J= 2.9664  Napel=   390  Napel_C=  50760
&&&  comanda trimisa la proces=545.0794 
#####                                                              k=85
#####  starea curenta=  2.096
limitele comenzii:   minima= 301.00  maxima=1251.00 
h= 35
&&&  masa= 3.0000  J= 2.3800  Napel=  2460  Napel_C=  53220
&&&  comanda trimisa la proces=301.8762 
#####                                                              k=86
#####  starea curenta=  2.098
limitele comenzii:   minima= 301.00  maxima=1251.00 
h= 34
&&&  masa= 3.0000  J= 2.4916  Napel=  2265  Napel_C=  55485
&&&  comanda trimisa la proces=478.1452 
#####                                                              k=87
#####  starea curenta=  2.107
limitele comenzii:   minima= 301.00  maxima=1251.00 
h= 33
&&&  masa= 3.0000  J= 2.4571  Napel=  1185  Napel_C=  56670
&&&  comanda trimisa la proces=738.8527 
#####                                                              k=88
#####  starea curenta=  2.123
limitele comenzii:   minima= 301.00  maxima=1251.00 
h= 32
&&&  masa= 3.0000  J= 2.3456  Napel=  2955  Napel_C=  59625
&&&  comanda trimisa la proces=508.1853 
#####                                                              k=89
#####  starea curenta=  2.133
limitele comenzii:   minima= 301.00  maxima=1251.00 
h= 31
&&&  masa= 3.0000  J= 2.1848  Napel=  3075  Napel_C=  62700
&&&  comanda trimisa la proces=654.5588 
#####                                                              k=90
#####  starea curenta=  2.146
limitele comenzii:   minima= 301.00  maxima=1251.00 
h= 30
&&&  masa= 3.0000  J= 2.3283  Napel=   630  Napel_C=  63330
&&&  comanda trimisa la proces=593.7832 
#####                                                              k=91
#####  starea curenta=  2.158
limitele comenzii:   minima= 301.00  maxima=1251.00 
h= 29
&&&  masa= 3.0000  J= 2.2443  Napel=   375  Napel_C=  63705
&&&  comanda trimisa la proces=447.8359 
#####                                                              k=92
#####  starea curenta=  2.166
limitele comenzii:   minima= 301.00  maxima=1251.00 
h= 28
&&&  masa= 3.0000  J= 2.2283  Napel=   390  Napel_C=  64095
&&&  comanda trimisa la proces=435.6238 
#####                                                              k=93
#####  starea curenta=  2.173
limitele comenzii:   minima= 301.00  maxima=1251.00 
h= 27
&&&  masa= 3.0000  J= 2.0843  Napel=  3120  Napel_C=  67215
&&&  comanda trimisa la proces=527.8506 
#####                                                              k=94
#####  starea curenta=  2.182
limitele comenzii:   minima= 301.00  maxima=1251.00 
h= 26
&&&  masa= 3.0000  J= 2.0430  Napel=  2505  Napel_C=  69720
&&&  comanda trimisa la proces=638.4338 
#####                                                              k=95
#####  starea curenta=  2.195
limitele comenzii:   minima= 301.00  maxima=1251.00 
h= 25
&&&  masa= 3.0000  J= 1.9674  Napel=   570  Napel_C=  70290
&&&  comanda trimisa la proces=669.8665 
#####                                                              k=96
#####  starea curenta=  2.208
limitele comenzii:   minima= 301.00  maxima=1251.00 
h= 24
&&&  masa= 3.0000  J= 1.6664  Napel=  2205  Napel_C=  72495
&&&  comanda trimisa la proces=548.5899 
#####                                                              k=97
#####  starea curenta=  2.218
limitele comenzii:   minima= 301.00  maxima=1251.00 
h= 23
&&&  masa= 3.0000  J= 1.6419  Napel=  2820  Napel_C=  75315
&&&  comanda trimisa la proces=486.6780 
#####                                                              k=98
#####  starea curenta=  2.226
limitele comenzii:   minima= 301.00  maxima=1251.00 
h= 22
&&&  masa= 3.0000  J= 1.7389  Napel=   750  Napel_C=  76065
&&&  comanda trimisa la proces=590.4575 
#####                                                              k=99
#####  starea curenta=  2.237
limitele comenzii:   minima= 301.00  maxima=1251.00 
h= 21
&&&  masa= 3.0000  J= 1.7137  Napel=   225  Napel_C=  76290
&&&  comanda trimisa la proces=584.5198 
#####                                                              k=100
#####  starea curenta=  2.248
limitele comenzii:   minima= 301.00  maxima=1251.00 
h= 20
&&&  masa= 3.0000  J= 1.5613  Napel=   270  Napel_C=  76560
&&&  comanda trimisa la proces=551.1842 
#####                                                              k=101
#####  starea curenta=  2.257
limitele comenzii:   minima= 351.00  maxima=1251.00 
h= 19
&&&  masa= 3.0000  J= 1.5043  Napel=   435  Napel_C=  76995
&&&  comanda trimisa la proces=519.4610 
#####                                                              k=102
#####  starea curenta=  2.266
limitele comenzii:   minima= 351.00  maxima=1251.00 
h= 18
&&&  masa= 3.0000  J= 1.4095  Napel=   480  Napel_C=  77475
&&&  comanda trimisa la proces=525.0206 
#####                                                              k=103
#####  starea curenta=  2.274
limitele comenzii:   minima= 351.00  maxima=1251.00 
h= 17
&&&  masa= 3.0000  J= 1.3466  Napel=   255  Napel_C=  77730
&&&  comanda trimisa la proces=444.6394 
#####                                                              k=104
#####  starea curenta=  2.280
limitele comenzii:   minima= 351.00  maxima=1251.00 
h= 16
&&&  masa= 3.0000  J= 1.2499  Napel=   270  Napel_C=  78000
&&&  comanda trimisa la proces=469.9888 
#####                                                              k=105
#####  starea curenta=  2.287
limitele comenzii:   minima= 351.00  maxima=1301.00 
h= 15
&&&  masa= 3.0000  J= 1.2744  Napel=   645  Napel_C=  78645
&&&  comanda trimisa la proces=630.5560 
#####                                                              k=106
#####  starea curenta=  2.298
limitele comenzii:   minima= 351.00  maxima=1301.00 
h= 14
&&&  masa= 3.0000  J= 1.1129  Napel=   450  Napel_C=  79095
&&&  comanda trimisa la proces=576.1984 
#####                                                              k=107
#####  starea curenta=  2.308
limitele comenzii:   minima= 351.00  maxima=1301.00 
h= 13
&&&  masa= 3.0000  J= 1.0565  Napel=   315  Napel_C=  79410
&&&  comanda trimisa la proces=608.1912 
#####                                                              k=108
#####  starea curenta=  2.318
limitele comenzii:   minima= 351.00  maxima=1301.00 
h= 12
&&&  masa= 3.0000  J= 0.9653  Napel=   450  Napel_C=  79860
&&&  comanda trimisa la proces=495.5167 
#####                                                              k=109
#####  starea curenta=  2.325
limitele comenzii:   minima= 351.00  maxima=1301.00 
h= 11
&&&  masa= 3.0000  J= 0.9138  Napel=   315  Napel_C=  80175
&&&  comanda trimisa la proces=359.0523 
#####                                                              k=110
#####  starea curenta=  2.327
limitele comenzii:   minima= 351.00  maxima=1301.00 
h= 10
&&&  masa= 3.0000  J= 0.8717  Napel=   255  Napel_C=  80430
&&&  comanda trimisa la proces=619.3694 
#####                                                              k=111
#####  starea curenta=  2.337
limitele comenzii:   minima= 351.00  maxima=1301.00 
h=  9
&&&  masa= 3.0000  J= 0.7687  Napel=   345  Napel_C=  80775
&&&  comanda trimisa la proces=444.0210 
#####                                                              k=112
#####  starea curenta=  2.342
limitele comenzii:   minima= 351.00  maxima=1301.00 
h=  8
&&&  masa= 3.0000  J= 0.7228  Napel=   675  Napel_C=  81450
&&&  comanda trimisa la proces=771.1866 
#####                                                              k=113
#####  starea curenta=  2.356
limitele comenzii:   minima= 351.00  maxima=1301.00 
h=  7
&&&  masa= 3.0000  J= 0.6746  Napel=   720  Napel_C=  82170
&&&  comanda trimisa la proces=894.8647 
#####                                                              k=114
#####  starea curenta=  2.372
limitele comenzii:   minima= 351.00  maxima=1301.00 
h=  6
&&&  masa= 3.0000  J= 0.5151  Napel=   285  Napel_C=  82455
&&&  comanda trimisa la proces=806.0069 
#####                                                              k=115
#####  starea curenta=  2.386
limitele comenzii:   minima= 351.00  maxima=1301.00 
h=  5
&&&  masa= 3.0000  J= 0.3995  Napel=   255  Napel_C=  82710
&&&  comanda trimisa la proces=570.0675 
#####                                                              k=116
#####  starea curenta=  2.394
limitele comenzii:   minima= 351.00  maxima=1301.00 
h=  4
&&&  masa= 3.0000  J= 0.3204  Napel=   405  Napel_C=  83115
&&&  comanda trimisa la proces=640.3441 
#####                                                              k=117
#####  starea curenta=  2.404
limitele comenzii:   minima= 351.00  maxima=1301.00 
h=  3
&&&  masa= 3.0000  J= 0.2336  Napel=   420  Napel_C=  83535
&&&  comanda trimisa la proces=550.1802 
#####                                                              k=118
#####  starea curenta=  2.412
limitele comenzii:   minima= 351.00  maxima=1301.00 
h=  2
&&&  masa= 3.0000  J= 0.1601  Napel=   360  Napel_C=  83895
&&&  comanda trimisa la proces=628.9083 
#####                                                              k=119
#####  starea curenta=  2.421
limitele comenzii:   minima= 351.00  maxima=1301.00 
h=  1
&&&  masa= 3.0000  J= 0.0749  Napel=  1935  Napel_C=  85830
&&&  comanda trimisa la proces=555.0006 
Elapsed time is 833.137107 seconds.


 Final values for Overall integration using uRHC
&&&  yield mass= 3.0000  Light= 9.3324  Perf Index= 9.3324   NapelAvg=    715 
ijk=
     7
RHC_PSO_PBRJ13
PhotoBioReactor Optimal Control 
Local best: [Plbest,val]=Gen_Plbest_reg(i)
#####                                                              k=0
#####  starea curenta=  0.360
limitele comenzii:   minima=  51.00  maxima= 601.00 
h=120
&&&  masa= 3.0007  J= 9.3235  Napel=   405  Napel_C=    405
&&&  comanda trimisa la proces=601.0000 
#####                                                              k=1
#####  starea curenta=  0.387
limitele comenzii:   minima=  51.00  maxima= 651.00 
h=119
&&&  masa= 3.0008  J= 9.5949  Napel=   240  Napel_C=    645
&&&  comanda trimisa la proces=486.0000 
#####                                                              k=2
#####  starea curenta=  0.412
limitele comenzii:   minima=  51.00  maxima= 701.00 
h=118
&&&  masa= 3.0202  J= 9.7917  Napel=   195  Napel_C=    840
&&&  comanda trimisa la proces=609.9805 
#####                                                              k=3
#####  starea curenta=  0.441
limitele comenzii:   minima=  51.00  maxima= 701.00 
h=117
&&&  masa= 3.0065  J= 9.7729  Napel=   150  Napel_C=    990
&&&  comanda trimisa la proces=478.7128 
#####                                                              k=4
#####  starea curenta=  0.467
limitele comenzii:   minima=  51.00  maxima= 751.00 
h=116
&&&  masa= 3.0029  J= 8.7684  Napel=   315  Napel_C=   1305
&&&  comanda trimisa la proces=494.9101 
#####                                                              k=5
#####  starea curenta=  0.494
limitele comenzii:   minima=  51.00  maxima= 801.00 
h=115
&&&  masa= 3.0002  J= 9.2765  Napel=   435  Napel_C=   1740
&&&  comanda trimisa la proces=556.4269 
#####                                                              k=6
#####  starea curenta=  0.522
limitele comenzii:   minima=  51.00  maxima= 801.00 
h=114
&&&  masa= 3.0289  J= 9.5836  Napel=   405  Napel_C=   2145
&&&  comanda trimisa la proces=519.2475 
#####                                                              k=7
#####  starea curenta=  0.550
limitele comenzii:   minima=  51.00  maxima= 851.00 
h=113
&&&  masa= 3.0008  J= 8.9737  Napel=   240  Napel_C=   2385
&&&  comanda trimisa la proces=703.9481 
#####                                                              k=8
#####  starea curenta=  0.582
limitele comenzii:   minima=  51.00  maxima= 851.00 
h=112
&&&  masa= 3.0053  J= 8.7132  Napel=   165  Napel_C=   2550
&&&  comanda trimisa la proces=555.6674 
#####                                                              k=9
#####  starea curenta=  0.610
limitele comenzii:   minima=  51.00  maxima= 851.00 
h=111
&&&  masa= 3.0046  J= 8.3263  Napel=   210  Napel_C=   2760
&&&  comanda trimisa la proces=564.3130 
#####                                                              k=10
#####  starea curenta=  0.639
limitele comenzii:   minima= 101.00  maxima= 901.00 
h=110
&&&  masa= 3.0228  J= 9.1720  Napel=   330  Napel_C=   3090
&&&  comanda trimisa la proces=622.5218 
#####                                                              k=11
#####  starea curenta=  0.669
limitele comenzii:   minima= 101.00  maxima= 901.00 
h=109
&&&  masa= 3.0018  J= 8.0881  Napel=   180  Napel_C=   3270
&&&  comanda trimisa la proces=632.8569 
#####                                                              k=12
#####  starea curenta=  0.699
limitele comenzii:   minima= 101.00  maxima= 901.00 
h=108
&&&  masa= 3.0034  J= 7.8856  Napel=   480  Napel_C=   3750
&&&  comanda trimisa la proces=536.4866 
#####                                                              k=13
#####  starea curenta=  0.727
limitele comenzii:   minima= 101.00  maxima= 951.00 
h=107
&&&  masa= 3.0584  J= 9.3074  Napel=   240  Napel_C=   3990
&&&  comanda trimisa la proces=528.2734 
#####                                                              k=14
#####  starea curenta=  0.754
limitele comenzii:   minima= 101.00  maxima= 951.00 
h=106
&&&  masa= 3.0090  J= 8.8297  Napel=   240  Napel_C=   4230
&&&  comanda trimisa la proces=615.5144 
#####                                                              k=15
#####  starea curenta=  0.783
limitele comenzii:   minima= 101.00  maxima= 951.00 
h=105
&&&  masa= 3.0012  J= 8.4670  Napel=   270  Napel_C=   4500
&&&  comanda trimisa la proces=677.9882 
#####                                                              k=16
#####  starea curenta=  0.814
limitele comenzii:   minima= 101.00  maxima= 951.00 
h=104
&&&  masa= 3.0007  J= 7.2743  Napel=   465  Napel_C=   4965
&&&  comanda trimisa la proces=600.9479 
#####                                                              k=17
#####  starea curenta=  0.842
limitele comenzii:   minima= 101.00  maxima= 951.00 
h=103
&&&  masa= 3.0006  J= 7.9482  Napel=   210  Napel_C=   5175
&&&  comanda trimisa la proces=549.8418 
#####                                                              k=18
#####  starea curenta=  0.869
limitele comenzii:   minima= 101.00  maxima= 951.00 
h=102
&&&  masa= 3.0000  J= 7.8011  Napel=   375  Napel_C=   5550
&&&  comanda trimisa la proces=689.6989 
#####                                                              k=19
#####  starea curenta=  0.899
limitele comenzii:   minima= 101.00  maxima=1001.00 
h=101
&&&  masa= 3.0026  J= 8.5776  Napel=   165  Napel_C=   5715
&&&  comanda trimisa la proces=658.3765 
#####                                                              k=20
#####  starea curenta=  0.927
limitele comenzii:   minima= 101.00  maxima=1001.00 
h=100
&&&  masa= 3.0004  J= 7.7054  Napel=   195  Napel_C=   5910
&&&  comanda trimisa la proces=394.6969 
#####                                                              k=21
#####  starea curenta=  0.948
limitele comenzii:   minima= 101.00  maxima=1001.00 
h= 99
&&&  masa= 3.0002  J= 7.7055  Napel=   345  Napel_C=   6255
&&&  comanda trimisa la proces=599.8873 
#####                                                              k=22
#####  starea curenta=  0.975
limitele comenzii:   minima= 101.00  maxima=1001.00 
h= 98
&&&  masa= 3.0070  J= 7.8493  Napel=   585  Napel_C=   6840
&&&  comanda trimisa la proces=525.3963 
#####                                                              k=23
#####  starea curenta=  0.999
limitele comenzii:   minima= 101.00  maxima=1001.00 
h= 97
&&&  masa= 3.0155  J= 7.1471  Napel=   285  Napel_C=   7125
&&&  comanda trimisa la proces=615.9946 
#####                                                              k=24
#####  starea curenta=  1.026
limitele comenzii:   minima= 101.00  maxima=1001.00 
h= 96
&&&  masa= 3.0011  J= 7.1223  Napel=   240  Napel_C=   7365
&&&  comanda trimisa la proces=493.5072 
#####                                                              k=25
#####  starea curenta=  1.049
limitele comenzii:   minima= 101.00  maxima=1001.00 
h= 95
&&&  masa= 3.0014  J= 7.1412  Napel=   150  Napel_C=   7515
&&&  comanda trimisa la proces=416.9615 
#####                                                              k=26
#####  starea curenta=  1.069
limitele comenzii:   minima= 101.00  maxima=1001.00 
h= 94
&&&  masa= 3.0001  J= 7.1895  Napel=   255  Napel_C=   7770
&&&  comanda trimisa la proces=718.6972 
#####                                                              k=27
#####  starea curenta=  1.097
limitele comenzii:   minima= 101.00  maxima=1051.00 
h= 93
&&&  masa= 3.0000  J= 6.6814  Napel=   975  Napel_C=   8745
&&&  comanda trimisa la proces=629.6690 
#####                                                              k=28
#####  starea curenta=  1.123
limitele comenzii:   minima= 151.00  maxima=1051.00 
h= 92
&&&  masa= 3.0052  J= 6.9064  Napel=   165  Napel_C=   8910
&&&  comanda trimisa la proces=479.9368 
#####                                                              k=29
#####  starea curenta=  1.144
limitele comenzii:   minima= 151.00  maxima=1051.00 
h= 91
&&&  masa= 3.0035  J= 6.7614  Napel=   750  Napel_C=   9660
&&&  comanda trimisa la proces=489.1171 
#####                                                              k=30
#####  starea curenta=  1.165
limitele comenzii:   minima= 151.00  maxima=1051.00 
h= 90
&&&  masa= 3.0000  J= 6.9215  Napel=   690  Napel_C=  10350
&&&  comanda trimisa la proces=538.3715 
#####                                                              k=31
#####  starea curenta=  1.188
limitele comenzii:   minima= 151.00  maxima=1051.00 
h= 89
&&&  masa= 3.0075  J= 6.4403  Napel=   165  Napel_C=  10515
&&&  comanda trimisa la proces=714.1905 
#####                                                              k=32
#####  starea curenta=  1.214
limitele comenzii:   minima= 151.00  maxima=1051.00 
h= 88
&&&  masa= 3.0133  J= 7.6472  Napel=   165  Napel_C=  10680
&&&  comanda trimisa la proces=806.5821 
#####                                                              k=33
#####  starea curenta=  1.243
limitele comenzii:   minima= 151.00  maxima=1051.00 
h= 87
&&&  masa= 3.0051  J= 7.1871  Napel=   300  Napel_C=  10980
&&&  comanda trimisa la proces=347.1840 
#####                                                              k=34
#####  starea curenta=  1.257
limitele comenzii:   minima= 151.00  maxima=1051.00 
h= 86
&&&  masa= 3.0036  J= 7.2429  Napel=   330  Napel_C=  11310
&&&  comanda trimisa la proces=950.6492 
#####                                                              k=35
#####  starea curenta=  1.288
limitele comenzii:   minima= 151.00  maxima=1051.00 
h= 85
&&&  masa= 3.0057  J= 6.0303  Napel=   255  Napel_C=  11565
&&&  comanda trimisa la proces=513.4950 
#####                                                              k=36
#####  starea curenta=  1.308
limitele comenzii:   minima= 151.00  maxima=1051.00 
h= 84
&&&  masa= 3.0003  J= 6.4904  Napel=   240  Napel_C=  11805
&&&  comanda trimisa la proces=531.3762 
#####                                                              k=37
#####  starea curenta=  1.328
limitele comenzii:   minima= 151.00  maxima=1051.00 
h= 83
&&&  masa= 3.0001  J= 6.2770  Napel=   180  Napel_C=  11985
&&&  comanda trimisa la proces=465.9544 
#####                                                              k=38
#####  starea curenta=  1.347
limitele comenzii:   minima= 151.00  maxima=1101.00 
h= 82
&&&  masa= 3.0082  J= 6.1611  Napel=   180  Napel_C=  12165
&&&  comanda trimisa la proces=667.2185 
#####                                                              k=39
#####  starea curenta=  1.370
limitele comenzii:   minima= 151.00  maxima=1101.00 
h= 81
&&&  masa= 3.0067  J= 6.2070  Napel=  2730  Napel_C=  14895
&&&  comanda trimisa la proces=619.3247 
#####                                                              k=40
#####  starea curenta=  1.393
limitele comenzii:   minima= 151.00  maxima=1101.00 
h= 80
&&&  masa= 3.0033  J= 6.5420  Napel=   270  Napel_C=  15165
&&&  comanda trimisa la proces=726.9711 
#####                                                              k=41
#####  starea curenta=  1.417
limitele comenzii:   minima= 151.00  maxima=1101.00 
h= 79
&&&  masa= 3.0000  J= 6.2913  Napel=   825  Napel_C=  15990
&&&  comanda trimisa la proces=490.1456 
#####                                                              k=42
#####  starea curenta=  1.435
limitele comenzii:   minima= 151.00  maxima=1101.00 
h= 78
&&&  masa= 3.0008  J= 6.3489  Napel=   270  Napel_C=  16260
&&&  comanda trimisa la proces=608.0184 
#####                                                              k=43
#####  starea curenta=  1.456
limitele comenzii:   minima= 151.00  maxima=1101.00 
h= 77
&&&  masa= 3.0006  J= 6.4630  Napel=   375  Napel_C=  16635
&&&  comanda trimisa la proces=763.4556 
#####                                                              k=44
#####  starea curenta=  1.481
limitele comenzii:   minima= 201.00  maxima=1101.00 
h= 76
&&&  masa= 3.0000  J= 5.5360  Napel=  1620  Napel_C=  18255
&&&  comanda trimisa la proces=522.6950 
#####                                                              k=45
#####  starea curenta=  1.499
limitele comenzii:   minima= 201.00  maxima=1101.00 
h= 75
&&&  masa= 3.0001  J= 5.7838  Napel=   225  Napel_C=  18480
&&&  comanda trimisa la proces=715.4285 
#####                                                              k=46
#####  starea curenta=  1.522
limitele comenzii:   minima= 201.00  maxima=1101.00 
h= 74
&&&  masa= 3.0016  J= 5.4811  Napel=   240  Napel_C=  18720
&&&  comanda trimisa la proces=535.3414 
#####                                                              k=47
#####  starea curenta=  1.540
limitele comenzii:   minima= 201.00  maxima=1101.00 
h= 73
&&&  masa= 3.0003  J= 5.8691  Napel=   165  Napel_C=  18885
&&&  comanda trimisa la proces=637.0676 
#####                                                              k=48
#####  starea curenta=  1.561
limitele comenzii:   minima= 201.00  maxima=1101.00 
h= 72
&&&  masa= 3.0000  J= 5.8958  Napel=   210  Napel_C=  19095
&&&  comanda trimisa la proces=744.3109 
#####                                                              k=49
#####  starea curenta=  1.583
limitele comenzii:   minima= 201.00  maxima=1151.00 
h= 71
&&&  masa= 3.0039  J= 5.7238  Napel=   255  Napel_C=  19350
&&&  comanda trimisa la proces=553.5293 
#####                                                              k=50
#####  starea curenta=  1.601
limitele comenzii:   minima= 201.00  maxima=1151.00 
h= 70
&&&  masa= 3.0000  J= 5.0888  Napel=   990  Napel_C=  20340
&&&  comanda trimisa la proces=472.3761 
#####                                                              k=51
#####  starea curenta=  1.616
limitele comenzii:   minima= 201.00  maxima=1151.00 
h= 69
&&&  masa= 3.0074  J= 5.2171  Napel=   195  Napel_C=  20535
&&&  comanda trimisa la proces=543.6317 
#####                                                              k=52
#####  starea curenta=  1.633
limitele comenzii:   minima= 201.00  maxima=1151.00 
h= 68
&&&  masa= 3.0007  J= 5.3606  Napel=   210  Napel_C=  20745
&&&  comanda trimisa la proces=608.8283 
#####                                                              k=53
#####  starea curenta=  1.652
limitele comenzii:   minima= 201.00  maxima=1151.00 
h= 67
&&&  masa= 3.0000  J= 5.2946  Napel=  2460  Napel_C=  23205
&&&  comanda trimisa la proces=544.7330 
#####                                                              k=54
#####  starea curenta=  1.669
limitele comenzii:   minima= 201.00  maxima=1151.00 
h= 66
&&&  masa= 3.0006  J= 5.0785  Napel=   225  Napel_C=  23430
&&&  comanda trimisa la proces=581.9315 
#####                                                              k=55
#####  starea curenta=  1.686
limitele comenzii:   minima= 201.00  maxima=1151.00 
h= 65
&&&  masa= 3.0038  J= 5.5908  Napel=   210  Napel_C=  23640
&&&  comanda trimisa la proces=547.0654 
#####                                                              k=56
#####  starea curenta=  1.703
limitele comenzii:   minima= 201.00  maxima=1151.00 
h= 64
&&&  masa= 3.0000  J= 5.1497  Napel=  3000  Napel_C=  26640
&&&  comanda trimisa la proces=458.3936 
#####                                                              k=57
#####  starea curenta=  1.716
limitele comenzii:   minima= 201.00  maxima=1151.00 
h= 63
&&&  masa= 3.0036  J= 4.9080  Napel=   210  Napel_C=  26850
&&&  comanda trimisa la proces=530.6158 
#####                                                              k=58
#####  starea curenta=  1.732
limitele comenzii:   minima= 201.00  maxima=1151.00 
h= 62
&&&  masa= 3.0002  J= 4.8398  Napel=   285  Napel_C=  27135
&&&  comanda trimisa la proces=686.4308 
#####                                                              k=59
#####  starea curenta=  1.751
limitele comenzii:   minima= 201.00  maxima=1151.00 
h= 61
&&&  masa= 3.0000  J= 4.4444  Napel=   915  Napel_C=  28050
&&&  comanda trimisa la proces=682.9553 
#####                                                              k=60
#####  starea curenta=  1.770
limitele comenzii:   minima= 201.00  maxima=1151.00 
h= 60
&&&  masa= 3.0026  J= 4.8519  Napel=   180  Napel_C=  28230
&&&  comanda trimisa la proces=634.9645 
#####                                                              k=61
#####  starea curenta=  1.788
limitele comenzii:   minima= 251.00  maxima=1151.00 
h= 59
&&&  masa= 3.0000  J= 4.4018  Napel=  1950  Napel_C=  30180
&&&  comanda trimisa la proces=611.1942 
#####                                                              k=62
#####  starea curenta=  1.805
limitele comenzii:   minima= 251.00  maxima=1151.00 
h= 58
&&&  masa= 3.0116  J= 4.5524  Napel=   135  Napel_C=  30315
&&&  comanda trimisa la proces=495.2903 
#####                                                              k=63
#####  starea curenta=  1.818
limitele comenzii:   minima= 251.00  maxima=1151.00 
h= 57
&&&  masa= 3.0013  J= 4.1440  Napel=   165  Napel_C=  30480
&&&  comanda trimisa la proces=312.7825 
#####                                                              k=64
#####  starea curenta=  1.824
limitele comenzii:   minima= 251.00  maxima=1151.00 
h= 56
&&&  masa= 3.0000  J= 4.5364  Napel=  1830  Napel_C=  32310
&&&  comanda trimisa la proces=527.5983 
#####                                                              k=65
#####  starea curenta=  1.838
limitele comenzii:   minima= 251.00  maxima=1201.00 
h= 55
&&&  masa= 3.0000  J= 4.3418  Napel=  2400  Napel_C=  34710
&&&  comanda trimisa la proces=399.4844 
#####                                                              k=66
#####  starea curenta=  1.848
limitele comenzii:   minima= 251.00  maxima=1201.00 
h= 54
&&&  masa= 3.0006  J= 4.1431  Napel=   210  Napel_C=  34920
&&&  comanda trimisa la proces=508.5782 
#####                                                              k=67
#####  starea curenta=  1.861
limitele comenzii:   minima= 251.00  maxima=1201.00 
h= 53
&&&  masa= 3.0000  J= 3.8137  Napel=   345  Napel_C=  35265
&&&  comanda trimisa la proces=590.8203 
#####                                                              k=68
#####  starea curenta=  1.876
limitele comenzii:   minima= 251.00  maxima=1201.00 
h= 52
&&&  masa= 3.0000  J= 4.1441  Napel=  2115  Napel_C=  37380
&&&  comanda trimisa la proces=464.5205 
#####                                                              k=69
#####  starea curenta=  1.888
limitele comenzii:   minima= 251.00  maxima=1201.00 
h= 51
&&&  masa= 3.0000  J= 4.1693  Napel=   570  Napel_C=  37950
&&&  comanda trimisa la proces=570.9793 
#####                                                              k=70
#####  starea curenta=  1.902
limitele comenzii:   minima= 251.00  maxima=1201.00 
h= 50
&&&  masa= 3.0000  J= 3.7515  Napel=  2820  Napel_C=  40770
&&&  comanda trimisa la proces=441.0736 
#####                                                              k=71
#####  starea curenta=  1.913
limitele comenzii:   minima= 251.00  maxima=1201.00 
h= 49
&&&  masa= 3.0000  J= 4.1910  Napel=   735  Napel_C=  41505
&&&  comanda trimisa la proces=576.9067 
#####                                                              k=72
#####  starea curenta=  1.927
limitele comenzii:   minima= 251.00  maxima=1201.00 
h= 48
&&&  masa= 3.0000  J= 3.6828  Napel=  2190  Napel_C=  43695
&&&  comanda trimisa la proces=501.5875 
#####                                                              k=73
#####  starea curenta=  1.939
limitele comenzii:   minima= 251.00  maxima=1201.00 
h= 47
&&&  masa= 3.0000  J= 3.7894  Napel=   450  Napel_C=  44145
&&&  comanda trimisa la proces=600.1846 
#####                                                              k=74
#####  starea curenta=  1.954
limitele comenzii:   minima= 251.00  maxima=1201.00 
h= 46
&&&  masa= 3.0000  J= 3.5716  Napel=  2220  Napel_C=  46365
&&&  comanda trimisa la proces=506.2586 
#####                                                              k=75
#####  starea curenta=  1.966
limitele comenzii:   minima= 251.00  maxima=1201.00 
h= 45
&&&  masa= 3.0000  J= 3.1752  Napel=   660  Napel_C=  47025
&&&  comanda trimisa la proces=606.0734 
#####                                                              k=76
#####  starea curenta=  1.980
limitele comenzii:   minima= 251.00  maxima=1201.00 
h= 44
&&&  masa= 3.0000  J= 3.2002  Napel=   975  Napel_C=  48000
&&&  comanda trimisa la proces=587.1608 
#####                                                              k=77
#####  starea curenta=  1.994
limitele comenzii:   minima= 251.00  maxima=1201.00 
h= 43
&&&  masa= 3.0000  J= 4.0739  Napel=   600  Napel_C=  48600
&&&  comanda trimisa la proces=638.5707 
#####                                                              k=78
#####  starea curenta=  2.009
limitele comenzii:   minima= 251.00  maxima=1201.00 
h= 42
&&&  masa= 3.0000  J= 3.3245  Napel=  1140  Napel_C=  49740
&&&  comanda trimisa la proces=504.0893 
#####                                                              k=79
#####  starea curenta=  2.020
limitele comenzii:   minima= 251.00  maxima=1201.00 
h= 41
&&&  masa= 3.0001  J= 2.8950  Napel=  2850  Napel_C=  52590
&&&  comanda trimisa la proces=472.4498 
#####                                                              k=80
#####  starea curenta=  2.030
limitele comenzii:   minima= 251.00  maxima=1201.00 
h= 40
&&&  masa= 3.0000  J= 3.0463  Napel=  2520  Napel_C=  55110
&&&  comanda trimisa la proces=692.3219 
#####                                                              k=81
#####  starea curenta=  2.046
limitele comenzii:   minima= 301.00  maxima=1201.00 
h= 39
&&&  masa= 3.0002  J= 3.0710  Napel=  2220  Napel_C=  57330
&&&  comanda trimisa la proces=664.1968 
#####                                                              k=82
#####  starea curenta=  2.061
limitele comenzii:   minima= 301.00  maxima=1251.00 
h= 38
&&&  masa= 3.0000  J= 2.9911  Napel=  2445  Napel_C=  59775
&&&  comanda trimisa la proces=602.9902 
#####                                                              k=83
#####  starea curenta=  2.074
limitele comenzii:   minima= 301.00  maxima=1251.00 
h= 37
&&&  masa= 3.0000  J= 2.6320  Napel=  1380  Napel_C=  61155
&&&  comanda trimisa la proces=510.3355 
#####                                                              k=84
#####  starea curenta=  2.085
limitele comenzii:   minima= 301.00  maxima=1251.00 
h= 36
&&&  masa= 3.0000  J= 2.7913  Napel=  1575  Napel_C=  62730
&&&  comanda trimisa la proces=571.0221 
#####                                                              k=85
#####  starea curenta=  2.097
limitele comenzii:   minima= 301.00  maxima=1251.00 
h= 35
&&&  masa= 3.0000  J= 2.6562  Napel=   390  Napel_C=  63120
&&&  comanda trimisa la proces=545.3885 
#####                                                              k=86
#####  starea curenta=  2.108
limitele comenzii:   minima= 301.00  maxima=1251.00 
h= 34
&&&  masa= 3.0000  J= 2.5465  Napel=   540  Napel_C=  63660
&&&  comanda trimisa la proces=526.7485 
#####                                                              k=87
#####  starea curenta=  2.119
limitele comenzii:   minima= 301.00  maxima=1251.00 
h= 33
&&&  masa= 3.0000  J= 2.3633  Napel=   525  Napel_C=  64185
&&&  comanda trimisa la proces=547.5779 
#####                                                              k=88
#####  starea curenta=  2.130
limitele comenzii:   minima= 301.00  maxima=1251.00 
h= 32
&&&  masa= 3.0000  J= 2.6160  Napel=   600  Napel_C=  64785
&&&  comanda trimisa la proces=504.1402 
#####                                                              k=89
#####  starea curenta=  2.139
limitele comenzii:   minima= 301.00  maxima=1251.00 
h= 31
&&&  masa= 3.0000  J= 2.1634  Napel=  2970  Napel_C=  67755
&&&  comanda trimisa la proces=549.0616 
#####                                                              k=90
#####  starea curenta=  2.150
limitele comenzii:   minima= 301.00  maxima=1251.00 
h= 30
&&&  masa= 3.0000  J= 2.2692  Napel=  2355  Napel_C=  70110
&&&  comanda trimisa la proces=825.5488 
#####                                                              k=91
#####  starea curenta=  2.167
limitele comenzii:   minima= 301.00  maxima=1251.00 
h= 29
&&&  masa= 3.0000  J= 2.2868  Napel=   885  Napel_C=  70995
&&&  comanda trimisa la proces=554.0985 
#####                                                              k=92
#####  starea curenta=  2.178
limitele comenzii:   minima= 301.00  maxima=1251.00 
h= 28
&&&  masa= 3.0000  J= 1.9825  Napel=  2475  Napel_C=  73470
&&&  comanda trimisa la proces=368.6213 
#####                                                              k=93
#####  starea curenta=  2.182
limitele comenzii:   minima= 301.00  maxima=1251.00 
h= 27
&&&  masa= 3.0000  J= 2.0811  Napel=   465  Napel_C=  73935
&&&  comanda trimisa la proces=503.6656 
#####                                                              k=94
#####  starea curenta=  2.191
limitele comenzii:   minima= 301.00  maxima=1251.00 
h= 26
&&&  masa= 3.0002  J= 1.9062  Napel=  2610  Napel_C=  76545
&&&  comanda trimisa la proces=666.4477 
#####                                                              k=95
#####  starea curenta=  2.204
limitele comenzii:   minima= 301.00  maxima=1251.00 
h= 25
&&&  masa= 3.0000  J= 1.8117  Napel=  2325  Napel_C=  78870
&&&  comanda trimisa la proces=616.3332 
#####                                                              k=96
#####  starea curenta=  2.216
limitele comenzii:   minima= 301.00  maxima=1251.00 
h= 24
&&&  masa= 3.0000  J= 1.8260  Napel=   795  Napel_C=  79665
&&&  comanda trimisa la proces=577.0738 
#####                                                              k=97
#####  starea curenta=  2.227
limitele comenzii:   minima= 301.00  maxima=1251.00 
h= 23
&&&  masa= 3.0000  J= 1.7913  Napel=   315  Napel_C=  79980
&&&  comanda trimisa la proces=599.3821 
#####                                                              k=98
#####  starea curenta=  2.238
limitele comenzii:   minima= 301.00  maxima=1251.00 
h= 22
&&&  masa= 3.0000  J= 1.5478  Napel=  2370  Napel_C=  82350
&&&  comanda trimisa la proces=609.8777 
#####                                                              k=99
#####  starea curenta=  2.249
limitele comenzii:   minima= 301.00  maxima=1251.00 
h= 21
&&&  masa= 3.0000  J= 1.5934  Napel=   420  Napel_C=  82770
&&&  comanda trimisa la proces=719.7130 
#####                                                              k=100
#####  starea curenta=  2.263
limitele comenzii:   minima= 351.00  maxima=1251.00 
h= 20
&&&  masa= 3.0000  J= 1.5673  Napel=   705  Napel_C=  83475
&&&  comanda trimisa la proces=588.8205 
#####                                                              k=101
#####  starea curenta=  2.273
limitele comenzii:   minima= 351.00  maxima=1251.00 
h= 19
&&&  masa= 3.0000  J= 1.4823  Napel=   780  Napel_C=  84255
&&&  comanda trimisa la proces=838.8854 
#####                                                              k=102
#####  starea curenta=  2.289
limitele comenzii:   minima= 351.00  maxima=1301.00 
h= 18
&&&  masa= 3.0000  J= 1.3274  Napel=   225  Napel_C=  84480
&&&  comanda trimisa la proces=775.9662 
#####                                                              k=103
#####  starea curenta=  2.303
limitele comenzii:   minima= 351.00  maxima=1301.00 
h= 17
&&&  masa= 3.0000  J= 1.2596  Napel=   615  Napel_C=  85095
&&&  comanda trimisa la proces=667.7600 
#####                                                              k=104
#####  starea curenta=  2.315
limitele comenzii:   minima= 351.00  maxima=1301.00 
h= 16
&&&  masa= 3.0000  J= 1.1505  Napel=  1395  Napel_C=  86490
&&&  comanda trimisa la proces=551.6514 
#####                                                              k=105
#####  starea curenta=  2.324
limitele comenzii:   minima= 351.00  maxima=1301.00 
h= 15
&&&  masa= 3.0000  J= 1.1516  Napel=  1680  Napel_C=  88170
&&&  comanda trimisa la proces=616.0566 
#####                                                              k=106
#####  starea curenta=  2.334
limitele comenzii:   minima= 351.00  maxima=1301.00 
h= 14
&&&  masa= 3.0000  J= 1.0133  Napel=   705  Napel_C=  88875
&&&  comanda trimisa la proces=602.6331 
#####                                                              k=107
#####  starea curenta=  2.344
limitele comenzii:   minima= 351.00  maxima=1301.00 
h= 13
&&&  masa= 3.0000  J= 0.8975  Napel=   315  Napel_C=  89190
&&&  comanda trimisa la proces=528.1495 
#####                                                              k=108
#####  starea curenta=  2.352
limitele comenzii:   minima= 351.00  maxima=1301.00 
h= 12
&&&  masa= 3.0000  J= 0.8194  Napel=   300  Napel_C=  89490
&&&  comanda trimisa la proces=510.9856 
#####                                                              k=109
#####  starea curenta=  2.359
limitele comenzii:   minima= 351.00  maxima=1301.00 
h= 11
&&&  masa= 3.0000  J= 0.8453  Napel=   390  Napel_C=  89880
&&&  comanda trimisa la proces=725.7734 
#####                                                              k=110
#####  starea curenta=  2.372
limitele comenzii:   minima= 351.00  maxima=1301.00 
h= 10
&&&  masa= 3.0000  J= 0.6698  Napel=   435  Napel_C=  90315
&&&  comanda trimisa la proces=425.1992 
#####                                                              k=111
#####  starea curenta=  2.375
limitele comenzii:   minima= 351.00  maxima=1301.00 
h=  9
&&&  masa= 3.0000  J= 0.6067  Napel=   405  Napel_C=  90720
&&&  comanda trimisa la proces=503.6947 
#####                                                              k=112
#####  starea curenta=  2.382
limitele comenzii:   minima= 351.00  maxima=1301.00 
h=  8
&&&  masa= 3.0000  J= 0.5356  Napel=   315  Napel_C=  91035
&&&  comanda trimisa la proces=444.0341 
#####                                                              k=113
#####  starea curenta=  2.386
limitele comenzii:   minima= 351.00  maxima=1301.00 
h=  7
&&&  masa= 3.0000  J= 0.5136  Napel=   705  Napel_C=  91740
&&&  comanda trimisa la proces=532.4645 
#####                                                              k=114
#####  starea curenta=  2.394
limitele comenzii:   minima= 351.00  maxima=1301.00 
h=  6
&&&  masa= 3.0000  J= 0.4024  Napel=   390  Napel_C=  92130
&&&  comanda trimisa la proces=460.7525 
#####                                                              k=115
#####  starea curenta=  2.399
limitele comenzii:   minima= 351.00  maxima=1301.00 
h=  5
&&&  masa= 3.0000  J= 0.3426  Napel=   270  Napel_C=  92400
&&&  comanda trimisa la proces=508.3651 
#####                                                              k=116
#####  starea curenta=  2.405
limitele comenzii:   minima= 351.00  maxima=1301.00 
h=  4
&&&  masa= 3.0000  J= 0.2727  Napel=   510  Napel_C=  92910
&&&  comanda trimisa la proces=525.7869 
#####                                                              k=117
#####  starea curenta=  2.412
limitele comenzii:   minima= 351.00  maxima=1301.00 
h=  3
&&&  masa= 3.0000  J= 0.2039  Napel=   315  Napel_C=  93225
&&&  comanda trimisa la proces=438.0146 
#####                                                              k=118
#####  starea curenta=  2.416
limitele comenzii:   minima= 351.00  maxima=1301.00 
h=  2
&&&  masa= 3.0000  J= 0.1416  Napel=   360  Napel_C=  93585
&&&  comanda trimisa la proces=556.0655 
#####                                                              k=119
#####  starea curenta=  2.423
limitele comenzii:   minima= 351.00  maxima=1301.00 
h=  1
&&&  masa= 3.0000  J= 0.0663  Napel=   510  Napel_C=  94095
&&&  comanda trimisa la proces=491.1622 
Elapsed time is 892.995629 seconds.


 Final values for Overall integration using uRHC
&&&  yield mass= 3.0000  Light= 9.2815  Perf Index= 9.2815   NapelAvg=    784 
ijk=
     8
RHC_PSO_PBRJ13
PhotoBioReactor Optimal Control 
Local best: [Plbest,val]=Gen_Plbest_reg(i)
#####                                                              k=0
#####  starea curenta=  0.360
limitele comenzii:   minima=  51.00  maxima= 601.00 
h=120
&&&  masa= 3.0012  J= 9.4879  Napel=   270  Napel_C=    270
&&&  comanda trimisa la proces=438.3842 
#####                                                              k=1
#####  starea curenta=  0.384
limitele comenzii:   minima=  51.00  maxima= 651.00 
h=119
&&&  masa= 3.0027  J= 9.3091  Napel=   210  Napel_C=    480
&&&  comanda trimisa la proces=479.5435 
#####                                                              k=2
#####  starea curenta=  0.409
limitele comenzii:   minima=  51.00  maxima= 651.00 
h=118
&&&  masa= 3.0000  J= 9.1253  Napel=   300  Napel_C=    780
&&&  comanda trimisa la proces=624.6178 
#####                                                              k=3
#####  starea curenta=  0.438
limitele comenzii:   minima=  51.00  maxima= 701.00 
h=117
&&&  masa= 3.0365  J= 9.8849  Napel=   225  Napel_C=   1005
&&&  comanda trimisa la proces=590.1226 
#####                                                              k=4
#####  starea curenta=  0.466
limitele comenzii:   minima=  51.00  maxima= 751.00 
h=116
&&&  masa= 3.0385  J=10.0607  Napel=   165  Napel_C=   1170
&&&  comanda trimisa la proces=522.9116 
#####                                                              k=5
#####  starea curenta=  0.494
limitele comenzii:   minima=  51.00  maxima= 801.00 
h=115
&&&  masa= 3.0020  J= 8.8475  Napel=   285  Napel_C=   1455
&&&  comanda trimisa la proces=509.5130 
#####                                                              k=6
#####  starea curenta=  0.521
limitele comenzii:   minima=  51.00  maxima= 801.00 
h=114
&&&  masa= 3.0015  J= 8.4410  Napel=   345  Napel_C=   1800
&&&  comanda trimisa la proces=488.1384 
#####                                                              k=7
#####  starea curenta=  0.548
limitele comenzii:   minima=  51.00  maxima= 851.00 
h=113
&&&  masa= 3.0073  J= 9.2299  Napel=   240  Napel_C=   2040
&&&  comanda trimisa la proces=688.2904 
#####                                                              k=8
#####  starea curenta=  0.579
limitele comenzii:   minima=  51.00  maxima= 851.00 
h=112
&&&  masa= 3.0459  J= 9.6507  Napel=   240  Napel_C=   2280
&&&  comanda trimisa la proces=619.5125 
#####                                                              k=9
#####  starea curenta=  0.609
limitele comenzii:   minima=  51.00  maxima= 851.00 
h=111
&&&  masa= 3.0007  J= 9.1042  Napel=   285  Napel_C=   2565
&&&  comanda trimisa la proces=310.4272 
#####                                                              k=10
#####  starea curenta=  0.629
limitele comenzii:   minima= 101.00  maxima= 901.00 
h=110
&&&  masa= 3.0001  J= 8.7458  Napel=   420  Napel_C=   2985
&&&  comanda trimisa la proces=502.3340 
#####                                                              k=11
#####  starea curenta=  0.656
limitele comenzii:   minima= 101.00  maxima= 901.00 
h=109
&&&  masa= 3.0007  J= 8.6852  Napel=   255  Napel_C=   3240
&&&  comanda trimisa la proces=645.8015 
#####                                                              k=12
#####  starea curenta=  0.687
limitele comenzii:   minima= 101.00  maxima= 901.00 
h=108
&&&  masa= 3.0003  J= 8.9145  Napel=   315  Napel_C=   3555
&&&  comanda trimisa la proces=625.6884 
#####                                                              k=13
#####  starea curenta=  0.717
limitele comenzii:   minima= 101.00  maxima= 901.00 
h=107
&&&  masa= 3.0007  J= 8.2650  Napel=   270  Napel_C=   3825
&&&  comanda trimisa la proces=543.5505 
#####                                                              k=14
#####  starea curenta=  0.745
limitele comenzii:   minima= 101.00  maxima= 951.00 
h=106
&&&  masa= 3.0001  J= 8.0010  Napel=   300  Napel_C=   4125
&&&  comanda trimisa la proces=594.2270 
#####                                                              k=15
#####  starea curenta=  0.773
limitele comenzii:   minima= 101.00  maxima= 951.00 
h=105
&&&  masa= 3.0179  J= 8.7401  Napel=   300  Napel_C=   4425
&&&  comanda trimisa la proces=690.5749 
#####                                                              k=16
#####  starea curenta=  0.804
limitele comenzii:   minima= 101.00  maxima= 951.00 
h=104
&&&  masa= 3.0006  J= 8.5927  Napel=   240  Napel_C=   4665
&&&  comanda trimisa la proces=599.6959 
#####                                                              k=17
#####  starea curenta=  0.833
limitele comenzii:   minima= 101.00  maxima= 951.00 
h=103
&&&  masa= 3.0658  J= 9.0679  Napel=   225  Napel_C=   4890
&&&  comanda trimisa la proces=579.2414 
#####                                                              k=18
#####  starea curenta=  0.860
limitele comenzii:   minima= 101.00  maxima= 951.00 
h=102
&&&  masa= 3.0023  J= 8.3472  Napel=   180  Napel_C=   5070
&&&  comanda trimisa la proces=531.8123 
#####                                                              k=19
#####  starea curenta=  0.886
limitele comenzii:   minima= 101.00  maxima=1001.00 
h=101
&&&  masa= 3.0001  J= 8.6331  Napel=   360  Napel_C=   5430
&&&  comanda trimisa la proces=510.5944 
#####                                                              k=20
#####  starea curenta=  0.911
limitele comenzii:   minima= 101.00  maxima=1001.00 
h=100
&&&  masa= 3.0171  J= 7.5755  Napel=   240  Napel_C=   5670
&&&  comanda trimisa la proces=346.7415 
#####                                                              k=21
#####  starea curenta=  0.930
limitele comenzii:   minima= 101.00  maxima=1001.00 
h= 99
&&&  masa= 3.0047  J= 7.0128  Napel=   270  Napel_C=   5940
&&&  comanda trimisa la proces=512.9541 
#####                                                              k=22
#####  starea curenta=  0.954
limitele comenzii:   minima= 101.00  maxima=1001.00 
h= 98
&&&  masa= 3.0000  J= 7.6489  Napel=   315  Napel_C=   6255
&&&  comanda trimisa la proces=564.3974 
#####                                                              k=23
#####  starea curenta=  0.980
limitele comenzii:   minima= 101.00  maxima=1001.00 
h= 97
&&&  masa= 3.0023  J= 8.0662  Napel=   300  Napel_C=   6555
&&&  comanda trimisa la proces=927.1051 
#####                                                              k=24
#####  starea curenta=  1.013
limitele comenzii:   minima= 101.00  maxima=1001.00 
h= 96
&&&  masa= 3.0013  J= 7.7118  Napel=   165  Napel_C=   6720
&&&  comanda trimisa la proces=700.1134 
#####                                                              k=25
#####  starea curenta=  1.042
limitele comenzii:   minima= 101.00  maxima=1001.00 
h= 95
&&&  masa= 3.0026  J= 7.8241  Napel=   390  Napel_C=   7110
&&&  comanda trimisa la proces=521.2747 
#####                                                              k=26
#####  starea curenta=  1.065
limitele comenzii:   minima= 101.00  maxima=1001.00 
h= 94
&&&  masa= 3.0011  J= 7.2441  Napel=   285  Napel_C=   7395
&&&  comanda trimisa la proces=554.3940 
#####                                                              k=27
#####  starea curenta=  1.089
limitele comenzii:   minima= 101.00  maxima=1051.00 
h= 93
&&&  masa= 3.0025  J= 6.8403  Napel=   300  Napel_C=   7695
&&&  comanda trimisa la proces=151.4623 
#####                                                              k=28
#####  starea curenta=  1.094
limitele comenzii:   minima= 101.00  maxima=1051.00 
h= 92
&&&  masa= 3.0013  J= 7.8942  Napel=   330  Napel_C=   8025
&&&  comanda trimisa la proces=719.2692 
#####                                                              k=29
#####  starea curenta=  1.122
limitele comenzii:   minima= 151.00  maxima=1051.00 
h= 91
&&&  masa= 3.0000  J= 7.4239  Napel=   465  Napel_C=   8490
&&&  comanda trimisa la proces=661.5099 
#####                                                              k=30
#####  starea curenta=  1.148
limitele comenzii:   minima= 151.00  maxima=1051.00 
h= 90
&&&  masa= 3.0051  J= 6.5374  Napel=   675  Napel_C=   9165
&&&  comanda trimisa la proces=470.6517 
#####                                                              k=31
#####  starea curenta=  1.169
limitele comenzii:   minima= 151.00  maxima=1051.00 
h= 89
&&&  masa= 3.0001  J= 7.2117  Napel=   450  Napel_C=   9615
&&&  comanda trimisa la proces=469.4733 
#####                                                              k=32
#####  starea curenta=  1.189
limitele comenzii:   minima= 151.00  maxima=1051.00 
h= 88
&&&  masa= 3.0020  J= 7.2902  Napel=   420  Napel_C=  10035
&&&  comanda trimisa la proces=730.3198 
#####                                                              k=33
#####  starea curenta=  1.216
limitele comenzii:   minima= 151.00  maxima=1051.00 
h= 87
&&&  masa= 3.0248  J= 7.4297  Napel=   120  Napel_C=  10155
&&&  comanda trimisa la proces=589.3282 
#####                                                              k=34
#####  starea curenta=  1.240
limitele comenzii:   minima= 151.00  maxima=1051.00 
h= 86
&&&  masa= 3.0059  J= 6.4683  Napel=   195  Napel_C=  10350
&&&  comanda trimisa la proces=412.4967 
#####                                                              k=35
#####  starea curenta=  1.257
limitele comenzii:   minima= 151.00  maxima=1051.00 
h= 85
&&&  masa= 3.0077  J= 6.9766  Napel=   210  Napel_C=  10560
&&&  comanda trimisa la proces=656.9634 
#####                                                              k=36
#####  starea curenta=  1.282
limitele comenzii:   minima= 151.00  maxima=1051.00 
h= 84
&&&  masa= 3.0028  J= 6.3913  Napel=   195  Napel_C=  10755
&&&  comanda trimisa la proces=575.3887 
#####                                                              k=37
#####  starea curenta=  1.304
limitele comenzii:   minima= 151.00  maxima=1051.00 
h= 83
&&&  masa= 3.0000  J= 6.6768  Napel=   525  Napel_C=  11280
&&&  comanda trimisa la proces=572.4661 
#####                                                              k=38
#####  starea curenta=  1.326
limitele comenzii:   minima= 151.00  maxima=1051.00 
h= 82
&&&  masa= 3.0001  J= 6.4760  Napel=   870  Napel_C=  12150
&&&  comanda trimisa la proces=610.7020 
#####                                                              k=39
#####  starea curenta=  1.348
limitele comenzii:   minima= 151.00  maxima=1101.00 
h= 81
&&&  masa= 3.0000  J= 6.6371  Napel=   540  Napel_C=  12690
&&&  comanda trimisa la proces=668.1014 
#####                                                              k=40
#####  starea curenta=  1.372
limitele comenzii:   minima= 151.00  maxima=1101.00 
h= 80
&&&  masa= 3.0000  J= 6.4301  Napel=   645  Napel_C=  13335
&&&  comanda trimisa la proces=483.7628 
#####                                                              k=41
#####  starea curenta=  1.390
limitele comenzii:   minima= 151.00  maxima=1101.00 
h= 79
&&&  masa= 3.0003  J= 6.3906  Napel=   225  Napel_C=  13560
&&&  comanda trimisa la proces=603.6494 
#####                                                              k=42
#####  starea curenta=  1.412
limitele comenzii:   minima= 151.00  maxima=1101.00 
h= 78
&&&  masa= 3.0003  J= 5.2496  Napel=   150  Napel_C=  13710
&&&  comanda trimisa la proces=637.8945 
#####                                                              k=43
#####  starea curenta=  1.434
limitele comenzii:   minima= 151.00  maxima=1101.00 
h= 77
&&&  masa= 3.0000  J= 5.7924  Napel=  2535  Napel_C=  16245
&&&  comanda trimisa la proces=642.0967 
#####                                                              k=44
#####  starea curenta=  1.456
limitele comenzii:   minima= 151.00  maxima=1101.00 
h= 76
&&&  masa= 3.0001  J= 6.4985  Napel=   195  Napel_C=  16440
&&&  comanda trimisa la proces=442.8013 
#####                                                              k=45
#####  starea curenta=  1.472
limitele comenzii:   minima= 151.00  maxima=1101.00 
h= 75
&&&  masa= 3.0002  J= 5.0114  Napel=   270  Napel_C=  16710
&&&  comanda trimisa la proces=539.1967 
#####                                                              k=46
#####  starea curenta=  1.491
limitele comenzii:   minima= 201.00  maxima=1101.00 
h= 74
&&&  masa= 3.0001  J= 5.9554  Napel=   345  Napel_C=  17055
&&&  comanda trimisa la proces=694.8049 
#####                                                              k=47
#####  starea curenta=  1.513
limitele comenzii:   minima= 201.00  maxima=1101.00 
h= 73
&&&  masa= 3.0001  J= 5.7440  Napel=   555  Napel_C=  17610
&&&  comanda trimisa la proces=706.6043 
#####                                                              k=48
#####  starea curenta=  1.536
limitele comenzii:   minima= 201.00  maxima=1101.00 
h= 72
&&&  masa= 3.0034  J= 5.1881  Napel=   360  Napel_C=  17970
&&&  comanda trimisa la proces=541.3024 
#####                                                              k=49
#####  starea curenta=  1.554
limitele comenzii:   minima= 201.00  maxima=1101.00 
h= 71
&&&  masa= 3.0005  J= 5.7170  Napel=   345  Napel_C=  18315
&&&  comanda trimisa la proces=647.7324 
#####                                                              k=50
#####  starea curenta=  1.575
limitele comenzii:   minima= 201.00  maxima=1101.00 
h= 70
&&&  masa= 3.0011  J= 5.5090  Napel=   180  Napel_C=  18495
&&&  comanda trimisa la proces=593.3881 
#####                                                              k=51
#####  starea curenta=  1.594
limitele comenzii:   minima= 201.00  maxima=1151.00 
h= 69
&&&  masa= 3.0010  J= 5.2238  Napel=   360  Napel_C=  18855
&&&  comanda trimisa la proces=596.6093 
#####                                                              k=52
#####  starea curenta=  1.613
limitele comenzii:   minima= 201.00  maxima=1151.00 
h= 68
&&&  masa= 3.0000  J= 5.4560  Napel=   240  Napel_C=  19095
&&&  comanda trimisa la proces=609.5259 
#####                                                              k=53
#####  starea curenta=  1.632
limitele comenzii:   minima= 201.00  maxima=1151.00 
h= 67
&&&  masa= 3.0026  J= 5.4444  Napel=   195  Napel_C=  19290
&&&  comanda trimisa la proces=439.2499 
#####                                                              k=54
#####  starea curenta=  1.645
limitele comenzii:   minima= 201.00  maxima=1151.00 
h= 66
&&&  masa= 3.0012  J= 5.4292  Napel=   180  Napel_C=  19470
&&&  comanda trimisa la proces=460.4748 
#####                                                              k=55
#####  starea curenta=  1.659
limitele comenzii:   minima= 201.00  maxima=1151.00 
h= 65
&&&  masa= 3.0011  J= 4.9161  Napel=   165  Napel_C=  19635
&&&  comanda trimisa la proces=548.3172 
#####                                                              k=56
#####  starea curenta=  1.676
limitele comenzii:   minima= 201.00  maxima=1151.00 
h= 64
&&&  masa= 3.0043  J= 5.1167  Napel=   135  Napel_C=  19770
&&&  comanda trimisa la proces=428.9080 
#####                                                              k=57
#####  starea curenta=  1.689
limitele comenzii:   minima= 201.00  maxima=1151.00 
h= 63
&&&  masa= 3.0054  J= 5.4009  Napel=   180  Napel_C=  19950
&&&  comanda trimisa la proces=675.6031 
#####                                                              k=58
#####  starea curenta=  1.708
limitele comenzii:   minima= 201.00  maxima=1151.00 
h= 62
&&&  masa= 3.0001  J= 4.7720  Napel=   345  Napel_C=  20295
&&&  comanda trimisa la proces=517.8822 
#####                                                              k=59
#####  starea curenta=  1.724
limitele comenzii:   minima= 201.00  maxima=1151.00 
h= 61
&&&  masa= 3.0000  J= 4.9081  Napel=   780  Napel_C=  21075
&&&  comanda trimisa la proces=580.1736 
#####                                                              k=60
#####  starea curenta=  1.741
limitele comenzii:   minima= 201.00  maxima=1151.00 
h= 60
&&&  masa= 3.0004  J= 4.9248  Napel=   390  Napel_C=  21465
&&&  comanda trimisa la proces=500.2651 
#####                                                              k=61
#####  starea curenta=  1.755
limitele comenzii:   minima= 201.00  maxima=1151.00 
h= 59
&&&  masa= 3.0016  J= 4.4021  Napel=  3195  Napel_C=  24660
&&&  comanda trimisa la proces=693.5391 
#####                                                              k=62
#####  starea curenta=  1.774
limitele comenzii:   minima= 201.00  maxima=1151.00 
h= 58
&&&  masa= 3.0001  J= 4.7951  Napel=   645  Napel_C=  25305
&&&  comanda trimisa la proces=717.4234 
#####                                                              k=63
#####  starea curenta=  1.794
limitele comenzii:   minima= 251.00  maxima=1151.00 
h= 57
&&&  masa= 3.0000  J= 4.5807  Napel=   450  Napel_C=  25755
&&&  comanda trimisa la proces=678.3124 
#####                                                              k=64
#####  starea curenta=  1.812
limitele comenzii:   minima= 251.00  maxima=1151.00 
h= 56
&&&  masa= 3.0000  J= 4.3145  Napel=  2280  Napel_C=  28035
&&&  comanda trimisa la proces=604.1518 
#####                                                              k=65
#####  starea curenta=  1.828
limitele comenzii:   minima= 251.00  maxima=1201.00 
h= 55
&&&  masa= 3.0000  J= 4.2073  Napel=  2340  Napel_C=  30375
&&&  comanda trimisa la proces=683.6308 
#####                                                              k=66
#####  starea curenta=  1.847
limitele comenzii:   minima= 251.00  maxima=1201.00 
h= 54
&&&  masa= 3.0004  J= 4.2432  Napel=   195  Napel_C=  30570
&&&  comanda trimisa la proces=480.6296 
#####                                                              k=67
#####  starea curenta=  1.859
limitele comenzii:   minima= 251.00  maxima=1201.00 
h= 53
&&&  masa= 3.0000  J= 4.1233  Napel=  1950  Napel_C=  32520
&&&  comanda trimisa la proces=523.7182 
#####                                                              k=68
#####  starea curenta=  1.873
limitele comenzii:   minima= 251.00  maxima=1201.00 
h= 52
&&&  masa= 3.0000  J= 4.0651  Napel=  1905  Napel_C=  34425
&&&  comanda trimisa la proces=593.1629 
#####                                                              k=69
#####  starea curenta=  1.888
limitele comenzii:   minima= 251.00  maxima=1201.00 
h= 51
&&&  masa= 3.0000  J= 3.9843  Napel=   375  Napel_C=  34800
&&&  comanda trimisa la proces=547.1778 
#####                                                              k=70
#####  starea curenta=  1.902
limitele comenzii:   minima= 251.00  maxima=1201.00 
h= 50
&&&  masa= 3.0000  J= 3.7838  Napel=  1170  Napel_C=  35970
&&&  comanda trimisa la proces=500.7566 
#####                                                              k=71
#####  starea curenta=  1.914
limitele comenzii:   minima= 251.00  maxima=1201.00 
h= 49
&&&  masa= 3.0001  J= 4.1412  Napel=   195  Napel_C=  36165
&&&  comanda trimisa la proces=291.2799 
#####                                                              k=72
#####  starea curenta=  1.918
limitele comenzii:   minima= 251.00  maxima=1201.00 
h= 48
&&&  masa= 3.0000  J= 3.6321  Napel=  2190  Napel_C=  38355
&&&  comanda trimisa la proces=541.0731 
#####                                                              k=73
#####  starea curenta=  1.931
limitele comenzii:   minima= 251.00  maxima=1201.00 
h= 47
&&&  masa= 3.0000  J= 3.9447  Napel=   420  Napel_C=  38775
&&&  comanda trimisa la proces=630.4586 
#####                                                              k=74
#####  starea curenta=  1.947
limitele comenzii:   minima= 251.00  maxima=1201.00 
h= 46
&&&  masa= 3.0000  J= 3.7116  Napel=  2340  Napel_C=  41115
&&&  comanda trimisa la proces=552.2394 
#####                                                              k=75
#####  starea curenta=  1.960
limitele comenzii:   minima= 251.00  maxima=1201.00 
h= 45
&&&  masa= 3.0051  J= 3.2954  Napel=  1830  Napel_C=  42945
&&&  comanda trimisa la proces=395.5756 
#####                                                              k=76
#####  starea curenta=  1.968
limitele comenzii:   minima= 251.00  maxima=1201.00 
h= 44
&&&  masa= 3.0000  J= 3.4127  Napel=   375  Napel_C=  43320
&&&  comanda trimisa la proces=833.3173 
#####                                                              k=77
#####  starea curenta=  1.987
limitele comenzii:   minima= 251.00  maxima=1201.00 
h= 43
&&&  masa= 3.0000  J= 3.5119  Napel=  2745  Napel_C=  46065
&&&  comanda trimisa la proces=412.2890 
#####                                                              k=78
#####  starea curenta=  1.996
limitele comenzii:   minima= 251.00  maxima=1201.00 
h= 42
&&&  masa= 3.0000  J= 3.4491  Napel=   615  Napel_C=  46680
&&&  comanda trimisa la proces=510.4065 
#####                                                              k=79
#####  starea curenta=  2.007
limitele comenzii:   minima= 251.00  maxima=1201.00 
h= 41
&&&  masa= 3.0016  J= 3.0924  Napel=  2835  Napel_C=  49515
&&&  comanda trimisa la proces=564.7747 
#####                                                              k=80
#####  starea curenta=  2.020
limitele comenzii:   minima= 251.00  maxima=1201.00 
h= 40
&&&  masa= 3.0000  J= 3.1440  Napel=   330  Napel_C=  49845
&&&  comanda trimisa la proces=589.5684 
#####                                                              k=81
#####  starea curenta=  2.033
limitele comenzii:   minima= 301.00  maxima=1201.00 
h= 39
&&&  masa= 3.0056  J= 2.7296  Napel=  2025  Napel_C=  51870
&&&  comanda trimisa la proces=462.1645 
#####                                                              k=82
#####  starea curenta=  2.043
limitele comenzii:   minima= 301.00  maxima=1201.00 
h= 38
&&&  masa= 3.0000  J= 2.8651  Napel=   480  Napel_C=  52350
&&&  comanda trimisa la proces=531.6190 
#####                                                              k=83
#####  starea curenta=  2.054
limitele comenzii:   minima= 301.00  maxima=1201.00 
h= 37
&&&  masa= 3.0000  J= 2.9333  Napel=  2775  Napel_C=  55125
&&&  comanda trimisa la proces=739.8551 
#####                                                              k=84
#####  starea curenta=  2.071
limitele comenzii:   minima= 301.00  maxima=1251.00 
h= 36
&&&  masa= 3.0000  J= 2.7882  Napel=   390  Napel_C=  55515
&&&  comanda trimisa la proces=556.3035 
#####                                                              k=85
#####  starea curenta=  2.083
limitele comenzii:   minima= 301.00  maxima=1251.00 
h= 35
&&&  masa= 3.0000  J= 2.5647  Napel=  1845  Napel_C=  57360
&&&  comanda trimisa la proces=533.9199 
#####                                                              k=86
#####  starea curenta=  2.094
limitele comenzii:   minima= 301.00  maxima=1251.00 
h= 34
&&&  masa= 3.0001  J= 2.4654  Napel=  2820  Napel_C=  60180
&&&  comanda trimisa la proces=493.5469 
#####                                                              k=87
#####  starea curenta=  2.104
limitele comenzii:   minima= 301.00  maxima=1251.00 
h= 33
&&&  masa= 3.0001  J= 2.5537  Napel=   285  Napel_C=  60465
&&&  comanda trimisa la proces=757.2499 
#####                                                              k=88
#####  starea curenta=  2.120
limitele comenzii:   minima= 301.00  maxima=1251.00 
h= 32
&&&  masa= 3.0000  J= 2.4291  Napel=   585  Napel_C=  61050
&&&  comanda trimisa la proces=575.4545 
#####                                                              k=89
#####  starea curenta=  2.132
limitele comenzii:   minima= 301.00  maxima=1251.00 
h= 31
&&&  masa= 3.0000  J= 2.4464  Napel=   405  Napel_C=  61455
&&&  comanda trimisa la proces=498.1478 
#####                                                              k=90
#####  starea curenta=  2.141
limitele comenzii:   minima= 301.00  maxima=1251.00 
h= 30
&&&  masa= 3.0005  J= 2.0685  Napel=  2145  Napel_C=  63600
&&&  comanda trimisa la proces=393.8574 
#####                                                              k=91
#####  starea curenta=  2.147
limitele comenzii:   minima= 301.00  maxima=1251.00 
h= 29
&&&  masa= 3.0000  J= 2.2053  Napel=  1605  Napel_C=  65205
&&&  comanda trimisa la proces=528.1445 
#####                                                              k=92
#####  starea curenta=  2.157
limitele comenzii:   minima= 301.00  maxima=1251.00 
h= 28
&&&  masa= 3.0000  J= 2.1173  Napel=  1710  Napel_C=  66915
&&&  comanda trimisa la proces=668.6475 
#####                                                              k=93
#####  starea curenta=  2.170
limitele comenzii:   minima= 301.00  maxima=1251.00 
h= 27
&&&  masa= 3.0002  J= 2.0895  Napel=  1530  Napel_C=  68445
&&&  comanda trimisa la proces=618.8447 
#####                                                              k=94
#####  starea curenta=  2.183
limitele comenzii:   minima= 301.00  maxima=1251.00 
h= 26
&&&  masa= 3.0000  J= 2.0145  Napel=   300  Napel_C=  68745
&&&  comanda trimisa la proces=522.6268 
#####                                                              k=95
#####  starea curenta=  2.192
limitele comenzii:   minima= 301.00  maxima=1251.00 
h= 25
&&&  masa= 3.0000  J= 1.8769  Napel=  2205  Napel_C=  70950
&&&  comanda trimisa la proces=705.0870 
#####                                                              k=96
#####  starea curenta=  2.206
limitele comenzii:   minima= 301.00  maxima=1251.00 
h= 24
&&&  masa= 3.0000  J= 1.8459  Napel=   390  Napel_C=  71340
&&&  comanda trimisa la proces=603.3309 
#####                                                              k=97
#####  starea curenta=  2.218
limitele comenzii:   minima= 301.00  maxima=1251.00 
h= 23
&&&  masa= 3.0000  J= 1.7499  Napel=  1980  Napel_C=  73320
&&&  comanda trimisa la proces=453.0721 
#####                                                              k=98
#####  starea curenta=  2.225
limitele comenzii:   minima= 301.00  maxima=1251.00 
h= 22
&&&  masa= 3.0000  J= 1.6444  Napel=  1725  Napel_C=  75045
&&&  comanda trimisa la proces=609.4831 
#####                                                              k=99
#####  starea curenta=  2.236
limitele comenzii:   minima= 301.00  maxima=1251.00 
h= 21
&&&  masa= 3.0000  J= 1.6381  Napel=   480  Napel_C=  75525
&&&  comanda trimisa la proces=504.9863 
#####                                                              k=100
#####  starea curenta=  2.244
limitele comenzii:   minima= 301.00  maxima=1251.00 
h= 20
&&&  masa= 3.0000  J= 1.6245  Napel=   435  Napel_C=  75960
&&&  comanda trimisa la proces=365.3199 
#####                                                              k=101
#####  starea curenta=  2.248
limitele comenzii:   minima= 301.00  maxima=1251.00 
h= 19
&&&  masa= 3.0000  J= 1.5332  Napel=   360  Napel_C=  76320
&&&  comanda trimisa la proces=675.3641 
#####                                                              k=102
#####  starea curenta=  2.260
limitele comenzii:   minima= 351.00  maxima=1251.00 
h= 18
&&&  masa= 3.0000  J= 1.4584  Napel=   645  Napel_C=  76965
&&&  comanda trimisa la proces=552.2836 
#####                                                              k=103
#####  starea curenta=  2.270
limitele comenzii:   minima= 351.00  maxima=1251.00 
h= 17
&&&  masa= 3.0000  J= 1.4670  Napel=  2355  Napel_C=  79320
&&&  comanda trimisa la proces=605.4730 
#####                                                              k=104
#####  starea curenta=  2.281
limitele comenzii:   minima= 351.00  maxima=1251.00 
h= 16
&&&  masa= 3.0000  J= 1.2784  Napel=   240  Napel_C=  79560
&&&  comanda trimisa la proces=469.6501 
#####                                                              k=105
#####  starea curenta=  2.287
limitele comenzii:   minima= 351.00  maxima=1301.00 
h= 15
&&&  masa= 3.0000  J= 1.2860  Napel=  1935  Napel_C=  81495
&&&  comanda trimisa la proces=397.1129 
#####                                                              k=106
#####  starea curenta=  2.291
limitele comenzii:   minima= 351.00  maxima=1301.00 
h= 14
&&&  masa= 3.0000  J= 1.1384  Napel=  1665  Napel_C=  83160
&&&  comanda trimisa la proces=377.6820 
#####                                                              k=107
#####  starea curenta=  2.294
limitele comenzii:   minima= 351.00  maxima=1301.00 
h= 13
&&&  masa= 3.0000  J= 1.2022  Napel=  2190  Napel_C=  85350
&&&  comanda trimisa la proces=966.2926 
#####                                                              k=108
#####  starea curenta=  2.312
limitele comenzii:   minima= 351.00  maxima=1301.00 
h= 12
&&&  masa= 3.0001  J= 0.9833  Napel=   165  Napel_C=  85515
&&&  comanda trimisa la proces=648.3438 
#####                                                              k=109
#####  starea curenta=  2.323
limitele comenzii:   minima= 351.00  maxima=1301.00 
h= 11
&&&  masa= 3.0000  J= 0.8875  Napel=  1245  Napel_C=  86760
&&&  comanda trimisa la proces=651.0227 
#####                                                              k=110
#####  starea curenta=  2.334
limitele comenzii:   minima= 351.00  maxima=1301.00 
h= 10
&&&  masa= 3.0000  J= 0.8981  Napel=   735  Napel_C=  87495
&&&  comanda trimisa la proces=491.1966 
#####                                                              k=111
#####  starea curenta=  2.341
limitele comenzii:   minima= 351.00  maxima=1301.00 
h=  9
&&&  masa= 3.0000  J= 0.7604  Napel=   405  Napel_C=  87900
&&&  comanda trimisa la proces=567.0030 
#####                                                              k=112
#####  starea curenta=  2.350
limitele comenzii:   minima= 351.00  maxima=1301.00 
h=  8
&&&  masa= 3.0000  J= 0.6960  Napel=  1230  Napel_C=  89130
&&&  comanda trimisa la proces=603.4236 
#####                                                              k=113
#####  starea curenta=  2.360
limitele comenzii:   minima= 351.00  maxima=1301.00 
h=  7
&&&  masa= 3.0000  J= 0.6188  Napel=   315  Napel_C=  89445
&&&  comanda trimisa la proces=752.8114 
#####                                                              k=114
#####  starea curenta=  2.373
limitele comenzii:   minima= 351.00  maxima=1301.00 
h=  6
&&&  masa= 3.0000  J= 0.5020  Napel=   330  Napel_C=  89775
&&&  comanda trimisa la proces=535.1977 
#####                                                              k=115
#####  starea curenta=  2.380
limitele comenzii:   minima= 351.00  maxima=1301.00 
h=  5
&&&  masa= 3.0000  J= 0.4257  Napel=   330  Napel_C=  90105
&&&  comanda trimisa la proces=686.9117 
#####                                                              k=116
#####  starea curenta=  2.392
limitele comenzii:   minima= 351.00  maxima=1301.00 
h=  4
&&&  masa= 3.0000  J= 0.3445  Napel=   345  Napel_C=  90450
&&&  comanda trimisa la proces=753.0539 
#####                                                              k=117
#####  starea curenta=  2.404
limitele comenzii:   minima= 351.00  maxima=1301.00 
h=  3
&&&  masa= 3.0000  J= 0.2353  Napel=   810  Napel_C=  91260
&&&  comanda trimisa la proces=503.2602 
#####                                                              k=118
#####  starea curenta=  2.410
limitele comenzii:   minima= 351.00  maxima=1301.00 
h=  2
&&&  masa= 3.0000  J= 0.1672  Napel=   540  Napel_C=  91800
&&&  comanda trimisa la proces=548.2444 
#####                                                              k=119
#####  starea curenta=  2.418
limitele comenzii:   minima= 351.00  maxima=1301.00 
h=  1
&&&  masa= 3.0000  J= 0.0938  Napel=  1680  Napel_C=  93480
&&&  comanda trimisa la proces=694.5966 
Elapsed time is 857.834185 seconds.


 Final values for Overall integration using uRHC
&&&  yield mass= 3.0000  Light= 9.2265  Perf Index= 9.2265   NapelAvg=    779 
ijk=
     9
RHC_PSO_PBRJ13
PhotoBioReactor Optimal Control 
Local best: [Plbest,val]=Gen_Plbest_reg(i)
#####                                                              k=0
#####  starea curenta=  0.360
limitele comenzii:   minima=  51.00  maxima= 601.00 
h=120
&&&  masa= 3.0093  J= 9.0985  Napel=   300  Napel_C=    300
&&&  comanda trimisa la proces=453.9522 
#####                                                              k=1
#####  starea curenta=  0.384
limitele comenzii:   minima=  51.00  maxima= 651.00 
h=119
&&&  masa= 3.0043  J= 9.7352  Napel=   210  Napel_C=    510
&&&  comanda trimisa la proces=645.5857 
#####                                                              k=2
#####  starea curenta=  0.412
limitele comenzii:   minima=  51.00  maxima= 701.00 
h=118
&&&  masa= 3.0011  J= 9.4114  Napel=   255  Napel_C=    765
&&&  comanda trimisa la proces=573.6742 
#####                                                              k=3
#####  starea curenta=  0.440
limitele comenzii:   minima=  51.00  maxima= 701.00 
h=117
&&&  masa= 3.0004  J= 9.2327  Napel=   210  Napel_C=    975
&&&  comanda trimisa la proces=448.9746 
#####                                                              k=4
#####  starea curenta=  0.465
limitele comenzii:   minima=  51.00  maxima= 751.00 
h=116
&&&  masa= 3.0002  J= 9.1056  Napel=   300  Napel_C=   1275
&&&  comanda trimisa la proces=416.9242 
#####                                                              k=5
#####  starea curenta=  0.490
limitele comenzii:   minima=  51.00  maxima= 751.00 
h=115
&&&  masa= 3.0013  J= 9.7018  Napel=   240  Napel_C=   1515
&&&  comanda trimisa la proces=513.1482 
#####                                                              k=6
#####  starea curenta=  0.517
limitele comenzii:   minima=  51.00  maxima= 801.00 
h=114
&&&  masa= 3.0000  J= 9.0294  Napel=  2595  Napel_C=   4110
&&&  comanda trimisa la proces=661.1259 
#####                                                              k=7
#####  starea curenta=  0.548
limitele comenzii:   minima=  51.00  maxima= 851.00 
h=113
&&&  masa= 3.0023  J= 8.7588  Napel=   285  Napel_C=   4395
&&&  comanda trimisa la proces=663.0792 
#####                                                              k=8
#####  starea curenta=  0.579
limitele comenzii:   minima=  51.00  maxima= 851.00 
h=112
&&&  masa= 3.0202  J= 8.4552  Napel=   225  Napel_C=   4620
&&&  comanda trimisa la proces=525.7031 
#####                                                              k=9
#####  starea curenta=  0.607
limitele comenzii:   minima=  51.00  maxima= 851.00 
h=111
&&&  masa= 3.0032  J= 8.7914  Napel=   345  Napel_C=   4965
&&&  comanda trimisa la proces=557.6445 
#####                                                              k=10
#####  starea curenta=  0.636
limitele comenzii:   minima= 101.00  maxima= 901.00 
h=110
&&&  masa= 3.0014  J= 9.3815  Napel=   180  Napel_C=   5145
&&&  comanda trimisa la proces=462.3095 
#####                                                              k=11
#####  starea curenta=  0.661
limitele comenzii:   minima= 101.00  maxima= 901.00 
h=109
&&&  masa= 3.0073  J= 7.9507  Napel=   105  Napel_C=   5250
&&&  comanda trimisa la proces=306.7527 
#####                                                              k=12
#####  starea curenta=  0.681
limitele comenzii:   minima= 101.00  maxima= 901.00 
h=108
&&&  masa= 3.0035  J= 8.8241  Napel=   360  Napel_C=   5610
&&&  comanda trimisa la proces=603.9918 
#####                                                              k=13
#####  starea curenta=  0.710
limitele comenzii:   minima= 101.00  maxima= 901.00 
h=107
&&&  masa= 3.0003  J= 8.5301  Napel=   510  Napel_C=   6120
&&&  comanda trimisa la proces=556.7907 
#####                                                              k=14
#####  starea curenta=  0.738
limitele comenzii:   minima= 101.00  maxima= 951.00 
h=106
&&&  masa= 3.0070  J= 8.6586  Napel=   300  Napel_C=   6420
&&&  comanda trimisa la proces=689.2554 
#####                                                              k=15
#####  starea curenta=  0.770
limitele comenzii:   minima= 101.00  maxima= 951.00 
h=105
&&&  masa= 3.0027  J= 8.5736  Napel=   270  Napel_C=   6690
&&&  comanda trimisa la proces=366.1058 
#####                                                              k=16
#####  starea curenta=  0.791
limitele comenzii:   minima= 101.00  maxima= 951.00 
h=104
&&&  masa= 3.0007  J= 8.3544  Napel=   240  Napel_C=   6930
&&&  comanda trimisa la proces=529.6960 
#####                                                              k=17
#####  starea curenta=  0.817
limitele comenzii:   minima= 101.00  maxima= 951.00 
h=103
&&&  masa= 3.0057  J= 7.8409  Napel=  1005  Napel_C=   7935
&&&  comanda trimisa la proces=491.8252 
#####                                                              k=18
#####  starea curenta=  0.842
limitele comenzii:   minima= 101.00  maxima= 951.00 
h=102
&&&  masa= 3.0154  J= 7.6566  Napel=   270  Napel_C=   8205
&&&  comanda trimisa la proces=344.0055 
#####                                                              k=19
#####  starea curenta=  0.862
limitele comenzii:   minima= 101.00  maxima= 951.00 
h=101
&&&  masa= 3.0007  J= 8.3225  Napel=   315  Napel_C=   8520
&&&  comanda trimisa la proces=592.1892 
#####                                                              k=20
#####  starea curenta=  0.889
limitele comenzii:   minima= 101.00  maxima=1001.00 
h=100
&&&  masa= 3.0005  J= 8.0741  Napel=   285  Napel_C=   8805
&&&  comanda trimisa la proces=572.7856 
#####                                                              k=21
#####  starea curenta=  0.916
limitele comenzii:   minima= 101.00  maxima=1001.00 
h= 99
&&&  masa= 3.0000  J= 7.8081  Napel=   420  Napel_C=   9225
&&&  comanda trimisa la proces=627.6724 
#####                                                              k=22
#####  starea curenta=  0.944
limitele comenzii:   minima= 101.00  maxima=1001.00 
h= 98
&&&  masa= 3.0021  J= 8.1410  Napel=   210  Napel_C=   9435
&&&  comanda trimisa la proces=725.6639 
#####                                                              k=23
#####  starea curenta=  0.974
limitele comenzii:   minima= 101.00  maxima=1001.00 
h= 97
&&&  masa= 3.0023  J= 7.9331  Napel=   360  Napel_C=   9795
&&&  comanda trimisa la proces=555.5686 
#####                                                              k=24
#####  starea curenta=  0.999
limitele comenzii:   minima= 101.00  maxima=1001.00 
h= 96
&&&  masa= 3.0001  J= 7.1462  Napel=   450  Napel_C=  10245
&&&  comanda trimisa la proces=391.5424 
#####                                                              k=25
#####  starea curenta=  1.019
limitele comenzii:   minima= 101.00  maxima=1001.00 
h= 95
&&&  masa= 3.0005  J= 7.4592  Napel=   315  Napel_C=  10560
&&&  comanda trimisa la proces=550.5375 
#####                                                              k=26
#####  starea curenta=  1.043
limitele comenzii:   minima= 101.00  maxima=1001.00 
h= 94
&&&  masa= 3.0014  J= 7.5563  Napel=   255  Napel_C=  10815
&&&  comanda trimisa la proces=474.6014 
#####                                                              k=27
#####  starea curenta=  1.065
limitele comenzii:   minima= 101.00  maxima=1001.00 
h= 93
&&&  masa= 3.0001  J= 7.5739  Napel=   315  Napel_C=  11130
&&&  comanda trimisa la proces=425.9615 
#####                                                              k=28
#####  starea curenta=  1.085
limitele comenzii:   minima= 101.00  maxima=1051.00 
h= 92
&&&  masa= 3.0184  J= 6.7666  Napel=   210  Napel_C=  11340
&&&  comanda trimisa la proces=486.7335 
#####                                                              k=29
#####  starea curenta=  1.107
limitele comenzii:   minima= 151.00  maxima=1051.00 
h= 91
&&&  masa= 3.0019  J= 7.5065  Napel=   195  Napel_C=  11535
&&&  comanda trimisa la proces=498.7520 
#####                                                              k=30
#####  starea curenta=  1.129
limitele comenzii:   minima= 151.00  maxima=1051.00 
h= 90
&&&  masa= 3.0002  J= 7.3435  Napel=   210  Napel_C=  11745
&&&  comanda trimisa la proces=564.3697 
#####                                                              k=31
#####  starea curenta=  1.153
limitele comenzii:   minima= 151.00  maxima=1051.00 
h= 89
&&&  masa= 3.0176  J= 6.5787  Napel=   300  Napel_C=  12045
&&&  comanda trimisa la proces=507.4694 
#####                                                              k=32
#####  starea curenta=  1.175
limitele comenzii:   minima= 151.00  maxima=1051.00 
h= 88
&&&  masa= 3.0003  J= 7.1262  Napel=   270  Napel_C=  12315
&&&  comanda trimisa la proces=560.6764 
#####                                                              k=33
#####  starea curenta=  1.198
limitele comenzii:   minima= 151.00  maxima=1051.00 
h= 87
&&&  masa= 3.0011  J= 7.1779  Napel=   345  Napel_C=  12660
&&&  comanda trimisa la proces=638.1393 
#####                                                              k=34
#####  starea curenta=  1.223
limitele comenzii:   minima= 151.00  maxima=1051.00 
h= 86
&&&  masa= 3.0000  J= 6.5344  Napel=   480  Napel_C=  13140
&&&  comanda trimisa la proces=560.2095 
#####                                                              k=35
#####  starea curenta=  1.245
limitele comenzii:   minima= 151.00  maxima=1051.00 
h= 85
&&&  masa= 3.0001  J= 6.9169  Napel=   195  Napel_C=  13335
&&&  comanda trimisa la proces=696.0027 
#####                                                              k=36
#####  starea curenta=  1.271
limitele comenzii:   minima= 151.00  maxima=1051.00 
h= 84
&&&  masa= 3.0000  J= 6.5119  Napel=   420  Napel_C=  13755
&&&  comanda trimisa la proces=581.3204 
#####                                                              k=37
#####  starea curenta=  1.293
limitele comenzii:   minima= 151.00  maxima=1051.00 
h= 83
&&&  masa= 3.0000  J= 6.6628  Napel=   735  Napel_C=  14490
&&&  comanda trimisa la proces=625.9483 
#####                                                              k=38
#####  starea curenta=  1.316
limitele comenzii:   minima= 151.00  maxima=1051.00 
h= 82
&&&  masa= 3.0115  J= 6.1246  Napel=   120  Napel_C=  14610
&&&  comanda trimisa la proces=557.4659 
#####                                                              k=39
#####  starea curenta=  1.338
limitele comenzii:   minima= 151.00  maxima=1101.00 
h= 81
&&&  masa= 3.0000  J= 6.6575  Napel=  2400  Napel_C=  17010
&&&  comanda trimisa la proces=609.2929 
#####                                                              k=40
#####  starea curenta=  1.360
limitele comenzii:   minima= 151.00  maxima=1101.00 
h= 80
&&&  masa= 3.0003  J= 6.3233  Napel=   270  Napel_C=  17280
&&&  comanda trimisa la proces=567.6731 
#####                                                              k=41
#####  starea curenta=  1.381
limitele comenzii:   minima= 151.00  maxima=1101.00 
h= 79
&&&  masa= 3.0007  J= 5.9146  Napel=   225  Napel_C=  17505
&&&  comanda trimisa la proces=303.8494 
#####                                                              k=42
#####  starea curenta=  1.392
limitele comenzii:   minima= 151.00  maxima=1101.00 
h= 78
&&&  masa= 3.0003  J= 6.1942  Napel=   255  Napel_C=  17760
&&&  comanda trimisa la proces=644.7662 
#####                                                              k=43
#####  starea curenta=  1.415
limitele comenzii:   minima= 151.00  maxima=1101.00 
h= 77
&&&  masa= 3.0004  J= 5.9898  Napel=   225  Napel_C=  17985
&&&  comanda trimisa la proces=407.5101 
#####                                                              k=44
#####  starea curenta=  1.430
limitele comenzii:   minima= 151.00  maxima=1101.00 
h= 76
&&&  masa= 3.0001  J= 6.0037  Napel=   390  Napel_C=  18375
&&&  comanda trimisa la proces=658.4743 
#####                                                              k=45
#####  starea curenta=  1.452
limitele comenzii:   minima= 151.00  maxima=1101.00 
h= 75
&&&  masa= 3.0000  J= 6.0318  Napel=   555  Napel_C=  18930
&&&  comanda trimisa la proces=685.7884 
#####                                                              k=46
#####  starea curenta=  1.475
limitele comenzii:   minima= 201.00  maxima=1101.00 
h= 74
&&&  masa= 3.0000  J= 5.6990  Napel=   270  Napel_C=  19200
&&&  comanda trimisa la proces=488.6688 
#####                                                              k=47
#####  starea curenta=  1.492
limitele comenzii:   minima= 201.00  maxima=1101.00 
h= 73
&&&  masa= 3.0015  J= 6.0836  Napel=   255  Napel_C=  19455
&&&  comanda trimisa la proces=793.4981 
#####                                                              k=48
#####  starea curenta=  1.517
limitele comenzii:   minima= 201.00  maxima=1101.00 
h= 72
&&&  masa= 3.0041  J= 5.5687  Napel=   270  Napel_C=  19725
&&&  comanda trimisa la proces=804.8024 
#####                                                              k=49
#####  starea curenta=  1.541
limitele comenzii:   minima= 201.00  maxima=1101.00 
h= 71
&&&  masa= 3.0001  J= 5.5408  Napel=  2985  Napel_C=  22710
&&&  comanda trimisa la proces=547.9912 
#####                                                              k=50
#####  starea curenta=  1.560
limitele comenzii:   minima= 201.00  maxima=1101.00 
h= 70
&&&  masa= 3.0000  J= 5.4026  Napel=  2730  Napel_C=  25440
&&&  comanda trimisa la proces=625.6968 
#####                                                              k=51
#####  starea curenta=  1.580
limitele comenzii:   minima= 201.00  maxima=1101.00 
h= 69
&&&  masa= 3.0000  J= 5.4150  Napel=   795  Napel_C=  26235
&&&  comanda trimisa la proces=569.9699 
#####                                                              k=52
#####  starea curenta=  1.598
limitele comenzii:   minima= 201.00  maxima=1151.00 
h= 68
&&&  masa= 3.0006  J= 5.2541  Napel=   330  Napel_C=  26565
&&&  comanda trimisa la proces=758.6322 
#####                                                              k=53
#####  starea curenta=  1.621
limitele comenzii:   minima= 201.00  maxima=1151.00 
h= 67
&&&  masa= 3.0157  J= 5.6929  Napel=   435  Napel_C=  27000
&&&  comanda trimisa la proces=542.4280 
#####                                                              k=54
#####  starea curenta=  1.638
limitele comenzii:   minima= 201.00  maxima=1151.00 
h= 66
&&&  masa= 3.0000  J= 5.3882  Napel=  1140  Napel_C=  28140
&&&  comanda trimisa la proces=633.9065 
#####                                                              k=55
#####  starea curenta=  1.657
limitele comenzii:   minima= 201.00  maxima=1151.00 
h= 65
&&&  masa= 3.0002  J= 5.2865  Napel=   360  Napel_C=  28500
&&&  comanda trimisa la proces=628.6301 
#####                                                              k=56
#####  starea curenta=  1.676
limitele comenzii:   minima= 201.00  maxima=1151.00 
h= 64
&&&  masa= 3.0033  J= 4.6964  Napel=   285  Napel_C=  28785
&&&  comanda trimisa la proces=571.6658 
#####                                                              k=57
#####  starea curenta=  1.693
limitele comenzii:   minima= 201.00  maxima=1151.00 
h= 63
&&&  masa= 3.0000  J= 4.7404  Napel=  1995  Napel_C=  30780
&&&  comanda trimisa la proces=461.1029 
#####                                                              k=58
#####  starea curenta=  1.707
limitele comenzii:   minima= 201.00  maxima=1151.00 
h= 62
&&&  masa= 3.0000  J= 4.5607  Napel=   885  Napel_C=  31665
&&&  comanda trimisa la proces=502.2709 
#####                                                              k=59
#####  starea curenta=  1.721
limitele comenzii:   minima= 201.00  maxima=1151.00 
h= 61
&&&  masa= 3.0000  J= 4.5245  Napel=  1875  Napel_C=  33540
&&&  comanda trimisa la proces=737.2487 
#####                                                              k=60
#####  starea curenta=  1.742
limitele comenzii:   minima= 201.00  maxima=1151.00 
h= 60
&&&  masa= 3.0051  J= 4.6608  Napel=   150  Napel_C=  33690
&&&  comanda trimisa la proces=415.5144 
#####                                                              k=61
#####  starea curenta=  1.753
limitele comenzii:   minima= 201.00  maxima=1151.00 
h= 59
&&&  masa= 3.0099  J= 4.6257  Napel=   180  Napel_C=  33870
&&&  comanda trimisa la proces=704.9004 
#####                                                              k=62
#####  starea curenta=  1.773
limitele comenzii:   minima= 201.00  maxima=1151.00 
h= 58
&&&  masa= 3.0000  J= 4.6165  Napel=  1650  Napel_C=  35520
&&&  comanda trimisa la proces=598.5587 
#####                                                              k=63
#####  starea curenta=  1.790
limitele comenzii:   minima= 251.00  maxima=1151.00 
h= 57
&&&  masa= 3.0000  J= 4.1705  Napel=  1275  Napel_C=  36795
&&&  comanda trimisa la proces=608.7826 
#####                                                              k=64
#####  starea curenta=  1.807
limitele comenzii:   minima= 251.00  maxima=1151.00 
h= 56
&&&  masa= 3.0003  J= 4.5612  Napel=   285  Napel_C=  37080
&&&  comanda trimisa la proces=657.7805 
#####                                                              k=65
#####  starea curenta=  1.824
limitele comenzii:   minima= 251.00  maxima=1151.00 
h= 55
&&&  masa= 3.0000  J= 4.3571  Napel=   495  Napel_C=  37575
&&&  comanda trimisa la proces=618.0851 
#####                                                              k=66
#####  starea curenta=  1.841
limitele comenzii:   minima= 251.00  maxima=1201.00 
h= 54
&&&  masa= 3.0000  J= 4.2391  Napel=  2205  Napel_C=  39780
&&&  comanda trimisa la proces=540.5708 
#####                                                              k=67
#####  starea curenta=  1.855
limitele comenzii:   minima= 251.00  maxima=1201.00 
h= 53
&&&  masa= 3.0004  J= 4.5503  Napel=   270  Napel_C=  40050
&&&  comanda trimisa la proces=666.6388 
#####                                                              k=68
#####  starea curenta=  1.873
limitele comenzii:   minima= 251.00  maxima=1201.00 
h= 52
&&&  masa= 3.0000  J= 4.0149  Napel=   375  Napel_C=  40425
&&&  comanda trimisa la proces=515.2492 
#####                                                              k=69
#####  starea curenta=  1.886
limitele comenzii:   minima= 251.00  maxima=1201.00 
h= 51
&&&  masa= 3.0001  J= 3.8497  Napel=   180  Napel_C=  40605
&&&  comanda trimisa la proces=473.2399 
#####                                                              k=70
#####  starea curenta=  1.897
limitele comenzii:   minima= 251.00  maxima=1201.00 
h= 50
&&&  masa= 3.0026  J= 3.6793  Napel=   405  Napel_C=  41010
&&&  comanda trimisa la proces=560.4887 
#####                                                              k=71
#####  starea curenta=  1.911
limitele comenzii:   minima= 251.00  maxima=1201.00 
h= 49
&&&  masa= 3.0000  J= 3.8883  Napel=   870  Napel_C=  41880
&&&  comanda trimisa la proces=517.1837 
#####                                                              k=72
#####  starea curenta=  1.924
limitele comenzii:   minima= 251.00  maxima=1201.00 
h= 48
&&&  masa= 3.0000  J= 3.9753  Napel=   675  Napel_C=  42555
&&&  comanda trimisa la proces=562.6275 
#####                                                              k=73
#####  starea curenta=  1.938
limitele comenzii:   minima= 251.00  maxima=1201.00 
h= 47
&&&  masa= 3.0001  J= 3.7921  Napel=   315  Napel_C=  42870
&&&  comanda trimisa la proces=795.4706 
#####                                                              k=74
#####  starea curenta=  1.957
limitele comenzii:   minima= 251.00  maxima=1201.00 
h= 46
&&&  masa= 3.0000  J= 3.2933  Napel=   285  Napel_C=  43155
&&&  comanda trimisa la proces=353.9132 
#####                                                              k=75
#####  starea curenta=  1.963
limitele comenzii:   minima= 251.00  maxima=1201.00 
h= 45
&&&  masa= 3.0005  J= 3.1151  Napel=  2130  Napel_C=  45285
&&&  comanda trimisa la proces=497.1257 
#####                                                              k=76
#####  starea curenta=  1.975
limitele comenzii:   minima= 251.00  maxima=1201.00 
h= 44
&&&  masa= 3.0000  J= 3.4561  Napel=  1620  Napel_C=  46905
&&&  comanda trimisa la proces=626.2276 
#####                                                              k=77
#####  starea curenta=  1.990
limitele comenzii:   minima= 251.00  maxima=1201.00 
h= 43
&&&  masa= 3.0016  J= 3.3573  Napel=  2820  Napel_C=  49725
&&&  comanda trimisa la proces=495.9648 
#####                                                              k=78
#####  starea curenta=  2.001
limitele comenzii:   minima= 251.00  maxima=1201.00 
h= 42
&&&  masa= 3.0000  J= 2.9728  Napel=  2070  Napel_C=  51795
&&&  comanda trimisa la proces=610.4036 
#####                                                              k=79
#####  starea curenta=  2.015
limitele comenzii:   minima= 251.00  maxima=1201.00 
h= 41
&&&  masa= 3.0000  J= 2.9060  Napel=  2940  Napel_C=  54735
&&&  comanda trimisa la proces=628.7583 
#####                                                              k=80
#####  starea curenta=  2.030
limitele comenzii:   minima= 251.00  maxima=1201.00 
h= 40
&&&  masa= 3.0000  J= 2.7246  Napel=  2415  Napel_C=  57150
&&&  comanda trimisa la proces=576.2536 
#####                                                              k=81
#####  starea curenta=  2.043
limitele comenzii:   minima= 301.00  maxima=1201.00 
h= 39
&&&  masa= 3.0000  J= 3.0406  Napel=  1845  Napel_C=  58995
&&&  comanda trimisa la proces=446.5491 
#####                                                              k=82
#####  starea curenta=  2.051
limitele comenzii:   minima= 301.00  maxima=1201.00 
h= 38
&&&  masa= 3.0003  J= 2.8507  Napel=  1935  Napel_C=  60930
&&&  comanda trimisa la proces=568.3768 
#####                                                              k=83
#####  starea curenta=  2.064
limitele comenzii:   minima= 301.00  maxima=1251.00 
h= 37
&&&  masa= 3.0000  J= 2.8732  Napel=  2520  Napel_C=  63450
&&&  comanda trimisa la proces=555.6038 
#####                                                              k=84
#####  starea curenta=  2.076
limitele comenzii:   minima= 301.00  maxima=1251.00 
h= 36
&&&  masa= 3.0000  J= 2.7816  Napel=  1725  Napel_C=  65175
&&&  comanda trimisa la proces=654.7828 
#####                                                              k=85
#####  starea curenta=  2.090
limitele comenzii:   minima= 301.00  maxima=1251.00 
h= 35
&&&  masa= 3.0000  J= 2.5948  Napel=   345  Napel_C=  65520
&&&  comanda trimisa la proces=514.5228 
#####                                                              k=86
#####  starea curenta=  2.101
limitele comenzii:   minima= 301.00  maxima=1251.00 
h= 34
&&&  masa= 3.0000  J= 2.7228  Napel=   300  Napel_C=  65820
&&&  comanda trimisa la proces=713.3957 
#####                                                              k=87
#####  starea curenta=  2.116
limitele comenzii:   minima= 301.00  maxima=1251.00 
h= 33
&&&  masa= 3.0003  J= 2.6312  Napel=   765  Napel_C=  66585
&&&  comanda trimisa la proces=512.4954 
#####                                                              k=88
#####  starea curenta=  2.126
limitele comenzii:   minima= 301.00  maxima=1251.00 
h= 32
&&&  masa= 3.0000  J= 2.6499  Napel=   360  Napel_C=  66945
&&&  comanda trimisa la proces=539.8634 
#####                                                              k=89
#####  starea curenta=  2.137
limitele comenzii:   minima= 301.00  maxima=1251.00 
h= 31
&&&  masa= 3.0000  J= 2.3931  Napel=  2460  Napel_C=  69405
&&&  comanda trimisa la proces=754.0306 
#####                                                              k=90
#####  starea curenta=  2.153
limitele comenzii:   minima= 301.00  maxima=1251.00 
h= 30
&&&  masa= 3.0000  J= 2.2975  Napel=   630  Napel_C=  70035
&&&  comanda trimisa la proces=487.6226 
#####                                                              k=91
#####  starea curenta=  2.161
limitele comenzii:   minima= 301.00  maxima=1251.00 
h= 29
&&&  masa= 3.0000  J= 2.2734  Napel=  1170  Napel_C=  71205
&&&  comanda trimisa la proces=833.9197 
#####                                                              k=92
#####  starea curenta=  2.178
limitele comenzii:   minima= 301.00  maxima=1251.00 
h= 28
&&&  masa= 3.0000  J= 2.1474  Napel=  2775  Napel_C=  73980
&&&  comanda trimisa la proces=304.8888 
#####                                                              k=93
#####  starea curenta=  2.180
limitele comenzii:   minima= 301.00  maxima=1251.00 
h= 27
&&&  masa= 3.0001  J= 2.1279  Napel=   300  Napel_C=  74280
&&&  comanda trimisa la proces=675.8774 
#####                                                              k=94
#####  starea curenta=  2.193
limitele comenzii:   minima= 301.00  maxima=1251.00 
h= 26
&&&  masa= 3.0000  J= 1.8742  Napel=  2445  Napel_C=  76725
&&&  comanda trimisa la proces=525.4127 
#####                                                              k=95
#####  starea curenta=  2.203
limitele comenzii:   minima= 301.00  maxima=1251.00 
h= 25
&&&  masa= 3.0000  J= 2.0262  Napel=   345  Napel_C=  77070
&&&  comanda trimisa la proces=526.2099 
#####                                                              k=96
#####  starea curenta=  2.212
limitele comenzii:   minima= 301.00  maxima=1251.00 
h= 24
&&&  masa= 3.0000  J= 1.8702  Napel=   975  Napel_C=  78045
&&&  comanda trimisa la proces=463.8976 
#####                                                              k=97
#####  starea curenta=  2.219
limitele comenzii:   minima= 301.00  maxima=1251.00 
h= 23
&&&  masa= 3.0000  J= 1.7857  Napel=   345  Napel_C=  78390
&&&  comanda trimisa la proces=640.1131 
#####                                                              k=98
#####  starea curenta=  2.232
limitele comenzii:   minima= 301.00  maxima=1251.00 
h= 22
&&&  masa= 3.0000  J= 1.6563  Napel=  1800  Napel_C=  80190
&&&  comanda trimisa la proces=599.8180 
#####                                                              k=99
#####  starea curenta=  2.243
limitele comenzii:   minima= 301.00  maxima=1251.00 
h= 21
&&&  masa= 3.0000  J= 1.6273  Napel=   390  Napel_C=  80580
&&&  comanda trimisa la proces=661.6360 
#####                                                              k=100
#####  starea curenta=  2.255
limitele comenzii:   minima= 351.00  maxima=1251.00 
h= 20
&&&  masa= 3.0000  J= 1.6217  Napel=  1170  Napel_C=  81750
&&&  comanda trimisa la proces=570.0543 
#####                                                              k=101
#####  starea curenta=  2.265
limitele comenzii:   minima= 351.00  maxima=1251.00 
h= 19
&&&  masa= 3.0000  J= 1.4688  Napel=   330  Napel_C=  82080
&&&  comanda trimisa la proces=671.9484 
#####                                                              k=102
#####  starea curenta=  2.278
limitele comenzii:   minima= 351.00  maxima=1251.00 
h= 18
&&&  masa= 3.0000  J= 1.3399  Napel=   360  Napel_C=  82440
&&&  comanda trimisa la proces=640.2881 
#####                                                              k=103
#####  starea curenta=  2.289
limitele comenzii:   minima= 351.00  maxima=1301.00 
h= 17
&&&  masa= 3.0000  J= 1.3587  Napel=  1515  Napel_C=  83955
&&&  comanda trimisa la proces=463.3767 
#####                                                              k=104
#####  starea curenta=  2.295
limitele comenzii:   minima= 351.00  maxima=1301.00 
h= 16
&&&  masa= 3.0000  J= 1.2208  Napel=  1350  Napel_C=  85305
&&&  comanda trimisa la proces=557.1204 
#####                                                              k=105
#####  starea curenta=  2.305
limitele comenzii:   minima= 351.00  maxima=1301.00 
h= 15
&&&  masa= 3.0000  J= 1.1674  Napel=   705  Napel_C=  86010
&&&  comanda trimisa la proces=861.6032 
#####                                                              k=106
#####  starea curenta=  2.320
limitele comenzii:   minima= 351.00  maxima=1301.00 
h= 14
&&&  masa= 3.0000  J= 1.0637  Napel=   705  Napel_C=  86715
&&&  comanda trimisa la proces=499.2274 
#####                                                              k=107
#####  starea curenta=  2.327
limitele comenzii:   minima= 351.00  maxima=1301.00 
h= 13
&&&  masa= 3.0000  J= 0.9816  Napel=   375  Napel_C=  87090
&&&  comanda trimisa la proces=466.0859 
#####                                                              k=108
#####  starea curenta=  2.333
limitele comenzii:   minima= 351.00  maxima=1301.00 
h= 12
&&&  masa= 3.0000  J= 0.9010  Napel=   450  Napel_C=  87540
&&&  comanda trimisa la proces=614.9867 
#####                                                              k=109
#####  starea curenta=  2.344
limitele comenzii:   minima= 351.00  maxima=1301.00 
h= 11
&&&  masa= 3.0000  J= 0.8196  Napel=   420  Napel_C=  87960
&&&  comanda trimisa la proces=550.5694 
#####                                                              k=110
#####  starea curenta=  2.352
limitele comenzii:   minima= 351.00  maxima=1301.00 
h= 10
&&&  masa= 3.0000  J= 0.7483  Napel=   240  Napel_C=  88200
&&&  comanda trimisa la proces=518.7122 
#####                                                              k=111
#####  starea curenta=  2.359
limitele comenzii:   minima= 351.00  maxima=1301.00 
h=  9
&&&  masa= 3.0000  J= 0.6795  Napel=   375  Napel_C=  88575
&&&  comanda trimisa la proces=551.3223 
#####                                                              k=112
#####  starea curenta=  2.367
limitele comenzii:   minima= 351.00  maxima=1301.00 
h=  8
&&&  masa= 3.0000  J= 0.6579  Napel=   660  Napel_C=  89235
&&&  comanda trimisa la proces=803.3309 
#####                                                              k=113
#####  starea curenta=  2.381
limitele comenzii:   minima= 351.00  maxima=1301.00 
h=  7
&&&  masa= 3.0000  J= 0.5268  Napel=   285  Napel_C=  89520
&&&  comanda trimisa la proces=684.3039 
#####                                                              k=114
#####  starea curenta=  2.393
limitele comenzii:   minima= 351.00  maxima=1301.00 
h=  6
&&&  masa= 3.0000  J= 0.4663  Napel=  2190  Napel_C=  91710
&&&  comanda trimisa la proces=837.5164 
#####                                                              k=115
#####  starea curenta=  2.407
limitele comenzii:   minima= 351.00  maxima=1301.00 
h=  5
&&&  masa= 3.0000  J= 0.3078  Napel=   225  Napel_C=  91935
&&&  comanda trimisa la proces=436.0096 
#####                                                              k=116
#####  starea curenta=  2.411
limitele comenzii:   minima= 351.00  maxima=1301.00 
h=  4
&&&  masa= 3.0000  J= 0.2511  Napel=   285  Napel_C=  92220
&&&  comanda trimisa la proces=465.6663 
#####                                                              k=117
#####  starea curenta=  2.416
limitele comenzii:   minima= 351.00  maxima=1301.00 
h=  3
&&&  masa= 3.0000  J= 0.1876  Napel=   420  Napel_C=  92640
&&&  comanda trimisa la proces=364.8328 
#####                                                              k=118
#####  starea curenta=  2.417
limitele comenzii:   minima= 351.00  maxima=1301.00 
h=  2
&&&  masa= 3.0000  J= 0.1370  Napel=   420  Napel_C=  93060
&&&  comanda trimisa la proces=493.7207 
#####                                                              k=119
#####  starea curenta=  2.422
limitele comenzii:   minima= 351.00  maxima=1301.00 
h=  1
&&&  masa= 3.0000  J= 0.0705  Napel=  1800  Napel_C=  94860
&&&  comanda trimisa la proces=521.9051 
Elapsed time is 914.290007 seconds.


 Final values for Overall integration using uRHC
&&&  yield mass= 3.0000  Light= 9.1967  Perf Index= 9.1967   NapelAvg=    791 
ijk=
    10
RHC_PSO_PBRJ13
PhotoBioReactor Optimal Control 
Local best: [Plbest,val]=Gen_Plbest_reg(i)
#####                                                              k=0
#####  starea curenta=  0.360
limitele comenzii:   minima=  51.00  maxima= 601.00 
h=120
&&&  masa= 3.0181  J= 8.9522  Napel=   300  Napel_C=    300
&&&  comanda trimisa la proces=452.5921 
#####                                                              k=1
#####  starea curenta=  0.384
limitele comenzii:   minima=  51.00  maxima= 651.00 
h=119
&&&  masa= 3.0007  J= 9.5464  Napel=   240  Napel_C=    540
&&&  comanda trimisa la proces=595.2502 
#####                                                              k=2
#####  starea curenta=  0.412
limitele comenzii:   minima=  51.00  maxima= 701.00 
h=118
&&&  masa= 3.0561  J=10.1757  Napel=   435  Napel_C=    975
&&&  comanda trimisa la proces=587.5097 
#####                                                              k=3
#####  starea curenta=  0.440
limitele comenzii:   minima=  51.00  maxima= 701.00 
h=117
&&&  masa= 3.0032  J= 9.6314  Napel=   195  Napel_C=   1170
&&&  comanda trimisa la proces=540.8559 
#####                                                              k=4
#####  starea curenta=  0.467
limitele comenzii:   minima=  51.00  maxima= 751.00 
h=116
&&&  masa= 3.0002  J= 8.9687  Napel=   315  Napel_C=   1485
&&&  comanda trimisa la proces=603.6152 
#####                                                              k=5
#####  starea curenta=  0.496
limitele comenzii:   minima=  51.00  maxima= 801.00 
h=115
&&&  masa= 3.0000  J= 9.3483  Napel=  2145  Napel_C=   3630
&&&  comanda trimisa la proces=530.6716 
#####                                                              k=6
#####  starea curenta=  0.524
limitele comenzii:   minima=  51.00  maxima= 801.00 
h=114
&&&  masa= 3.0000  J= 9.1836  Napel=  1005  Napel_C=   4635
&&&  comanda trimisa la proces=674.2356 
#####                                                              k=7
#####  starea curenta=  0.555
limitele comenzii:   minima=  51.00  maxima= 851.00 
h=113
&&&  masa= 3.0006  J= 8.7300  Napel=   180  Napel_C=   4815
&&&  comanda trimisa la proces=533.7340 
#####                                                              k=8
#####  starea curenta=  0.584
limitele comenzii:   minima=  51.00  maxima= 851.00 
h=112
&&&  masa= 3.0007  J= 8.6461  Napel=   195  Napel_C=   5010
&&&  comanda trimisa la proces=532.1847 
#####                                                              k=9
#####  starea curenta=  0.612
limitele comenzii:   minima=  51.00  maxima= 851.00 
h=111
&&&  masa= 3.0048  J= 8.4252  Napel=   960  Napel_C=   5970
&&&  comanda trimisa la proces=495.1693 
#####                                                              k=10
#####  starea curenta=  0.638
limitele comenzii:   minima= 101.00  maxima= 901.00 
h=110
&&&  masa= 3.0000  J= 8.4017  Napel=  1290  Napel_C=   7260
&&&  comanda trimisa la proces=518.0159 
#####                                                              k=11
#####  starea curenta=  0.666
limitele comenzii:   minima= 101.00  maxima= 901.00 
h=109
&&&  masa= 3.0001  J= 8.7694  Napel=   750  Napel_C=   8010
&&&  comanda trimisa la proces=673.5953 
#####                                                              k=12
#####  starea curenta=  0.697
limitele comenzii:   minima= 101.00  maxima= 901.00 
h=108
&&&  masa= 3.0057  J= 8.0147  Napel=   180  Napel_C=   8190
&&&  comanda trimisa la proces=522.0899 
#####                                                              k=13
#####  starea curenta=  0.724
limitele comenzii:   minima= 101.00  maxima= 951.00 
h=107
&&&  masa= 3.0071  J= 8.8689  Napel=   255  Napel_C=   8445
&&&  comanda trimisa la proces=665.3592 
#####                                                              k=14
#####  starea curenta=  0.755
limitele comenzii:   minima= 101.00  maxima= 951.00 
h=106
&&&  masa= 3.0015  J= 7.4622  Napel=   330  Napel_C=   8775
&&&  comanda trimisa la proces=530.8338 
#####                                                              k=15
#####  starea curenta=  0.782
limitele comenzii:   minima= 101.00  maxima= 951.00 
h=105
&&&  masa= 3.0015  J= 8.3173  Napel=   225  Napel_C=   9000
&&&  comanda trimisa la proces=664.7106 
#####                                                              k=16
#####  starea curenta=  0.812
limitele comenzii:   minima= 101.00  maxima= 951.00 
h=104
&&&  masa= 3.0047  J= 8.1321  Napel=   120  Napel_C=   9120
&&&  comanda trimisa la proces=471.1809 
#####                                                              k=17
#####  starea curenta=  0.836
limitele comenzii:   minima= 101.00  maxima= 951.00 
h=103
&&&  masa= 3.0025  J= 8.7207  Napel=   375  Napel_C=   9495
&&&  comanda trimisa la proces=738.7168 
#####                                                              k=18
#####  starea curenta=  0.868
limitele comenzii:   minima= 101.00  maxima= 951.00 
h=102
&&&  masa= 3.0034  J= 7.6508  Napel=  2970  Napel_C=  12465
&&&  comanda trimisa la proces=521.7152 
#####                                                              k=19
#####  starea curenta=  0.893
limitele comenzii:   minima= 101.00  maxima=1001.00 
h=101
&&&  masa= 3.0001  J= 8.2265  Napel=   240  Napel_C=  12705
&&&  comanda trimisa la proces=456.3356 
#####                                                              k=20
#####  starea curenta=  0.916
limitele comenzii:   minima= 101.00  maxima=1001.00 
h=100
&&&  masa= 3.0021  J= 7.6049  Napel=   360  Napel_C=  13065
&&&  comanda trimisa la proces=540.7751 
#####                                                              k=21
#####  starea curenta=  0.942
limitele comenzii:   minima= 101.00  maxima=1001.00 
h= 99
&&&  masa= 3.0021  J= 7.8533  Napel=   315  Napel_C=  13380
&&&  comanda trimisa la proces=589.7342 
#####                                                              k=22
#####  starea curenta=  0.969
limitele comenzii:   minima= 101.00  maxima=1001.00 
h= 98
&&&  masa= 3.0002  J= 7.6339  Napel=   240  Napel_C=  13620
&&&  comanda trimisa la proces=592.1400 
#####                                                              k=23
#####  starea curenta=  0.995
limitele comenzii:   minima= 101.00  maxima=1001.00 
h= 97
&&&  masa= 3.0000  J= 7.5426  Napel=   435  Napel_C=  14055
&&&  comanda trimisa la proces=600.8577 
#####                                                              k=24
#####  starea curenta=  1.021
limitele comenzii:   minima= 101.00  maxima=1001.00 
h= 96
&&&  masa= 3.0000  J= 7.1836  Napel=  2580  Napel_C=  16635
&&&  comanda trimisa la proces=523.5985 
#####                                                              k=25
#####  starea curenta=  1.045
limitele comenzii:   minima= 101.00  maxima=1001.00 
h= 95
&&&  masa= 3.0000  J= 7.7739  Napel=   780  Napel_C=  17415
&&&  comanda trimisa la proces=608.8065 
#####                                                              k=26
#####  starea curenta=  1.071
limitele comenzii:   minima= 101.00  maxima=1001.00 
h= 94
&&&  masa= 3.0006  J= 7.3198  Napel=   360  Napel_C=  17775
&&&  comanda trimisa la proces=565.8694 
#####                                                              k=27
#####  starea curenta=  1.095
limitele comenzii:   minima= 101.00  maxima=1051.00 
h= 93
&&&  masa= 3.0011  J= 6.9219  Napel=   285  Napel_C=  18060
&&&  comanda trimisa la proces=407.5257 
#####                                                              k=28
#####  starea curenta=  1.114
limitele comenzii:   minima= 151.00  maxima=1051.00 
h= 92
&&&  masa= 3.0059  J= 7.6608  Napel=   135  Napel_C=  18195
&&&  comanda trimisa la proces=597.7177 
#####                                                              k=29
#####  starea curenta=  1.139
limitele comenzii:   minima= 151.00  maxima=1051.00 
h= 91
&&&  masa= 3.0034  J= 7.4685  Napel=   210  Napel_C=  18405
&&&  comanda trimisa la proces=489.8523 
#####                                                              k=30
#####  starea curenta=  1.161
limitele comenzii:   minima= 151.00  maxima=1051.00 
h= 90
&&&  masa= 3.0000  J= 6.6712  Napel=   780  Napel_C=  19185
&&&  comanda trimisa la proces=538.9494 
#####                                                              k=31
#####  starea curenta=  1.183
limitele comenzii:   minima= 151.00  maxima=1051.00 
h= 89
&&&  masa= 3.0015  J= 7.0143  Napel=   240  Napel_C=  19425
&&&  comanda trimisa la proces=267.8558 
#####                                                              k=32
#####  starea curenta=  1.195
limitele comenzii:   minima= 151.00  maxima=1051.00 
h= 88
&&&  masa= 3.0013  J= 6.7771  Napel=   210  Napel_C=  19635
&&&  comanda trimisa la proces=483.5357 
#####                                                              k=33
#####  starea curenta=  1.215
limitele comenzii:   minima= 151.00  maxima=1051.00 
h= 87
&&&  masa= 3.0002  J= 6.3861  Napel=  2865  Napel_C=  22500
&&&  comanda trimisa la proces=570.8723 
#####                                                              k=34
#####  starea curenta=  1.238
limitele comenzii:   minima= 151.00  maxima=1051.00 
h= 86
&&&  masa= 3.0002  J= 6.9080  Napel=   300  Napel_C=  22800
&&&  comanda trimisa la proces=664.7021 
#####                                                              k=35
#####  starea curenta=  1.263
limitele comenzii:   minima= 151.00  maxima=1051.00 
h= 85
&&&  masa= 3.0000  J= 6.7034  Napel=   810  Napel_C=  23610
&&&  comanda trimisa la proces=524.4237 
#####                                                              k=36
#####  starea curenta=  1.284
limitele comenzii:   minima= 151.00  maxima=1051.00 
h= 84
&&&  masa= 3.0000  J= 6.2454  Napel=   360  Napel_C=  23970
&&&  comanda trimisa la proces=663.9431 
#####                                                              k=37
#####  starea curenta=  1.308
limitele comenzii:   minima= 151.00  maxima=1051.00 
h= 83
&&&  masa= 3.0001  J= 6.4341  Napel=   375  Napel_C=  24345
&&&  comanda trimisa la proces=517.9983 
#####                                                              k=38
#####  starea curenta=  1.329
limitele comenzii:   minima= 151.00  maxima=1051.00 
h= 82
&&&  masa= 3.0009  J= 5.9371  Napel=   435  Napel_C=  24780
&&&  comanda trimisa la proces=415.3005 
#####                                                              k=39
#####  starea curenta=  1.345
limitele comenzii:   minima= 151.00  maxima=1101.00 
h= 81
&&&  masa= 3.0059  J= 6.8535  Napel=   210  Napel_C=  24990
&&&  comanda trimisa la proces=591.8124 
#####                                                              k=40
#####  starea curenta=  1.367
limitele comenzii:   minima= 151.00  maxima=1101.00 
h= 80
&&&  masa= 3.0191  J= 6.8115  Napel=   480  Napel_C=  25470
&&&  comanda trimisa la proces=668.2161 
#####                                                              k=41
#####  starea curenta=  1.390
limitele comenzii:   minima= 151.00  maxima=1101.00 
h= 79
&&&  masa= 3.0003  J= 6.5886  Napel=   225  Napel_C=  25695
&&&  comanda trimisa la proces=617.1078 
#####                                                              k=42
#####  starea curenta=  1.412
limitele comenzii:   minima= 151.00  maxima=1101.00 
h= 78
&&&  masa= 3.0001  J= 5.9551  Napel=  2715  Napel_C=  28410
&&&  comanda trimisa la proces=697.2300 
#####                                                              k=43
#####  starea curenta=  1.436
limitele comenzii:   minima= 151.00  maxima=1101.00 
h= 77
&&&  masa= 3.0007  J= 6.2104  Napel=   225  Napel_C=  28635
&&&  comanda trimisa la proces=555.1590 
#####                                                              k=44
#####  starea curenta=  1.456
limitele comenzii:   minima= 151.00  maxima=1101.00 
h= 76
&&&  masa= 3.0002  J= 6.1035  Napel=   240  Napel_C=  28875
&&&  comanda trimisa la proces=648.5939 
#####                                                              k=45
#####  starea curenta=  1.477
limitele comenzii:   minima= 201.00  maxima=1101.00 
h= 75
&&&  masa= 3.0547  J= 6.9270  Napel=   195  Napel_C=  29070
&&&  comanda trimisa la proces=471.3642 
#####                                                              k=46
#####  starea curenta=  1.494
limitele comenzii:   minima= 201.00  maxima=1101.00 
h= 74
&&&  masa= 3.0000  J= 5.6658  Napel=   450  Napel_C=  29520
&&&  comanda trimisa la proces=507.8536 
#####                                                              k=47
#####  starea curenta=  1.512
limitele comenzii:   minima= 201.00  maxima=1101.00 
h= 73
&&&  masa= 3.0021  J= 5.9160  Napel=   150  Napel_C=  29670
&&&  comanda trimisa la proces=356.8367 
#####                                                              k=48
#####  starea curenta=  1.523
limitele comenzii:   minima= 201.00  maxima=1101.00 
h= 72
&&&  masa= 3.0000  J= 5.8573  Napel=   435  Napel_C=  30105
&&&  comanda trimisa la proces=592.7909 
#####                                                              k=49
#####  starea curenta=  1.543
limitele comenzii:   minima= 201.00  maxima=1101.00 
h= 71
&&&  masa= 3.0000  J= 5.7419  Napel=   720  Napel_C=  30825
&&&  comanda trimisa la proces=674.0846 
#####                                                              k=50
#####  starea curenta=  1.565
limitele comenzii:   minima= 201.00  maxima=1101.00 
h= 70
&&&  masa= 3.0000  J= 5.3292  Napel=   405  Napel_C=  31230
&&&  comanda trimisa la proces=463.9037 
#####                                                              k=51
#####  starea curenta=  1.580
limitele comenzii:   minima= 201.00  maxima=1101.00 
h= 69
&&&  masa= 3.0028  J= 5.6980  Napel=   255  Napel_C=  31485
&&&  comanda trimisa la proces=532.3416 
#####                                                              k=52
#####  starea curenta=  1.597
limitele comenzii:   minima= 201.00  maxima=1151.00 
h= 68
&&&  masa= 3.0000  J= 5.5174  Napel=   885  Napel_C=  32370
&&&  comanda trimisa la proces=378.4864 
#####                                                              k=53
#####  starea curenta=  1.609
limitele comenzii:   minima= 201.00  maxima=1151.00 
h= 67
&&&  masa= 3.0000  J= 5.4119  Napel=   255  Napel_C=  32625
&&&  comanda trimisa la proces=599.9039 
#####                                                              k=54
#####  starea curenta=  1.628
limitele comenzii:   minima= 201.00  maxima=1151.00 
h= 66
&&&  masa= 3.0038  J= 4.9005  Napel=  2550  Napel_C=  35175
&&&  comanda trimisa la proces=583.0315 
#####                                                              k=55
#####  starea curenta=  1.646
limitele comenzii:   minima= 201.00  maxima=1151.00 
h= 65
&&&  masa= 3.0000  J= 4.5478  Napel=  2145  Napel_C=  37320
&&&  comanda trimisa la proces=464.2572 
#####                                                              k=56
#####  starea curenta=  1.660
limitele comenzii:   minima= 201.00  maxima=1151.00 
h= 64
&&&  masa= 3.0000  J= 4.9792  Napel=  1845  Napel_C=  39165
&&&  comanda trimisa la proces=567.3353 
#####                                                              k=57
#####  starea curenta=  1.677
limitele comenzii:   minima= 201.00  maxima=1151.00 
h= 63
&&&  masa= 3.0000  J= 5.0258  Napel=   645  Napel_C=  39810
&&&  comanda trimisa la proces=507.5174 
#####                                                              k=58
#####  starea curenta=  1.692
limitele comenzii:   minima= 201.00  maxima=1151.00 
h= 62
&&&  masa= 3.0018  J= 4.8982  Napel=   240  Napel_C=  40050
&&&  comanda trimisa la proces=507.2891 
#####                                                              k=59
#####  starea curenta=  1.708
limitele comenzii:   minima= 201.00  maxima=1151.00 
h= 61
&&&  masa= 3.0000  J= 4.7819  Napel=  1065  Napel_C=  41115
&&&  comanda trimisa la proces=639.8674 
#####                                                              k=60
#####  starea curenta=  1.726
limitele comenzii:   minima= 201.00  maxima=1151.00 
h= 60
&&&  masa= 3.0000  J= 4.3791  Napel=  1155  Napel_C=  42270
&&&  comanda trimisa la proces=523.5994 
#####                                                              k=61
#####  starea curenta=  1.741
limitele comenzii:   minima= 201.00  maxima=1151.00 
h= 59
&&&  masa= 3.0000  J= 4.4749  Napel=   615  Napel_C=  42885
&&&  comanda trimisa la proces=785.7738 
#####                                                              k=62
#####  starea curenta=  1.763
limitele comenzii:   minima= 201.00  maxima=1151.00 
h= 58
&&&  masa= 3.0034  J= 4.7483  Napel=   135  Napel_C=  43020
&&&  comanda trimisa la proces=731.5674 
#####                                                              k=63
#####  starea curenta=  1.783
limitele comenzii:   minima= 251.00  maxima=1151.00 
h= 57
&&&  masa= 3.0000  J= 4.4033  Napel=   375  Napel_C=  43395
&&&  comanda trimisa la proces=630.6924 
#####                                                              k=64
#####  starea curenta=  1.800
limitele comenzii:   minima= 251.00  maxima=1151.00 
h= 56
&&&  masa= 3.0104  J= 3.7409  Napel=  1200  Napel_C=  44595
&&&  comanda trimisa la proces=257.0608 
#####                                                              k=65
#####  starea curenta=  1.803
limitele comenzii:   minima= 251.00  maxima=1151.00 
h= 55
&&&  masa= 3.0001  J= 4.2909  Napel=   330  Napel_C=  44925
&&&  comanda trimisa la proces=633.7166 
#####                                                              k=66
#####  starea curenta=  1.821
limitele comenzii:   minima= 251.00  maxima=1151.00 
h= 54
&&&  masa= 3.0000  J= 4.4081  Napel=   345  Napel_C=  45270
&&&  comanda trimisa la proces=753.5156 
#####                                                              k=67
#####  starea curenta=  1.840
limitele comenzii:   minima= 251.00  maxima=1201.00 
h= 53
&&&  masa= 3.0000  J= 4.4246  Napel=   705  Napel_C=  45975
&&&  comanda trimisa la proces=609.0415 
#####                                                              k=68
#####  starea curenta=  1.857
limitele comenzii:   minima= 251.00  maxima=1201.00 
h= 52
&&&  masa= 3.0000  J= 3.8571  Napel=   315  Napel_C=  46290
&&&  comanda trimisa la proces=516.1194 
#####                                                              k=69
#####  starea curenta=  1.870
limitele comenzii:   minima= 251.00  maxima=1201.00 
h= 51
&&&  masa= 3.0001  J= 3.9030  Napel=   105  Napel_C=  46395
&&&  comanda trimisa la proces=283.4038 
#####                                                              k=70
#####  starea curenta=  1.874
limitele comenzii:   minima= 251.00  maxima=1201.00 
h= 50
&&&  masa= 3.0000  J= 4.0521  Napel=  1890  Napel_C=  48285
&&&  comanda trimisa la proces=651.9811 
#####                                                              k=71
#####  starea curenta=  1.891
limitele comenzii:   minima= 251.00  maxima=1201.00 
h= 49
&&&  masa= 3.0000  J= 3.6333  Napel=  1455  Napel_C=  49740
&&&  comanda trimisa la proces=562.7335 
#####                                                              k=72
#####  starea curenta=  1.905
limitele comenzii:   minima= 251.00  maxima=1201.00 
h= 48
&&&  masa= 3.0000  J= 3.5658  Napel=  2520  Napel_C=  52260
&&&  comanda trimisa la proces=590.7765 
#####                                                              k=73
#####  starea curenta=  1.920
limitele comenzii:   minima= 251.00  maxima=1201.00 
h= 47
&&&  masa= 3.0012  J= 3.9184  Napel=   345  Napel_C=  52605
&&&  comanda trimisa la proces=539.2700 
#####                                                              k=74
#####  starea curenta=  1.933
limitele comenzii:   minima= 251.00  maxima=1201.00 
h= 46
&&&  masa= 3.0000  J= 3.4238  Napel=   465  Napel_C=  53070
&&&  comanda trimisa la proces=524.7781 
#####                                                              k=75
#####  starea curenta=  1.946
limitele comenzii:   minima= 251.00  maxima=1201.00 
h= 45
&&&  masa= 3.0000  J= 3.4652  Napel=   750  Napel_C=  53820
&&&  comanda trimisa la proces=593.4306 
#####                                                              k=76
#####  starea curenta=  1.960
limitele comenzii:   minima= 251.00  maxima=1201.00 
h= 44
&&&  masa= 3.0002  J= 3.6069  Napel=   435  Napel_C=  54255
&&&  comanda trimisa la proces=474.9186 
#####                                                              k=77
#####  starea curenta=  1.971
limitele comenzii:   minima= 251.00  maxima=1201.00 
h= 43
&&&  masa= 3.0001  J= 3.4277  Napel=   225  Napel_C=  54480
&&&  comanda trimisa la proces=460.3277 
#####                                                              k=78
#####  starea curenta=  1.981
limitele comenzii:   minima= 251.00  maxima=1201.00 
h= 42
&&&  masa= 3.0012  J= 3.2072  Napel=  1695  Napel_C=  56175
&&&  comanda trimisa la proces=542.3049 
#####                                                              k=79
#####  starea curenta=  1.994
limitele comenzii:   minima= 251.00  maxima=1201.00 
h= 41
&&&  masa= 3.0000  J= 3.4889  Napel=   840  Napel_C=  57015
&&&  comanda trimisa la proces=556.9900 
#####                                                              k=80
#####  starea curenta=  2.007
limitele comenzii:   minima= 251.00  maxima=1201.00 
h= 40
&&&  masa= 3.0000  J= 3.0634  Napel=  2790  Napel_C=  59805
&&&  comanda trimisa la proces=607.3970 
#####                                                              k=81
#####  starea curenta=  2.021
limitele comenzii:   minima= 251.00  maxima=1201.00 
h= 39
&&&  masa= 3.0001  J= 3.4654  Napel=   390  Napel_C=  60195
&&&  comanda trimisa la proces=581.0552 
#####                                                              k=82
#####  starea curenta=  2.034
limitele comenzii:   minima= 301.00  maxima=1201.00 
h= 38
&&&  masa= 3.0000  J= 3.0405  Napel=  2130  Napel_C=  62325
&&&  comanda trimisa la proces=630.2166 
#####                                                              k=83
#####  starea curenta=  2.048
limitele comenzii:   minima= 301.00  maxima=1201.00 
h= 37
&&&  masa= 3.0000  J= 2.9401  Napel=  2025  Napel_C=  64350
&&&  comanda trimisa la proces=469.6945 
#####                                                              k=84
#####  starea curenta=  2.058
limitele comenzii:   minima= 301.00  maxima=1201.00 
h= 36
&&&  masa= 3.0000  J= 2.9705  Napel=   465  Napel_C=  64815
&&&  comanda trimisa la proces=664.8881 
#####                                                              k=85
#####  starea curenta=  2.072
limitele comenzii:   minima= 301.00  maxima=1251.00 
h= 35
&&&  masa= 3.0000  J= 2.6545  Napel=  1725  Napel_C=  66540
&&&  comanda trimisa la proces=524.7651 
#####                                                              k=86
#####  starea curenta=  2.083
limitele comenzii:   minima= 301.00  maxima=1251.00 
h= 34
&&&  masa= 3.0000  J= 2.6879  Napel=   630  Napel_C=  67170
&&&  comanda trimisa la proces=674.5339 
#####                                                              k=87
#####  starea curenta=  2.098
limitele comenzii:   minima= 301.00  maxima=1251.00 
h= 33
&&&  masa= 3.0000  J= 2.5854  Napel=   720  Napel_C=  67890
&&&  comanda trimisa la proces=582.5541 
#####                                                              k=88
#####  starea curenta=  2.110
limitele comenzii:   minima= 301.00  maxima=1251.00 
h= 32
&&&  masa= 3.0000  J= 2.4834  Napel=  1725  Napel_C=  69615
&&&  comanda trimisa la proces=669.5802 
#####                                                              k=89
#####  starea curenta=  2.125
limitele comenzii:   minima= 301.00  maxima=1251.00 
h= 31
&&&  masa= 3.0000  J= 2.5392  Napel=   270  Napel_C=  69885
&&&  comanda trimisa la proces=575.8067 
#####                                                              k=90
#####  starea curenta=  2.137
limitele comenzii:   minima= 301.00  maxima=1251.00 
h= 30
&&&  masa= 3.0000  J= 2.3289  Napel=   345  Napel_C=  70230
&&&  comanda trimisa la proces=633.6941 
#####                                                              k=91
#####  starea curenta=  2.150
limitele comenzii:   minima= 301.00  maxima=1251.00 
h= 29
&&&  masa= 3.0000  J= 2.3730  Napel=   195  Napel_C=  70425
&&&  comanda trimisa la proces=615.8651 
#####                                                              k=92
#####  starea curenta=  2.162
limitele comenzii:   minima= 301.00  maxima=1251.00 
h= 28
&&&  masa= 3.0000  J= 2.1473  Napel=   960  Napel_C=  71385
&&&  comanda trimisa la proces=570.5168 
#####                                                              k=93
#####  starea curenta=  2.173
limitele comenzii:   minima= 301.00  maxima=1251.00 
h= 27
&&&  masa= 3.0001  J= 1.8862  Napel=  2235  Napel_C=  73620
&&&  comanda trimisa la proces=591.6522 
#####                                                              k=94
#####  starea curenta=  2.185
limitele comenzii:   minima= 301.00  maxima=1251.00 
h= 26
&&&  masa= 3.0000  J= 2.0251  Napel=  1650  Napel_C=  75270
&&&  comanda trimisa la proces=625.4410 
#####                                                              k=95
#####  starea curenta=  2.197
limitele comenzii:   minima= 301.00  maxima=1251.00 
h= 25
&&&  masa= 3.0000  J= 2.0524  Napel=   375  Napel_C=  75645
&&&  comanda trimisa la proces=644.7066 
#####                                                              k=96
#####  starea curenta=  2.210
limitele comenzii:   minima= 301.00  maxima=1251.00 
h= 24
&&&  masa= 3.0000  J= 1.8300  Napel=   840  Napel_C=  76485
&&&  comanda trimisa la proces=495.8993 
#####                                                              k=97
#####  starea curenta=  2.218
limitele comenzii:   minima= 301.00  maxima=1251.00 
h= 23
&&&  masa= 3.0000  J= 1.7748  Napel=   375  Napel_C=  76860
&&&  comanda trimisa la proces=700.4218 
#####                                                              k=98
#####  starea curenta=  2.232
limitele comenzii:   minima= 301.00  maxima=1251.00 
h= 22
&&&  masa= 3.0000  J= 1.8372  Napel=   420  Napel_C=  77280
&&&  comanda trimisa la proces=371.0051 
#####                                                              k=99
#####  starea curenta=  2.235
limitele comenzii:   minima= 301.00  maxima=1251.00 
h= 21
&&&  masa= 3.0000  J= 1.6597  Napel=   330  Napel_C=  77610
&&&  comanda trimisa la proces=635.6385 
#####                                                              k=100
#####  starea curenta=  2.247
limitele comenzii:   minima= 301.00  maxima=1251.00 
h= 20
&&&  masa= 3.0000  J= 1.6402  Napel=   525  Napel_C=  78135
&&&  comanda trimisa la proces=430.6139 
#####                                                              k=101
#####  starea curenta=  2.253
limitele comenzii:   minima= 351.00  maxima=1251.00 
h= 19
&&&  masa= 3.0000  J= 1.5188  Napel=   600  Napel_C=  78735
&&&  comanda trimisa la proces=602.5229 
#####                                                              k=102
#####  starea curenta=  2.264
limitele comenzii:   minima= 351.00  maxima=1251.00 
h= 18
&&&  masa= 3.0000  J= 1.4598  Napel=   810  Napel_C=  79545
&&&  comanda trimisa la proces=515.9129 
#####                                                              k=103
#####  starea curenta=  2.272
limitele comenzii:   minima= 351.00  maxima=1251.00 
h= 17
&&&  masa= 3.0000  J= 1.3402  Napel=   615  Napel_C=  80160
&&&  comanda trimisa la proces=697.2139 
#####                                                              k=104
#####  starea curenta=  2.285
limitele comenzii:   minima= 351.00  maxima=1301.00 
h= 16
&&&  masa= 3.0000  J= 1.4475  Napel=  2355  Napel_C=  82515
&&&  comanda trimisa la proces=1014.9229 
#####                                                              k=105
#####  starea curenta=  2.304
limitele comenzii:   minima= 351.00  maxima=1301.00 
h= 15
&&&  masa= 3.0000  J= 1.1362  Napel=   360  Napel_C=  82875
&&&  comanda trimisa la proces=561.1093 
#####                                                              k=106
#####  starea curenta=  2.313
limitele comenzii:   minima= 351.00  maxima=1301.00 
h= 14
&&&  masa= 3.0000  J= 1.1625  Napel=   285  Napel_C=  83160
&&&  comanda trimisa la proces=611.1886 
#####                                                              k=107
#####  starea curenta=  2.323
limitele comenzii:   minima= 351.00  maxima=1301.00 
h= 13
&&&  masa= 3.0000  J= 0.9874  Napel=   450  Napel_C=  83610
&&&  comanda trimisa la proces=396.1626 
#####                                                              k=108
#####  starea curenta=  2.327
limitele comenzii:   minima= 351.00  maxima=1301.00 
h= 12
&&&  masa= 3.0000  J= 1.0124  Napel=  3015  Napel_C=  86625
&&&  comanda trimisa la proces=677.0626 
#####                                                              k=109
#####  starea curenta=  2.339
limitele comenzii:   minima= 351.00  maxima=1301.00 
h= 11
&&&  masa= 3.0000  J= 0.8515  Napel=   885  Napel_C=  87510
&&&  comanda trimisa la proces=586.3818 
#####                                                              k=110
#####  starea curenta=  2.348
limitele comenzii:   minima= 351.00  maxima=1301.00 
h= 10
&&&  masa= 3.0000  J= 0.7933  Napel=   405  Napel_C=  87915
&&&  comanda trimisa la proces=374.1911 
#####                                                              k=111
#####  starea curenta=  2.350
limitele comenzii:   minima= 351.00  maxima=1301.00 
h=  9
&&&  masa= 3.0000  J= 0.7230  Napel=   270  Napel_C=  88185
&&&  comanda trimisa la proces=551.1176 
#####                                                              k=112
#####  starea curenta=  2.358
limitele comenzii:   minima= 351.00  maxima=1301.00 
h=  8
&&&  masa= 3.0000  J= 0.6413  Napel=   375  Napel_C=  88560
&&&  comanda trimisa la proces=690.0417 
#####                                                              k=113
#####  starea curenta=  2.370
limitele comenzii:   minima= 351.00  maxima=1301.00 
h=  7
&&&  masa= 3.0000  J= 0.5460  Napel=   300  Napel_C=  88860
&&&  comanda trimisa la proces=655.1650 
#####                                                              k=114
#####  starea curenta=  2.381
limitele comenzii:   minima= 351.00  maxima=1301.00 
h=  6
&&&  masa= 3.0000  J= 0.4612  Napel=   465  Napel_C=  89325
&&&  comanda trimisa la proces=496.8214 
#####                                                              k=115
#####  starea curenta=  2.387
limitele comenzii:   minima= 351.00  maxima=1301.00 
h=  5
&&&  masa= 3.0000  J= 0.4002  Napel=   765  Napel_C=  90090
&&&  comanda trimisa la proces=566.4172 
#####                                                              k=116
#####  starea curenta=  2.395
limitele comenzii:   minima= 351.00  maxima=1301.00 
h=  4
&&&  masa= 3.0000  J= 0.3133  Napel=   270  Napel_C=  90360
&&&  comanda trimisa la proces=593.0430 
#####                                                              k=117
#####  starea curenta=  2.404
limitele comenzii:   minima= 351.00  maxima=1301.00 
h=  3
&&&  masa= 3.0000  J= 0.2383  Napel=   315  Napel_C=  90675
&&&  comanda trimisa la proces=592.7434 
#####                                                              k=118
#####  starea curenta=  2.413
limitele comenzii:   minima= 351.00  maxima=1301.00 
h=  2
&&&  masa= 3.0000  J= 0.1545  Napel=   435  Napel_C=  91110
&&&  comanda trimisa la proces=620.4190 
#####                                                              k=119
#####  starea curenta=  2.422
limitele comenzii:   minima= 351.00  maxima=1301.00 
h=  1
&&&  masa= 3.0000  J= 0.0704  Napel=   495  Napel_C=  91605
&&&  comanda trimisa la proces=521.4088 
Elapsed time is 923.214404 seconds.


 Final values for Overall integration using uRHC
&&&  yield mass= 3.0000  Light= 9.1718  Perf Index= 9.1718  
NapelAvg=    763 (pe 10 valori)
