# Supplementary material for: Control of Microalgae Growth in Artificially Lighted Photobioreactors Using Metaheuristic-Based Predictions
Source: Sensors (Basel). 2021 Dec 2;21(23):8065. doi: 10.3390/s21238065 (PMC8659673; doi:10.3390/s21238065)
Supplement: Supplementary file 1 [file sensors-21-08065-s001.zip › PSO_pred_senz/Listings/Executie1 .txt]

particula  1 are valoare best=   Inf
particula  2 are valoare best=   Inf
particula  3 are valoare best=   Inf
particula  4 are valoare best=   Inf
particula  5 are valoare best=   Inf
particula  6 are valoare best= 9.449
particula  7 are valoare best=13.334
particula  8 are valoare best=16.353
particula  9 are valoare best=19.254
particula 10 are valoare best=22.874
particula 11 are valoare best=25.062
particula 12 are valoare best=27.836
particula 13 are valoare best=30.350
particula 14 are valoare best=32.601
particula 15 are valoare best=34.316
*********************************////////////
        t=10 GBEST= 9.32947
        t=20 GBEST= 9.16714
        t=30 GBEST= 9.05974
        t=40 GBEST= 8.97474
        t=50 GBEST= 8.93397
        t=60 GBEST= 8.88740
        t=70 GBEST= 8.78174
        t=80 GBEST= 8.77555
        t=90 GBEST= 8.77550
        t=100 GBEST= 8.77389
        t=110 GBEST= 8.77342
        t=120 GBEST= 8.76698
        t=130 GBEST= 8.75480
        t=140 GBEST= 8.74699
        t=150 GBEST= 8.74427
        t=160 GBEST= 8.73364
        t=170 GBEST= 8.70745
        t=180 GBEST= 8.65438
        t=190 GBEST= 8.64238
        t=200 GBEST= 7.85944
#####   Apeluri fitness=3150
&&&  masa= 3.0119  J= 7.5584  Napel=  3150  Napel_C=  34725
&&&  comanda trimisa la proces=275.6982 

#####                                                              k=12

#####  starea curenta=
    0.6801
h=
   108
particula  1 are valoare best=   Inf
particula  2 are valoare best=   Inf
particula  3 are valoare best=   Inf
particula  4 are valoare best=   Inf
particula  5 are valoare best=   Inf
particula  6 are valoare best= 8.984
particula  7 are valoare best=13.096
particula  8 are valoare best=16.371
particula  9 are valoare best=19.284
particula 10 are valoare best=22.090
particula 11 are valoare best=24.613
particula 12 are valoare best=27.420
particula 13 are valoare best=29.559
particula 14 are valoare best=32.148
particula 15 are valoare best=34.363
*********************************////////////
        t=10 GBEST= 8.98440
        t=20 GBEST= 8.98440
        t=30 GBEST= 8.98440
        t=40 GBEST= 8.98440
        t=50 GBEST= 8.98440
        t=60 GBEST= 8.98440
        t=70 GBEST= 8.98440
        t=80 GBEST= 8.98440
#####   Apeluri fitness=1230
&&&  masa= 3.0281  J= 8.9844  Napel=  1230  Napel_C=  35955
&&&  comanda trimisa la proces=659.3631 

#####                                                              k=13

#####  starea curenta=
    0.7109
h=
   107
particula  1 are valoare best=   Inf
particula  2 are valoare best=   Inf
particula  3 are valoare best=   Inf
particula  4 are valoare best=   Inf
particula  5 are valoare best=   Inf
particula  6 are valoare best= 9.311
particula  7 are valoare best=13.010
particula  8 are valoare best=16.143
particula  9 are valoare best=19.655
particula 10 are valoare best=21.556
particula 11 are valoare best=24.637
particula 12 are valoare best=27.200
particula 13 are valoare best=29.450
particula 14 are valoare best=31.845
particula 15 are valoare best=34.341
*********************************////////////
        t=10 GBEST= 8.26713
        t=20 GBEST= 8.25871
        t=30 GBEST= 8.24444
        t=40 GBEST= 8.24424
        t=50 GBEST= 8.24326
        t=60 GBEST= 8.22424
        t=70 GBEST= 8.21949
        t=80 GBEST= 8.21888
        t=90 GBEST= 8.21788
        t=100 GBEST= 8.21761
        t=110 GBEST= 8.21756
        t=120 GBEST= 8.21469
        t=130 GBEST= 8.21440
        t=140 GBEST= 8.21320
        t=150 GBEST= 8.21216
        t=160 GBEST= 8.21041
        t=170 GBEST= 8.09407
        t=180 GBEST= 7.57751
        t=190 GBEST= 7.53811
        t=200 GBEST= 7.47024
        t=210 GBEST= 7.42571
        t=220 GBEST= 7.28920
        t=230 GBEST= 7.21658
#####   Apeluri fitness=3525
&&&  masa= 3.0066  J= 7.2166  Napel=  3525  Napel_C=  39480
&&&  comanda trimisa la proces=612.6683 

#####                                                              k=14

#####  starea curenta=
    0.7404
h=
   106
particula  1 are valoare best=   Inf
particula  2 are valoare best=   Inf
particula  3 are valoare best=   Inf
particula  4 are valoare best=   Inf
particula  5 are valoare best=   Inf
particula  6 are valoare best= 9.656
particula  7 are valoare best=12.635
particula  8 are valoare best=16.734
particula  9 are valoare best=18.786
particula 10 are valoare best=22.004
particula 11 are valoare best=24.171
particula 12 are valoare best=27.279
particula 13 are valoare best=29.042
particula 14 are valoare best=31.615
particula 15 are valoare best=33.958
*********************************////////////
        t=10 GBEST= 8.52887
        t=20 GBEST= 8.48882
        t=30 GBEST= 8.48855
        t=40 GBEST= 8.48855
        t=50 GBEST= 8.48709
        t=60 GBEST= 8.48392
        t=70 GBEST= 8.48340
        t=80 GBEST= 8.48322
        t=90 GBEST= 8.48303
        t=100 GBEST= 8.48296
        t=110 GBEST= 8.48282
        t=120 GBEST= 8.48252
        t=130 GBEST= 8.48024
        t=140 GBEST= 8.47993
        t=150 GBEST= 8.47987
        t=160 GBEST= 8.47983
        t=170 GBEST= 8.47945
        t=180 GBEST= 8.47922
        t=190 GBEST= 8.47817
        t=200 GBEST= 8.45427
        t=210 GBEST= 8.44967
        t=220 GBEST= 7.99363
        t=230 GBEST= 7.61001
#####   Apeluri fitness=3510
&&&  masa= 3.0031  J= 7.6100  Napel=  3510  Napel_C=  42990
&&&  comanda trimisa la proces=208.5457 

#####                                                              k=15

#####  starea curenta=
    0.7536
h=
   105
particula  1 are valoare best=   Inf
particula  2 are valoare best=   Inf
particula  3 are valoare best=   Inf
particula  4 are valoare best=   Inf
particula  5 are valoare best=   Inf
particula  6 are valoare best= 8.639
particula  7 are valoare best=13.118
particula  8 are valoare best=16.367
particula  9 are valoare best=18.632
particula 10 are valoare best=21.513
particula 11 are valoare best=24.539
particula 12 are valoare best=26.644
particula 13 are valoare best=29.166
particula 14 are valoare best=31.323
particula 15 are valoare best=33.626
*********************************////////////
        t=10 GBEST= 8.10496
        t=20 GBEST= 8.07425
        t=30 GBEST= 8.07306
        t=40 GBEST= 8.06174
        t=50 GBEST= 8.06022
        t=60 GBEST= 8.05797
        t=70 GBEST= 8.05734
        t=80 GBEST= 8.05383
        t=90 GBEST= 8.04883
        t=100 GBEST= 8.03734
        t=110 GBEST= 8.02851
        t=120 GBEST= 8.01955
        t=130 GBEST= 8.01516
        t=140 GBEST= 7.99871
        t=150 GBEST= 7.99442
        t=160 GBEST= 7.98639
        t=170 GBEST= 7.25722
        t=180 GBEST= 7.02859
        t=190 GBEST= 6.93342
        t=200 GBEST= 6.73522
        t=210 GBEST= 6.70252
        t=220 GBEST= 6.61837
        t=230 GBEST= 6.51049
#####   Apeluri fitness=3480
&&&  masa= 3.0033  J= 6.5105  Napel=  3480  Napel_C=  46470
&&&  comanda trimisa la proces=532.4225 

#####                                                              k=16

#####  starea curenta=
    0.7806
h=
   104
particula  1 are valoare best=   Inf
particula  2 are valoare best=   Inf
particula  3 are valoare best=   Inf
particula  4 are valoare best=   Inf
particula  5 are valoare best=   Inf
particula  6 are valoare best= 9.358
particula  7 are valoare best=12.743
particula  8 are valoare best=15.768
particula  9 are valoare best=18.818
particula 10 are valoare best=21.535
particula 11 are valoare best=24.139
particula 12 are valoare best=26.376
particula 13 are valoare best=28.905
particula 14 are valoare best=31.433
particula 15 are valoare best=33.685
*********************************////////////
        t=10 GBEST= 8.70545
        t=20 GBEST= 8.61870
        t=30 GBEST= 8.48018
        t=40 GBEST= 8.47456
        t=50 GBEST= 8.47312
        t=60 GBEST= 8.47194
        t=70 GBEST= 8.47013
        t=80 GBEST= 8.46954
        t=90 GBEST= 8.46513
        t=100 GBEST= 8.46402
        t=110 GBEST= 8.46359
        t=120 GBEST= 8.46214
        t=130 GBEST= 8.45831
        t=140 GBEST= 8.43878
        t=150 GBEST= 8.40745
        t=160 GBEST= 8.28690
        t=170 GBEST= 7.67212
        t=180 GBEST= 7.57380
        t=190 GBEST= 7.51622
        t=200 GBEST= 7.26436
        t=210 GBEST= 7.02396
        t=220 GBEST= 7.02396
#####   Apeluri fitness=3360
&&&  masa= 3.0036  J= 7.0240  Napel=  3360  Napel_C=  49830
&&&  comanda trimisa la proces=548.9465 

#####                                                              k=17

#####  starea curenta=
    0.8078
h=
   103
particula  1 are valoare best=   Inf
particula  2 are valoare best=   Inf
particula  3 are valoare best=   Inf
particula  4 are valoare best=   Inf
particula  5 are valoare best=   Inf
particula  6 are valoare best= 9.373
particula  7 are valoare best=12.370
particula  8 are valoare best=15.359
particula  9 are valoare best=18.378
particula 10 are valoare best=21.567
particula 11 are valoare best=23.715
particula 12 are valoare best=25.899
particula 13 are valoare best=28.764
particula 14 are valoare best=31.157
particula 15 are valoare best=33.169
*********************************////////////
        t=10 GBEST= 8.09261
        t=20 GBEST= 8.04579
        t=30 GBEST= 8.03886
        t=40 GBEST= 8.03826
        t=50 GBEST= 8.03597
        t=60 GBEST= 8.03560
        t=70 GBEST= 8.03466
        t=80 GBEST= 8.03377
        t=90 GBEST= 8.02974
        t=100 GBEST= 8.01831
        t=110 GBEST= 8.01503
        t=120 GBEST= 8.01455
        t=130 GBEST= 8.01443
        t=140 GBEST= 8.01427
        t=150 GBEST= 8.01425
        t=160 GBEST= 8.01096
        t=170 GBEST= 7.05475
        t=180 GBEST= 6.99581
        t=190 GBEST= 6.71622
        t=200 GBEST= 6.65738
        t=210 GBEST= 6.65011
        t=220 GBEST= 6.65011
        t=230 GBEST= 6.65011
        t=240 GBEST= 6.65011
#####   Apeluri fitness=3630
&&&  masa= 3.0090  J= 6.6501  Napel=  3630  Napel_C=  53460
&&&  comanda trimisa la proces=50.3732 

#####                                                              k=18

#####  starea curenta=
    0.8055
h=
   102
particula  1 are valoare best=   Inf
particula  2 are valoare best=   Inf
particula  3 are valoare best=   Inf
particula  4 are valoare best=   Inf
particula  5 are valoare best=   Inf
particula  6 are valoare best= 9.134
particula  7 are valoare best=12.391
particula  8 are valoare best=15.426
particula  9 are valoare best=18.495
particula 10 are valoare best=21.273
particula 11 are valoare best=23.175
particula 12 are valoare best=25.952
particula 13 are valoare best=28.496
particula 14 are valoare best=30.644
particula 15 are valoare best=32.545
*********************************////////////
        t=10 GBEST= 8.35425
        t=20 GBEST= 8.35125
        t=30 GBEST= 8.34616
        t=40 GBEST= 8.34390
        t=50 GBEST= 8.34039
        t=60 GBEST= 8.33924
        t=70 GBEST= 8.33808
        t=80 GBEST= 8.33709
        t=90 GBEST= 8.33593
        t=100 GBEST= 8.33518
        t=110 GBEST= 8.33333
        t=120 GBEST= 8.33278
        t=130 GBEST= 8.33272
        t=140 GBEST= 8.33260
        t=150 GBEST= 8.33235
        t=160 GBEST= 8.33231
        t=170 GBEST= 8.33219
        t=180 GBEST= 8.33171
        t=190 GBEST= 8.33000
        t=200 GBEST= 8.32200
        t=210 GBEST= 8.32186
        t=220 GBEST= 8.12695
        t=230 GBEST= 8.00622
        t=240 GBEST= 7.78254
#####   Apeluri fitness=3750
&&&  masa= 3.0004  J= 7.7825  Napel=  3750  Napel_C=  57210
&&&  comanda trimisa la proces=396.4989 

#####                                                              k=19

#####  starea curenta=
    0.8274
h=
   101
particula  1 are valoare best=   Inf
particula  2 are valoare best=   Inf
particula  3 are valoare best=   Inf
particula  4 are valoare best=   Inf
particula  5 are valoare best=   Inf
particula  6 are valoare best= 8.516
particula  7 are valoare best=11.944
particula  8 are valoare best=15.345
particula  9 are valoare best=17.930
particula 10 are valoare best=20.514
particula 11 are valoare best=23.663
particula 12 are valoare best=25.897
particula 13 are valoare best=28.049
particula 14 are valoare best=30.474
particula 15 are valoare best=32.586
*********************************////////////
        t=10 GBEST= 7.92795
        t=20 GBEST= 7.92089
        t=30 GBEST= 7.91827
        t=40 GBEST= 7.91683
        t=50 GBEST= 7.91618
        t=60 GBEST= 7.91495
        t=70 GBEST= 7.91465
        t=80 GBEST= 7.91355
        t=90 GBEST= 7.91279
        t=100 GBEST= 7.91251
        t=110 GBEST= 7.91114
        t=120 GBEST= 7.90929
        t=130 GBEST= 7.90907
        t=140 GBEST= 7.90855
        t=150 GBEST= 7.90635
        t=160 GBEST= 7.90248
        t=170 GBEST= 7.89619
        t=180 GBEST= 7.87354
        t=190 GBEST= 7.78082
        t=200 GBEST= 7.64375
        t=210 GBEST= 7.56749
        t=220 GBEST= 7.33066
        t=230 GBEST= 7.25373
        t=240 GBEST= 7.06229
        t=250 GBEST= 6.78909
#####   Apeluri fitness=3780
&&&  masa= 3.0013  J= 6.7891  Napel=  3780  Napel_C=  60990
&&&  comanda trimisa la proces=689.7972 

#####                                                              k=20

#####  starea curenta=
    0.8577
h=
   100
particula  1 are valoare best=   Inf
particula  2 are valoare best=   Inf
particula  3 are valoare best=   Inf
particula  4 are valoare best=   Inf
particula  5 are valoare best=   Inf
particula  6 are valoare best= 8.640
particula  7 are valoare best=12.502
particula  8 are valoare best=14.969
particula  9 are valoare best=17.838
particula 10 are valoare best=20.834
particula 11 are valoare best=23.211
particula 12 are valoare best=25.801
particula 13 are valoare best=28.027
particula 14 are valoare best=30.082
particula 15 are valoare best=32.333
*********************************////////////
        t=10 GBEST= 7.99804
        t=20 GBEST= 7.99389
        t=30 GBEST= 7.98609
        t=40 GBEST= 7.98499
        t=50 GBEST= 7.98283
        t=60 GBEST= 7.98068
        t=70 GBEST= 7.98063
        t=80 GBEST= 7.98061
        t=90 GBEST= 7.98017
        t=100 GBEST= 7.97813
        t=110 GBEST= 7.97810
        t=120 GBEST= 7.97799
        t=130 GBEST= 7.97697
        t=140 GBEST= 7.97667
        t=150 GBEST= 7.97649
        t=160 GBEST= 7.97490
        t=170 GBEST= 7.96953
        t=180 GBEST= 7.95660
        t=190 GBEST= 7.95660
        t=200 GBEST= 7.94173
        t=210 GBEST= 7.76564
        t=220 GBEST= 7.76564
        t=230 GBEST= 7.75746
#####   Apeluri fitness=3510
&&&  masa= 3.0001  J= 7.7575  Napel=  3510  Napel_C=  64500
&&&  comanda trimisa la proces=821.0459 

#####                                                              k=21

#####  starea curenta=
    0.8903
h=
    99
particula  1 are valoare best=   Inf
particula  2 are valoare best=   Inf
particula  3 are valoare best=   Inf
particula  4 are valoare best=   Inf
particula  5 are valoare best=   Inf
particula  6 are valoare best= 8.874
particula  7 are valoare best=12.011
particula  8 are valoare best=15.050
particula  9 are valoare best=18.426
particula 10 are valoare best=20.239
particula 11 are valoare best=22.839
particula 12 are valoare best=25.393
particula 13 are valoare best=27.667
particula 14 are valoare best=29.549
particula 15 are valoare best=32.005
*********************************////////////
        t=10 GBEST= 7.85590
        t=20 GBEST= 7.85563
        t=30 GBEST= 7.84837
        t=40 GBEST= 7.84431
        t=50 GBEST= 7.84321
        t=60 GBEST= 7.83866
        t=70 GBEST= 7.83810
        t=80 GBEST= 7.83744
        t=90 GBEST= 7.83650
        t=100 GBEST= 7.83633
        t=110 GBEST= 7.83628
        t=120 GBEST= 7.83621
        t=130 GBEST= 7.83619
        t=140 GBEST= 7.83503
        t=150 GBEST= 7.83290
        t=160 GBEST= 7.83148
        t=170 GBEST= 7.83147
        t=180 GBEST= 7.83095
        t=190 GBEST= 7.82983
        t=200 GBEST= 7.82910
        t=210 GBEST= 7.82910
        t=220 GBEST= 7.53464
        t=230 GBEST= 7.47384
#####   Apeluri fitness=3525
&&&  masa= 3.0013  J= 7.4738  Napel=  3525  Napel_C=  68025
&&&  comanda trimisa la proces=645.3135 

#####                                                              k=22

#####  starea curenta=
    0.9189
h=
    98
particula  1 are valoare best=   Inf
particula  2 are valoare best=   Inf
particula  3 are valoare best=   Inf
particula  4 are valoare best=   Inf
particula  5 are valoare best=   Inf
particula  6 are valoare best= 8.319
particula  7 are valoare best=11.671
particula  8 are valoare best=14.990
particula  9 are valoare best=17.741
particula 10 are valoare best=20.539
particula 11 are valoare best=22.754
particula 12 are valoare best=25.282
particula 13 are valoare best=27.285
particula 14 are valoare best=29.695
particula 15 are valoare best=31.828
*********************************////////////
        t=10 GBEST= 7.52741
        t=20 GBEST= 7.52357
        t=30 GBEST= 7.52357
        t=40 GBEST= 7.52338
        t=50 GBEST= 7.52011
        t=60 GBEST= 7.51721
        t=70 GBEST= 7.51581
        t=80 GBEST= 7.51552
        t=90 GBEST= 7.51528
        t=100 GBEST= 7.51526
        t=110 GBEST= 7.51526
        t=120 GBEST= 7.51486
        t=130 GBEST= 7.51412
        t=140 GBEST= 7.51342
        t=150 GBEST= 7.51295
        t=160 GBEST= 7.51167
        t=170 GBEST= 7.50838
        t=180 GBEST= 7.50781
        t=190 GBEST= 7.50751
        t=200 GBEST= 7.50465
        t=210 GBEST= 7.49985
#####   Apeluri fitness=3180
&&&  masa= 3.0005  J= 7.4999  Napel=  3180  Napel_C=  71205
&&&  comanda trimisa la proces=626.0759 

#####                                                              k=23

#####  starea curenta=
    0.9468
h=
    97
particula  1 are valoare best=   Inf
particula  2 are valoare best=   Inf
particula  3 are valoare best=   Inf
particula  4 are valoare best=   Inf
particula  5 are valoare best=   Inf
particula  6 are valoare best= 8.384
particula  7 are valoare best=11.429
particula  8 are valoare best=14.952
particula  9 are valoare best=18.019
particula 10 are valoare best=19.839
particula 11 are valoare best=23.040
particula 12 are valoare best=25.371
particula 13 are valoare best=27.049
particula 14 are valoare best=29.335
particula 15 are valoare best=31.485
*********************************////////////
        t=10 GBEST= 7.37044
        t=20 GBEST= 7.36574
        t=30 GBEST= 7.36565
        t=40 GBEST= 7.33150
        t=50 GBEST= 7.30844
        t=60 GBEST= 7.30818
        t=70 GBEST= 7.30782
        t=80 GBEST= 7.30498
        t=90 GBEST= 7.30072
        t=100 GBEST= 7.29935
        t=110 GBEST= 7.29867
        t=120 GBEST= 7.29758
        t=130 GBEST= 7.29737
        t=140 GBEST= 7.29658
        t=150 GBEST= 7.29621
        t=160 GBEST= 7.29416
        t=170 GBEST= 7.29335
        t=180 GBEST= 7.29035
        t=190 GBEST= 7.29035
        t=200 GBEST= 7.28909
        t=210 GBEST= 7.27557
        t=220 GBEST= 7.19311
        t=230 GBEST= 7.17522
        t=240 GBEST= 6.64638
#####   Apeluri fitness=3630
&&&  masa= 3.0025  J= 6.6464  Napel=  3630  Napel_C=  74835
&&&  comanda trimisa la proces=770.4866 

#####                                                              k=24

#####  starea curenta=
    0.9775
h=
    96
particula  1 are valoare best=   Inf
particula  2 are valoare best=   Inf
particula  3 are valoare best=   Inf
particula  4 are valoare best=   Inf
particula  5 are valoare best=   Inf
particula  6 are valoare best= 8.130
particula  7 are valoare best=12.407
particula  8 are valoare best=13.601
particula  9 are valoare best=17.615
particula 10 are valoare best=20.104
particula 11 are valoare best=22.393
particula 12 are valoare best=24.865
particula 13 are valoare best=27.041
particula 14 are valoare best=29.096
particula 15 are valoare best=30.954
*********************************////////////
        t=10 GBEST= 7.41080
        t=20 GBEST= 7.39199
        t=30 GBEST= 7.38896
        t=40 GBEST= 7.38746
        t=50 GBEST= 7.38592
        t=60 GBEST= 7.38413
        t=70 GBEST= 7.38413
        t=80 GBEST= 7.38378
        t=90 GBEST= 7.38210
        t=100 GBEST= 7.38209
        t=110 GBEST= 7.38194
        t=120 GBEST= 7.38167
        t=130 GBEST= 7.38135
        t=140 GBEST= 7.38116
        t=150 GBEST= 7.38058
        t=160 GBEST= 7.38024
        t=170 GBEST= 7.37757
        t=180 GBEST= 7.36820
        t=190 GBEST= 7.36091
        t=200 GBEST= 7.35412
        t=210 GBEST= 7.35059
        t=220 GBEST= 7.33964
        t=230 GBEST= 7.19734
        t=240 GBEST= 6.75372
#####   Apeluri fitness=3735
&&&  masa= 3.0002  J= 6.7466  Napel=  3735  Napel_C=  78570
&&&  comanda trimisa la proces=491.7290 

#####                                                              k=25

#####  starea curenta=
    1.0008
h=
    95
particula  1 are valoare best=   Inf
particula  2 are valoare best=   Inf
particula  3 are valoare best=   Inf
particula  4 are valoare best=   Inf
particula  5 are valoare best=   Inf
particula  6 are valoare best= 7.983
particula  7 are valoare best=11.498
particula  8 are valoare best=14.155
particula  9 are valoare best=17.165
particula 10 are valoare best=19.456
particula 11 are valoare best=22.472
particula 12 are valoare best=24.830
particula 13 are valoare best=26.756
particula 14 are valoare best=28.858
particula 15 are valoare best=30.860
*********************************////////////
        t=10 GBEST= 7.90799
        t=20 GBEST= 7.72068
        t=30 GBEST= 7.63038
        t=40 GBEST= 7.61213
        t=50 GBEST= 7.56532
        t=60 GBEST= 7.56481
        t=70 GBEST= 7.56442
        t=80 GBEST= 7.56396
        t=90 GBEST= 7.56337
        t=100 GBEST= 7.56231
        t=110 GBEST= 7.56028
        t=120 GBEST= 7.54920
        t=130 GBEST= 7.53954
        t=140 GBEST= 7.53570
        t=150 GBEST= 7.51142
        t=160 GBEST= 7.50393
        t=170 GBEST= 7.32906
        t=180 GBEST= 7.27723
        t=190 GBEST= 7.23790
        t=200 GBEST= 7.11332
        t=210 GBEST= 6.89043
        t=220 GBEST= 6.89043
#####   Apeluri fitness=3330
&&&  masa= 3.0002  J= 6.8904  Napel=  3330  Napel_C=  81900
&&&  comanda trimisa la proces=569.8692 

#####                                                              k=26

#####  starea curenta=
    1.0263
h=
    94
particula  1 are valoare best=   Inf
particula  2 are valoare best=   Inf
particula  3 are valoare best=   Inf
particula  4 are valoare best=   Inf
particula  5 are valoare best=   Inf
particula  6 are valoare best= 8.451
particula  7 are valoare best=11.279
particula  8 are valoare best=14.147
particula  9 are valoare best=16.970
particula 10 are valoare best=19.518
particula 11 are valoare best=22.250
particula 12 are valoare best=24.517
particula 13 are valoare best=26.391
particula 14 are valoare best=28.643
particula 15 are valoare best=30.738
*********************************////////////
        t=10 GBEST= 7.72897
        t=20 GBEST= 7.62566
        t=30 GBEST= 7.61910
        t=40 GBEST= 7.61599
        t=50 GBEST= 7.61486
        t=60 GBEST= 7.61453
        t=70 GBEST= 7.61122
        t=80 GBEST= 7.60558
        t=90 GBEST= 7.59989
        t=100 GBEST= 7.59531
        t=110 GBEST= 7.59489
        t=120 GBEST= 7.59431
        t=130 GBEST= 7.59372
        t=140 GBEST= 7.59342
        t=150 GBEST= 7.59274
        t=160 GBEST= 7.59205
        t=170 GBEST= 7.58703
        t=180 GBEST= 7.58484
        t=190 GBEST= 7.58289
        t=200 GBEST= 7.56340
        t=210 GBEST= 7.52276
        t=220 GBEST= 7.28842
        t=230 GBEST= 7.23306
        t=240 GBEST= 6.86968
        t=250 GBEST= 6.32622
#####   Apeluri fitness=3795
&&&  masa= 3.0005  J= 6.3262  Napel=  3795  Napel_C=  85695
&&&  comanda trimisa la proces=696.9733 

#####                                                              k=27

#####  starea curenta=
    1.0545
h=
    93
particula  1 are valoare best=   Inf
particula  2 are valoare best=   Inf
particula  3 are valoare best=   Inf
particula  4 are valoare best=   Inf
particula  5 are valoare best=   Inf
particula  6 are valoare best= 8.500
particula  7 are valoare best=11.276
particula  8 are valoare best=14.304
particula  9 are valoare best=17.125
particula 10 are valoare best=19.984
particula 11 are valoare best=22.127
particula 12 are valoare best=24.425
particula 13 are valoare best=26.379
particula 14 are valoare best=28.442
particula 15 are valoare best=30.385
*********************************////////////
        t=10 GBEST= 7.15476
        t=20 GBEST= 7.14317
        t=30 GBEST= 7.13810
        t=40 GBEST= 7.13743
        t=50 GBEST= 7.13640
        t=60 GBEST= 7.13636
        t=70 GBEST= 7.13609
        t=80 GBEST= 7.13602
        t=90 GBEST= 7.13584
        t=100 GBEST= 7.13557
        t=110 GBEST= 7.13523
        t=120 GBEST= 7.13487
        t=130 GBEST= 7.13466
        t=140 GBEST= 7.13439
        t=150 GBEST= 7.13395
        t=160 GBEST= 7.12181
        t=170 GBEST= 7.11857
        t=180 GBEST= 7.11431
        t=190 GBEST= 7.09665
        t=200 GBEST= 7.08441
        t=210 GBEST= 6.82783
        t=220 GBEST= 6.59257
        t=230 GBEST= 6.57638
        t=240 GBEST= 6.53362
        t=250 GBEST= 6.53362
        t=260 GBEST= 6.53362
#####   Apeluri fitness=4035
&&&  masa= 3.0031  J= 6.5336  Napel=  4035  Napel_C=  89730
&&&  comanda trimisa la proces=554.4801 

#####                                                              k=28

#####  starea curenta=
    1.0789
h=
    92
particula  1 are valoare best=   Inf
particula  2 are valoare best=   Inf
particula  3 are valoare best=   Inf
particula  4 are valoare best=   Inf
particula  5 are valoare best=   Inf
particula  6 are valoare best= 8.155
particula  7 are valoare best=11.577
particula  8 are valoare best=13.762
particula  9 are valoare best=16.714
particula 10 are valoare best=19.345
particula 11 are valoare best=21.781
particula 12 are valoare best=24.216
particula 13 are valoare best=26.219
particula 14 are valoare best=28.280
particula 15 are valoare best=30.037
*********************************////////////
        t=10 GBEST= 7.20224
        t=20 GBEST= 7.15079
        t=30 GBEST= 7.14886
        t=40 GBEST= 7.14637
        t=50 GBEST= 7.14637
        t=60 GBEST= 7.14566
        t=70 GBEST= 7.14479
        t=80 GBEST= 7.14458
        t=90 GBEST= 7.14450
        t=100 GBEST= 7.14449
        t=110 GBEST= 7.14441
        t=120 GBEST= 7.14423
        t=130 GBEST= 7.14397
        t=140 GBEST= 7.14332
        t=150 GBEST= 7.11900
        t=160 GBEST= 7.09805
        t=170 GBEST= 7.07074
        t=180 GBEST= 6.86961
        t=190 GBEST= 6.86896
        t=200 GBEST= 6.81648
#####   Apeluri fitness=3090
&&&  masa= 3.0005  J= 6.8165  Napel=  3090  Napel_C=  92820
&&&  comanda trimisa la proces=516.4423 

#####                                                              k=29

#####  starea curenta=
    1.1018
h=
    91
particula  1 are valoare best=   Inf
particula  2 are valoare best=   Inf
particula  3 are valoare best=   Inf
particula  4 are valoare best=   Inf
particula  5 are valoare best=   Inf
particula  6 are valoare best= 8.059
particula  7 are valoare best=11.231
particula  8 are valoare best=14.520
particula  9 are valoare best=16.478
particula 10 are valoare best=19.094
particula 11 are valoare best=21.564
particula 12 are valoare best=24.021
particula 13 are valoare best=25.936
particula 14 are valoare best=28.079
particula 15 are valoare best=29.714
*********************************////////////
        t=10 GBEST= 7.66195
        t=20 GBEST= 7.62798
        t=30 GBEST= 7.62708
        t=40 GBEST= 7.62643
        t=50 GBEST= 7.62599
        t=60 GBEST= 7.62581
        t=70 GBEST= 7.62548
        t=80 GBEST= 7.62515
        t=90 GBEST= 7.62494
        t=100 GBEST= 7.62461
        t=110 GBEST= 7.62443
        t=120 GBEST= 7.62436
        t=130 GBEST= 7.62400
        t=140 GBEST= 7.62380
        t=150 GBEST= 7.62318
        t=160 GBEST= 7.62278
        t=170 GBEST= 7.62107
        t=180 GBEST= 7.62093
        t=190 GBEST= 7.61982
        t=200 GBEST= 7.61770
        t=210 GBEST= 6.93601
        t=220 GBEST= 6.89510
        t=230 GBEST= 6.88892
        t=240 GBEST= 6.88892
        t=250 GBEST= 6.19610
#####   Apeluri fitness=3795
&&&  masa= 3.0048  J= 6.1961  Napel=  3795  Napel_C=  96615
&&&  comanda trimisa la proces=138.2244 

#####                                                              k=30

#####  starea curenta=
    1.1053
h=
    90
particula  1 are valoare best=   Inf
particula  2 are valoare best=   Inf
particula  3 are valoare best=   Inf
particula  4 are valoare best=   Inf
particula  5 are valoare best=   Inf
particula  6 are valoare best= 8.062
particula  7 are valoare best=10.848
particula  8 are valoare best=13.525
particula  9 are valoare best=16.613
particula 10 are valoare best=18.826
particula 11 are valoare best=21.402
particula 12 are valoare best=23.587
particula 13 are valoare best=25.262
particula 14 are valoare best=27.415
particula 15 are valoare best=29.383
*********************************////////////
        t=10 GBEST= 7.29881
        t=20 GBEST= 7.28370
        t=30 GBEST= 7.27512
        t=40 GBEST= 7.26304
        t=50 GBEST= 7.24988
        t=60 GBEST= 7.24664
        t=70 GBEST= 7.24199
        t=80 GBEST= 7.23247
        t=90 GBEST= 7.23226
        t=100 GBEST= 7.23112
        t=110 GBEST= 7.23070
        t=120 GBEST= 7.23045
        t=130 GBEST= 7.23040
        t=140 GBEST= 7.23036
        t=150 GBEST= 7.22923
        t=160 GBEST= 7.21100
        t=170 GBEST= 7.21026
        t=180 GBEST= 7.20902
        t=190 GBEST= 7.20793
        t=200 GBEST= 7.19835
        t=210 GBEST= 7.03165
        t=220 GBEST= 6.75401
#####   Apeluri fitness=3390
&&&  masa= 3.0003  J= 6.7540  Napel=  3390  Napel_C= 100005
&&&  comanda trimisa la proces=567.2533 

#####                                                              k=31

#####  starea curenta=
    1.1294
h=
    89
particula  1 are valoare best=   Inf
particula  2 are valoare best=   Inf
particula  3 are valoare best=   Inf
particula  4 are valoare best=   Inf
particula  5 are valoare best=   Inf
particula  6 are valoare best= 8.218
particula  7 are valoare best=10.551
particula  8 are valoare best=13.512
particula  9 are valoare best=15.820
particula 10 are valoare best=18.699
particula 11 are valoare best=21.053
particula 12 are valoare best=23.139
particula 13 are valoare best=25.546
particula 14 are valoare best=27.442
particula 15 are valoare best=29.023
*********************************////////////
        t=10 GBEST= 7.45389
        t=20 GBEST= 7.16853
        t=30 GBEST= 7.16392
        t=40 GBEST= 7.16158
        t=50 GBEST= 7.16114
        t=60 GBEST= 7.16016
        t=70 GBEST= 7.15968
        t=80 GBEST= 7.15867
        t=90 GBEST= 7.15784
        t=100 GBEST= 7.15772
        t=110 GBEST= 7.15768
        t=120 GBEST= 7.15755
        t=130 GBEST= 7.15748
        t=140 GBEST= 6.99185
        t=150 GBEST= 6.94751
        t=160 GBEST= 6.87443
        t=170 GBEST= 6.82330
        t=180 GBEST= 6.72941
        t=190 GBEST= 6.68361
        t=200 GBEST= 6.68039
        t=210 GBEST= 6.59602
        t=220 GBEST= 6.27346
        t=230 GBEST= 6.21438
        t=240 GBEST= 6.17979
        t=250 GBEST= 6.17979
#####   Apeluri fitness=3900
&&&  masa= 3.0027  J= 6.1798  Napel=  3900  Napel_C= 103905
&&&  comanda trimisa la proces=525.0149 

#####                                                              k=32

#####  starea curenta=
    1.1520
h=
    88
particula  1 are valoare best=   Inf
particula  2 are valoare best=   Inf
particula  3 are valoare best=   Inf
particula  4 are valoare best=   Inf
particula  5 are valoare best=   Inf
particula  6 are valoare best= 7.926
particula  7 are valoare best=10.759
particula  8 are valoare best=12.959
particula  9 are valoare best=15.913
particula 10 are valoare best=18.503
particula 11 are valoare best=20.704
particula 12 are valoare best=23.190
particula 13 are valoare best=25.036
particula 14 are valoare best=27.032
particula 15 are valoare best=29.101
*********************************////////////
        t=10 GBEST= 7.21066
        t=20 GBEST= 7.19961
        t=30 GBEST= 7.19714
        t=40 GBEST= 6.82769
        t=50 GBEST= 6.74333
        t=60 GBEST= 6.73616
        t=70 GBEST= 6.72943
        t=80 GBEST= 6.72251
        t=90 GBEST= 6.71742
        t=100 GBEST= 6.71508
        t=110 GBEST= 6.71085
        t=120 GBEST= 6.70045
        t=130 GBEST= 6.69339
        t=140 GBEST= 6.69022
        t=150 GBEST= 6.68534
        t=160 GBEST= 6.68306
        t=170 GBEST= 6.68255
        t=180 GBEST= 6.67941
        t=190 GBEST= 6.67172
        t=200 GBEST= 6.65459
        t=210 GBEST= 6.64106
#####   Apeluri fitness=3210
&&&  masa= 3.0003  J= 6.6411  Napel=  3210  Napel_C= 107115
&&&  comanda trimisa la proces=472.5842 

#####                                                              k=33

#####  starea curenta=
    1.1726
h=
    87
particula  1 are valoare best=   Inf
particula  2 are valoare best=   Inf
particula  3 are valoare best=   Inf
particula  4 are valoare best=   Inf
particula  5 are valoare best=   Inf
particula  6 are valoare best= 8.087
particula  7 are valoare best=11.072
particula  8 are valoare best=13.939
particula  9 are valoare best=15.853
particula 10 are valoare best=18.340
particula 11 are valoare best=20.713
particula 12 are valoare best=23.002
particula 13 are valoare best=24.476
particula 14 are valoare best=26.647
particula 15 are valoare best=28.946
*********************************////////////
        t=10 GBEST= 6.91779
        t=20 GBEST= 6.88901
        t=30 GBEST= 6.88232
        t=40 GBEST= 6.88015
        t=50 GBEST= 6.87955
        t=60 GBEST= 6.87791
        t=70 GBEST= 6.87709
        t=80 GBEST= 6.87680
        t=90 GBEST= 6.87655
        t=100 GBEST= 6.87633
        t=110 GBEST= 6.87623
        t=120 GBEST= 6.87563
        t=130 GBEST= 6.87503
        t=140 GBEST= 6.87418
        t=150 GBEST= 6.86901
        t=160 GBEST= 6.47555
        t=170 GBEST= 6.35720
        t=180 GBEST= 6.31197
        t=190 GBEST= 6.21884
        t=200 GBEST= 6.21872
        t=210 GBEST= 6.21872
        t=220 GBEST= 6.21872
#####   Apeluri fitness=3330
&&&  masa= 3.0024  J= 6.2187  Napel=  3330  Napel_C= 110445
&&&  comanda trimisa la proces=614.8378 

#####                                                              k=34

#####  starea curenta=
    1.1972
h=
    86
particula  1 are valoare best=   Inf
particula  2 are valoare best=   Inf
particula  3 are valoare best=   Inf
particula  4 are valoare best=   Inf
particula  5 are valoare best=   Inf
particula  6 are valoare best= 7.682
particula  7 are valoare best=10.237
particula  8 are valoare best=13.173
particula  9 are valoare best=15.691
particula 10 are valoare best=18.112
particula 11 are valoare best=20.856
particula 12 are valoare best=22.664
particula 13 are valoare best=24.619
particula 14 are valoare best=26.718
particula 15 are valoare best=28.331
*********************************////////////
        t=10 GBEST= 6.76127
        t=20 GBEST= 6.75891
        t=30 GBEST= 6.75122
        t=40 GBEST= 6.74895
        t=50 GBEST= 6.74771
        t=60 GBEST= 6.74471
        t=70 GBEST= 6.74087
        t=80 GBEST= 6.73489
        t=90 GBEST= 6.72954
        t=100 GBEST= 6.69980
        t=110 GBEST= 6.69756
        t=120 GBEST= 6.69682
        t=130 GBEST= 6.69675
        t=140 GBEST= 6.69660
        t=150 GBEST= 6.69657
        t=160 GBEST= 6.69638
        t=170 GBEST= 6.69637
        t=180 GBEST= 6.69041
        t=190 GBEST= 6.66711
        t=200 GBEST= 6.64679
        t=210 GBEST= 5.90627
        t=220 GBEST= 5.84782
        t=230 GBEST= 5.82873
        t=240 GBEST= 5.78778
        t=250 GBEST= 5.78695
        t=260 GBEST= 5.78695
#####   Apeluri fitness=4020
&&&  masa= 3.0007  J= 5.7870  Napel=  4020  Napel_C= 114465
&&&  comanda trimisa la proces=715.6453 

#####                                                              k=35

#####  starea curenta=
    1.2238
h=
    85
particula  1 are valoare best=   Inf
particula  2 are valoare best=   Inf
particula  3 are valoare best=   Inf
particula  4 are valoare best=   Inf
particula  5 are valoare best=   Inf
particula  6 are valoare best= 7.409
particula  7 are valoare best=10.480
particula  8 are valoare best=13.295
particula  9 are valoare best=15.157
particula 10 are valoare best=18.092
particula 11 are valoare best=19.915
particula 12 are valoare best=22.340
particula 13 are valoare best=24.301
particula 14 are valoare best=26.118
particula 15 are valoare best=28.435
*********************************////////////
        t=10 GBEST= 7.19752
        t=20 GBEST= 7.10899
        t=30 GBEST= 7.04654
        t=40 GBEST= 6.95589
        t=50 GBEST= 6.84250
        t=60 GBEST= 6.84236
        t=70 GBEST= 6.83906
        t=80 GBEST= 6.83878
        t=90 GBEST= 6.83861
        t=100 GBEST= 6.83800
        t=110 GBEST= 6.83721
        t=120 GBEST= 6.83707
        t=130 GBEST= 6.83698
        t=140 GBEST= 6.83356
        t=150 GBEST= 6.83290
        t=160 GBEST= 6.83086
        t=170 GBEST= 6.82189
        t=180 GBEST= 6.81959
        t=190 GBEST= 6.81875
#####   Apeluri fitness=2985
&&&  masa= 3.0001  J= 6.8163  Napel=  2985  Napel_C= 117450
&&&  comanda trimisa la proces=538.2886 

#####                                                              k=36

#####  starea curenta=
    1.2456
h=
    84
particula  1 are valoare best=   Inf
particula  2 are valoare best=   Inf
particula  3 are valoare best=   Inf
particula  4 are valoare best=   Inf
particula  5 are valoare best=   Inf
particula  6 are valoare best= 7.604
particula  7 are valoare best=10.179
particula  8 are valoare best=13.021
particula  9 are valoare best=15.982
particula 10 are valoare best=17.853
particula 11 are valoare best=20.036
particula 12 are valoare best=22.588
particula 13 are valoare best=24.084
particula 14 are valoare best=26.072
particula 15 are valoare best=27.861
*********************************////////////
        t=10 GBEST= 7.18501
        t=20 GBEST= 7.09435
        t=30 GBEST= 6.89898
        t=40 GBEST= 6.81315
        t=50 GBEST= 6.81037
        t=60 GBEST= 6.80406
        t=70 GBEST= 6.78084
        t=80 GBEST= 6.77269
        t=90 GBEST= 6.76975
        t=100 GBEST= 6.76965
        t=110 GBEST= 6.76924
        t=120 GBEST= 6.76922
        t=130 GBEST= 6.76859
        t=140 GBEST= 6.76698
        t=150 GBEST= 6.74174
        t=160 GBEST= 6.72465
        t=170 GBEST= 6.72446
        t=180 GBEST= 6.72262
        t=190 GBEST= 6.72017
        t=200 GBEST= 6.54872
        t=210 GBEST= 6.41448
        t=220 GBEST= 6.26881
        t=230 GBEST= 6.16285
        t=240 GBEST= 6.16285
        t=250 GBEST= 6.16285
        t=260 GBEST= 6.16285
#####   Apeluri fitness=3945
&&&  masa= 3.0009  J= 6.1628  Napel=  3945  Napel_C= 121395
&&&  comanda trimisa la proces=586.6089 

#####                                                              k=37

#####  starea curenta=
    1.2686
h=
    83
particula  1 are valoare best=   Inf
particula  2 are valoare best=   Inf
particula  3 are valoare best=   Inf
particula  4 are valoare best=   Inf
particula  5 are valoare best=   Inf
particula  6 are valoare best= 7.183
particula  7 are valoare best= 9.893
particula  8 are valoare best=12.874
particula  9 are valoare best=15.360
particula 10 are valoare best=17.336
particula 11 are valoare best=19.856
particula 12 are valoare best=22.013
particula 13 are valoare best=23.998
particula 14 are valoare best=25.520
particula 15 are valoare best=27.482
*********************************////////////
        t=10 GBEST= 6.56568
        t=20 GBEST= 6.55439
        t=30 GBEST= 6.54660
        t=40 GBEST= 6.53817
        t=50 GBEST= 6.53425
        t=60 GBEST= 6.52115
        t=70 GBEST= 6.50223
        t=80 GBEST= 6.49790
        t=90 GBEST= 6.49581
        t=100 GBEST= 6.48212
        t=110 GBEST= 6.48175
        t=120 GBEST= 6.47615
        t=130 GBEST= 6.46715
        t=140 GBEST= 6.46410
        t=150 GBEST= 6.46270
        t=160 GBEST= 6.46100
        t=170 GBEST= 6.46058
        t=180 GBEST= 6.46049
        t=190 GBEST= 6.45685
        t=200 GBEST= 6.45309
        t=210 GBEST= 6.42564
        t=220 GBEST= 5.79888
        t=230 GBEST= 5.72228
        t=240 GBEST= 5.72194
        t=250 GBEST= 5.72194
#####   Apeluri fitness=3855
&&&  masa= 3.0016  J= 5.7219  Napel=  3855  Napel_C= 125250
&&&  comanda trimisa la proces=495.5068 

#####                                                              k=38

#####  starea curenta=
    1.2885
h=
    82
particula  1 are valoare best=   Inf
particula  2 are valoare best=   Inf
particula  3 are valoare best=   Inf
particula  4 are valoare best=   Inf
particula  5 are valoare best=   Inf
particula  6 are valoare best= 7.376
particula  7 are valoare best= 9.958
particula  8 are valoare best=12.525
particula  9 are valoare best=15.380
particula 10 are valoare best=17.630
particula 11 are valoare best=19.344
particula 12 are valoare best=21.496
particula 13 are valoare best=23.472
particula 14 are valoare best=25.431
particula 15 are valoare best=27.325
*********************************////////////
        t=10 GBEST= 6.49183
        t=20 GBEST= 6.45169
        t=30 GBEST= 6.43485
        t=40 GBEST= 6.42837
        t=50 GBEST= 6.42518
        t=60 GBEST= 6.42401
        t=70 GBEST= 6.42268
        t=80 GBEST= 6.41511
        t=90 GBEST= 6.38029
        t=100 GBEST= 6.33938
        t=110 GBEST= 6.32754
        t=120 GBEST= 6.32349
        t=130 GBEST= 6.30979
        t=140 GBEST= 6.28278
        t=150 GBEST= 6.27440
        t=160 GBEST= 6.27172
        t=170 GBEST= 6.26790
        t=180 GBEST= 6.25312
        t=190 GBEST= 5.81291
        t=200 GBEST= 5.68361
        t=210 GBEST= 5.54911
        t=220 GBEST= 5.53037
        t=230 GBEST= 5.53037
        t=240 GBEST= 5.53037
#####   Apeluri fitness=3645
&&&  masa= 3.0002  J= 5.5304  Napel=  3645  Napel_C= 128895
&&&  comanda trimisa la proces=290.9526 

#####                                                              k=39

#####  starea curenta=
    1.2999
h=
    81
particula  1 are valoare best=   Inf
particula  2 are valoare best=   Inf
particula  3 are valoare best=   Inf
particula  4 are valoare best=   Inf
particula  5 are valoare best=   Inf
particula  6 are valoare best= 7.062
particula  7 are valoare best=10.490
particula  8 are valoare best=12.862
particula  9 are valoare best=14.995
particula 10 are valoare best=17.044
particula 11 are valoare best=19.183
particula 12 are valoare best=21.370
particula 13 are valoare best=23.251
particula 14 are valoare best=25.235
particula 15 are valoare best=27.057
*********************************////////////
        t=10 GBEST= 6.50459
        t=20 GBEST= 6.48588
        t=30 GBEST= 6.48320
        t=40 GBEST= 6.48272
        t=50 GBEST= 6.48207
        t=60 GBEST= 6.48195
        t=70 GBEST= 6.48181
        t=80 GBEST= 6.48038
        t=90 GBEST= 6.47782
        t=100 GBEST= 6.47509
        t=110 GBEST= 6.46992
        t=120 GBEST= 6.46371
        t=130 GBEST= 6.44500
        t=140 GBEST= 5.88846
        t=150 GBEST= 5.62387
        t=160 GBEST= 5.61555
        t=170 GBEST= 5.59835
        t=180 GBEST= 5.54331
        t=190 GBEST= 5.54089
        t=200 GBEST= 5.51547
        t=210 GBEST= 5.48761
        t=220 GBEST= 5.48574
        t=230 GBEST= 5.48574
        t=240 GBEST= 5.48574
        t=250 GBEST= 5.48574
#####   Apeluri fitness=3780
&&&  masa= 3.0004  J= 5.4857  Napel=  3780  Napel_C= 132675
&&&  comanda trimisa la proces=581.7649 

#####                                                              k=40

#####  starea curenta=
    1.3221
h=
    80
particula  1 are valoare best=   Inf
particula  2 are valoare best=   Inf
particula  3 are valoare best=   Inf
particula  4 are valoare best=   Inf
particula  5 are valoare best=   Inf
particula  6 are valoare best= 6.950
particula  7 are valoare best= 9.774
particula  8 are valoare best=12.411
particula  9 are valoare best=14.886
particula 10 are valoare best=16.699
particula 11 are valoare best=18.985
particula 12 are valoare best=21.082
particula 13 are valoare best=23.155
particula 14 are valoare best=24.700
particula 15 are valoare best=26.895
*********************************////////////
        t=10 GBEST= 6.46271
        t=20 GBEST= 6.19556
        t=30 GBEST= 6.18886
        t=40 GBEST= 6.18697
        t=50 GBEST= 6.18501
        t=60 GBEST= 6.18316
        t=70 GBEST= 6.18155
        t=80 GBEST= 6.18080
        t=90 GBEST= 6.17406
        t=100 GBEST= 6.16141
        t=110 GBEST= 6.15433
        t=120 GBEST= 6.14085
        t=130 GBEST= 6.10490
        t=140 GBEST= 6.09752
        t=150 GBEST= 6.09566
        t=160 GBEST= 6.09324
        t=170 GBEST= 6.08345
        t=180 GBEST= 6.07884
        t=190 GBEST= 6.06388
        t=200 GBEST= 6.05728
        t=210 GBEST= 6.02859
        t=220 GBEST= 6.02773
        t=230 GBEST= 6.02773
        t=240 GBEST= 6.02773
#####   Apeluri fitness=3630
&&&  masa= 3.0000  J= 6.0277  Napel=  3630  Napel_C= 136305
&&&  comanda trimisa la proces=572.4381 

#####                                                              k=41

#####  starea curenta=
    1.3436
h=
    79
particula  1 are valoare best=   Inf
particula  2 are valoare best=   Inf
particula  3 are valoare best=   Inf
particula  4 are valoare best=   Inf
particula  5 are valoare best=   Inf
particula  6 are valoare best= 7.222
particula  7 are valoare best=10.089
particula  8 are valoare best=12.429
particula  9 are valoare best=14.965
particula 10 are valoare best=16.742
particula 11 are valoare best=18.999
particula 12 are valoare best=20.619
particula 13 are valoare best=23.189
particula 14 are valoare best=24.369
particula 15 are valoare best=26.549
*********************************////////////
        t=10 GBEST= 6.11549
        t=20 GBEST= 6.10804
        t=30 GBEST= 6.09415
        t=40 GBEST= 6.08522
        t=50 GBEST= 6.08305
        t=60 GBEST= 6.08017
        t=70 GBEST= 6.07806
        t=80 GBEST= 6.07610
        t=90 GBEST= 6.07386
        t=100 GBEST= 6.06916
        t=110 GBEST= 6.05906
        t=120 GBEST= 6.05196
        t=130 GBEST= 6.04924
        t=140 GBEST= 6.04750
        t=150 GBEST= 6.04488
        t=160 GBEST= 5.99596
        t=170 GBEST= 5.99116
        t=180 GBEST= 5.98046
        t=190 GBEST= 5.96106
        t=200 GBEST= 5.96023
        t=210 GBEST= 5.94067
        t=220 GBEST= 5.77537
#####   Apeluri fitness=3435
&&&  masa= 3.0183  J= 5.6973  Napel=  3435  Napel_C= 139740
&&&  comanda trimisa la proces=496.3934 

#####                                                              k=42

#####  starea curenta=
    1.3627
h=
    78
particula  1 are valoare best=   Inf
particula  2 are valoare best=   Inf
particula  3 are valoare best=   Inf
particula  4 are valoare best=   Inf
particula  5 are valoare best=   Inf
particula  6 are valoare best= 7.080
particula  7 are valoare best= 9.226
particula  8 are valoare best=12.177
particula  9 are valoare best=14.564
particula 10 are valoare best=16.476
particula 11 are valoare best=19.083
particula 12 are valoare best=20.700
particula 13 are valoare best=22.564
particula 14 are valoare best=24.274
particula 15 are valoare best=26.164
*********************************////////////
        t=10 GBEST= 6.40580
        t=20 GBEST= 6.28442
        t=30 GBEST= 6.28349
        t=40 GBEST= 6.28003
        t=50 GBEST= 6.27676
        t=60 GBEST= 6.27537
        t=70 GBEST= 6.27492
        t=80 GBEST= 6.27438
        t=90 GBEST= 6.27339
        t=100 GBEST= 6.25760
        t=110 GBEST= 6.25486
        t=120 GBEST= 6.24512
        t=130 GBEST= 6.24223
        t=140 GBEST= 5.92456
        t=150 GBEST= 5.88591
        t=160 GBEST= 5.85038
        t=170 GBEST= 5.84040
        t=180 GBEST= 5.83763
        t=190 GBEST= 5.83296
        t=200 GBEST= 5.82026
#####   Apeluri fitness=3045
&&&  masa= 3.0001  J= 5.8203  Napel=  3045  Napel_C= 142785
&&&  comanda trimisa la proces=712.7049 

#####                                                              k=43

#####  starea curenta=
    1.3873
h=
    77
particula  1 are valoare best=   Inf
particula  2 are valoare best=   Inf
particula  3 are valoare best=   Inf
particula  4 are valoare best=   Inf
particula  5 are valoare best=   Inf
particula  6 are valoare best= 6.338
particula  7 are valoare best= 9.561
particula  8 are valoare best=11.704
particula  9 are valoare best=14.293
particula 10 are valoare best=16.597
particula 11 are valoare best=18.529
particula 12 are valoare best=20.512
particula 13 are valoare best=22.717
particula 14 are valoare best=24.263
particula 15 are valoare best=25.885
*********************************////////////
        t=10 GBEST= 6.16467
        t=20 GBEST= 6.13848
        t=30 GBEST= 6.13528
        t=40 GBEST= 6.13385
        t=50 GBEST= 6.13106
        t=60 GBEST= 6.12841
        t=70 GBEST= 6.04771
        t=80 GBEST= 6.00600
        t=90 GBEST= 6.00600
        t=100 GBEST= 6.00279
        t=110 GBEST= 5.98760
        t=120 GBEST= 5.97685
        t=130 GBEST= 5.95349
        t=140 GBEST= 5.94207
        t=150 GBEST= 5.93179
        t=160 GBEST= 5.92020
        t=170 GBEST= 5.88119
        t=180 GBEST= 5.82748
        t=190 GBEST= 5.82747
        t=200 GBEST= 5.82747
        t=210 GBEST= 5.82747
#####   Apeluri fitness=3195
&&&  masa= 3.0027  J= 5.8275  Napel=  3195  Napel_C= 145980
&&&  comanda trimisa la proces=507.6316 

#####                                                              k=44

#####  starea curenta=
    1.4061
h=
    76
particula  1 are valoare best=   Inf
particula  2 are valoare best=   Inf
particula  3 are valoare best=   Inf
particula  4 are valoare best=   Inf
particula  5 are valoare best=   Inf
particula  6 are valoare best= 6.674
particula  7 are valoare best= 9.158
particula  8 are valoare best=11.857
particula  9 are valoare best=14.113
particula 10 are valoare best=15.914
particula 11 are valoare best=18.408
particula 12 are valoare best=20.036
particula 13 are valoare best=22.092
particula 14 are valoare best=24.024
particula 15 are valoare best=25.478
*********************************////////////
        t=10 GBEST= 6.12744
        t=20 GBEST= 6.09500
        t=30 GBEST= 6.08175
        t=40 GBEST= 6.07275
        t=50 GBEST= 6.05345
        t=60 GBEST= 5.49001
        t=70 GBEST= 5.44791
        t=80 GBEST= 5.44118
        t=90 GBEST= 5.43026
        t=100 GBEST= 5.42854
        t=110 GBEST= 5.42720
        t=120 GBEST= 5.42084
        t=130 GBEST= 5.41857
        t=140 GBEST= 5.41249
        t=150 GBEST= 5.41125
        t=160 GBEST= 5.41005
        t=170 GBEST= 5.40978
        t=180 GBEST= 5.38912
        t=190 GBEST= 5.37243
        t=200 GBEST= 5.20686
        t=210 GBEST= 5.12446
        t=220 GBEST= 4.99247
        t=230 GBEST= 4.99235
        t=240 GBEST= 4.99235
        t=250 GBEST= 4.99235
#####   Apeluri fitness=3765
&&&  masa= 3.0044  J= 4.9923  Napel=  3765  Napel_C= 149745
&&&  comanda trimisa la proces=623.0137 

#####                                                              k=45

#####  starea curenta=
    1.4280
h=
    75
particula  1 are valoare best=   Inf
particula  2 are valoare best=   Inf
particula  3 are valoare best=   Inf
particula  4 are valoare best=   Inf
particula  5 are valoare best=   Inf
particula  6 are valoare best= 6.602
particula  7 are valoare best= 9.012
particula  8 are valoare best=11.619
particula  9 are valoare best=13.580
particula 10 are valoare best=16.333
particula 11 are valoare best=18.392
particula 12 are valoare best=20.144
particula 13 are valoare best=22.073
particula 14 are valoare best=23.705
particula 15 are valoare best=25.491
*********************************////////////
        t=10 GBEST= 6.00740
        t=20 GBEST= 5.97044
        t=30 GBEST= 5.95518
        t=40 GBEST= 5.95143
        t=50 GBEST= 5.94729
        t=60 GBEST= 5.93815
        t=70 GBEST= 5.93566
        t=80 GBEST= 5.92958
        t=90 GBEST= 5.92285
        t=100 GBEST= 5.90780
        t=110 GBEST= 5.87021
        t=120 GBEST= 5.84624
        t=130 GBEST= 5.81788
        t=140 GBEST= 5.78536
        t=150 GBEST= 5.75920
        t=160 GBEST= 5.75025
        t=170 GBEST= 5.67053
        t=180 GBEST= 5.61952
        t=190 GBEST= 5.58256
        t=200 GBEST= 5.56065
        t=210 GBEST= 5.54903
        t=220 GBEST= 5.54903
        t=230 GBEST= 5.54903
#####   Apeluri fitness=3510
&&&  masa= 3.0001  J= 5.5490  Napel=  3510  Napel_C= 153255
&&&  comanda trimisa la proces=568.4041 

#####                                                              k=46

#####  starea curenta=
    1.4482
h=
    74
particula  1 are valoare best=   Inf
particula  2 are valoare best=   Inf
particula  3 are valoare best=   Inf
particula  4 are valoare best=   Inf
particula  5 are valoare best=   Inf
particula  6 are valoare best= 6.673
particula  7 are valoare best= 8.954
particula  8 are valoare best=11.432
particula  9 are valoare best=13.733
particula 10 are valoare best=15.595
particula 11 are valoare best=17.858
particula 12 are valoare best=19.637
particula 13 are valoare best=21.948
particula 14 are valoare best=23.215
particula 15 are valoare best=25.164
*********************************////////////
        t=10 GBEST= 5.83042
        t=20 GBEST= 5.82169
        t=30 GBEST= 5.81249
        t=40 GBEST= 5.77019
        t=50 GBEST= 5.76050
        t=60 GBEST= 5.75913
        t=70 GBEST= 5.75857
        t=80 GBEST= 5.75786
        t=90 GBEST= 5.75649
        t=100 GBEST= 5.75247
        t=110 GBEST= 5.74785
        t=120 GBEST= 5.74595
        t=130 GBEST= 5.73726
        t=140 GBEST= 5.73215
        t=150 GBEST= 5.72962
        t=160 GBEST= 5.72600
        t=170 GBEST= 5.71403
        t=180 GBEST= 5.71259
        t=190 GBEST= 5.70539
        t=200 GBEST= 5.62734
        t=210 GBEST= 5.60071
#####   Apeluri fitness=3210
&&&  masa= 3.0002  J= 5.6007  Napel=  3210  Napel_C= 156465
&&&  comanda trimisa la proces=656.5929 

#####                                                              k=47

#####  starea curenta=
    1.4704
h=
    73
particula  1 are valoare best=   Inf
particula  2 are valoare best=   Inf
particula  3 are valoare best=   Inf
particula  4 are valoare best=   Inf
particula  5 are valoare best=   Inf
particula  6 are valoare best= 6.026
particula  7 are valoare best= 8.600
particula  8 are valoare best=11.350
particula  9 are valoare best=13.571
particula 10 are valoare best=15.801
particula 11 are valoare best=17.829
particula 12 are valoare best=19.638
particula 13 are valoare best=21.216
particula 14 are valoare best=23.148
particula 15 are valoare best=24.693
*********************************////////////
        t=10 GBEST= 5.84220
        t=20 GBEST= 5.82866
        t=30 GBEST= 5.80826
        t=40 GBEST= 5.79999
        t=50 GBEST= 5.79562
        t=60 GBEST= 5.79434
        t=70 GBEST= 5.79250
        t=80 GBEST= 5.77301
        t=90 GBEST= 5.77156
        t=100 GBEST= 5.76618
        t=110 GBEST= 5.75122
        t=120 GBEST= 5.72370
        t=130 GBEST= 5.29530
        t=140 GBEST= 5.26899
        t=150 GBEST= 5.24606
        t=160 GBEST= 5.23890
        t=170 GBEST= 5.23283
        t=180 GBEST= 5.21606
        t=190 GBEST= 5.14192
        t=200 GBEST= 5.09271
        t=210 GBEST= 4.99679
        t=220 GBEST= 4.97045
        t=230 GBEST= 4.96925
        t=240 GBEST= 4.96925
#####   Apeluri fitness=3735
&&&  masa= 3.0020  J= 4.9693  Napel=  3735  Napel_C= 160200
&&&  comanda trimisa la proces=381.7213 

#####                                                              k=48

#####  starea curenta=
    1.4838
h=
    72
particula  1 are valoare best=   Inf
particula  2 are valoare best=   Inf
particula  3 are valoare best=   Inf
particula  4 are valoare best=   Inf
particula  5 are valoare best=   Inf
particula  6 are valoare best= 5.757
particula  7 are valoare best= 9.005
particula  8 are valoare best=10.790
particula  9 are valoare best=13.354
particula 10 are valoare best=15.196
particula 11 are valoare best=17.629
particula 12 are valoare best=19.295
particula 13 are valoare best=20.791
particula 14 are valoare best=23.038
particula 15 are valoare best=24.675
*********************************////////////
        t=10 GBEST= 5.72083
        t=20 GBEST= 5.71734
        t=30 GBEST= 5.71734
        t=40 GBEST= 5.71189
        t=50 GBEST= 5.70295
        t=60 GBEST= 5.70295
        t=70 GBEST= 5.70266
        t=80 GBEST= 5.70253
        t=90 GBEST= 5.70211
        t=100 GBEST= 5.70207
        t=110 GBEST= 5.70183
        t=120 GBEST= 5.70183
        t=130 GBEST= 5.70157
        t=140 GBEST= 5.69922
        t=150 GBEST= 5.69828
        t=160 GBEST= 5.29047
        t=170 GBEST= 5.22346
        t=180 GBEST= 5.19175
        t=190 GBEST= 5.12561
        t=200 GBEST= 5.11126
        t=210 GBEST= 5.11085
#####   Apeluri fitness=3300
&&&  masa= 3.0000  J= 5.1108  Napel=  3300  Napel_C= 163500
&&&  comanda trimisa la proces=570.6972 

#####                                                              k=49

#####  starea curenta=
    1.5033
h=
    71
particula  1 are valoare best=   Inf
particula  2 are valoare best=   Inf
particula  3 are valoare best=   Inf
particula  4 are valoare best=   Inf
particula  5 are valoare best=   Inf
particula  6 are valoare best= 5.947
particula  7 are valoare best= 8.180
particula  8 are valoare best=11.013
particula  9 are valoare best=13.532
particula 10 are valoare best=15.350
particula 11 are valoare best=17.467
particula 12 are valoare best=19.038
particula 13 are valoare best=20.776
particula 14 are valoare best=22.491
particula 15 are valoare best=24.277
*********************************////////////
        t=10 GBEST= 5.94679
        t=20 GBEST= 5.94679
        t=30 GBEST= 5.94679
        t=40 GBEST= 5.94679
#####   Apeluri fitness=705
&&&  masa= 3.0117  J= 5.9468  Napel=   705  Napel_C= 164205
&&&  comanda trimisa la proces=671.0279 

#####                                                              k=50

#####  starea curenta=
    1.5252
h=
    70
particula  1 are valoare best=   Inf
particula  2 are valoare best=   Inf
particula  3 are valoare best=   Inf
particula  4 are valoare best=   Inf
particula  5 are valoare best=   Inf
particula  6 are valoare best= 5.780
particula  7 are valoare best= 8.746
particula  8 are valoare best=10.917
particula  9 are valoare best=12.972
particula 10 are valoare best=15.399
particula 11 are valoare best=16.837
particula 12 are valoare best=18.860
particula 13 are valoare best=20.514
particula 14 are valoare best=21.971
particula 15 are valoare best=23.692
*********************************////////////
        t=10 GBEST= 5.60711
        t=20 GBEST= 5.59479
        t=30 GBEST= 5.59168
        t=40 GBEST= 5.58835
        t=50 GBEST= 5.58411
        t=60 GBEST= 5.54523
        t=70 GBEST= 5.53987
        t=80 GBEST= 5.51646
        t=90 GBEST= 5.50482
        t=100 GBEST= 5.50295
        t=110 GBEST= 5.48130
        t=120 GBEST= 5.46812
        t=130 GBEST= 5.46399
        t=140 GBEST= 5.44178
        t=150 GBEST= 5.43795
        t=160 GBEST= 5.43568
        t=170 GBEST= 5.43353
        t=180 GBEST= 5.42996
        t=190 GBEST= 5.42072
#####   Apeluri fitness=3000
&&&  masa= 3.0000  J= 5.4132  Napel=  3000  Napel_C= 167205
&&&  comanda trimisa la proces=595.1081 

#####                                                              k=51

#####  starea curenta=
    1.5449
h=
    69
particula  1 are valoare best=   Inf
particula  2 are valoare best=   Inf
particula  3 are valoare best=   Inf
particula  4 are valoare best=   Inf
particula  5 are valoare best=   Inf
particula  6 are valoare best= 5.977
particula  7 are valoare best= 8.196
particula  8 are valoare best=10.807
particula  9 are valoare best=12.654
particula 10 are valoare best=15.010
particula 11 are valoare best=16.563
particula 12 are valoare best=18.570
particula 13 are valoare best=19.937
particula 14 are valoare best=22.133
particula 15 are valoare best=23.577
*********************************////////////
        t=10 GBEST= 5.42203
        t=20 GBEST= 5.41432
        t=30 GBEST= 5.41254
        t=40 GBEST= 5.41104
        t=50 GBEST= 5.40754
        t=60 GBEST= 5.40667
        t=70 GBEST= 5.40608
        t=80 GBEST= 5.40277
        t=90 GBEST= 5.36535
        t=100 GBEST= 5.35907
        t=110 GBEST= 5.35796
        t=120 GBEST= 5.35756
        t=130 GBEST= 5.35729
        t=140 GBEST= 5.35700
        t=150 GBEST= 5.35661
        t=160 GBEST= 5.35339
        t=170 GBEST= 5.34848
        t=180 GBEST= 5.34028
        t=190 GBEST= 5.32714
        t=200 GBEST= 5.31321
        t=210 GBEST= 5.29268
        t=220 GBEST= 5.24205
        t=230 GBEST= 5.24180
        t=240 GBEST= 5.17563
        t=250 GBEST= 5.17476
        t=260 GBEST= 5.17476
#####   Apeluri fitness=3990
&&&  masa= 3.0005  J= 5.1748  Napel=  3990  Napel_C= 171195
&&&  comanda trimisa la proces=551.2245 

#####                                                              k=52

#####  starea curenta=
    1.5631
h=
    68
particula  1 are valoare best=   Inf
particula  2 are valoare best=   Inf
particula  3 are valoare best=   Inf
particula  4 are valoare best=   Inf
particula  5 are valoare best=   Inf
particula  6 are valoare best= 6.306
particula  7 are valoare best= 8.110
particula  8 are valoare best=10.849
particula  9 are valoare best=12.997
particula 10 are valoare best=14.805
particula 11 are valoare best=16.927
particula 12 are valoare best=18.387
particula 13 are valoare best=20.205
particula 14 are valoare best=21.604
particula 15 are valoare best=23.351
*********************************////////////
        t=10 GBEST= 5.67791
        t=20 GBEST= 5.63117
        t=30 GBEST= 5.62931
        t=40 GBEST= 5.62500
        t=50 GBEST= 5.62112
        t=60 GBEST= 5.62014
        t=70 GBEST= 5.61787
        t=80 GBEST= 5.61599
        t=90 GBEST= 5.61102
        t=100 GBEST= 5.60040
        t=110 GBEST= 5.58917
        t=120 GBEST= 5.57776
        t=130 GBEST= 5.57012
        t=140 GBEST= 5.56904
        t=150 GBEST= 5.56589
        t=160 GBEST= 5.56282
        t=170 GBEST= 5.55658
        t=180 GBEST= 5.55287
        t=190 GBEST= 5.55010
        t=200 GBEST= 5.52806
        t=210 GBEST= 5.50461
        t=220 GBEST= 5.42152
#####   Apeluri fitness=3450
&&&  masa= 3.0002  J= 5.3841  Napel=  3450  Napel_C= 174645
&&&  comanda trimisa la proces=117.2522 

#####                                                              k=53

#####  starea curenta=
    1.5590
h=
    67
particula  1 are valoare best=   Inf
particula  2 are valoare best=   Inf
particula  3 are valoare best=   Inf
particula  4 are valoare best=   Inf
particula  5 are valoare best=   Inf
particula  6 are valoare best= 5.423
particula  7 are valoare best= 7.933
particula  8 are valoare best=10.814
particula  9 are valoare best=12.783
particula 10 are valoare best=14.535
particula 11 are valoare best=16.368
particula 12 are valoare best=18.239
particula 13 are valoare best=19.522
particula 14 are valoare best=21.192
particula 15 are valoare best=22.719
*********************************////////////
        t=10 GBEST= 5.33586
        t=20 GBEST= 5.33586
        t=30 GBEST= 5.33506
        t=40 GBEST= 5.33421
        t=50 GBEST= 5.33313
        t=60 GBEST= 5.33082
        t=70 GBEST= 5.32925
        t=80 GBEST= 5.32762
        t=90 GBEST= 5.32607
        t=100 GBEST= 5.32568
        t=110 GBEST= 5.32565
        t=120 GBEST= 5.32480
        t=130 GBEST= 5.31581
        t=140 GBEST= 5.30428
        t=150 GBEST= 5.21564
        t=160 GBEST= 5.20232
        t=170 GBEST= 5.18363
        t=180 GBEST= 5.18266
        t=190 GBEST= 5.17795
        t=200 GBEST= 5.17653
        t=210 GBEST= 5.11462
        t=220 GBEST= 5.04987
        t=230 GBEST= 5.01008
#####   Apeluri fitness=3480
&&&  masa= 3.0001  J= 5.0101  Napel=  3480  Napel_C= 178125
&&&  comanda trimisa la proces=648.1834 

#####                                                              k=54

#####  starea curenta=
    1.5796
h=
    66
particula  1 are valoare best=   Inf
particula  2 are valoare best=   Inf
particula  3 are valoare best=   Inf
particula  4 are valoare best=   Inf
particula  5 are valoare best=   Inf
particula  6 are valoare best= 5.368
particula  7 are valoare best= 7.962
particula  8 are valoare best=10.367
particula  9 are valoare best=12.549
particula 10 are valoare best=14.155
particula 11 are valoare best=15.983
particula 12 are valoare best=17.388
particula 13 are valoare best=19.401
particula 14 are valoare best=21.047
particula 15 are valoare best=22.645
*********************************////////////
        t=10 GBEST= 5.04526
        t=20 GBEST= 5.04218
        t=30 GBEST= 5.03287
        t=40 GBEST= 5.00545
        t=50 GBEST= 5.00336
        t=60 GBEST= 4.99904
        t=70 GBEST= 4.98553
        t=80 GBEST= 4.97787
        t=90 GBEST= 4.97706
        t=100 GBEST= 4.97359
        t=110 GBEST= 4.97286
        t=120 GBEST= 4.97260
        t=130 GBEST= 4.97179
        t=140 GBEST= 4.94775
        t=150 GBEST= 4.93781
        t=160 GBEST= 4.92441
        t=170 GBEST= 4.91608
        t=180 GBEST= 4.90444
        t=190 GBEST= 4.90224
        t=200 GBEST= 4.88991
        t=210 GBEST= 4.88040
        t=220 GBEST= 4.86814
        t=230 GBEST= 4.86222
#####   Apeluri fitness=3495
&&&  masa= 3.0000  J= 4.8622  Napel=  3495  Napel_C= 181620
&&&  comanda trimisa la proces=384.2003 

#####                                                              k=55

#####  starea curenta=
    1.5917
h=
    65
particula  1 are valoare best=   Inf
particula  2 are valoare best=   Inf
particula  3 are valoare best=   Inf
particula  4 are valoare best=   Inf
particula  5 are valoare best=   Inf
particula  6 are valoare best= 5.562
particula  7 are valoare best= 7.953
particula  8 are valoare best=10.104
particula  9 are valoare best=12.318
particula 10 are valoare best=14.036
particula 11 are valoare best=16.039
particula 12 are valoare best=17.507
particula 13 are valoare best=19.160
particula 14 are valoare best=20.675
particula 15 are valoare best=22.115
*********************************////////////
        t=10 GBEST= 5.56232
        t=20 GBEST= 5.25954
        t=30 GBEST= 5.21986
        t=40 GBEST= 5.21622
        t=50 GBEST= 5.21221
        t=60 GBEST= 5.19631
        t=70 GBEST= 5.18728
        t=80 GBEST= 5.18637
        t=90 GBEST= 5.18350
        t=100 GBEST= 5.17581
        t=110 GBEST= 5.16879
        t=120 GBEST= 5.16383
        t=130 GBEST= 5.15029
        t=140 GBEST= 5.14977
        t=150 GBEST= 5.14946
        t=160 GBEST= 5.14847
        t=170 GBEST= 5.14286
        t=180 GBEST= 5.14281
        t=190 GBEST= 5.13903
        t=200 GBEST= 5.12321
        t=210 GBEST= 5.08488
#####   Apeluri fitness=3300
&&&  masa= 3.0057  J= 5.0386  Napel=  3300  Napel_C= 184920
&&&  comanda trimisa la proces=638.5269 

#####                                                              k=56

#####  starea curenta=
    1.6117
h=
    64
particula  1 are valoare best=   Inf
particula  2 are valoare best=   Inf
particula  3 are valoare best=   Inf
particula  4 are valoare best=   Inf
particula  5 are valoare best=   Inf
particula  6 are valoare best= 5.625
particula  7 are valoare best= 8.229
particula  8 are valoare best= 9.824
particula  9 are valoare best=12.055
particula 10 are valoare best=13.864
particula 11 are valoare best=15.740
particula 12 are valoare best=17.248
particula 13 are valoare best=19.133
particula 14 are valoare best=20.483
particula 15 are valoare best=21.933
*********************************////////////
        t=10 GBEST= 5.22939
        t=20 GBEST= 5.15628
        t=30 GBEST= 5.11903
        t=40 GBEST= 5.10484
        t=50 GBEST= 5.09575
        t=60 GBEST= 5.08662
        t=70 GBEST= 5.08072
        t=80 GBEST= 5.07938
        t=90 GBEST= 5.07157
        t=100 GBEST= 5.06574
        t=110 GBEST= 5.05913
        t=120 GBEST= 5.05651
        t=130 GBEST= 5.05453
        t=140 GBEST= 5.05401
        t=150 GBEST= 5.05328
        t=160 GBEST= 5.05212
        t=170 GBEST= 5.04912
        t=180 GBEST= 5.04337
        t=190 GBEST= 4.96399
        t=200 GBEST= 4.94780
        t=210 GBEST= 4.88879
        t=220 GBEST= 4.88874
        t=230 GBEST= 4.88874
#####   Apeluri fitness=3570
&&&  masa= 3.0002  J= 4.8887  Napel=  3570  Napel_C= 188490
&&&  comanda trimisa la proces=528.1110 

#####                                                              k=57

#####  starea curenta=
    1.6285
h=
    63
particula  1 are valoare best=   Inf
particula  2 are valoare best=   Inf
particula  3 are valoare best=   Inf
particula  4 are valoare best=   Inf
particula  5 are valoare best=   Inf
particula  6 are valoare best= 5.470
particula  7 are valoare best= 7.796
particula  8 are valoare best= 9.829
particula  9 are valoare best=11.579
particula 10 are valoare best=13.966
particula 11 are valoare best=15.339
particula 12 are valoare best=17.190
particula 13 are valoare best=18.655
particula 14 are valoare best=20.371
particula 15 are valoare best=22.002
*********************************////////////
        t=10 GBEST= 5.11353
        t=20 GBEST= 5.10523
        t=30 GBEST= 5.09040
        t=40 GBEST= 4.88730
        t=50 GBEST= 4.87085
        t=60 GBEST= 4.86029
        t=70 GBEST= 4.83836
        t=80 GBEST= 4.83266
        t=90 GBEST= 4.83190
        t=100 GBEST= 4.82757
        t=110 GBEST= 4.82561
        t=120 GBEST= 4.82259
        t=130 GBEST= 4.82117
        t=140 GBEST= 4.82058
        t=150 GBEST= 4.81957
        t=160 GBEST= 4.81572
        t=170 GBEST= 4.80758
        t=180 GBEST= 4.79893
        t=190 GBEST= 4.78832
        t=200 GBEST= 4.77604
        t=210 GBEST= 4.76977
        t=220 GBEST= 4.76942
        t=230 GBEST= 4.75111
        t=240 GBEST= 4.74543
        t=250 GBEST= 4.74543
        t=260 GBEST= 4.74543
#####   Apeluri fitness=3930
&&&  masa= 3.0024  J= 4.7454  Napel=  3930  Napel_C= 192420
&&&  comanda trimisa la proces=509.8454 

#####                                                              k=58

#####  starea curenta=
    1.6444
h=
    62
particula  1 are valoare best=   Inf
particula  2 are valoare best=   Inf
particula  3 are valoare best=   Inf
particula  4 are valoare best=   Inf
particula  5 are valoare best=   Inf
particula  6 are valoare best= 5.241
particula  7 are valoare best= 7.524
particula  8 are valoare best= 9.610
particula  9 are valoare best=11.573
particula 10 are valoare best=13.634
particula 11 are valoare best=15.343
particula 12 are valoare best=17.027
particula 13 are valoare best=18.353
particula 14 are valoare best=19.781
particula 15 are valoare best=21.214
*********************************////////////
        t=10 GBEST= 4.94494
        t=20 GBEST= 4.93730
        t=30 GBEST= 4.93449
        t=40 GBEST= 4.93182
        t=50 GBEST= 4.93051
        t=60 GBEST= 4.92912
        t=70 GBEST= 4.92830
        t=80 GBEST= 4.91812
        t=90 GBEST= 4.91737
        t=100 GBEST= 4.91536
        t=110 GBEST= 4.90667
        t=120 GBEST= 4.90009
        t=130 GBEST= 4.88845
        t=140 GBEST= 4.87485
        t=150 GBEST= 4.86798
        t=160 GBEST= 4.84692
        t=170 GBEST= 4.83598
        t=180 GBEST= 4.83357
        t=190 GBEST= 4.82130
        t=200 GBEST= 4.82005
        t=210 GBEST= 4.79289
        t=220 GBEST= 4.78677
        t=230 GBEST= 4.77850
        t=240 GBEST= 4.73142
        t=250 GBEST= 4.73142
        t=260 GBEST= 4.73142
        t=270 GBEST= 4.73142
#####   Apeluri fitness=4185
&&&  masa= 3.0015  J= 4.7314  Napel=  4185  Napel_C= 196605
&&&  comanda trimisa la proces=532.1888 

#####                                                              k=59

#####  starea curenta=
    1.6609
h=
    61
particula  1 are valoare best=   Inf
particula  2 are valoare best=   Inf
particula  3 are valoare best=   Inf
particula  4 are valoare best=   Inf
particula  5 are valoare best=   Inf
particula  6 are valoare best= 5.132
particula  7 are valoare best= 7.505
particula  8 are valoare best= 9.707
particula  9 are valoare best=11.335
particula 10 are valoare best=13.302
particula 11 are valoare best=14.968
particula 12 are valoare best=16.873
particula 13 are valoare best=18.039
particula 14 are valoare best=19.569
particula 15 are valoare best=21.159
*********************************////////////
        t=10 GBEST= 4.74459
        t=20 GBEST= 4.74365
        t=30 GBEST= 4.74330
        t=40 GBEST= 4.74144
        t=50 GBEST= 4.73537
        t=60 GBEST= 4.70943
        t=70 GBEST= 4.70943
        t=80 GBEST= 4.70893
        t=90 GBEST= 4.70813
        t=100 GBEST= 4.70773
        t=110 GBEST= 4.70693
        t=120 GBEST= 4.70398
        t=130 GBEST= 4.69608
        t=140 GBEST= 4.68892
        t=150 GBEST= 4.68239
        t=160 GBEST= 4.65913
        t=170 GBEST= 4.63413
        t=180 GBEST= 4.61421
        t=190 GBEST= 4.61345
#####   Apeluri fitness=2910
&&&  masa= 3.0000  J= 4.6135  Napel=  2910  Napel_C= 199515
&&&  comanda trimisa la proces=533.8279 

#####                                                              k=60

#####  starea curenta=
    1.6772
h=
    60
particula  1 are valoare best=   Inf
particula  2 are valoare best=   Inf
particula  3 are valoare best=   Inf
particula  4 are valoare best=   Inf
particula  5 are valoare best=   Inf
particula  6 are valoare best= 5.267
particula  7 are valoare best= 7.556
particula  8 are valoare best= 9.520
particula  9 are valoare best=11.404
particula 10 are valoare best=13.078
particula 11 are valoare best=14.744
particula 12 are valoare best=16.297
particula 13 are valoare best=17.763
particula 14 are valoare best=19.037
particula 15 are valoare best=20.768
*********************************////////////
        t=10 GBEST= 5.02106
        t=20 GBEST= 4.88128
        t=30 GBEST= 4.87813
        t=40 GBEST= 4.87646
        t=50 GBEST= 4.87559
        t=60 GBEST= 4.86983
        t=70 GBEST= 4.86351
        t=80 GBEST= 4.84888
        t=90 GBEST= 4.84825
        t=100 GBEST= 4.69534
        t=110 GBEST= 4.60486
        t=120 GBEST= 4.56209
        t=130 GBEST= 4.56057
        t=140 GBEST= 4.56044
        t=150 GBEST= 4.56044
        t=160 GBEST= 4.53550
        t=170 GBEST= 4.53208
#####   Apeluri fitness=2670
&&&  masa= 3.0000  J= 4.5296  Napel=  2670  Napel_C= 202185
&&&  comanda trimisa la proces=193.0292 

#####                                                              k=61

#####  starea curenta=
    1.6779
h=
    59
particula  1 are valoare best=   Inf
particula  2 are valoare best=   Inf
particula  3 are valoare best=   Inf
particula  4 are valoare best=   Inf
particula  5 are valoare best=   Inf
particula  6 are valoare best=   Inf
particula  7 are valoare best= 7.061
particula  8 are valoare best= 9.095
particula  9 are valoare best=11.331
particula 10 are valoare best=12.587
particula 11 are valoare best=14.608
particula 12 are valoare best=15.743
particula 13 are valoare best=17.508
particula 14 are valoare best=18.864
particula 15 are valoare best=20.170
*********************************////////////
        t=10 GBEST= 5.58760
        t=20 GBEST= 5.56250
        t=30 GBEST= 5.54382
        t=40 GBEST= 5.42919
        t=50 GBEST= 5.34087
        t=60 GBEST= 5.13681
        t=70 GBEST= 4.96865
        t=80 GBEST= 4.95926
        t=90 GBEST= 4.95673
        t=100 GBEST= 4.95343
        t=110 GBEST= 4.95181
        t=120 GBEST= 4.95165
        t=130 GBEST= 4.94923
        t=140 GBEST= 4.94589
        t=150 GBEST= 4.93614
        t=160 GBEST= 4.91441
        t=170 GBEST= 4.89035
        t=180 GBEST= 4.80402
        t=190 GBEST= 4.77760
        t=200 GBEST= 4.71522
        t=210 GBEST= 4.71522
#####   Apeluri fitness=3225
&&&  masa= 3.0000  J= 4.7152  Napel=  3225  Napel_C= 205410
&&&  comanda trimisa la proces=444.4842 

#####                                                              k=62

#####  starea curenta=
    1.6911
h=
    58
particula  1 are valoare best=   Inf
particula  2 are valoare best=   Inf
particula  3 are valoare best=   Inf
particula  4 are valoare best=   Inf
particula  5 are valoare best=   Inf
particula  6 are valoare best=   Inf
particula  7 are valoare best= 7.101
particula  8 are valoare best= 9.187
particula  9 are valoare best=10.609
particula 10 are valoare best=12.460
particula 11 are valoare best=14.001
particula 12 are valoare best=15.780
particula 13 are valoare best=17.359
particula 14 are valoare best=18.329
particula 15 are valoare best=19.965
*********************************////////////
        t=10 GBEST= 4.76714
        t=20 GBEST= 4.75137
        t=30 GBEST= 4.74552
        t=40 GBEST= 4.74464
        t=50 GBEST= 4.74306
        t=60 GBEST= 4.73451
        t=70 GBEST= 4.73016
        t=80 GBEST= 4.72840
        t=90 GBEST= 4.72652
        t=100 GBEST= 4.72546
        t=110 GBEST= 4.72538
        t=120 GBEST= 4.72381
        t=130 GBEST= 4.70230
        t=140 GBEST= 4.69475
        t=150 GBEST= 4.69250
        t=160 GBEST= 4.69001
        t=170 GBEST= 4.68497
        t=180 GBEST= 4.67980
        t=190 GBEST= 4.67275
        t=200 GBEST= 4.64005
        t=210 GBEST= 4.62295
        t=220 GBEST= 4.62295
        t=230 GBEST= 4.62295
        t=240 GBEST= 4.62295
#####   Apeluri fitness=3630
&&&  masa= 3.0008  J= 4.6229  Napel=  3630  Napel_C= 209040
&&&  comanda trimisa la proces=886.0933 

#####                                                              k=63

#####  starea curenta=
    1.7149
h=
    57
particula  1 are valoare best=   Inf
particula  2 are valoare best=   Inf
particula  3 are valoare best=   Inf
particula  4 are valoare best=   Inf
particula  5 are valoare best=   Inf
particula  6 are valoare best= 4.957
particula  7 are valoare best= 6.703
particula  8 are valoare best= 8.797
particula  9 are valoare best=11.294
particula 10 are valoare best=12.046
particula 11 are valoare best=14.349
particula 12 are valoare best=15.798
particula 13 are valoare best=17.195
particula 14 are valoare best=18.314
particula 15 are valoare best=19.640
*********************************////////////
        t=10 GBEST= 4.59012
        t=20 GBEST= 4.58704
        t=30 GBEST= 4.58603
        t=40 GBEST= 4.58204
        t=50 GBEST= 4.58143
        t=60 GBEST= 4.58061
        t=70 GBEST= 4.57956
        t=80 GBEST= 4.57361
        t=90 GBEST= 4.55798
        t=100 GBEST= 4.52941
        t=110 GBEST= 4.52046
        t=120 GBEST= 4.51552
        t=130 GBEST= 4.51364
        t=140 GBEST= 4.51213
        t=150 GBEST= 4.49610
        t=160 GBEST= 4.49353
        t=170 GBEST= 4.49314
        t=180 GBEST= 4.49210
        t=190 GBEST= 4.48979
        t=200 GBEST= 4.48915
        t=210 GBEST= 4.48338
        t=220 GBEST= 4.43416
        t=230 GBEST= 4.42604
#####   Apeluri fitness=3600
&&&  masa= 3.0000  J= 4.4097  Napel=  3600  Napel_C= 212640
&&&  comanda trimisa la proces=535.1942 

#####                                                              k=64

#####  starea curenta=
    1.7306
h=
    56
particula  1 are valoare best=   Inf
particula  2 are valoare best=   Inf
particula  3 are valoare best=   Inf
particula  4 are valoare best=   Inf
particula  5 are valoare best=   Inf
particula  6 are valoare best= 4.553
particula  7 are valoare best= 6.559
particula  8 are valoare best= 8.755
particula  9 are valoare best=10.559
particula 10 are valoare best=12.162
particula 11 are valoare best=13.943
particula 12 are valoare best=15.520
particula 13 are valoare best=16.792
particula 14 are valoare best=18.196
particula 15 are valoare best=19.244
*********************************////////////
        t=10 GBEST= 4.49974
        t=20 GBEST= 4.48719
        t=30 GBEST= 4.48166
        t=40 GBEST= 4.48120
        t=50 GBEST= 4.48105
        t=60 GBEST= 4.48099
        t=70 GBEST= 4.48022
        t=80 GBEST= 4.47943
        t=90 GBEST= 4.47256
        t=100 GBEST= 4.47151
        t=110 GBEST= 4.46841
        t=120 GBEST= 4.45584
        t=130 GBEST= 4.44650
        t=140 GBEST= 4.43641
        t=150 GBEST= 4.43528
        t=160 GBEST= 4.42518
        t=170 GBEST= 4.41547
        t=180 GBEST= 4.41246
        t=190 GBEST= 4.40962
        t=200 GBEST= 4.40237
        t=210 GBEST= 4.39957
#####   Apeluri fitness=3285
&&&  masa= 3.0004  J= 4.3973  Napel=  3285  Napel_C= 215925
&&&  comanda trimisa la proces=621.0548 

#####                                                              k=65

#####  starea curenta=
    1.7484
h=
    55
particula  1 are valoare best=   Inf
particula  2 are valoare best=   Inf
particula  3 are valoare best=   Inf
particula  4 are valoare best=   Inf
particula  5 are valoare best=   Inf
particula  6 are valoare best=   Inf
particula  7 are valoare best= 6.419
particula  8 are valoare best= 8.779
particula  9 are valoare best=10.274
particula 10 are valoare best=12.273
particula 11 are valoare best=13.671
particula 12 are valoare best=15.111
particula 13 are valoare best=16.319
particula 14 are valoare best=17.575
particula 15 are valoare best=19.020
*********************************////////////
        t=10 GBEST= 5.36385
        t=20 GBEST= 4.58519
        t=30 GBEST= 4.58047
        t=40 GBEST= 4.57981
        t=50 GBEST= 4.57696
        t=60 GBEST= 4.57424
        t=70 GBEST= 4.56022
        t=80 GBEST= 4.54551
        t=90 GBEST= 4.54070
        t=100 GBEST= 4.52361
        t=110 GBEST= 4.48653
        t=120 GBEST= 4.47317
        t=130 GBEST= 4.46729
        t=140 GBEST= 4.46571
        t=150 GBEST= 4.44972
        t=160 GBEST= 4.44764
        t=170 GBEST= 4.42501
        t=180 GBEST= 4.35991
        t=190 GBEST= 4.35991
        t=200 GBEST= 4.31906
        t=210 GBEST= 4.31728
        t=220 GBEST= 4.31695
        t=230 GBEST= 4.31695
#####   Apeluri fitness=3585
&&&  masa= 3.0000  J= 4.3169  Napel=  3585  Napel_C= 219510
&&&  comanda trimisa la proces=222.0674 

#####                                                              k=66

#####  starea curenta=
    1.7502
h=
    54
particula  1 are valoare best=   Inf
particula  2 are valoare best=   Inf
particula  3 are valoare best=   Inf
particula  4 are valoare best=   Inf
particula  5 are valoare best=   Inf
particula  6 are valoare best= 4.385
particula  7 are valoare best= 6.332
particula  8 are valoare best= 8.400
particula  9 are valoare best= 9.913
particula 10 are valoare best=11.714
particula 11 are valoare best=13.302
particula 12 are valoare best=14.495
particula 13 are valoare best=15.979
particula 14 are valoare best=17.339
particula 15 are valoare best=18.805
*********************************////////////
        t=10 GBEST= 4.32565
        t=20 GBEST= 4.29991
        t=30 GBEST= 4.27254
        t=40 GBEST= 4.25517
        t=50 GBEST= 4.25217
        t=60 GBEST= 4.24997
        t=70 GBEST= 4.24815
        t=80 GBEST= 4.24755
        t=90 GBEST= 4.24617
        t=100 GBEST= 4.23200
        t=110 GBEST= 4.20837
        t=120 GBEST= 4.17763
        t=130 GBEST= 4.16070
        t=140 GBEST= 4.14605
        t=150 GBEST= 4.14261
        t=160 GBEST= 4.14037
        t=170 GBEST= 4.13427
        t=180 GBEST= 4.13192
        t=190 GBEST= 4.13143
        t=200 GBEST= 4.13028
#####   Apeluri fitness=3045
&&&  masa= 3.0000  J= 4.1303  Napel=  3045  Napel_C= 222555
&&&  comanda trimisa la proces=628.8555 

#####                                                              k=67

#####  starea curenta=
    1.7680
h=
    53
particula  1 are valoare best=   Inf
particula  2 are valoare best=   Inf
particula  3 are valoare best=   Inf
particula  4 are valoare best=   Inf
particula  5 are valoare best=   Inf
particula  6 are valoare best= 4.366
particula  7 are valoare best= 6.307
particula  8 are valoare best= 8.015
particula  9 are valoare best=10.089
particula 10 are valoare best=11.518
particula 11 are valoare best=13.154
particula 12 are valoare best=14.252
particula 13 are valoare best=15.706
particula 14 are valoare best=17.235
particula 15 are valoare best=18.303
*********************************////////////
        t=10 GBEST= 4.27304
        t=20 GBEST= 4.25258
        t=30 GBEST= 4.23352
        t=40 GBEST= 4.22493
        t=50 GBEST= 4.22147
        t=60 GBEST= 4.22035
        t=70 GBEST= 4.22014
        t=80 GBEST= 4.22008
        t=90 GBEST= 4.22008
        t=100 GBEST= 4.16147
        t=110 GBEST= 4.15162
        t=120 GBEST= 4.12610
        t=130 GBEST= 4.12331
        t=140 GBEST= 4.12088
        t=150 GBEST= 4.11891
        t=160 GBEST= 4.11764
        t=170 GBEST= 4.11192
        t=180 GBEST= 4.10379
        t=190 GBEST= 4.07452
        t=200 GBEST= 4.06936
        t=210 GBEST= 4.04381
        t=220 GBEST= 4.04380
        t=230 GBEST= 4.04380
#####   Apeluri fitness=3555
&&&  masa= 3.0005  J= 4.0438  Napel=  3555  Napel_C= 226110
&&&  comanda trimisa la proces=512.4386 

#####                                                              k=68

#####  starea curenta=
    1.7823
h=
    52
particula  1 are valoare best=   Inf
particula  2 are valoare best=   Inf
particula  3 are valoare best=   Inf
particula  4 are valoare best=   Inf
particula  5 are valoare best=   Inf
particula  6 are valoare best= 4.451
particula  7 are valoare best= 6.240
particula  8 are valoare best= 7.796
particula  9 are valoare best= 9.478
particula 10 are valoare best=11.339
particula 11 are valoare best=12.923
particula 12 are valoare best=14.395
particula 13 are valoare best=15.848
particula 14 are valoare best=17.088
particula 15 are valoare best=18.020
*********************************////////////
        t=10 GBEST= 4.21933
        t=20 GBEST= 4.20480
        t=30 GBEST= 4.20343
        t=40 GBEST= 4.20147
        t=50 GBEST= 4.19814
        t=60 GBEST= 4.19563
        t=70 GBEST= 4.19453
        t=80 GBEST= 4.19427
        t=90 GBEST= 4.19409
        t=100 GBEST= 4.18871
        t=110 GBEST= 4.16708
        t=120 GBEST= 4.16499
        t=130 GBEST= 4.16135
        t=140 GBEST= 4.14896
        t=150 GBEST= 4.14067
        t=160 GBEST= 4.12490
        t=170 GBEST= 4.07539
        t=180 GBEST= 4.07142
        t=190 GBEST= 4.04943
        t=200 GBEST= 4.03677
#####   Apeluri fitness=3120
&&&  masa= 3.0001  J= 4.0366  Napel=  3120  Napel_C= 229230
&&&  comanda trimisa la proces=439.2663 

#####                                                              k=69

#####  starea curenta=
    1.7940
h=
    51
particula  1 are valoare best=   Inf
particula  2 are valoare best=   Inf
particula  3 are valoare best=   Inf
particula  4 are valoare best=   Inf
particula  5 are valoare best=   Inf
particula  6 are valoare best=   Inf
particula  7 are valoare best= 5.902
particula  8 are valoare best= 7.867
particula  9 are valoare best= 9.681
particula 10 are valoare best=10.887
particula 11 are valoare best=12.345
particula 12 are valoare best=14.039
particula 13 are valoare best=15.270
particula 14 are valoare best=16.575
particula 15 are valoare best=17.612
*********************************////////////
        t=10 GBEST= 4.96404
        t=20 GBEST= 4.40859
        t=30 GBEST= 4.34646
        t=40 GBEST= 4.34626
        t=50 GBEST= 4.34231
        t=60 GBEST= 4.31755
        t=70 GBEST= 4.28956
        t=80 GBEST= 4.27058
        t=90 GBEST= 4.25767
        t=100 GBEST= 4.25650
        t=110 GBEST= 4.25613
        t=120 GBEST= 4.25473
        t=130 GBEST= 4.25199
        t=140 GBEST= 4.24608
        t=150 GBEST= 4.24547
        t=160 GBEST= 4.24452
        t=170 GBEST= 4.24266
        t=180 GBEST= 4.23891
        t=190 GBEST= 4.23672
        t=200 GBEST= 4.23367
        t=210 GBEST= 4.19999
        t=220 GBEST= 4.08830
#####   Apeluri fitness=3450
&&&  masa= 3.0002  J= 4.0414  Napel=  3450  Napel_C= 232680
&&&  comanda trimisa la proces=616.3188 

#####                                                              k=70

#####  starea curenta=
    1.8110
h=
    50
particula  1 are valoare best=   Inf
particula  2 are valoare best=   Inf
particula  3 are valoare best=   Inf
particula  4 are valoare best=   Inf
particula  5 are valoare best=   Inf
particula  6 are valoare best= 4.063
particula  7 are valoare best= 6.358
particula  8 are valoare best= 7.518
particula  9 are valoare best= 9.363
particula 10 are valoare best=10.656
particula 11 are valoare best=12.202
particula 12 are valoare best=13.747
particula 13 are valoare best=15.040
particula 14 are valoare best=16.125
particula 15 are valoare best=17.338
*********************************////////////
        t=10 GBEST= 4.04715
        t=20 GBEST= 4.02595
        t=30 GBEST= 4.01192
        t=40 GBEST= 3.99767
        t=50 GBEST= 3.99143
        t=60 GBEST= 3.97213
        t=70 GBEST= 3.94427
        t=80 GBEST= 3.94224
        t=90 GBEST= 3.93893
        t=100 GBEST= 3.93624
        t=110 GBEST= 3.93275
        t=120 GBEST= 3.91555
        t=130 GBEST= 3.90385
        t=140 GBEST= 3.90090
        t=150 GBEST= 3.89980
        t=160 GBEST= 3.89712
        t=170 GBEST= 3.88585
        t=180 GBEST= 3.88570
        t=190 GBEST= 3.88567
        t=200 GBEST= 3.87591
        t=210 GBEST= 3.86930
        t=220 GBEST= 3.84338
        t=230 GBEST= 3.84299
        t=240 GBEST= 3.84299
        t=250 GBEST= 3.84299
#####   Apeluri fitness=3870
&&&  masa= 3.0005  J= 3.8430  Napel=  3870  Napel_C= 236550
&&&  comanda trimisa la proces=539.1910 

#####                                                              k=71

#####  starea curenta=
    1.8256
h=
    49
particula  1 are valoare best=   Inf
particula  2 are valoare best=   Inf
particula  3 are valoare best=   Inf
particula  4 are valoare best=   Inf
particula  5 are valoare best=   Inf
particula  6 are valoare best=   Inf
particula  7 are valoare best= 5.662
particula  8 are valoare best= 7.803
particula  9 are valoare best= 9.526
particula 10 are valoare best=10.671
particula 11 are valoare best=12.184
particula 12 are valoare best=13.579
particula 13 are valoare best=14.631
particula 14 are valoare best=15.755
particula 15 are valoare best=17.006
*********************************////////////
        t=10 GBEST= 4.14263
        t=20 GBEST= 4.13321
        t=30 GBEST= 4.12249
        t=40 GBEST= 4.11123
        t=50 GBEST= 4.08194
        t=60 GBEST= 4.07872
        t=70 GBEST= 4.07775
        t=80 GBEST= 4.07769
        t=90 GBEST= 4.07767
        t=100 GBEST= 4.07763
        t=110 GBEST= 4.07761
        t=120 GBEST= 4.07757
        t=130 GBEST= 4.07756
        t=140 GBEST= 4.07755
        t=150 GBEST= 4.07754
        t=160 GBEST= 4.07751
        t=170 GBEST= 4.07747
        t=180 GBEST= 4.07737
        t=190 GBEST= 4.07704
        t=200 GBEST= 4.07645
        t=210 GBEST= 4.07603
        t=220 GBEST= 4.07590
#####   Apeluri fitness=3330
&&&  masa= 3.0000  J= 4.0759  Napel=  3330  Napel_C= 239880
&&&  comanda trimisa la proces=658.6506 

#####                                                              k=72

#####  starea curenta=
    1.8432
h=
    48
particula  1 are valoare best=   Inf
particula  2 are valoare best=   Inf
particula  3 are valoare best=   Inf
particula  4 are valoare best=   Inf
particula  5 are valoare best=   Inf
particula  6 are valoare best=   Inf
particula  7 are valoare best= 5.856
particula  8 are valoare best= 7.455
particula  9 are valoare best= 9.319
particula 10 are valoare best=10.635
particula 11 are valoare best=11.936
particula 12 are valoare best=13.356
particula 13 are valoare best=14.666
particula 14 are valoare best=15.609
particula 15 are valoare best=16.752
*********************************////////////
        t=10 GBEST= 4.78622
        t=20 GBEST= 4.22898
        t=30 GBEST= 4.22046
        t=40 GBEST= 4.19868
        t=50 GBEST= 4.18757
        t=60 GBEST= 4.17828
        t=70 GBEST= 4.16778
        t=80 GBEST= 4.14054
        t=90 GBEST= 4.12469
        t=100 GBEST= 4.09834
        t=110 GBEST= 4.07695
        t=120 GBEST= 4.06315
        t=130 GBEST= 4.04541
        t=140 GBEST= 4.00842
        t=150 GBEST= 3.99487
        t=160 GBEST= 3.98719
        t=170 GBEST= 3.95606
        t=180 GBEST= 3.94405
        t=190 GBEST= 3.93932
        t=200 GBEST= 3.93101
        t=210 GBEST= 3.90422
        t=220 GBEST= 3.90094
        t=230 GBEST= 3.89978
        t=240 GBEST= 3.89978
        t=250 GBEST= 3.89978
#####   Apeluri fitness=3810
&&&  masa= 3.0001  J= 3.8998  Napel=  3810  Napel_C= 243690
&&&  comanda trimisa la proces=602.9804 

#####                                                              k=73

#####  starea curenta=
    1.8591
h=
    47
particula  1 are valoare best=   Inf
particula  2 are valoare best=   Inf
particula  3 are valoare best=   Inf
particula  4 are valoare best=   Inf
particula  5 are valoare best=   Inf
particula  6 are valoare best=   Inf
particula  7 are valoare best= 5.905
particula  8 are valoare best= 7.415
particula  9 are valoare best= 8.625
particula 10 are valoare best=10.449
particula 11 are valoare best=11.810
particula 12 are valoare best=13.013
particula 13 are valoare best=13.978
particula 14 are valoare best=15.302
particula 15 are valoare best=16.203
*********************************////////////
        t=10 GBEST= 4.23494
        t=20 GBEST= 4.13626
        t=30 GBEST= 4.12960
        t=40 GBEST= 4.12894
        t=50 GBEST= 4.12665
        t=60 GBEST= 4.11962
        t=70 GBEST= 4.11170
        t=80 GBEST= 4.10651
        t=90 GBEST= 4.08921
        t=100 GBEST= 4.08055
        t=110 GBEST= 4.05502
        t=120 GBEST= 4.04589
        t=130 GBEST= 4.03991
        t=140 GBEST= 4.00702
        t=150 GBEST= 3.98625
        t=160 GBEST= 3.96667
        t=170 GBEST= 3.94581
        t=180 GBEST= 3.91509
        t=190 GBEST= 3.91216
        t=200 GBEST= 3.90286
        t=210 GBEST= 3.89776
#####   Apeluri fitness=3180
&&&  masa= 3.0001  J= 3.8978  Napel=  3180  Napel_C= 246870
&&&  comanda trimisa la proces=717.1937 

#####                                                              k=74

#####  starea curenta=
    1.8777
h=
    46
particula  1 are valoare best=   Inf
particula  2 are valoare best=   Inf
particula  3 are valoare best=   Inf
particula  4 are valoare best=   Inf
particula  5 are valoare best=   Inf
particula  6 are valoare best=   Inf
particula  7 are valoare best= 5.474
particula  8 are valoare best= 7.260
particula  9 are valoare best= 8.891
particula 10 are valoare best=10.045
particula 11 are valoare best=11.254
particula 12 are valoare best=12.528
particula 13 are valoare best=13.857
particula 14 are valoare best=15.097
particula 15 are valoare best=16.156
*********************************////////////
        t=10 GBEST= 4.78803
        t=20 GBEST= 4.04821
        t=30 GBEST= 4.00180
        t=40 GBEST= 3.99218
        t=50 GBEST= 3.98087
        t=60 GBEST= 3.96964
        t=70 GBEST= 3.95499
        t=80 GBEST= 3.91390
        t=90 GBEST= 3.89748
        t=100 GBEST= 3.87626
        t=110 GBEST= 3.86562
        t=120 GBEST= 3.85930
        t=130 GBEST= 3.85685
        t=140 GBEST= 3.83897
        t=150 GBEST= 3.80975
        t=160 GBEST= 3.78491
        t=170 GBEST= 3.78213
        t=180 GBEST= 3.77965
        t=190 GBEST= 3.74745
        t=200 GBEST= 3.70555
        t=210 GBEST= 3.67679
        t=220 GBEST= 3.65389
#####   Apeluri fitness=3390
&&&  masa= 3.0000  J= 3.6539  Napel=  3390  Napel_C= 250260
&&&  comanda trimisa la proces=544.0129 

#####                                                              k=75

#####  starea curenta=
    1.8916
h=
    45
particula  1 are valoare best=   Inf
particula  2 are valoare best=   Inf
particula  3 are valoare best=   Inf
particula  4 are valoare best=   Inf
particula  5 are valoare best=   Inf
particula  6 are valoare best=   Inf
particula  7 are valoare best= 4.936
particula  8 are valoare best= 6.876
particula  9 are valoare best= 8.414
particula 10 are valoare best= 9.710
particula 11 are valoare best=11.154
particula 12 are valoare best=12.563
particula 13 are valoare best=13.695
particula 14 are valoare best=14.601
particula 15 are valoare best=15.936
*********************************////////////
        t=10 GBEST= 4.58591
        t=20 GBEST= 3.93355
        t=30 GBEST= 3.91933
        t=40 GBEST= 3.88530
        t=50 GBEST= 3.83379
        t=60 GBEST= 3.81167
        t=70 GBEST= 3.80939
        t=80 GBEST= 3.80729
        t=90 GBEST= 3.79926
        t=100 GBEST= 3.78891
        t=110 GBEST= 3.78690
        t=120 GBEST= 3.76706
        t=130 GBEST= 3.73290
        t=140 GBEST= 3.73110
        t=150 GBEST= 3.71963
        t=160 GBEST= 3.71911
        t=170 GBEST= 3.71714
        t=180 GBEST= 3.71538
        t=190 GBEST= 3.71146
        t=200 GBEST= 3.69750
        t=210 GBEST= 3.65663
#####   Apeluri fitness=3270
&&&  masa= 3.0002  J= 3.5976  Napel=  3270  Napel_C= 253530
&&&  comanda trimisa la proces=540.9639 

#####                                                              k=76

#####  starea curenta=
    1.9052
h=
    44
particula  1 are valoare best=   Inf
particula  2 are valoare best=   Inf
particula  3 are valoare best=   Inf
particula  4 are valoare best=   Inf
particula  5 are valoare best=   Inf
particula  6 are valoare best=   Inf
particula  7 are valoare best= 5.115
particula  8 are valoare best= 6.902
particula  9 are valoare best= 8.438
particula 10 are valoare best= 9.565
particula 11 are valoare best=10.861
particula 12 are valoare best=12.159
particula 13 are valoare best=13.339
particula 14 are valoare best=14.568
particula 15 are valoare best=15.427
*********************************////////////
        t=10 GBEST= 3.65016
        t=20 GBEST= 3.63727
        t=30 GBEST= 3.63585
        t=40 GBEST= 3.63534
        t=50 GBEST= 3.63500
        t=60 GBEST= 3.63498
        t=70 GBEST= 3.63491
        t=80 GBEST= 3.63483
        t=90 GBEST= 3.63482
        t=100 GBEST= 3.63429
        t=110 GBEST= 3.63367
        t=120 GBEST= 3.63315
        t=130 GBEST= 3.63275
        t=140 GBEST= 3.63125
        t=150 GBEST= 3.55906
        t=160 GBEST= 3.55033
        t=170 GBEST= 3.54001
        t=180 GBEST= 3.49706
        t=190 GBEST= 3.47134
        t=200 GBEST= 3.46267
        t=210 GBEST= 3.46266
        t=220 GBEST= 3.46251
        t=230 GBEST= 3.45841
        t=240 GBEST= 3.45816
#####   Apeluri fitness=3645
&&&  masa= 3.0000  J= 3.4582  Napel=  3645  Napel_C= 257175
&&&  comanda trimisa la proces=749.8964 

#####                                                              k=77

#####  starea curenta=
    1.9239
h=
    43
particula  1 are valoare best=   Inf
particula  2 are valoare best=   Inf
particula  3 are valoare best=   Inf
particula  4 are valoare best=   Inf
particula  5 are valoare best=   Inf
particula  6 are valoare best=   Inf
particula  7 are valoare best= 5.463
particula  8 are valoare best= 6.688
particula  9 are valoare best= 7.968
particula 10 are valoare best= 9.700
particula 11 are valoare best=10.904
particula 12 are valoare best=11.852
particula 13 are valoare best=13.007
particula 14 are valoare best=14.182
particula 15 are valoare best=15.274
*********************************////////////
        t=10 GBEST= 3.54613
        t=20 GBEST= 3.53835
        t=30 GBEST= 3.52521
        t=40 GBEST= 3.51544
        t=50 GBEST= 3.51212
        t=60 GBEST= 3.50775
        t=70 GBEST= 3.50384
        t=80 GBEST= 3.50186
        t=90 GBEST= 3.50039
        t=100 GBEST= 3.49978
        t=110 GBEST= 3.49973
        t=120 GBEST= 3.49967
        t=130 GBEST= 3.49911
        t=140 GBEST= 3.49896
        t=150 GBEST= 3.49846
        t=160 GBEST= 3.49814
        t=170 GBEST= 3.49706
        t=180 GBEST= 3.49227
        t=190 GBEST= 3.48723
        t=200 GBEST= 3.42650
        t=210 GBEST= 3.39382
        t=220 GBEST= 3.31439
        t=230 GBEST= 3.31349
#####   Apeluri fitness=3555
&&&  masa= 3.0000  J= 3.3135  Napel=  3555  Napel_C= 260730
&&&  comanda trimisa la proces=610.2432 

#####                                                              k=78

#####  starea curenta=
    1.9390
h=
    42
particula  1 are valoare best=   Inf
particula  2 are valoare best=   Inf
particula  3 are valoare best=   Inf
particula  4 are valoare best=   Inf
particula  5 are valoare best=   Inf
particula  6 are valoare best=   Inf
particula  7 are valoare best= 5.135
particula  8 are valoare best= 6.907
particula  9 are valoare best= 8.023
particula 10 are valoare best= 9.387
particula 11 are valoare best=10.507
particula 12 are valoare best=11.631
particula 13 are valoare best=13.022
particula 14 are valoare best=13.884
particula 15 are valoare best=14.882
*********************************////////////
        t=10 GBEST= 4.03321
        t=20 GBEST= 3.47918
        t=30 GBEST= 3.47711
        t=40 GBEST= 3.47687
        t=50 GBEST= 3.47595
        t=60 GBEST= 3.47569
        t=70 GBEST= 3.47553
        t=80 GBEST= 3.47410
        t=90 GBEST= 3.46743
        t=100 GBEST= 3.46438
        t=110 GBEST= 3.46386
        t=120 GBEST= 3.46316
        t=130 GBEST= 3.46302
        t=140 GBEST= 3.46300
        t=150 GBEST= 3.46300
        t=160 GBEST= 3.46299
        t=170 GBEST= 3.46285
        t=180 GBEST= 3.46270
        t=190 GBEST= 3.46266
        t=200 GBEST= 3.46249
        t=210 GBEST= 3.46249
        t=220 GBEST= 3.46188
        t=230 GBEST= 3.46144
#####   Apeluri fitness=3540
&&&  masa= 3.0000  J= 3.4614  Napel=  3540  Napel_C= 264270
&&&  comanda trimisa la proces=608.4912 

#####                                                              k=79

#####  starea curenta=
    1.9540
h=
    41
particula  1 are valoare best=   Inf
particula  2 are valoare best=   Inf
particula  3 are valoare best=   Inf
particula  4 are valoare best=   Inf
particula  5 are valoare best=   Inf
particula  6 are valoare best=   Inf
particula  7 are valoare best= 4.885
particula  8 are valoare best= 6.214
particula  9 are valoare best= 7.892
particula 10 are valoare best= 9.177
particula 11 are valoare best=10.025
particula 12 are valoare best=11.672
particula 13 are valoare best=12.452
particula 14 are valoare best=13.441
particula 15 are valoare best=14.591
*********************************////////////
        t=10 GBEST= 4.59044
        t=20 GBEST= 3.82542
        t=30 GBEST= 3.58430
        t=40 GBEST= 3.58283
        t=50 GBEST= 3.58192
        t=60 GBEST= 3.57726
        t=70 GBEST= 3.54773
        t=80 GBEST= 3.52818
        t=90 GBEST= 3.49834
        t=100 GBEST= 3.46154
        t=110 GBEST= 3.45570
        t=120 GBEST= 3.44718
        t=130 GBEST= 3.42228
        t=140 GBEST= 3.40933
        t=150 GBEST= 3.40044
        t=160 GBEST= 3.38340
        t=170 GBEST= 3.33783
        t=180 GBEST= 3.29430
        t=190 GBEST= 3.22061
        t=200 GBEST= 3.21452
        t=210 GBEST= 3.21452
        t=220 GBEST= 3.21452
#####   Apeluri fitness=3390
&&&  masa= 3.0000  J= 3.2145  Napel=  3390  Napel_C= 267660
&&&  comanda trimisa la proces=563.7645 

#####                                                              k=80

#####  starea curenta=
    1.9675
h=
    40
particula  1 are valoare best=   Inf
particula  2 are valoare best=   Inf
particula  3 are valoare best=   Inf
particula  4 are valoare best=   Inf
particula  5 are valoare best=   Inf
particula  6 are valoare best=   Inf
particula  7 are valoare best= 4.592
particula  8 are valoare best= 6.332
particula  9 are valoare best= 7.757
particula 10 are valoare best= 8.696
particula 11 are valoare best=10.134
particula 12 are valoare best=11.347
particula 13 are valoare best=12.316
particula 14 are valoare best=13.312
particula 15 are valoare best=14.180
*********************************////////////
        t=10 GBEST= 3.28110
        t=20 GBEST= 3.27782
        t=30 GBEST= 3.27769
        t=40 GBEST= 3.27744
        t=50 GBEST= 3.27643
        t=60 GBEST= 3.27634
        t=70 GBEST= 3.27627
        t=80 GBEST= 3.27593
        t=90 GBEST= 3.27584
        t=100 GBEST= 3.27576
        t=110 GBEST= 3.27576
        t=120 GBEST= 3.27495
        t=130 GBEST= 3.22457
        t=140 GBEST= 3.21980
        t=150 GBEST= 3.19826
        t=160 GBEST= 3.18864
        t=170 GBEST= 3.18462
        t=180 GBEST= 3.18209
        t=190 GBEST= 3.18098
#####   Apeluri fitness=2940
&&&  masa= 3.0000  J= 3.1810  Napel=  2940  Napel_C= 270600
&&&  comanda trimisa la proces=474.6302 

#####                                                              k=81

#####  starea curenta=
    1.9782
h=
    39
particula  1 are valoare best=   Inf
particula  2 are valoare best=   Inf
particula  3 are valoare best=   Inf
particula  4 are valoare best=   Inf
particula  5 are valoare best=   Inf
particula  6 are valoare best=   Inf
particula  7 are valoare best= 4.617
particula  8 are valoare best= 6.401
particula  9 are valoare best= 7.921
particula 10 are valoare best= 8.755
particula 11 are valoare best= 9.530
particula 12 are valoare best=11.166
particula 13 are valoare best=11.871
particula 14 are valoare best=12.944
particula 15 are valoare best=13.741
*********************************////////////
        t=10 GBEST= 3.54833
        t=20 GBEST= 3.39670
        t=30 GBEST= 3.39545
        t=40 GBEST= 3.39433
        t=50 GBEST= 3.39038
        t=60 GBEST= 3.38258
        t=70 GBEST= 3.37804
        t=80 GBEST= 3.36516
        t=90 GBEST= 3.35157
        t=100 GBEST= 3.34913
        t=110 GBEST= 3.34741
        t=120 GBEST= 3.32961
        t=130 GBEST= 3.32260
        t=140 GBEST= 3.32153
        t=150 GBEST= 3.32105
        t=160 GBEST= 3.32089
        t=170 GBEST= 3.32056
        t=180 GBEST= 3.32042
        t=190 GBEST= 3.32005
        t=200 GBEST= 3.31655
        t=210 GBEST= 3.31339
        t=220 GBEST= 3.27917
        t=230 GBEST= 3.27917
        t=240 GBEST= 3.27917
#####   Apeluri fitness=3690
&&&  masa= 3.0002  J= 3.2792  Napel=  3690  Napel_C= 274290
&&&  comanda trimisa la proces=1013.1606 

#####                                                              k=82

#####  starea curenta=
    2.0005
h=
    38
particula  1 are valoare best=   Inf
particula  2 are valoare best=   Inf
particula  3 are valoare best=   Inf
particula  4 are valoare best=   Inf
particula  5 are valoare best=   Inf
particula  6 are valoare best=   Inf
particula  7 are valoare best= 4.559
particula  8 are valoare best= 6.189
particula  9 are valoare best= 7.243
particula 10 are valoare best= 8.637
particula 11 are valoare best= 9.743
particula 12 are valoare best=10.536
particula 13 are valoare best=11.639
particula 14 are valoare best=12.725
particula 15 are valoare best=13.707
*********************************////////////
        t=10 GBEST= 3.08008
        t=20 GBEST= 3.07302
        t=30 GBEST= 3.06860
        t=40 GBEST= 3.05926
        t=50 GBEST= 3.05703
        t=60 GBEST= 3.05615
        t=70 GBEST= 3.05547
        t=80 GBEST= 3.05511
        t=90 GBEST= 3.05431
        t=100 GBEST= 3.03756
        t=110 GBEST= 3.03616
        t=120 GBEST= 3.02891
        t=130 GBEST= 3.02462
        t=140 GBEST= 2.99343
        t=150 GBEST= 2.98938
        t=160 GBEST= 2.98635
        t=170 GBEST= 2.98314
        t=180 GBEST= 2.97973
        t=190 GBEST= 2.97650
        t=200 GBEST= 2.97552
        t=210 GBEST= 2.96187
        t=220 GBEST= 2.95671
        t=230 GBEST= 2.95284
#####   Apeluri fitness=3540
&&&  masa= 3.0001  J= 2.9528  Napel=  3540  Napel_C= 277830
&&&  comanda trimisa la proces=642.8020 

#####                                                              k=83

#####  starea curenta=
    2.0155
h=
    37
particula  1 are valoare best=   Inf
particula  2 are valoare best=   Inf
particula  3 are valoare best=   Inf
particula  4 are valoare best=   Inf
particula  5 are valoare best=   Inf
particula  6 are valoare best=   Inf
particula  7 are valoare best= 4.589
particula  8 are valoare best= 5.874
particula  9 are valoare best= 6.961
particula 10 are valoare best= 8.255
particula 11 are valoare best= 9.398
particula 12 are valoare best=10.284
particula 13 are valoare best=11.455
particula 14 are valoare best=12.389
particula 15 are valoare best=13.400
*********************************////////////
        t=10 GBEST= 3.30601
        t=20 GBEST= 3.06541
        t=30 GBEST= 3.05273
        t=40 GBEST= 3.04047
        t=50 GBEST= 3.03817
        t=60 GBEST= 3.03770
        t=70 GBEST= 3.03627
        t=80 GBEST= 3.02678
        t=90 GBEST= 3.02656
        t=100 GBEST= 3.02656
        t=110 GBEST= 3.02640
        t=120 GBEST= 3.02603
        t=130 GBEST= 2.99542
        t=140 GBEST= 2.99433
        t=150 GBEST= 2.99394
        t=160 GBEST= 2.99309
        t=170 GBEST= 2.98898
        t=180 GBEST= 2.98547
        t=190 GBEST= 2.95806
        t=200 GBEST= 2.94913
        t=210 GBEST= 2.93713
        t=220 GBEST= 2.92587
        t=230 GBEST= 2.92586
        t=240 GBEST= 2.92586
#####   Apeluri fitness=3645
&&&  masa= 3.0002  J= 2.9259  Napel=  3645  Napel_C= 281475
&&&  comanda trimisa la proces=598.4644 

#####                                                              k=84

#####  starea curenta=
    2.0292
h=
    36
particula  1 are valoare best=   Inf
particula  2 are valoare best=   Inf
particula  3 are valoare best=   Inf
particula  4 are valoare best=   Inf
particula  5 are valoare best=   Inf
particula  6 are valoare best=   Inf
particula  7 are valoare best= 4.361
particula  8 are valoare best= 5.653
particula  9 are valoare best= 6.732
particula 10 are valoare best= 8.108
particula 11 are valoare best= 9.260
particula 12 are valoare best=10.484
particula 13 are valoare best=11.217
particula 14 are valoare best=12.059
particula 15 are valoare best=12.960
*********************************////////////
        t=10 GBEST= 3.89391
        t=20 GBEST= 3.11588
        t=30 GBEST= 3.05911
        t=40 GBEST= 3.05624
        t=50 GBEST= 3.05476
        t=60 GBEST= 3.04756
        t=70 GBEST= 3.04216
        t=80 GBEST= 3.03836
        t=90 GBEST= 3.03536
        t=100 GBEST= 3.02048
        t=110 GBEST= 3.00657
        t=120 GBEST= 3.00448
        t=130 GBEST= 2.98762
        t=140 GBEST= 2.97485
        t=150 GBEST= 2.97417
        t=160 GBEST= 2.94621
        t=170 GBEST= 2.93336
        t=180 GBEST= 2.93027
        t=190 GBEST= 2.92619
#####   Apeluri fitness=2955
&&&  masa= 3.0000  J= 2.9262  Napel=  2955  Napel_C= 284430
&&&  comanda trimisa la proces=532.2720 

#####                                                              k=85

#####  starea curenta=
    2.0409
h=
    35
particula  1 are valoare best=   Inf
particula  2 are valoare best=   Inf
particula  3 are valoare best=   Inf
particula  4 are valoare best=   Inf
particula  5 are valoare best=   Inf
particula  6 are valoare best=   Inf
particula  7 are valoare best= 4.011
particula  8 are valoare best= 5.216
particula  9 are valoare best= 6.744
particula 10 are valoare best= 7.762
particula 11 are valoare best= 8.971
particula 12 are valoare best= 9.896
particula 13 are valoare best=10.936
particula 14 are valoare best=11.772
particula 15 are valoare best=12.661
*********************************////////////
        t=10 GBEST= 3.67951
        t=20 GBEST= 3.20340
        t=30 GBEST= 2.98008
        t=40 GBEST= 2.97352
        t=50 GBEST= 2.96793
        t=60 GBEST= 2.94286
        t=70 GBEST= 2.92790
        t=80 GBEST= 2.89883
        t=90 GBEST= 2.89302
        t=100 GBEST= 2.88073
        t=110 GBEST= 2.87177
        t=120 GBEST= 2.87140
        t=130 GBEST= 2.87130
        t=140 GBEST= 2.87128
        t=150 GBEST= 2.87120
        t=160 GBEST= 2.87109
        t=170 GBEST= 2.85262
        t=180 GBEST= 2.84256
        t=190 GBEST= 2.84255
        t=200 GBEST= 2.82674
        t=210 GBEST= 2.78452
#####   Apeluri fitness=3240
&&&  masa= 3.0000  J= 2.7845  Napel=  3240  Napel_C= 287670
&&&  comanda trimisa la proces=760.9840 

#####                                                              k=86

#####  starea curenta=
    2.0581
h=
    34
particula  1 are valoare best=   Inf
particula  2 are valoare best=   Inf
particula  3 are valoare best=   Inf
particula  4 are valoare best=   Inf
particula  5 are valoare best=   Inf
particula  6 are valoare best=   Inf
particula  7 are valoare best= 4.587
particula  8 are valoare best= 5.564
particula  9 are valoare best= 6.425
particula 10 are valoare best= 7.660
particula 11 are valoare best= 8.635
particula 12 are valoare best= 9.594
particula 13 are valoare best=10.748
particula 14 are valoare best=11.439
particula 15 are valoare best=12.360
*********************************////////////
        t=10 GBEST= 2.81583
        t=20 GBEST= 2.80961
        t=30 GBEST= 2.80674
        t=40 GBEST= 2.80363
        t=50 GBEST= 2.80046
        t=60 GBEST= 2.79017
        t=70 GBEST= 2.78307
        t=80 GBEST= 2.78263
        t=90 GBEST= 2.78225
        t=100 GBEST= 2.78197
        t=110 GBEST= 2.78083
        t=120 GBEST= 2.77940
        t=130 GBEST= 2.77437
        t=140 GBEST= 2.77315
        t=150 GBEST= 2.77056
        t=160 GBEST= 2.76885
        t=170 GBEST= 2.76769
        t=180 GBEST= 2.76746
        t=190 GBEST= 2.76433
        t=200 GBEST= 2.76044
        t=210 GBEST= 2.75936
        t=220 GBEST= 2.74447
        t=230 GBEST= 2.73120
#####   Apeluri fitness=3525
&&&  masa= 3.0000  J= 2.7312  Napel=  3525  Napel_C= 291195
&&&  comanda trimisa la proces=673.4075 

#####                                                              k=87

#####  starea curenta=
    2.0732
h=
    33
particula  1 are valoare best=   Inf
particula  2 are valoare best=   Inf
particula  3 are valoare best=   Inf
particula  4 are valoare best=   Inf
particula  5 are valoare best=   Inf
particula  6 are valoare best=   Inf
particula  7 are valoare best= 4.040
particula  8 are valoare best= 5.207
particula  9 are valoare best= 6.297
particula 10 are valoare best= 7.424
particula 11 are valoare best= 8.517
particula 12 are valoare best= 9.509
particula 13 are valoare best=10.374
particula 14 are valoare best=11.199
particula 15 are valoare best=12.047
*********************************////////////
        t=10 GBEST= 3.76819
        t=20 GBEST= 3.18633
        t=30 GBEST= 2.79601
        t=40 GBEST= 2.78811
        t=50 GBEST= 2.78445
        t=60 GBEST= 2.78035
        t=70 GBEST= 2.76639
        t=80 GBEST= 2.76216
        t=90 GBEST= 2.75687
        t=100 GBEST= 2.75434
        t=110 GBEST= 2.74981
        t=120 GBEST= 2.74856
        t=130 GBEST= 2.74749
        t=140 GBEST= 2.74479
        t=150 GBEST= 2.72243
        t=160 GBEST= 2.71600
        t=170 GBEST= 2.71409
        t=180 GBEST= 2.71273
        t=190 GBEST= 2.71074
        t=200 GBEST= 2.69429
        t=210 GBEST= 2.69181
        t=220 GBEST= 2.68872
        t=230 GBEST= 2.66955
#####   Apeluri fitness=3480
&&&  masa= 3.0001  J= 2.6696  Napel=  3480  Napel_C= 294675
&&&  comanda trimisa la proces=645.1832 

#####                                                              k=88

#####  starea curenta=
    2.0874
h=
    32
particula  1 are valoare best=   Inf
particula  2 are valoare best=   Inf
particula  3 are valoare best=   Inf
particula  4 are valoare best=   Inf
particula  5 are valoare best=   Inf
particula  6 are valoare best=   Inf
particula  7 are valoare best= 4.089
particula  8 are valoare best= 5.270
particula  9 are valoare best= 6.236
particula 10 are valoare best= 7.222
particula 11 are valoare best= 8.510
particula 12 are valoare best= 9.191
particula 13 are valoare best= 9.941
particula 14 are valoare best=10.912
particula 15 are valoare best=11.716
*********************************////////////
        t=10 GBEST= 2.58678
        t=20 GBEST= 2.57954
        t=30 GBEST= 2.57820
        t=40 GBEST= 2.57728
        t=50 GBEST= 2.57564
        t=60 GBEST= 2.57157
        t=70 GBEST= 2.55574
        t=80 GBEST= 2.55528
        t=90 GBEST= 2.55524
        t=100 GBEST= 2.55517
        t=110 GBEST= 2.55515
        t=120 GBEST= 2.55506
        t=130 GBEST= 2.55505
        t=140 GBEST= 2.55501
        t=150 GBEST= 2.55501
        t=160 GBEST= 2.55499
        t=170 GBEST= 2.55496
        t=180 GBEST= 2.55133
        t=190 GBEST= 2.55133
        t=200 GBEST= 2.55133
#####   Apeluri fitness=3090
&&&  masa= 3.0002  J= 2.5513  Napel=  3090  Napel_C= 297765
&&&  comanda trimisa la proces=706.8884 

#####                                                              k=89

#####  starea curenta=
    2.1029
h=
    31
particula  1 are valoare best=   Inf
particula  2 are valoare best=   Inf
particula  3 are valoare best=   Inf
particula  4 are valoare best=   Inf
particula  5 are valoare best=   Inf
particula  6 are valoare best=   Inf
particula  7 are valoare best= 3.839
particula  8 are valoare best= 5.198
particula  9 are valoare best= 6.068
particula 10 are valoare best= 7.067
particula 11 are valoare best= 8.018
particula 12 are valoare best= 9.031
particula 13 are valoare best= 9.850
particula 14 are valoare best=10.587
particula 15 are valoare best=11.256
*********************************////////////
        t=10 GBEST= 2.77898
        t=20 GBEST= 2.52972
        t=30 GBEST= 2.52869
        t=40 GBEST= 2.52660
        t=50 GBEST= 2.52112
        t=60 GBEST= 2.52046
        t=70 GBEST= 2.51972
        t=80 GBEST= 2.51889
        t=90 GBEST= 2.51735
        t=100 GBEST= 2.51532
        t=110 GBEST= 2.51346
        t=120 GBEST= 2.51333
        t=130 GBEST= 2.51328
        t=140 GBEST= 2.51324
        t=150 GBEST= 2.51315
        t=160 GBEST= 2.51296
        t=170 GBEST= 2.51284
        t=180 GBEST= 2.51225
        t=190 GBEST= 2.51158
        t=200 GBEST= 2.51091
        t=210 GBEST= 2.50652
        t=220 GBEST= 2.49135
#####   Apeluri fitness=3435
&&&  masa= 3.0001  J= 2.4880  Napel=  3435  Napel_C= 301200
&&&  comanda trimisa la proces=566.1487 

#####                                                              k=90

#####  starea curenta=
    2.1146
h=
    30
particula  1 are valoare best=   Inf
particula  2 are valoare best=   Inf
particula  3 are valoare best=   Inf
particula  4 are valoare best=   Inf
particula  5 are valoare best=   Inf
particula  6 are valoare best=   Inf
particula  7 are valoare best= 3.852
particula  8 are valoare best= 4.812
particula  9 are valoare best= 5.867
particula 10 are valoare best= 6.896
particula 11 are valoare best= 7.875
particula 12 are valoare best= 8.571
particula 13 are valoare best= 9.625
particula 14 are valoare best=10.237
particula 15 are valoare best=10.889
*********************************////////////
        t=10 GBEST= 2.45122
        t=20 GBEST= 2.44289
        t=30 GBEST= 2.43453
        t=40 GBEST= 2.43003
        t=50 GBEST= 2.42751
        t=60 GBEST= 2.42694
        t=70 GBEST= 2.42617
        t=80 GBEST= 2.42554
        t=90 GBEST= 2.41509
        t=100 GBEST= 2.40974
        t=110 GBEST= 2.39439
        t=120 GBEST= 2.39009
        t=130 GBEST= 2.38886
        t=140 GBEST= 2.38804
        t=150 GBEST= 2.38726
        t=160 GBEST= 2.38688
        t=170 GBEST= 2.38623
        t=180 GBEST= 2.38566
        t=190 GBEST= 2.38474
        t=200 GBEST= 2.38459
        t=210 GBEST= 2.38436
#####   Apeluri fitness=3180
&&&  masa= 3.0000  J= 2.3844  Napel=  3180  Napel_C= 304380
&&&  comanda trimisa la proces=626.2575 

#####                                                              k=91

#####  starea curenta=
    2.1278
h=
    29
particula  1 are valoare best=   Inf
particula  2 are valoare best=   Inf
particula  3 are valoare best=   Inf
particula  4 are valoare best=   Inf
particula  5 are valoare best=   Inf
particula  6 are valoare best= 2.555
particula  7 are valoare best= 3.840
particula  8 are valoare best= 4.866
particula  9 are valoare best= 5.688
particula 10 are valoare best= 6.655
particula 11 are valoare best= 7.608
particula 12 are valoare best= 8.429
particula 13 are valoare best= 9.282
particula 14 are valoare best=10.038
particula 15 are valoare best=10.736
*********************************////////////
        t=10 GBEST= 2.32270
        t=20 GBEST= 2.32098
        t=30 GBEST= 2.32002
        t=40 GBEST= 2.31979
        t=50 GBEST= 2.31921
        t=60 GBEST= 2.31812
        t=70 GBEST= 2.31781
        t=80 GBEST= 2.31760
        t=90 GBEST= 2.31734
        t=100 GBEST= 2.31356
        t=110 GBEST= 2.31127
        t=120 GBEST= 2.30931
        t=130 GBEST= 2.30877
        t=140 GBEST= 2.30877
        t=150 GBEST= 2.30873
#####   Apeluri fitness=2340
&&&  masa= 3.0000  J= 2.3087  Napel=  2340  Napel_C= 306720
&&&  comanda trimisa la proces=549.1418 

#####                                                              k=92

#####  starea curenta=
    2.1388
h=
    28
particula  1 are valoare best=   Inf
particula  2 are valoare best=   Inf
particula  3 are valoare best=   Inf
particula  4 are valoare best=   Inf
particula  5 are valoare best=   Inf
particula  6 are valoare best=   Inf
particula  7 are valoare best= 3.429
particula  8 are valoare best= 4.665
particula  9 are valoare best= 5.633
particula 10 are valoare best= 6.294
particula 11 are valoare best= 7.347
particula 12 are valoare best= 8.179
particula 13 are valoare best= 9.083
particula 14 are valoare best= 9.676
particula 15 are valoare best=10.308
*********************************////////////
        t=10 GBEST= 2.33845
        t=20 GBEST= 2.33498
        t=30 GBEST= 2.33285
        t=40 GBEST= 2.32397
        t=50 GBEST= 2.32361
        t=60 GBEST= 2.32189
        t=70 GBEST= 2.32054
        t=80 GBEST= 2.32042
        t=90 GBEST= 2.32033
        t=100 GBEST= 2.32026
        t=110 GBEST= 2.32021
        t=120 GBEST= 2.32017
        t=130 GBEST= 2.31908
        t=140 GBEST= 2.31858
        t=150 GBEST= 2.31611
        t=160 GBEST= 2.31582
        t=170 GBEST= 2.31530
        t=180 GBEST= 2.31527
        t=190 GBEST= 2.31461
        t=200 GBEST= 2.31407
        t=210 GBEST= 2.31382
        t=220 GBEST= 2.31380
        t=230 GBEST= 2.31380
        t=240 GBEST= 2.30795
        t=250 GBEST= 2.30795
#####   Apeluri fitness=3780
&&&  masa= 3.0000  J= 2.3080  Napel=  3780  Napel_C= 310500
&&&  comanda trimisa la proces=663.1579 

#####                                                              k=93

#####  starea curenta=
    2.1526
h=
    27
particula  1 are valoare best=   Inf
particula  2 are valoare best=   Inf
particula  3 are valoare best=   Inf
particula  4 are valoare best=   Inf
particula  5 are valoare best=   Inf
particula  6 are valoare best= 2.336
particula  7 are valoare best= 3.360
particula  8 are valoare best= 4.557
particula  9 are valoare best= 5.212
particula 10 are valoare best= 6.394
particula 11 are valoare best= 7.044
particula 12 are valoare best= 7.772
particula 13 are valoare best= 8.613
particula 14 are valoare best= 9.406
particula 15 are valoare best= 9.976
*********************************////////////
        t=10 GBEST= 2.19865
        t=20 GBEST= 2.19542
        t=30 GBEST= 2.19221
        t=40 GBEST= 2.18259
        t=50 GBEST= 2.17117
        t=60 GBEST= 2.16316
        t=70 GBEST= 2.15988
        t=80 GBEST= 2.15931
        t=90 GBEST= 2.15886
        t=100 GBEST= 2.15867
        t=110 GBEST= 2.15853
        t=120 GBEST= 2.15834
        t=130 GBEST= 2.15831
        t=140 GBEST= 2.15822
        t=150 GBEST= 2.15817
        t=160 GBEST= 2.15809
        t=170 GBEST= 2.15798
        t=180 GBEST= 2.15791
        t=190 GBEST= 2.15784
        t=200 GBEST= 2.15777
        t=210 GBEST= 2.15755
        t=220 GBEST= 2.15755
        t=230 GBEST= 2.15465
        t=240 GBEST= 2.15465
#####   Apeluri fitness=3615
&&&  masa= 3.0000  J= 2.1546  Napel=  3615  Napel_C= 314115
&&&  comanda trimisa la proces=489.4320 

#####                                                              k=94

#####  starea curenta=
    2.1615
h=
    26
particula  1 are valoare best=   Inf
particula  2 are valoare best=   Inf
particula  3 are valoare best=   Inf
particula  4 are valoare best=   Inf
particula  5 are valoare best=   Inf
particula  6 are valoare best= 2.134
particula  7 are valoare best= 3.385
particula  8 are valoare best= 4.379
particula  9 are valoare best= 5.224
particula 10 are valoare best= 6.122
particula 11 are valoare best= 6.816
particula 12 are valoare best= 7.618
particula 13 are valoare best= 8.255
particula 14 are valoare best= 9.091
particula 15 are valoare best= 9.745
*********************************////////////
        t=10 GBEST= 2.09165
        t=20 GBEST= 2.08782
        t=30 GBEST= 2.08746
        t=40 GBEST= 2.08638
        t=50 GBEST= 2.08591
        t=60 GBEST= 2.08591
        t=70 GBEST= 2.08585
        t=80 GBEST= 2.08582
        t=90 GBEST= 2.08580
        t=100 GBEST= 2.08579
        t=110 GBEST= 2.08575
        t=120 GBEST= 2.08571
        t=130 GBEST= 2.08568
        t=140 GBEST= 2.08568
        t=150 GBEST= 2.08456
        t=160 GBEST= 2.07834
        t=170 GBEST= 2.05984
        t=180 GBEST= 2.04595
        t=190 GBEST= 2.04314
        t=200 GBEST= 2.03835
        t=210 GBEST= 2.02809
        t=220 GBEST= 2.02784
        t=230 GBEST= 2.02784
        t=240 GBEST= 2.02784
#####   Apeluri fitness=3660
&&&  masa= 3.0006  J= 2.0278  Napel=  3660  Napel_C= 317775
&&&  comanda trimisa la proces=558.9508 

#####                                                              k=95

#####  starea curenta=
    2.1723
h=
    25
particula  1 are valoare best=   Inf
particula  2 are valoare best=   Inf
particula  3 are valoare best=   Inf
particula  4 are valoare best=   Inf
particula  5 are valoare best=   Inf
particula  6 are valoare best=   Inf
particula  7 are valoare best= 3.206
particula  8 are valoare best= 4.019
particula  9 are valoare best= 5.061
particula 10 are valoare best= 5.939
particula 11 are valoare best= 6.633
particula 12 are valoare best= 7.257
particula 13 are valoare best= 8.040
particula 14 are valoare best= 8.635
particula 15 are valoare best= 9.271
*********************************////////////
        t=10 GBEST= 2.01901
        t=20 GBEST= 2.01617
        t=30 GBEST= 2.01425
        t=40 GBEST= 2.01246
        t=50 GBEST= 2.01220
        t=60 GBEST= 2.01209
        t=70 GBEST= 2.01192
        t=80 GBEST= 2.01191
        t=90 GBEST= 2.01186
        t=100 GBEST= 2.01185
        t=110 GBEST= 2.01183
        t=120 GBEST= 2.01182
        t=130 GBEST= 2.01182
        t=140 GBEST= 2.01181
        t=150 GBEST= 2.01180
        t=160 GBEST= 2.01178
        t=170 GBEST= 2.01178
        t=180 GBEST= 2.01177
        t=190 GBEST= 2.01166
        t=200 GBEST= 1.98831
        t=210 GBEST= 1.98714
        t=220 GBEST= 1.97364
#####   Apeluri fitness=3345
&&&  masa= 3.0000  J= 1.9736  Napel=  3345  Napel_C= 321120
&&&  comanda trimisa la proces=581.5633 

#####                                                              k=96

#####  starea curenta=
    2.1837
h=
    24
particula  1 are valoare best=   Inf
particula  2 are valoare best=   Inf
particula  3 are valoare best=   Inf
particula  4 are valoare best=   Inf
particula  5 are valoare best=   Inf
particula  6 are valoare best=   Inf
particula  7 are valoare best= 2.969
particula  8 are valoare best= 4.024
particula  9 are valoare best= 4.796
particula 10 are valoare best= 5.587
particula 11 are valoare best= 6.233
particula 12 are valoare best= 7.003
particula 13 are valoare best= 7.629
particula 14 are valoare best= 8.322
particula 15 are valoare best= 9.014
*********************************////////////
        t=10 GBEST= 1.97064
        t=20 GBEST= 1.96798
        t=30 GBEST= 1.96434
        t=40 GBEST= 1.96355
        t=50 GBEST= 1.96338
        t=60 GBEST= 1.96325
        t=70 GBEST= 1.96323
        t=80 GBEST= 1.96311
        t=90 GBEST= 1.96311
        t=100 GBEST= 1.96310
        t=110 GBEST= 1.96307
        t=120 GBEST= 1.96305
        t=130 GBEST= 1.96304
        t=140 GBEST= 1.96303
        t=150 GBEST= 1.96303
        t=160 GBEST= 1.96303
        t=170 GBEST= 1.96303
        t=180 GBEST= 1.96300
        t=190 GBEST= 1.90405
        t=200 GBEST= 1.90393
        t=210 GBEST= 1.90393
#####   Apeluri fitness=3285
&&&  masa= 3.0009  J= 1.9039  Napel=  3285  Napel_C= 324405
&&&  comanda trimisa la proces=551.9675 

#####                                                              k=97

#####  starea curenta=
    2.1940
h=
    23
particula  1 are valoare best=   Inf
particula  2 are valoare best=   Inf
particula  3 are valoare best=   Inf
particula  4 are valoare best=   Inf
particula  5 are valoare best=   Inf
particula  6 are valoare best=   Inf
particula  7 are valoare best= 2.800
particula  8 are valoare best= 3.867
particula  9 are valoare best= 4.670
particula 10 are valoare best= 5.407
particula 11 are valoare best= 6.034
particula 12 are valoare best= 6.693
particula 13 are valoare best= 7.307
particula 14 are valoare best= 7.990
particula 15 are valoare best= 8.622
*********************************////////////
        t=10 GBEST= 2.44472
        t=20 GBEST= 1.91820
        t=30 GBEST= 1.91675
        t=40 GBEST= 1.91555
        t=50 GBEST= 1.90819
        t=60 GBEST= 1.89436
        t=70 GBEST= 1.89262
        t=80 GBEST= 1.89193
        t=90 GBEST= 1.89169
        t=100 GBEST= 1.89161
        t=110 GBEST= 1.89160
        t=120 GBEST= 1.89149
        t=130 GBEST= 1.89144
        t=140 GBEST= 1.89140
        t=150 GBEST= 1.89135
        t=160 GBEST= 1.87755
        t=170 GBEST= 1.85885
        t=180 GBEST= 1.85809
        t=190 GBEST= 1.85659
        t=200 GBEST= 1.85632
        t=210 GBEST= 1.85596
#####   Apeluri fitness=3180
&&&  masa= 3.0000  J= 1.8560  Napel=  3180  Napel_C= 327585
&&&  comanda trimisa la proces=492.3339 

#####                                                              k=98

#####  starea curenta=
    2.2025
h=
    22
particula  1 are valoare best=   Inf
particula  2 are valoare best=   Inf
particula  3 are valoare best=   Inf
particula  4 are valoare best=   Inf
particula  5 are valoare best=   Inf
particula  6 are valoare best=   Inf
particula  7 are valoare best= 2.490
particula  8 are valoare best= 3.456
particula  9 are valoare best= 4.540
particula 10 are valoare best= 5.092
particula 11 are valoare best= 5.889
particula 12 are valoare best= 6.606
particula 13 are valoare best= 7.054
particula 14 are valoare best= 7.695
particula 15 are valoare best= 8.154
*********************************////////////
        t=10 GBEST= 1.87322
        t=20 GBEST= 1.86559
        t=30 GBEST= 1.86064
        t=40 GBEST= 1.85893
        t=50 GBEST= 1.85829
        t=60 GBEST= 1.85797
        t=70 GBEST= 1.85779
        t=80 GBEST= 1.85775
        t=90 GBEST= 1.85769
        t=100 GBEST= 1.85768
        t=110 GBEST= 1.85768
        t=120 GBEST= 1.85768
        t=130 GBEST= 1.85767
        t=140 GBEST= 1.85766
        t=150 GBEST= 1.85766
        t=160 GBEST= 1.85766
        t=170 GBEST= 1.85766
        t=180 GBEST= 1.84651
        t=190 GBEST= 1.84522
        t=200 GBEST= 1.84509
        t=210 GBEST= 1.84455
        t=220 GBEST= 1.83955
        t=230 GBEST= 1.83789
        t=240 GBEST= 1.82899
        t=250 GBEST= 1.82899
        t=260 GBEST= 1.82899
#####   Apeluri fitness=3945
&&&  masa= 3.0004  J= 1.8290  Napel=  3945  Napel_C= 331530
&&&  comanda trimisa la proces=294.7568 

#####                                                              k=99

#####  starea curenta=
    2.2028
h=
    21
particula  1 are valoare best=   Inf
particula  2 are valoare best=   Inf
particula  3 are valoare best=   Inf
particula  4 are valoare best=   Inf
particula  5 are valoare best=   Inf
particula  6 are valoare best=   Inf
particula  7 are valoare best= 2.324
particula  8 are valoare best= 3.303
particula  9 are valoare best= 4.035
particula 10 are valoare best= 4.637
particula 11 are valoare best= 5.373
particula 12 are valoare best= 5.968
particula 13 are valoare best= 6.719
particula 14 are valoare best= 7.169
particula 15 are valoare best= 7.675
*********************************////////////
        t=10 GBEST= 1.78605
        t=20 GBEST= 1.78323
        t=30 GBEST= 1.78251
        t=40 GBEST= 1.78065
        t=50 GBEST= 1.77465
        t=60 GBEST= 1.77045
        t=70 GBEST= 1.77032
        t=80 GBEST= 1.77032
        t=90 GBEST= 1.77003
        t=100 GBEST= 1.76967
        t=110 GBEST= 1.76952
        t=120 GBEST= 1.76929
        t=130 GBEST= 1.76923
        t=140 GBEST= 1.76916
        t=150 GBEST= 1.76911
        t=160 GBEST= 1.76909
        t=170 GBEST= 1.76908
        t=180 GBEST= 1.76908
        t=190 GBEST= 1.76908
        t=200 GBEST= 1.76898
        t=210 GBEST= 1.76874
        t=220 GBEST= 1.76851
        t=230 GBEST= 1.76757
        t=240 GBEST= 1.76713
        t=250 GBEST= 1.76424
        t=260 GBEST= 1.76036
        t=270 GBEST= 1.76036
        t=280 GBEST= 1.76036
#####   Apeluri fitness=4305
&&&  masa= 3.0007  J= 1.7604  Napel=  4305  Napel_C= 335835
&&&  comanda trimisa la proces=639.9286 

#####                                                              k=100

#####  starea curenta=
    2.2152
h=
    20
particula  1 are valoare best=   Inf
particula  2 are valoare best=   Inf
particula  3 are valoare best=   Inf
particula  4 are valoare best=   Inf
particula  5 are valoare best=   Inf
particula  6 are valoare best=   Inf
particula  7 are valoare best= 2.404
particula  8 are valoare best= 3.201
particula  9 are valoare best= 3.804
particula 10 are valoare best= 4.666
particula 11 are valoare best= 5.153
particula 12 are valoare best= 5.787
particula 13 are valoare best= 6.460
particula 14 are valoare best= 6.902
particula 15 are valoare best= 7.368
*********************************////////////
        t=10 GBEST= 1.73113
        t=20 GBEST= 1.73018
        t=30 GBEST= 1.73011
        t=40 GBEST= 1.73008
        t=50 GBEST= 1.73007
        t=60 GBEST= 1.73001
        t=70 GBEST= 1.72998
        t=80 GBEST= 1.72996
        t=90 GBEST= 1.72991
        t=100 GBEST= 1.72989
        t=110 GBEST= 1.72988
        t=120 GBEST= 1.72987
        t=130 GBEST= 1.72986
        t=140 GBEST= 1.72986
#####   Apeluri fitness=2175
&&&  masa= 3.0000  J= 1.7299  Napel=  2175  Napel_C= 338010
&&&  comanda trimisa la proces=822.0472 

#####                                                              k=101

#####  starea curenta=
    2.2315
h=
    19
particula  1 are valoare best=   Inf
particula  2 are valoare best=   Inf
particula  3 are valoare best=   Inf
particula  4 are valoare best=   Inf
particula  5 are valoare best=   Inf
particula  6 are valoare best=   Inf
particula  7 are valoare best= 2.195
particula  8 are valoare best= 2.932
particula  9 are valoare best= 3.600
particula 10 are valoare best= 4.457
particula 11 are valoare best= 4.969
particula 12 are valoare best= 5.548
particula 13 are valoare best= 6.117
particula 14 are valoare best= 6.564
particula 15 are valoare best= 7.134
*********************************////////////
        t=10 GBEST= 1.61377
        t=20 GBEST= 1.61304
        t=30 GBEST= 1.61300
        t=40 GBEST= 1.61294
        t=50 GBEST= 1.61294
        t=60 GBEST= 1.61281
        t=70 GBEST= 1.61280
        t=80 GBEST= 1.61277
        t=90 GBEST= 1.61276
        t=100 GBEST= 1.61276
        t=110 GBEST= 1.61276
        t=120 GBEST= 1.61276
        t=130 GBEST= 1.61276
        t=140 GBEST= 1.61276
        t=150 GBEST= 1.61276
        t=160 GBEST= 1.61275
        t=170 GBEST= 1.60593
#####   Apeluri fitness=2565
&&&  masa= 3.0001  J= 1.6059  Napel=  2565  Napel_C= 340575
&&&  comanda trimisa la proces=706.3933 

#####                                                              k=102

#####  starea curenta=
    2.2451
h=
    18
particula  1 are valoare best=   Inf
particula  2 are valoare best=   Inf
particula  3 are valoare best=   Inf
particula  4 are valoare best=   Inf
particula  5 are valoare best=   Inf
particula  6 are valoare best=   Inf
particula  7 are valoare best= 1.961
particula  8 are valoare best= 2.930
particula  9 are valoare best= 3.606
particula 10 are valoare best= 4.189
particula 11 are valoare best= 4.781
particula 12 are valoare best= 5.167
particula 13 are valoare best= 5.904
particula 14 are valoare best= 6.171
particula 15 are valoare best= 6.748
*********************************////////////
        t=10 GBEST= 1.52199
        t=20 GBEST= 1.52067
        t=30 GBEST= 1.52055
        t=40 GBEST= 1.52044
        t=50 GBEST= 1.52039
        t=60 GBEST= 1.52035
        t=70 GBEST= 1.52033
        t=80 GBEST= 1.52033
        t=90 GBEST= 1.52032
        t=100 GBEST= 1.52032
        t=110 GBEST= 1.52032
        t=120 GBEST= 1.52032
        t=130 GBEST= 1.52032
        t=140 GBEST= 1.52030
        t=150 GBEST= 1.52030
        t=160 GBEST= 1.52030
        t=170 GBEST= 1.52029
        t=180 GBEST= 1.52029
        t=190 GBEST= 1.52026
        t=200 GBEST= 1.52023
        t=210 GBEST= 1.52019
        t=220 GBEST= 1.51995
        t=230 GBEST= 1.51972
        t=240 GBEST= 1.51885
#####   Apeluri fitness=3675
&&&  masa= 3.0000  J= 1.5189  Napel=  3675  Napel_C= 344250
&&&  comanda trimisa la proces=568.5026 

#####                                                              k=103

#####  starea curenta=
    2.2552
h=
    17
particula  1 are valoare best=   Inf
particula  2 are valoare best=   Inf
particula  3 are valoare best=   Inf
particula  4 are valoare best=   Inf
particula  5 are valoare best=   Inf
particula  6 are valoare best=   Inf
particula  7 are valoare best= 1.897
particula  8 are valoare best= 2.680
particula  9 are valoare best= 3.352
particula 10 are valoare best= 3.976
particula 11 are valoare best= 4.521
particula 12 are valoare best= 5.034
particula 13 are valoare best= 5.534
particula 14 are valoare best= 5.904
particula 15 are valoare best= 6.362
*********************************////////////
        t=10 GBEST= 1.43402
        t=20 GBEST= 1.43270
        t=30 GBEST= 1.43246
        t=40 GBEST= 1.43244
        t=50 GBEST= 1.43237
        t=60 GBEST= 1.43234
        t=70 GBEST= 1.43231
        t=80 GBEST= 1.43230
        t=90 GBEST= 1.43230
        t=100 GBEST= 1.43228
        t=110 GBEST= 1.43221
        t=120 GBEST= 1.43206
        t=130 GBEST= 1.43195
        t=140 GBEST= 1.43190
        t=150 GBEST= 1.43181
        t=160 GBEST= 1.43176
        t=170 GBEST= 1.43156
        t=180 GBEST= 1.43095
        t=190 GBEST= 1.43000
        t=200 GBEST= 1.42991
        t=210 GBEST= 1.42958
        t=220 GBEST= 1.42946
        t=230 GBEST= 1.42425
        t=240 GBEST= 1.42178
        t=250 GBEST= 1.42053
#####   Apeluri fitness=3765
&&&  masa= 3.0000  J= 1.4205  Napel=  3765  Napel_C= 348015
&&&  comanda trimisa la proces=444.9243 

#####                                                              k=104

#####  starea curenta=
    2.2613
h=
    16
particula  1 are valoare best=   Inf
particula  2 are valoare best=   Inf
particula  3 are valoare best=   Inf
particula  4 are valoare best=   Inf
particula  5 are valoare best=   Inf
particula  6 are valoare best=   Inf
particula  7 are valoare best= 1.788
particula  8 are valoare best= 2.431
particula  9 are valoare best= 2.858
particula 10 are valoare best= 3.677
particula 11 are valoare best= 4.161
particula 12 are valoare best= 4.792
particula 13 are valoare best= 5.034
particula 14 are valoare best= 5.531
particula 15 are valoare best= 6.032
*********************************////////////
        t=10 GBEST= 1.35603
        t=20 GBEST= 1.35537
        t=30 GBEST= 1.35496
        t=40 GBEST= 1.35488
        t=50 GBEST= 1.35488
        t=60 GBEST= 1.35487
        t=70 GBEST= 1.35484
        t=80 GBEST= 1.35483
#####   Apeluri fitness=1275
&&&  masa= 3.0000  J= 1.3548  Napel=  1275  Napel_C= 349290
&&&  comanda trimisa la proces=523.5509 

#####                                                              k=105

#####  starea curenta=
    2.2698
h=
    15
particula  1 are valoare best=   Inf
particula  2 are valoare best=   Inf
particula  3 are valoare best=   Inf
particula  4 are valoare best=   Inf
particula  5 are valoare best=   Inf
particula  6 are valoare best=   Inf
particula  7 are valoare best= 1.915
particula  8 are valoare best= 2.375
particula  9 are valoare best= 2.912
particula 10 are valoare best= 3.348
particula 11 are valoare best= 3.830
particula 12 are valoare best= 4.270
particula 13 are valoare best= 4.813
particula 14 are valoare best= 5.080
particula 15 are valoare best= 5.561
*********************************////////////
        t=10 GBEST= 1.31458
        t=20 GBEST= 1.31425
        t=30 GBEST= 1.31404
        t=40 GBEST= 1.31390
        t=50 GBEST= 1.31382
        t=60 GBEST= 1.31382
        t=70 GBEST= 1.31379
        t=80 GBEST= 1.31378
        t=90 GBEST= 1.31378
        t=100 GBEST= 1.31378
        t=110 GBEST= 1.31377
        t=120 GBEST= 1.31366
        t=130 GBEST= 1.31351
        t=140 GBEST= 1.31344
        t=150 GBEST= 1.31333
        t=160 GBEST= 1.31310
        t=170 GBEST= 1.31300
        t=180 GBEST= 1.31291
        t=190 GBEST= 1.31289
        t=200 GBEST= 1.31254
        t=210 GBEST= 1.31240
        t=220 GBEST= 1.31225
        t=230 GBEST= 1.31075
#####   Apeluri fitness=3510
&&&  masa= 3.0000  J= 1.3107  Napel=  3510  Napel_C= 352800
&&&  comanda trimisa la proces=718.6861 

#####                                                              k=106

#####  starea curenta=
    2.2833
h=
    14
particula  1 are valoare best=   Inf
particula  2 are valoare best=   Inf
particula  3 are valoare best=   Inf
particula  4 are valoare best=   Inf
particula  5 are valoare best=   Inf
particula  6 are valoare best=   Inf
particula  7 are valoare best= 1.298
particula  8 are valoare best= 2.150
particula  9 are valoare best= 2.698
particula 10 are valoare best= 3.329
particula 11 are valoare best= 3.690
particula 12 are valoare best= 4.107
particula 13 are valoare best= 4.532
particula 14 are valoare best= 4.852
particula 15 are valoare best= 5.258
*********************************////////////
        t=10 GBEST= 1.20188
        t=20 GBEST= 1.20063
        t=30 GBEST= 1.20046
        t=40 GBEST= 1.20017
        t=50 GBEST= 1.20012
        t=60 GBEST= 1.20011
        t=70 GBEST= 1.20009
        t=80 GBEST= 1.20008
        t=90 GBEST= 1.19993
        t=100 GBEST= 1.19988
        t=110 GBEST= 1.19988
        t=120 GBEST= 1.19988
        t=130 GBEST= 1.19984
        t=140 GBEST= 1.19984
        t=150 GBEST= 1.19983
        t=160 GBEST= 1.19982
        t=170 GBEST= 1.19931
        t=180 GBEST= 1.19835
        t=190 GBEST= 1.19689
        t=200 GBEST= 1.19652
        t=210 GBEST= 1.19581
        t=220 GBEST= 1.18514
        t=230 GBEST= 1.18439
        t=240 GBEST= 1.18100
        t=250 GBEST= 1.18099
        t=260 GBEST= 1.18099
        t=270 GBEST= 1.18099
#####   Apeluri fitness=4155
&&&  masa= 3.0000  J= 1.1810  Napel=  4155  Napel_C= 356955
&&&  comanda trimisa la proces=598.1772 

#####                                                              k=107

#####  starea curenta=
    2.2937
h=
    13
particula  1 are valoare best=   Inf
particula  2 are valoare best=   Inf
particula  3 are valoare best=   Inf
particula  4 are valoare best=   Inf
particula  5 are valoare best=   Inf
particula  6 are valoare best=   Inf
particula  7 are valoare best= 1.369
particula  8 are valoare best= 2.098
particula  9 are valoare best= 2.620
particula 10 are valoare best= 2.966
particula 11 are valoare best= 3.529
particula 12 are valoare best= 3.805
particula 13 are valoare best= 4.202
particula 14 are valoare best= 4.451
particula 15 are valoare best= 4.859
*********************************////////////
        t=10 GBEST= 1.10827
        t=20 GBEST= 1.10724
        t=30 GBEST= 1.10631
        t=40 GBEST= 1.10627
        t=50 GBEST= 1.10606
        t=60 GBEST= 1.10582
        t=70 GBEST= 1.10578
        t=80 GBEST= 1.10578
        t=90 GBEST= 1.10569
        t=100 GBEST= 1.10569
        t=110 GBEST= 1.10569
        t=120 GBEST= 1.10569
        t=130 GBEST= 1.10567
        t=140 GBEST= 1.10566
        t=150 GBEST= 1.10566
        t=160 GBEST= 1.10564
        t=170 GBEST= 1.10562
        t=180 GBEST= 1.10558
        t=190 GBEST= 1.10558
        t=200 GBEST= 1.10551
        t=210 GBEST= 1.10551
#####   Apeluri fitness=3300
&&&  masa= 3.0000  J= 1.1055  Napel=  3300  Napel_C= 360255
&&&  comanda trimisa la proces=544.2279 

#####                                                              k=108

#####  starea curenta=
    2.3025
h=
    12
particula  1 are valoare best=   Inf
particula  2 are valoare best=   Inf
particula  3 are valoare best=   Inf
particula  4 are valoare best=   Inf
particula  5 are valoare best=   Inf
particula  6 are valoare best=   Inf
particula  7 are valoare best= 1.218
particula  8 are valoare best= 1.993
particula  9 are valoare best= 2.372
particula 10 are valoare best= 2.650
particula 11 are valoare best= 3.018
particula 12 are valoare best= 3.476
particula 13 are valoare best= 3.845
particula 14 are valoare best= 4.140
particula 15 are valoare best= 4.481
*********************************////////////
        t=10 GBEST= 1.04187
        t=20 GBEST= 1.03857
        t=30 GBEST= 1.03789
        t=40 GBEST= 1.03718
        t=50 GBEST= 1.03647
        t=60 GBEST= 1.03564
        t=70 GBEST= 1.03436
        t=80 GBEST= 1.03419
        t=90 GBEST= 1.03395
        t=100 GBEST= 1.03387
        t=110 GBEST= 1.03360
        t=120 GBEST= 1.03330
        t=130 GBEST= 1.03301
        t=140 GBEST= 1.03262
        t=150 GBEST= 1.03219
        t=160 GBEST= 1.03197
        t=170 GBEST= 1.03197
        t=180 GBEST= 1.03197
        t=190 GBEST= 1.03196
        t=200 GBEST= 1.03190
        t=210 GBEST= 1.03184
        t=220 GBEST= 1.03167
        t=230 GBEST= 1.03164
#####   Apeluri fitness=3465
&&&  masa= 3.0000  J= 1.0316  Napel=  3465  Napel_C= 363720
&&&  comanda trimisa la proces=649.1199 

#####                                                              k=109

#####  starea curenta=
    2.3139
h=
    11
particula  1 are valoare best=   Inf
particula  2 are valoare best=   Inf
particula  3 are valoare best=   Inf
particula  4 are valoare best=   Inf
particula  5 are valoare best=   Inf
particula  6 are valoare best=   Inf
particula  7 are valoare best= 1.221
particula  8 are valoare best= 1.556
particula  9 are valoare best= 2.113
particula 10 are valoare best= 2.507
particula 11 are valoare best= 2.787
particula 12 are valoare best= 3.147
particula 13 are valoare best= 3.550
particula 14 are valoare best= 3.872
particula 15 are valoare best= 4.109
*********************************////////////
        t=10 GBEST= 0.96027
        t=20 GBEST= 0.95108
        t=30 GBEST= 0.95083
        t=40 GBEST= 0.95075
        t=50 GBEST= 0.95072
        t=60 GBEST= 0.95067
        t=70 GBEST= 0.95067
        t=80 GBEST= 0.95066
        t=90 GBEST= 0.95066
        t=100 GBEST= 0.95065
        t=110 GBEST= 0.95065
        t=120 GBEST= 0.95065
        t=130 GBEST= 0.95065
        t=140 GBEST= 0.95064
        t=150 GBEST= 0.95064
        t=160 GBEST= 0.95064
        t=170 GBEST= 0.95064
        t=180 GBEST= 0.95064
#####   Apeluri fitness=2730
&&&  masa= 3.0000  J= 0.9506  Napel=  2730  Napel_C= 366450
&&&  comanda trimisa la proces=604.6968 

#####                                                              k=110

#####  starea curenta=
    2.3241
h=
    10
particula  1 are valoare best=   Inf
particula  2 are valoare best=   Inf
particula  3 are valoare best=   Inf
particula  4 are valoare best=   Inf
particula  5 are valoare best=   Inf
particula  6 are valoare best=   Inf
particula  7 are valoare best= 1.087
particula  8 are valoare best= 1.529
particula  9 are valoare best= 1.932
particula 10 are valoare best= 2.337
particula 11 are valoare best= 2.606
particula 12 are valoare best= 2.836
particula 13 are valoare best= 3.179
particula 14 are valoare best= 3.476
particula 15 are valoare best= 3.834
*********************************////////////
        t=10 GBEST= 0.87350
        t=20 GBEST= 0.87280
        t=30 GBEST= 0.87279
        t=40 GBEST= 0.87279
        t=50 GBEST= 0.87271
        t=60 GBEST= 0.87265
        t=70 GBEST= 0.87264
        t=80 GBEST= 0.87263
        t=90 GBEST= 0.87263
        t=100 GBEST= 0.87260
        t=110 GBEST= 0.87260
        t=120 GBEST= 0.87260
        t=130 GBEST= 0.87260
        t=140 GBEST= 0.87260
        t=150 GBEST= 0.87260
        t=160 GBEST= 0.87260
        t=170 GBEST= 0.87260
        t=180 GBEST= 0.87260
        t=190 GBEST= 0.87259
        t=200 GBEST= 0.87259
        t=210 GBEST= 0.87259
#####   Apeluri fitness=3225
&&&  masa= 3.0000  J= 0.8726  Napel=  3225  Napel_C= 369675
&&&  comanda trimisa la proces=584.4097 

#####                                                              k=111

#####  starea curenta=
    2.3337
h=
     9
particula  1 are valoare best=   Inf
particula  2 are valoare best=   Inf
particula  3 are valoare best=   Inf
particula  4 are valoare best=   Inf
particula  5 are valoare best=   Inf
particula  6 are valoare best= 0.799
particula  7 are valoare best= 0.907
particula  8 are valoare best= 1.450
particula  9 are valoare best= 1.795
particula 10 are valoare best= 2.072
particula 11 are valoare best= 2.269
particula 12 are valoare best= 2.636
particula 13 are valoare best= 2.865
particula 14 are valoare best= 3.079
particula 15 are valoare best= 3.337
*********************************////////////
        t=10 GBEST= 0.78960
        t=20 GBEST= 0.78960
        t=30 GBEST= 0.78938
        t=40 GBEST= 0.78938
        t=50 GBEST= 0.78934
        t=60 GBEST= 0.78931
        t=70 GBEST= 0.78929
        t=80 GBEST= 0.78926
        t=90 GBEST= 0.78924
        t=100 GBEST= 0.78922
        t=110 GBEST= 0.78922
        t=120 GBEST= 0.78922
        t=130 GBEST= 0.78922
        t=140 GBEST= 0.78922
        t=150 GBEST= 0.78917
        t=160 GBEST= 0.78917
#####   Apeluri fitness=2520
&&&  masa= 3.0000  J= 0.7892  Napel=  2520  Napel_C= 372195
&&&  comanda trimisa la proces=651.2087 

#####                                                              k=112

#####  starea curenta=
    2.3448
h=
     8
particula  1 are valoare best=   Inf
particula  2 are valoare best=   Inf
particula  3 are valoare best=   Inf
particula  4 are valoare best=   Inf
particula  5 are valoare best=   Inf
particula  6 are valoare best=   Inf
particula  7 are valoare best= 0.895
particula  8 are valoare best= 1.127
particula  9 are valoare best= 1.416
particula 10 are valoare best= 1.749
particula 11 are valoare best= 2.057
particula 12 are valoare best= 2.353
particula 13 are valoare best= 2.572
particula 14 are valoare best= 2.734
particula 15 are valoare best= 3.033
*********************************////////////
        t=10 GBEST= 0.70443
        t=20 GBEST= 0.70406
        t=30 GBEST= 0.70352
        t=40 GBEST= 0.70325
        t=50 GBEST= 0.70321
        t=60 GBEST= 0.70319
        t=70 GBEST= 0.70317
        t=80 GBEST= 0.70317
        t=90 GBEST= 0.70316
        t=100 GBEST= 0.70316
        t=110 GBEST= 0.70316
        t=120 GBEST= 0.70316
        t=130 GBEST= 0.70312
        t=140 GBEST= 0.70312
        t=150 GBEST= 0.70312
        t=160 GBEST= 0.70310
        t=170 GBEST= 0.70307
        t=180 GBEST= 0.70304
        t=190 GBEST= 0.70302
        t=200 GBEST= 0.70302
#####   Apeluri fitness=3075
&&&  masa= 3.0000  J= 0.7030  Napel=  3075  Napel_C= 375270
&&&  comanda trimisa la proces=711.1091 

#####                                                              k=113

#####  starea curenta=
    2.3572
h=
     7
particula  1 are valoare best=   Inf
particula  2 are valoare best=   Inf
particula  3 are valoare best=   Inf
particula  4 are valoare best=   Inf
particula  5 are valoare best=   Inf
particula  6 are valoare best=   Inf
particula  7 are valoare best= 0.859
particula  8 are valoare best= 0.990
particula  9 are valoare best= 1.378
particula 10 are valoare best= 1.624
particula 11 are valoare best= 1.960
particula 12 are valoare best= 1.958
particula 13 are valoare best= 2.219
particula 14 are valoare best= 2.485
particula 15 are valoare best= 2.654
*********************************////////////
        t=10 GBEST= 0.65854
        t=20 GBEST= 0.61662
        t=30 GBEST= 0.61639
        t=40 GBEST= 0.61621
        t=50 GBEST= 0.61609
        t=60 GBEST= 0.61602
        t=70 GBEST= 0.61597
        t=80 GBEST= 0.61591
        t=90 GBEST= 0.61585
        t=100 GBEST= 0.61566
        t=110 GBEST= 0.61566
        t=120 GBEST= 0.61564
        t=130 GBEST= 0.61562
        t=140 GBEST= 0.61561
        t=150 GBEST= 0.61561
        t=160 GBEST= 0.61560
        t=170 GBEST= 0.61560
        t=180 GBEST= 0.61559
        t=190 GBEST= 0.61558
        t=200 GBEST= 0.61543
        t=210 GBEST= 0.61537
        t=220 GBEST= 0.61528
        t=230 GBEST= 0.61466
        t=240 GBEST= 0.61466
#####   Apeluri fitness=3615
&&&  masa= 3.0000  J= 0.6147  Napel=  3615  Napel_C= 378885
&&&  comanda trimisa la proces=731.1726 

#####                                                              k=114

#####  starea curenta=
    2.3698
h=
     6
particula  1 are valoare best=   Inf
particula  2 are valoare best=   Inf
particula  3 are valoare best=   Inf
particula  4 are valoare best=   Inf
particula  5 are valoare best=   Inf
particula  6 are valoare best=   Inf
particula  7 are valoare best= 0.634
particula  8 are valoare best= 1.061
particula  9 are valoare best= 1.173
particula 10 are valoare best= 1.434
particula 11 are valoare best= 1.619
particula 12 are valoare best= 1.704
particula 13 are valoare best= 2.002
particula 14 are valoare best= 2.041
particula 15 are valoare best= 2.311
*********************************////////////
        t=10 GBEST= 0.51768
        t=20 GBEST= 0.51768
        t=30 GBEST= 0.51743
        t=40 GBEST= 0.51732
        t=50 GBEST= 0.51732
        t=60 GBEST= 0.51730
        t=70 GBEST= 0.51728
        t=80 GBEST= 0.51727
        t=90 GBEST= 0.51725
        t=100 GBEST= 0.51725
        t=110 GBEST= 0.51725
        t=120 GBEST= 0.51725
        t=130 GBEST= 0.51725
        t=140 GBEST= 0.51725
        t=150 GBEST= 0.51725
        t=160 GBEST= 0.51725
#####   Apeluri fitness=2475
&&&  masa= 3.0000  J= 0.5172  Napel=  2475  Napel_C= 381360
&&&  comanda trimisa la proces=488.8257 

#####                                                              k=115

#####  starea curenta=
    2.3760
h=
     5
particula  1 are valoare best=   Inf
particula  2 are valoare best=   Inf
particula  3 are valoare best=   Inf
particula  4 are valoare best=   Inf
particula  5 are valoare best=   Inf
particula  6 are valoare best=   Inf
particula  7 are valoare best= 0.563
particula  8 are valoare best= 0.727
particula  9 are valoare best= 0.946
particula 10 are valoare best= 1.080
particula 11 are valoare best= 1.342
particula 12 are valoare best= 1.492
particula 13 are valoare best= 1.562
particula 14 are valoare best= 1.699
particula 15 are valoare best= 1.839
*********************************////////////
        t=10 GBEST= 0.45035
        t=20 GBEST= 0.45002
        t=30 GBEST= 0.45001
        t=40 GBEST= 0.45000
#####   Apeluri fitness=720
&&&  masa= 3.0000  J= 0.4500  Napel=   720  Napel_C= 382080
&&&  comanda trimisa la proces=595.9050 

#####                                                              k=116

#####  starea curenta=
    2.3852
h=
     4
particula  1 are valoare best=   Inf
particula  2 are valoare best=   Inf
particula  3 are valoare best=   Inf
particula  4 are valoare best=   Inf
particula  5 are valoare best=   Inf
particula  6 are valoare best=   Inf
particula  7 are valoare best= 0.374
particula  8 are valoare best= 0.545
particula  9 are valoare best= 0.744
particula 10 are valoare best= 0.827
particula 11 are valoare best= 1.048
particula 12 are valoare best= 1.128
particula 13 are valoare best= 1.223
particula 14 are valoare best= 1.341
particula 15 are valoare best= 1.420
*********************************////////////
        t=10 GBEST= 0.36758
        t=20 GBEST= 0.36741
        t=30 GBEST= 0.36732
        t=40 GBEST= 0.36732
        t=50 GBEST= 0.36732
        t=60 GBEST= 0.36732
        t=70 GBEST= 0.36729
        t=80 GBEST= 0.36728
        t=90 GBEST= 0.36727
        t=100 GBEST= 0.36727
        t=110 GBEST= 0.36727
        t=120 GBEST= 0.36726
#####   Apeluri fitness=1890
&&&  masa= 3.0000  J= 0.3673  Napel=  1890  Napel_C= 383970
&&&  comanda trimisa la proces=652.5521 

#####                                                              k=117

#####  starea curenta=
    2.3957
h=
     3
particula  1 are valoare best=   Inf
particula  2 are valoare best=   Inf
particula  3 are valoare best=   Inf
particula  4 are valoare best=   Inf
particula  5 are valoare best=   Inf
particula  6 are valoare best=   Inf
particula  7 are valoare best= 0.303
particula  8 are valoare best= 0.503
particula  9 are valoare best= 0.567
particula 10 are valoare best= 0.697
particula 11 are valoare best= 0.746
particula 12 are valoare best= 0.808
particula 13 are valoare best= 0.902
particula 14 are valoare best= 1.005
particula 15 are valoare best= 1.076
*********************************////////////
        t=10 GBEST= 0.28040
        t=20 GBEST= 0.28029
        t=30 GBEST= 0.28027
        t=40 GBEST= 0.28025
        t=50 GBEST= 0.28024
        t=60 GBEST= 0.28023
        t=70 GBEST= 0.28022
        t=80 GBEST= 0.28022
        t=90 GBEST= 0.28022
        t=100 GBEST= 0.28022
        t=110 GBEST= 0.28022
        t=120 GBEST= 0.28022
        t=130 GBEST= 0.28022
        t=140 GBEST= 0.28021
        t=150 GBEST= 0.28021
        t=160 GBEST= 0.28021
        t=170 GBEST= 0.28021
        t=180 GBEST= 0.28021
        t=190 GBEST= 0.28021
        t=200 GBEST= 0.28021
#####   Apeluri fitness=3090
&&&  masa= 3.0000  J= 0.2802  Napel=  3090  Napel_C= 387060
&&&  comanda trimisa la proces=656.6241 

#####                                                              k=118

#####  starea curenta=
    2.4062
h=
     2
particula  1 are valoare best=   Inf
particula  2 are valoare best=   Inf
particula  3 are valoare best=   Inf
particula  4 are valoare best=   Inf
particula  5 are valoare best=   Inf
particula  6 are valoare best=   Inf
particula  7 are valoare best= 0.253
particula  8 are valoare best= 0.253
particula  9 are valoare best= 0.299
particula 10 are valoare best= 0.394
particula 11 are valoare best= 0.496
particula 12 are valoare best= 0.589
particula 13 are valoare best= 0.621
particula 14 are valoare best= 0.672
particula 15 are valoare best= 0.701
*********************************////////////
        t=10 GBEST= 0.19037
        t=20 GBEST= 0.19021
        t=30 GBEST= 0.19020
#####   Apeluri fitness=465
&&&  masa= 3.0000  J= 0.1902  Napel=   465  Napel_C= 387525
&&&  comanda trimisa la proces=698.4314 

#####                                                              k=119

#####  starea curenta=
    2.4175
h=
     1
particula  1 are valoare best=   Inf
particula  2 are valoare best=   Inf
particula  3 are valoare best=   Inf
particula  4 are valoare best=   Inf
particula  5 are valoare best=   Inf
particula  6 are valoare best=   Inf
particula  7 are valoare best=   Inf
particula  8 are valoare best= 0.136
particula  9 are valoare best= 0.150
particula 10 are valoare best= 0.234
particula 11 are valoare best= 0.239
particula 12 are valoare best= 0.263
particula 13 are valoare best= 0.319
particula 14 are valoare best= 0.336
particula 15 are valoare best= 0.353
*********************************////////////
        t=10 GBEST= 0.09593
        t=20 GBEST= 0.09591
        t=30 GBEST= 0.09591
        t=40 GBEST= 0.09591
        t=50 GBEST= 0.09591
        t=60 GBEST= 0.09591
        t=70 GBEST= 0.09591
        t=80 GBEST= 0.09591
        t=90 GBEST= 0.09591
        t=100 GBEST= 0.09591
        t=110 GBEST= 0.09591
        t=120 GBEST= 0.09591
        t=130 GBEST= 0.09591
        t=140 GBEST= 0.09591
#####   Apeluri fitness=2235
&&&  masa= 3.0000  J= 0.0959  Napel=  2235  Napel_C= 389760
&&&  comanda trimisa la proces=710.4794 
&&&  masa= 3.0348  J= 9.6193  Napel=  2235  Napel_C= 389760
>> 
