# Supplementary material for: Control of Microalgae Growth in Artificially Lighted Photobioreactors Using Metaheuristic-Based Predictions
Source: Sensors (Basel). 2021 Dec 2;21(23):8065. doi: 10.3390/s21238065 (PMC8659673; doi:10.3390/s21238065)
Supplement: Supplementary file 1 [file sensors-21-08065-s001.zip › PSO_pred_senz/Listings/Executie2.txt]

>> RHC_PSO_PBRJ13
RHC_PSO_PBRJ13
PhotoBioReactor Optimal Control 
Local best: [Plbest,val]=Gen_Plbest_reg(i)

#####                                                              k=0

#####  starea curenta=
    0.3600
h=
   120
particula  1 are valoare best=   Inf
particula  2 are valoare best=   Inf
particula  3 are valoare best=   Inf
particula  4 are valoare best=   Inf
particula  5 are valoare best=   Inf
particula  6 are valoare best=10.842
particula  7 are valoare best=14.487
particula  8 are valoare best=17.655
particula  9 are valoare best=20.840
particula 10 are valoare best=24.360
particula 11 are valoare best=26.923
particula 12 are valoare best=29.807
particula 13 are valoare best=32.394
particula 14 are valoare best=34.866
particula 15 are valoare best=37.656
*********************************////////////
        t=10 GBEST= 9.02361
        t=20 GBEST= 9.01192
        t=30 GBEST= 9.00843
        t=40 GBEST= 9.00542
        t=50 GBEST= 9.00364
        t=60 GBEST= 8.99974
        t=70 GBEST= 8.99747
        t=80 GBEST= 8.99367
        t=90 GBEST= 8.99129
        t=100 GBEST= 8.99077
        t=110 GBEST= 8.99073
        t=120 GBEST= 8.99033
        t=130 GBEST= 8.98991
        t=140 GBEST= 8.98847
        t=150 GBEST= 8.98660
        t=160 GBEST= 8.96964
        t=170 GBEST= 8.95759
        t=180 GBEST= 8.95569
        t=190 GBEST= 8.94616
        t=200 GBEST= 8.93976
#####   Apeluri fitness=3090
&&&  masa= 3.0001  J= 8.9398  Napel=  3090  Napel_C=   3090
&&&  comanda trimisa la proces=580.2564 

#####                                                              k=1

#####  starea curenta=
    0.3866
h=
   119
particula  1 are valoare best=   Inf
particula  2 are valoare best=   Inf
particula  3 are valoare best=   Inf
particula  4 are valoare best=   Inf
particula  5 are valoare best=   Inf
particula  6 are valoare best=10.841
particula  7 are valoare best=14.914
particula  8 are valoare best=18.063
particula  9 are valoare best=21.317
particula 10 are valoare best=24.255
particula 11 are valoare best=27.064
particula 12 are valoare best=29.406
particula 13 are valoare best=32.582
particula 14 are valoare best=34.563
particula 15 are valoare best=37.236
*********************************////////////
        t=10 GBEST= 9.42187
        t=20 GBEST= 9.37378
        t=30 GBEST= 9.35141
        t=40 GBEST= 9.33556
        t=50 GBEST= 9.32452
        t=60 GBEST= 9.31370
        t=70 GBEST= 9.31370
        t=80 GBEST= 9.31367
        t=90 GBEST= 9.31367
        t=100 GBEST= 9.31367
        t=110 GBEST= 9.31367
        t=120 GBEST= 9.31354
        t=130 GBEST= 9.31354
        t=140 GBEST= 9.31350
        t=150 GBEST= 9.31350
        t=160 GBEST= 9.31350
#####   Apeluri fitness=2550
&&&  masa= 3.0000  J= 9.3135  Napel=  2550  Napel_C=   5640
&&&  comanda trimisa la proces=469.2739 

#####                                                              k=2

#####  starea curenta=
    0.4116
h=
   118
particula  1 are valoare best=   Inf
particula  2 are valoare best=   Inf
particula  3 are valoare best=   Inf
particula  4 are valoare best=   Inf
particula  5 are valoare best=   Inf
particula  6 are valoare best=10.460
particula  7 are valoare best=14.180
particula  8 are valoare best=17.158
particula  9 are valoare best=21.458
particula 10 are valoare best=23.675
particula 11 are valoare best=26.771
particula 12 are valoare best=29.393
particula 13 are valoare best=31.923
particula 14 are valoare best=34.634
particula 15 are valoare best=36.786
*********************************////////////
        t=10 GBEST= 9.21367
        t=20 GBEST= 9.20252
        t=30 GBEST= 9.19600
        t=40 GBEST= 8.48239
        t=50 GBEST= 8.48147
        t=60 GBEST= 8.48107
        t=70 GBEST= 8.48107
        t=80 GBEST= 8.48107
        t=90 GBEST= 8.47983
        t=100 GBEST= 8.46935
        t=110 GBEST= 8.46201
        t=120 GBEST= 8.45986
        t=130 GBEST= 8.45570
        t=140 GBEST= 8.45252
        t=150 GBEST= 8.44778
        t=160 GBEST= 8.44121
        t=170 GBEST= 8.41732
        t=180 GBEST= 8.39413
        t=190 GBEST= 8.36087
        t=200 GBEST= 8.28001
        t=210 GBEST= 8.27369
        t=220 GBEST= 8.26802
        t=230 GBEST= 8.26754
        t=240 GBEST= 8.26754
        t=250 GBEST= 8.26754
#####   Apeluri fitness=3810
&&&  masa= 3.0007  J= 8.2675  Napel=  3810  Napel_C=   9450
&&&  comanda trimisa la proces=546.2608 

#####                                                              k=3

#####  starea curenta=
    0.4388
h=
   117
particula  1 are valoare best=   Inf
particula  2 are valoare best=   Inf
particula  3 are valoare best=   Inf
particula  4 are valoare best=   Inf
particula  5 are valoare best=   Inf
particula  6 are valoare best=10.283
particula  7 are valoare best=13.748
particula  8 are valoare best=17.551
particula  9 are valoare best=20.930
particula 10 are valoare best=23.836
particula 11 are valoare best=26.653
particula 12 are valoare best=29.560
particula 13 are valoare best=31.882
particula 14 are valoare best=34.030
particula 15 are valoare best=36.476
*********************************////////////
        t=10 GBEST= 8.93219
        t=20 GBEST= 8.87128
        t=30 GBEST= 8.86011
        t=40 GBEST= 8.85974
        t=50 GBEST= 8.85734
        t=60 GBEST= 8.85714
        t=70 GBEST= 8.85703
        t=80 GBEST= 8.85680
        t=90 GBEST= 8.85679
        t=100 GBEST= 8.85637
        t=110 GBEST= 8.85222
        t=120 GBEST= 8.85000
        t=130 GBEST= 8.84928
#####   Apeluri fitness=1980
&&&  masa= 3.0000  J= 8.8493  Napel=  1980  Napel_C=  11430
&&&  comanda trimisa la proces=564.2930 

#####                                                              k=4

#####  starea curenta=
    0.4669
h=
   116
particula  1 are valoare best=   Inf
particula  2 are valoare best=   Inf
particula  3 are valoare best=   Inf
particula  4 are valoare best=   Inf
particula  5 are valoare best=   Inf
particula  6 are valoare best=10.105
particula  7 are valoare best=14.176
particula  8 are valoare best=17.551
particula  9 are valoare best=20.806
particula 10 are valoare best=23.861
particula 11 are valoare best=26.245
particula 12 are valoare best=29.071
particula 13 are valoare best=31.613
particula 14 are valoare best=34.287
particula 15 are valoare best=36.584
*********************************////////////
        t=10 GBEST= 9.13785
        t=20 GBEST= 9.12612
        t=30 GBEST= 9.11969
        t=40 GBEST= 9.11778
        t=50 GBEST= 9.11624
        t=60 GBEST= 9.11379
        t=70 GBEST= 9.11370
        t=80 GBEST= 9.11236
        t=90 GBEST= 9.11209
        t=100 GBEST= 9.10955
        t=110 GBEST= 9.05830
        t=120 GBEST= 9.04092
        t=130 GBEST= 9.03586
        t=140 GBEST= 8.79952
        t=150 GBEST= 8.25291
        t=160 GBEST= 8.20111
        t=170 GBEST= 8.11553
        t=180 GBEST= 8.07874
        t=190 GBEST= 8.01902
        t=200 GBEST= 7.96842
        t=210 GBEST= 7.80183
        t=220 GBEST= 7.80183
        t=230 GBEST= 7.74820
        t=240 GBEST= 7.74820
        t=250 GBEST= 6.77476
#####   Apeluri fitness=3780
&&&  masa= 3.0163  J= 6.7748  Napel=  3780  Napel_C=  15210
&&&  comanda trimisa la proces=194.4635 

#####                                                              k=5

#####  starea curenta=
    0.4814
h=
   115
particula  1 are valoare best=   Inf
particula  2 are valoare best=   Inf
particula  3 are valoare best=   Inf
particula  4 are valoare best=   Inf
particula  5 are valoare best=   Inf
particula  6 are valoare best=10.244
particula  7 are valoare best=13.806
particula  8 are valoare best=17.696
particula  9 are valoare best=20.441
particula 10 are valoare best=23.329
particula 11 are valoare best=25.646
particula 12 are valoare best=28.717
particula 13 are valoare best=31.182
particula 14 are valoare best=34.053
particula 15 are valoare best=35.919
*********************************////////////
        t=10 GBEST= 9.81915
        t=20 GBEST= 9.73325
        t=30 GBEST= 9.61016
        t=40 GBEST= 9.50325
        t=50 GBEST= 9.49690
        t=60 GBEST= 9.46935
        t=70 GBEST= 9.46636
        t=80 GBEST= 9.46096
        t=90 GBEST= 9.44421
        t=100 GBEST= 9.35761
        t=110 GBEST= 9.31165
        t=120 GBEST= 9.30989
        t=130 GBEST= 9.30959
        t=140 GBEST= 9.30780
        t=150 GBEST= 9.30666
        t=160 GBEST= 9.23937
        t=170 GBEST= 8.94330
        t=180 GBEST= 8.80119
        t=190 GBEST= 8.75016
        t=200 GBEST= 8.74769
        t=210 GBEST= 8.39835
        t=220 GBEST= 8.22899
#####   Apeluri fitness=3330
&&&  masa= 3.0002  J= 8.2290  Napel=  3330  Napel_C=  18540
&&&  comanda trimisa la proces=666.2415 

#####                                                              k=6

#####  starea curenta=
    0.5121
h=
   114
particula  1 are valoare best=   Inf
particula  2 are valoare best=   Inf
particula  3 are valoare best=   Inf
particula  4 are valoare best=   Inf
particula  5 are valoare best=   Inf
particula  6 are valoare best= 9.900
particula  7 are valoare best=13.381
particula  8 are valoare best=16.739
particula  9 are valoare best=20.724
particula 10 are valoare best=23.225
particula 11 are valoare best=26.144
particula 12 are valoare best=28.917
particula 13 are valoare best=31.463
particula 14 are valoare best=33.678
particula 15 are valoare best=36.105
*********************************////////////
        t=10 GBEST= 8.83992
        t=20 GBEST= 8.82925
        t=30 GBEST= 8.82920
        t=40 GBEST= 8.82909
        t=50 GBEST= 8.82909
        t=60 GBEST= 8.82909
        t=70 GBEST= 8.82908
        t=80 GBEST= 8.82905
        t=90 GBEST= 8.82877
        t=100 GBEST= 8.82850
        t=110 GBEST= 8.82842
        t=120 GBEST= 8.82833
        t=130 GBEST= 8.82825
        t=140 GBEST= 8.82821
        t=150 GBEST= 8.82821
        t=160 GBEST= 8.82808
        t=170 GBEST= 8.82808
        t=180 GBEST= 8.82801
        t=190 GBEST= 8.06825
        t=200 GBEST= 7.75391
        t=210 GBEST= 6.72805
#####   Apeluri fitness=3195
&&&  masa= 3.0032  J= 6.7281  Napel=  3195  Napel_C=  21735
&&&  comanda trimisa la proces=582.0187 

#####                                                              k=7

#####  starea curenta=
    0.5412
h=
   113
particula  1 are valoare best=   Inf
particula  2 are valoare best=   Inf
particula  3 are valoare best=   Inf
particula  4 are valoare best=   Inf
particula  5 are valoare best=   Inf
particula  6 are valoare best=10.178
particula  7 are valoare best=13.553
particula  8 are valoare best=16.983
particula  9 are valoare best=20.299
particula 10 are valoare best=23.460
particula 11 are valoare best=25.724
particula 12 are valoare best=28.472
particula 13 are valoare best=30.744
particula 14 are valoare best=33.334
particula 15 are valoare best=35.755
*********************************////////////
        t=10 GBEST= 8.70838
        t=20 GBEST= 8.69361
        t=30 GBEST= 8.69007
        t=40 GBEST= 8.68710
        t=50 GBEST= 8.68489
        t=60 GBEST= 8.68263
        t=70 GBEST= 8.68158
        t=80 GBEST= 8.68065
        t=90 GBEST= 8.67990
        t=100 GBEST= 8.67618
        t=110 GBEST= 8.67146
        t=120 GBEST= 8.67029
        t=130 GBEST= 8.66794
        t=140 GBEST= 8.65658
        t=150 GBEST= 8.64868
        t=160 GBEST= 8.64665
        t=170 GBEST= 8.64665
        t=180 GBEST= 8.62928
        t=190 GBEST= 8.60088
        t=200 GBEST= 8.54421
        t=210 GBEST= 8.45006
#####   Apeluri fitness=3165
&&&  masa= 3.0036  J= 8.4501  Napel=  3165  Napel_C=  24900
&&&  comanda trimisa la proces=665.0276 

#####                                                              k=8

#####  starea curenta=
    0.5723
h=
   112
particula  1 are valoare best=   Inf
particula  2 are valoare best=   Inf
particula  3 are valoare best=   Inf
particula  4 are valoare best=   Inf
particula  5 are valoare best=   Inf
particula  6 are valoare best=10.259
particula  7 are valoare best=13.467
particula  8 are valoare best=16.515
particula  9 are valoare best=19.894
particula 10 are valoare best=22.654
particula 11 are valoare best=25.593
particula 12 are valoare best=28.222
particula 13 are valoare best=30.883
particula 14 are valoare best=33.224
particula 15 are valoare best=35.162
*********************************////////////
        t=10 GBEST= 8.69043
        t=20 GBEST= 8.65865
        t=30 GBEST= 8.64962
        t=40 GBEST= 8.64927
        t=50 GBEST= 8.64925
        t=60 GBEST= 8.64821
        t=70 GBEST= 8.64818
        t=80 GBEST= 8.64812
        t=90 GBEST= 8.64810
        t=100 GBEST= 8.64723
        t=110 GBEST= 8.64719
        t=120 GBEST= 8.64696
        t=130 GBEST= 8.64650
        t=140 GBEST= 8.64581
        t=150 GBEST= 8.64477
        t=160 GBEST= 8.64027
        t=170 GBEST= 8.63656
        t=180 GBEST= 8.63414
        t=190 GBEST= 8.62481
        t=200 GBEST= 8.55940
        t=210 GBEST= 8.15335
        t=220 GBEST= 6.74375
        t=230 GBEST= 6.67374
        t=240 GBEST= 6.67374
        t=250 GBEST= 6.67374
#####   Apeluri fitness=3810
&&&  masa= 3.0006  J= 6.6737  Napel=  3810  Napel_C=  28710
&&&  comanda trimisa la proces=190.3571 

#####                                                              k=9

#####  starea curenta=
    0.5859
h=
   111
particula  1 are valoare best=   Inf
particula  2 are valoare best=   Inf
particula  3 are valoare best=   Inf
particula  4 are valoare best=   Inf
particula  5 are valoare best=   Inf
particula  6 are valoare best= 9.146
particula  7 are valoare best=13.343
particula  8 are valoare best=16.791
particula  9 are valoare best=19.430
particula 10 are valoare best=23.176
particula 11 are valoare best=25.230
particula 12 are valoare best=28.490
particula 13 are valoare best=30.337
particula 14 are valoare best=32.771
particula 15 are valoare best=35.412
*********************************////////////
        t=10 GBEST= 8.39842
        t=20 GBEST= 8.39189
        t=30 GBEST= 8.38944
#####   Apeluri fitness=540
&&&  masa= 3.0000  J= 8.3894  Napel=   540  Napel_C=  29250
&&&  comanda trimisa la proces=509.6655 

#####                                                              k=10

#####  starea curenta=
    0.6133
h=
   110
particula  1 are valoare best=   Inf
particula  2 are valoare best=   Inf
particula  3 are valoare best=   Inf
particula  4 are valoare best=   Inf
particula  5 are valoare best=   Inf
particula  6 are valoare best= 9.144
particula  7 are valoare best=13.453
particula  8 are valoare best=16.909
particula  9 are valoare best=19.910
particula 10 are valoare best=22.170
particula 11 are valoare best=25.398
particula 12 are valoare best=28.240
particula 13 are valoare best=30.236
particula 14 are valoare best=32.762
particula 15 are valoare best=34.725
*********************************////////////
        t=10 GBEST= 8.86178
        t=20 GBEST= 8.85810
        t=30 GBEST= 8.85758
        t=40 GBEST= 8.85758
        t=50 GBEST= 8.78903
        t=60 GBEST= 8.78268
        t=70 GBEST= 8.77928
        t=80 GBEST= 8.77863
        t=90 GBEST= 8.77664
        t=100 GBEST= 8.77628
        t=110 GBEST= 8.77595
        t=120 GBEST= 8.77589
        t=130 GBEST= 8.77553
        t=140 GBEST= 8.77504
        t=150 GBEST= 8.77502
        t=160 GBEST= 8.77485
        t=170 GBEST= 8.77326
        t=180 GBEST= 8.77164
        t=190 GBEST= 8.76940
        t=200 GBEST= 8.76757
        t=210 GBEST= 8.75786
        t=220 GBEST= 8.43997
        t=230 GBEST= 8.09809
        t=240 GBEST= 8.09146
        t=250 GBEST= 8.09144
        t=260 GBEST= 8.09144
        t=270 GBEST= 7.86374
#####   Apeluri fitness=4080
&&&  masa= 3.0884  J= 7.8637  Napel=  4080  Napel_C=  33330
&&&  comanda trimisa la proces=497.7903  

#####                                                              k=11

#####  starea curenta=
    0.6403
h=
   109
particula  1 are valoare best=   Inf
particula  2 are valoare best=   Inf
particula  3 are valoare best=   Inf
particula  4 are valoare best=   Inf
particula  5 are valoare best=   Inf
particula  6 are valoare best= 9.832
particula  7 are valoare best=13.243
particula  8 are valoare best=16.705
particula  9 are valoare best=19.832
particula 10 are valoare best=22.555
particula 11 are valoare best=24.784
particula 12 are valoare best=27.394
particula 13 are valoare best=30.051
particula 14 are valoare best=32.390
particula 15 are valoare best=34.456
*********************************////////////
        t=10 GBEST= 9.16497
        t=20 GBEST= 9.11257
        t=30 GBEST= 9.11197
        t=40 GBEST= 9.11185
        t=50 GBEST= 9.11184
        t=60 GBEST= 9.11152
        t=70 GBEST= 9.11085
        t=80 GBEST= 9.11051
        t=90 GBEST= 9.11038
        t=100 GBEST= 9.10929
        t=110 GBEST= 9.10925
        t=120 GBEST= 9.10920
        t=130 GBEST= 9.10808
        t=140 GBEST= 9.09725
        t=150 GBEST= 9.08347
        t=160 GBEST= 9.07382
        t=170 GBEST= 9.05782
        t=180 GBEST= 9.02987
        t=190 GBEST= 8.97164
        t=200 GBEST= 7.71887
        t=210 GBEST= 7.57648
        t=220 GBEST= 7.47879
#####   Apeluri fitness=3435
&&&  masa= 3.0132  J= 7.0402  Napel=  3435  Napel_C=  36765
&&&  comanda trimisa la proces=651.0619 

#####                                                              k=12

#####  starea curenta=
    0.6711
h=
   108
particula  1 are valoare best=   Inf
particula  2 are valoare best=   Inf
particula  3 are valoare best=   Inf
particula  4 are valoare best=   Inf
particula  5 are valoare best=   Inf
particula  6 are valoare best= 9.371
particula  7 are valoare best=13.207
particula  8 are valoare best=16.073
particula  9 are valoare best=19.407
particula 10 are valoare best=22.282
particula 11 are valoare best=24.657
particula 12 are valoare best=27.295
particula 13 are valoare best=30.063
particula 14 are valoare best=32.358
particula 15 are valoare best=34.396
*********************************////////////
        t=10 GBEST= 8.07256
        t=20 GBEST= 8.06159
        t=30 GBEST= 8.06142
        t=40 GBEST= 8.06119
        t=50 GBEST= 8.06116
        t=60 GBEST= 8.06116
        t=70 GBEST= 8.06116
        t=80 GBEST= 8.06116
        t=90 GBEST= 8.06116
        t=100 GBEST= 8.06075
        t=110 GBEST= 8.06053
        t=120 GBEST= 8.05881
        t=130 GBEST= 8.05860
        t=140 GBEST= 8.05620
        t=150 GBEST= 8.05602
        t=160 GBEST= 8.05575
        t=170 GBEST= 8.03658
        t=180 GBEST= 7.99069
        t=190 GBEST= 7.91458
        t=200 GBEST= 7.89211
#####   Apeluri fitness=3015
&&&  masa= 3.0002  J= 7.8921  Napel=  3015  Napel_C=  39780
&&&  comanda trimisa la proces=488.7140 

#####                                                              k=13

#####  starea curenta=
    0.6974
h=
   107
particula  1 are valoare best=   Inf
particula  2 are valoare best=   Inf
particula  3 are valoare best=   Inf
particula  4 are valoare best=   Inf
particula  5 are valoare best=   Inf
particula  6 are valoare best= 9.913
particula  7 are valoare best=13.263
particula  8 are valoare best=16.683
particula  9 are valoare best=19.432
particula 10 are valoare best=21.920
particula 11 are valoare best=24.436
particula 12 are valoare best=27.380
particula 13 are valoare best=29.544
particula 14 are valoare best=32.098
particula 15 are valoare best=33.935
*********************************////////////
        t=10 GBEST= 8.23162
        t=20 GBEST= 8.22367
        t=30 GBEST= 8.21961
        t=40 GBEST= 8.21527
        t=50 GBEST= 8.21437
        t=60 GBEST= 8.21379
        t=70 GBEST= 8.21176
        t=80 GBEST= 8.21007
        t=90 GBEST= 8.20668
        t=100 GBEST= 8.20573
        t=110 GBEST= 8.19627
        t=120 GBEST= 7.61454
        t=130 GBEST= 7.60379
        t=140 GBEST= 7.60350
        t=150 GBEST= 7.58940
        t=160 GBEST= 7.57723
        t=170 GBEST= 7.57085
        t=180 GBEST= 7.56446
        t=190 GBEST= 7.55280
        t=200 GBEST= 7.52911
        t=210 GBEST= 7.24441
        t=220 GBEST= 7.01798
        t=230 GBEST= 6.99368
        t=240 GBEST= 6.99368
        t=250 GBEST= 6.39105
        t=260 GBEST= 6.39103
        t=270 GBEST= 6.39103
#####   Apeluri fitness=4110
&&&  masa= 3.0166  J= 6.3910  Napel=  4110  Napel_C=  43890
&&&  comanda trimisa la proces=51.1037 

#####                                                              k=14

#####  starea curenta=
    0.6966
h=
   106
particula  1 are valoare best=   Inf
particula  2 are valoare best=   Inf
particula  3 are valoare best=   Inf
particula  4 are valoare best=   Inf
particula  5 are valoare best=   Inf
particula  6 are valoare best= 9.205
particula  7 are valoare best=12.488
particula  8 are valoare best=15.386
particula  9 are valoare best=19.443
particula 10 are valoare best=21.738
particula 11 are valoare best=24.581
particula 12 are valoare best=26.950
particula 13 are valoare best=28.991
particula 14 are valoare best=31.781
particula 15 are valoare best=33.931
*********************************////////////
        t=10 GBEST= 8.21548
        t=20 GBEST= 8.20913
        t=30 GBEST= 8.20853
        t=40 GBEST= 8.20421
        t=50 GBEST= 8.20059
        t=60 GBEST= 8.19967
        t=70 GBEST= 8.19825
        t=80 GBEST= 8.19807
        t=90 GBEST= 8.19752
        t=100 GBEST= 8.19295
        t=110 GBEST= 8.19143
        t=120 GBEST= 8.18458
        t=130 GBEST= 8.18186
        t=140 GBEST= 8.18071
        t=150 GBEST= 8.17894
        t=160 GBEST= 8.17724
        t=170 GBEST= 8.16959
        t=180 GBEST= 8.16010
        t=190 GBEST= 8.14559
        t=200 GBEST= 8.07922
        t=210 GBEST= 8.06765
        t=220 GBEST= 7.68013
        t=230 GBEST= 7.46935
        t=240 GBEST= 7.44267
        t=250 GBEST= 7.44262
        t=260 GBEST= 7.44262
#####   Apeluri fitness=3975
&&&  masa= 3.0055  J= 7.4426  Napel=  3975  Napel_C=  47865
&&&  comanda trimisa la proces=579.0318 

#####                                                              k=15

#####  starea curenta=
    0.7253
h=
   105
particula  1 are valoare best=   Inf
particula  2 are valoare best=   Inf
particula  3 are valoare best=   Inf
particula  4 are valoare best=   Inf
particula  5 are valoare best=   Inf
particula  6 are valoare best= 9.237
particula  7 are valoare best=11.931
particula  8 are valoare best=15.976
particula  9 are valoare best=19.043
particula 10 are valoare best=21.842
particula 11 are valoare best=23.992
particula 12 are valoare best=26.762
particula 13 are valoare best=29.261
particula 14 are valoare best=31.535
particula 15 are valoare best=33.560
*********************************////////////
        t=10 GBEST= 8.33405
        t=20 GBEST= 8.26119
        t=30 GBEST= 8.22217
        t=40 GBEST= 8.21930
        t=50 GBEST= 8.21639
        t=60 GBEST= 8.21340
        t=70 GBEST= 8.21214
        t=80 GBEST= 8.21137
        t=90 GBEST= 8.21066
        t=100 GBEST= 8.20965
        t=110 GBEST= 8.20915
        t=120 GBEST= 8.20850
        t=130 GBEST= 8.20251
        t=140 GBEST= 8.20177
        t=150 GBEST= 8.19982
        t=160 GBEST= 8.19915
        t=170 GBEST= 8.19772
        t=180 GBEST= 8.19772
        t=190 GBEST= 8.19664
#####   Apeluri fitness=2865
&&&  masa= 3.0006  J= 8.1966  Napel=  2865  Napel_C=  50730
&&&  comanda trimisa la proces=455.1781 

#####                                                              k=16

#####  starea curenta=
    0.7501
h=
   104
particula  1 are valoare best=   Inf
particula  2 are valoare best=   Inf
particula  3 are valoare best=   Inf
particula  4 are valoare best=   Inf
particula  5 are valoare best=   Inf
particula  6 are valoare best= 8.628
particula  7 are valoare best=12.595
particula  8 are valoare best=15.881
particula  9 are valoare best=18.175
particula 10 are valoare best=21.607
particula 11 are valoare best=24.028
particula 12 are valoare best=26.169
particula 13 are valoare best=28.677
particula 14 are valoare best=31.071
particula 15 are valoare best=33.431
*********************************////////////
        t=10 GBEST= 8.33985
        t=20 GBEST= 8.33248
        t=30 GBEST= 8.31010
        t=40 GBEST= 8.30517
        t=50 GBEST= 8.29356
        t=60 GBEST= 8.29339
        t=70 GBEST= 8.29225
        t=80 GBEST= 8.28926
        t=90 GBEST= 8.28391
        t=100 GBEST= 8.28356
        t=110 GBEST= 8.28346
        t=120 GBEST= 8.28334
        t=130 GBEST= 8.28318
        t=140 GBEST= 8.28298
        t=150 GBEST= 8.28293
        t=160 GBEST= 8.28283
        t=170 GBEST= 8.28226
        t=180 GBEST= 8.27856
        t=190 GBEST= 8.25911
        t=200 GBEST= 8.25717
        t=210 GBEST= 8.24055
        t=220 GBEST= 8.19482
        t=230 GBEST= 7.84610
        t=240 GBEST= 7.65401
#####   Apeluri fitness=3720
&&&  masa= 3.0036  J= 7.5926  Napel=  3720  Napel_C=  54450
&&&  comanda trimisa la proces=554.8915 

#####                                                              k=17

#####  starea curenta=
    0.7778
h=
   103
particula  1 are valoare best=   Inf
particula  2 are valoare best=   Inf
particula  3 are valoare best=   Inf
particula  4 are valoare best=   Inf
particula  5 are valoare best=   Inf
particula  6 are valoare best= 8.376
particula  7 are valoare best=12.142
particula  8 are valoare best=15.998
particula  9 are valoare best=18.214
particula 10 are valoare best=21.436
particula 11 are valoare best=23.682
particula 12 are valoare best=26.252
particula 13 are valoare best=28.619
particula 14 are valoare best=30.785
particula 15 are valoare best=33.246
*********************************////////////
        t=10 GBEST= 7.99377
        t=20 GBEST= 7.97849
        t=30 GBEST= 7.97766
        t=40 GBEST= 7.97279
        t=50 GBEST= 7.90161
        t=60 GBEST= 7.68004
        t=70 GBEST= 7.66892
        t=80 GBEST= 7.66669
        t=90 GBEST= 7.66310
        t=100 GBEST= 7.66108
        t=110 GBEST= 7.66020
        t=120 GBEST= 7.65870
        t=130 GBEST= 7.65460
        t=140 GBEST= 7.65343
        t=150 GBEST= 7.65114
        t=160 GBEST= 7.64956
        t=170 GBEST= 7.63794
        t=180 GBEST= 7.63283
        t=190 GBEST= 7.47599
        t=200 GBEST= 7.29416
        t=210 GBEST= 7.25560
        t=220 GBEST= 7.18933
#####   Apeluri fitness=3405
&&&  masa= 3.0000  J= 7.1893  Napel=  3405  Napel_C=  57855
&&&  comanda trimisa la proces=618.3066 

#####                                                              k=18

#####  starea curenta=
    0.8069
h=
   102
particula  1 are valoare best=   Inf
particula  2 are valoare best=   Inf
particula  3 are valoare best=   Inf
particula  4 are valoare best=   Inf
particula  5 are valoare best=   Inf
particula  6 are valoare best= 9.243
particula  7 are valoare best=12.264
particula  8 are valoare best=15.627
particula  9 are valoare best=18.385
particula 10 are valoare best=20.828
particula 11 are valoare best=23.781
particula 12 are valoare best=26.322
particula 13 are valoare best=28.272
particula 14 are valoare best=30.446
particula 15 are valoare best=32.446
*********************************////////////
        t=10 GBEST= 8.07485
        t=20 GBEST= 8.05607
        t=30 GBEST= 8.05382
        t=40 GBEST= 8.05150
        t=50 GBEST= 8.05079
        t=60 GBEST= 8.05055
        t=70 GBEST= 8.05029
        t=80 GBEST= 8.05016
        t=90 GBEST= 8.04973
        t=100 GBEST= 8.04832
        t=110 GBEST= 8.02022
        t=120 GBEST= 8.00828
        t=130 GBEST= 7.99675
        t=140 GBEST= 7.99637
        t=150 GBEST= 7.99305
        t=160 GBEST= 7.98633
        t=170 GBEST= 7.95196
        t=180 GBEST= 7.90854
        t=190 GBEST= 7.08882
        t=200 GBEST= 7.01005
        t=210 GBEST= 6.90122
        t=220 GBEST= 6.90112
        t=230 GBEST= 6.90112
        t=240 GBEST= 6.90112
#####   Apeluri fitness=3675
&&&  masa= 3.0007  J= 6.9011  Napel=  3675  Napel_C=  61530
&&&  comanda trimisa la proces=185.8384 

#####                                                              k=19

#####  starea curenta=
    0.8177
h=
   101
particula  1 are valoare best=   Inf
particula  2 are valoare best=   Inf
particula  3 are valoare best=   Inf
particula  4 are valoare best=   Inf
particula  5 are valoare best=   Inf
particula  6 are valoare best= 8.889
particula  7 are valoare best=11.932
particula  8 are valoare best=15.200
particula  9 are valoare best=18.408
particula 10 are valoare best=20.978
particula 11 are valoare best=23.228
particula 12 are valoare best=25.890
particula 13 are valoare best=27.998
particula 14 are valoare best=30.213
particula 15 are valoare best=32.257
*********************************////////////
        t=10 GBEST= 7.92651
        t=20 GBEST= 7.90516
        t=30 GBEST= 7.90256
        t=40 GBEST= 7.89930
        t=50 GBEST= 7.89338
        t=60 GBEST= 7.88367
        t=70 GBEST= 7.87451
        t=80 GBEST= 7.87419
        t=90 GBEST= 7.87078
        t=100 GBEST= 7.86931
        t=110 GBEST= 7.86420
        t=120 GBEST= 7.85265
        t=130 GBEST= 7.83103
        t=140 GBEST= 7.82505
        t=150 GBEST= 7.81741
        t=160 GBEST= 7.81517
        t=170 GBEST= 7.77921
        t=180 GBEST= 7.74748
        t=190 GBEST= 7.13495
        t=200 GBEST= 6.88661
        t=210 GBEST= 6.80079
        t=220 GBEST= 6.80079
        t=230 GBEST= 6.80079
#####   Apeluri fitness=3525
&&&  masa= 3.0025  J= 6.8008  Napel=  3525  Napel_C=  65055
&&&  comanda trimisa la proces=382.8231 

#####                                                              k=20

#####  starea curenta=
    0.8390
h=
   100
particula  1 are valoare best=   Inf
particula  2 are valoare best=   Inf
particula  3 are valoare best=   Inf
particula  4 are valoare best=   Inf
particula  5 are valoare best=   Inf
particula  6 are valoare best= 8.191
particula  7 are valoare best=12.106
particula  8 are valoare best=14.917
particula  9 are valoare best=18.500
particula 10 are valoare best=20.721
particula 11 are valoare best=23.292
particula 12 are valoare best=25.636
particula 13 are valoare best=27.580
particula 14 are valoare best=29.859
particula 15 are valoare best=32.139
*********************************////////////
        t=10 GBEST= 7.66750
        t=20 GBEST= 7.66158
        t=30 GBEST= 7.65093
        t=40 GBEST= 7.65002
        t=50 GBEST= 7.64878
        t=60 GBEST= 7.63283
        t=70 GBEST= 7.62879
        t=80 GBEST= 7.62631
        t=90 GBEST= 7.62187
        t=100 GBEST= 7.61985
        t=110 GBEST= 7.61512
        t=120 GBEST= 7.61469
        t=130 GBEST= 7.61442
        t=140 GBEST= 7.60996
        t=150 GBEST= 7.60063
        t=160 GBEST= 7.34226
        t=170 GBEST= 7.26894
        t=180 GBEST= 7.24691
        t=190 GBEST= 7.18586
        t=200 GBEST= 7.17473
        t=210 GBEST= 6.99658
#####   Apeluri fitness=3165
&&&  masa= 3.0030  J= 6.9966  Napel=  3165  Napel_C=  68220
&&&  comanda trimisa la proces=593.6699 

#####                                                              k=21

#####  starea curenta=
    0.8668
h=
    99
particula  1 are valoare best=   Inf
particula  2 are valoare best=   Inf
particula  3 are valoare best=   Inf
particula  4 are valoare best=   Inf
particula  5 are valoare best=   Inf
particula  6 are valoare best= 8.303
particula  7 are valoare best=11.995
particula  8 are valoare best=14.776
particula  9 are valoare best=17.729
particula 10 are valoare best=20.214
particula 11 are valoare best=22.722
particula 12 are valoare best=25.467
particula 13 are valoare best=27.985
particula 14 are valoare best=30.257
particula 15 are valoare best=31.654
*********************************////////////
        t=10 GBEST= 8.30267
        t=20 GBEST= 8.30267
        t=30 GBEST= 8.30267
        t=40 GBEST= 7.56037
        t=50 GBEST= 7.49127
        t=60 GBEST= 7.48257
        t=70 GBEST= 7.47501
        t=80 GBEST= 7.47280
        t=90 GBEST= 7.47186
        t=100 GBEST= 7.47114
        t=110 GBEST= 7.46995
        t=120 GBEST= 7.46779
        t=130 GBEST= 7.46474
        t=140 GBEST= 7.46207
        t=150 GBEST= 7.44369
        t=160 GBEST= 7.41755
        t=170 GBEST= 7.40057
        t=180 GBEST= 7.39873
#####   Apeluri fitness=2760
&&&  masa= 3.0000  J= 7.3987  Napel=  2760  Napel_C=  70980
&&&  comanda trimisa la proces=461.8846 

#####                                                              k=22

#####  starea curenta=
    0.8905
h=
    98
particula  1 are valoare best=   Inf
particula  2 are valoare best=   Inf
particula  3 are valoare best=   Inf
particula  4 are valoare best=   Inf
particula  5 are valoare best=   Inf
particula  6 are valoare best= 8.260
particula  7 are valoare best=11.528
particula  8 are valoare best=14.380
particula  9 are valoare best=17.993
particula 10 are valoare best=20.151
particula 11 are valoare best=22.484
particula 12 are valoare best=25.050
particula 13 are valoare best=27.379
particula 14 are valoare best=29.280
particula 15 are valoare best=31.790
*********************************////////////
        t=10 GBEST= 7.52115
        t=20 GBEST= 7.49808
        t=30 GBEST= 7.49105
        t=40 GBEST= 7.48687
        t=50 GBEST= 7.48379
        t=60 GBEST= 7.48222
        t=70 GBEST= 7.48078
        t=80 GBEST= 7.48028
        t=90 GBEST= 7.48026
        t=100 GBEST= 7.48010
        t=110 GBEST= 7.47998
        t=120 GBEST= 7.47987
        t=130 GBEST= 7.47946
        t=140 GBEST= 7.47932
        t=150 GBEST= 7.47925
        t=160 GBEST= 7.47921
        t=170 GBEST= 7.47919
        t=180 GBEST= 7.47794
        t=190 GBEST= 7.47393
        t=200 GBEST= 7.47337
        t=210 GBEST= 7.46447
        t=220 GBEST= 7.44586
        t=230 GBEST= 6.94252
        t=240 GBEST= 6.93889
        t=250 GBEST= 6.93889
#####   Apeluri fitness=3870
&&&  masa= 3.0073  J= 6.9389  Napel=  3870  Napel_C=  74850
&&&  comanda trimisa la proces=199.7299 

#####                                                              k=23

#####  starea curenta=
    0.9013
h=
    97
particula  1 are valoare best=   Inf
particula  2 are valoare best=   Inf
particula  3 are valoare best=   Inf
particula  4 are valoare best=   Inf
particula  5 are valoare best=   Inf
particula  6 are valoare best= 8.709
particula  7 are valoare best=11.291
particula  8 are valoare best=14.936
particula  9 are valoare best=17.392
particula 10 are valoare best=20.242
particula 11 are valoare best=22.660
particula 12 are valoare best=24.609
particula 13 are valoare best=26.962
particula 14 are valoare best=29.229
particula 15 are valoare best=31.035
*********************************////////////
        t=10 GBEST= 7.39073
        t=20 GBEST= 7.37271
        t=30 GBEST= 7.37160
        t=40 GBEST= 7.36995
        t=50 GBEST= 7.36557
        t=60 GBEST= 7.36406
        t=70 GBEST= 7.36280
        t=80 GBEST= 7.36259
        t=90 GBEST= 7.36250
        t=100 GBEST= 7.36138
        t=110 GBEST= 7.35099
        t=120 GBEST= 7.34478
        t=130 GBEST= 7.34124
        t=140 GBEST= 7.33212
        t=150 GBEST= 7.32775
        t=160 GBEST= 7.30579
        t=170 GBEST= 7.29176
        t=180 GBEST= 7.28566
        t=190 GBEST= 7.28188
        t=200 GBEST= 7.24476
        t=210 GBEST= 7.22907
        t=220 GBEST= 7.04802
        t=230 GBEST= 6.97861
#####   Apeluri fitness=3495
&&&  masa= 3.0065  J= 6.9786  Napel=  3495  Napel_C=  78345
&&&  comanda trimisa la proces=515.0664 

#####                                                              k=24

#####  starea curenta=
    0.9263
h=
    96
particula  1 are valoare best=   Inf
particula  2 are valoare best=   Inf
particula  3 are valoare best=   Inf
particula  4 are valoare best=   Inf
particula  5 are valoare best=   Inf
particula  6 are valoare best=   Inf
particula  7 are valoare best=11.343
particula  8 are valoare best=14.528
particula  9 are valoare best=17.111
particula 10 are valoare best=19.519
particula 11 are valoare best=22.081
particula 12 are valoare best=24.548
particula 13 are valoare best=26.909
particula 14 are valoare best=28.907
particula 15 are valoare best=30.965
*********************************////////////
        t=10 GBEST= 9.00756
        t=20 GBEST= 8.80190
        t=30 GBEST= 8.52012
        t=40 GBEST= 8.14243
        t=50 GBEST= 8.11663
        t=60 GBEST= 8.11590
        t=70 GBEST= 8.11589
        t=80 GBEST= 8.11547
        t=90 GBEST= 8.11509
        t=100 GBEST= 8.11477
        t=110 GBEST= 8.11470
        t=120 GBEST= 8.11391
        t=130 GBEST= 8.11384
        t=140 GBEST= 8.11377
        t=150 GBEST= 8.11364
        t=160 GBEST= 8.11137
        t=170 GBEST= 8.10545
        t=180 GBEST= 8.10238
        t=190 GBEST= 8.10098
        t=200 GBEST= 8.09454
        t=210 GBEST= 7.91384
        t=220 GBEST= 7.38644
        t=230 GBEST= 7.35162
#####   Apeluri fitness=3585
&&&  masa= 3.0173  J= 6.8698  Napel=  3585  Napel_C=  81930
&&&  comanda trimisa la proces=503.1799 

#####                                                              k=25

#####  starea curenta=
    0.9506
h=
    95
particula  1 are valoare best=   Inf
particula  2 are valoare best=   Inf
particula  3 are valoare best=   Inf
particula  4 are valoare best=   Inf
particula  5 are valoare best=   Inf
particula  6 are valoare best= 8.294
particula  7 are valoare best=11.403
particula  8 are valoare best=14.739
particula  9 are valoare best=17.075
particula 10 are valoare best=19.527
particula 11 are valoare best=21.891
particula 12 are valoare best=24.108
particula 13 are valoare best=26.573
particula 14 are valoare best=28.600
particula 15 are valoare best=30.858
*********************************////////////
        t=10 GBEST= 7.67106
        t=20 GBEST= 7.65786
        t=30 GBEST= 7.64555
        t=40 GBEST= 7.64500
        t=50 GBEST= 7.64440
        t=60 GBEST= 7.64418
        t=70 GBEST= 7.64390
        t=80 GBEST= 7.64365
        t=90 GBEST= 7.64300
        t=100 GBEST= 7.64225
        t=110 GBEST= 7.64194
        t=120 GBEST= 7.64141
        t=130 GBEST= 7.63922
        t=140 GBEST= 7.63807
        t=150 GBEST= 7.63789
        t=160 GBEST= 7.63640
        t=170 GBEST= 7.62890
        t=180 GBEST= 7.61319
        t=190 GBEST= 7.60989
        t=200 GBEST= 7.60108
        t=210 GBEST= 7.57690
        t=220 GBEST= 7.52570
        t=230 GBEST= 7.51659
        t=240 GBEST= 7.45710
        t=250 GBEST= 7.45710
        t=260 GBEST= 7.45710
#####   Apeluri fitness=3975
&&&  masa= 3.0068  J= 7.4571  Napel=  3975  Napel_C=  85905
&&&  comanda trimisa la proces=648.8191 

#####                                                              k=26

#####  starea curenta=
    0.9786
h=
    94
particula  1 are valoare best=   Inf
particula  2 are valoare best=   Inf
particula  3 are valoare best=   Inf
particula  4 are valoare best=   Inf
particula  5 are valoare best=   Inf
particula  6 are valoare best= 7.776
particula  7 are valoare best=11.009
particula  8 are valoare best=14.599
particula  9 are valoare best=17.283
particula 10 are valoare best=19.364
particula 11 are valoare best=21.958
particula 12 are valoare best=24.121
particula 13 are valoare best=26.324
particula 14 are valoare best=28.459
particula 15 are valoare best=30.493
*********************************////////////
        t=10 GBEST= 7.65721
        t=20 GBEST= 7.61842
        t=30 GBEST= 7.60820
        t=40 GBEST= 7.60345
        t=50 GBEST= 7.59902
        t=60 GBEST= 7.59871
        t=70 GBEST= 7.59703
        t=80 GBEST= 7.57506
        t=90 GBEST= 7.56863
        t=100 GBEST= 7.56654
        t=110 GBEST= 7.56432
        t=120 GBEST= 7.56183
        t=130 GBEST= 7.56000
        t=140 GBEST= 7.55917
        t=150 GBEST= 7.55870
        t=160 GBEST= 7.55792
        t=170 GBEST= 7.55390
        t=180 GBEST= 7.55253
        t=190 GBEST= 7.20194
        t=200 GBEST= 6.66159
        t=210 GBEST= 6.60823
#####   Apeluri fitness=3210
&&&  masa= 3.0005  J= 6.6082  Napel=  3210  Napel_C=  89115
&&&  comanda trimisa la proces=532.6059 

#####                                                              k=27

#####  starea curenta=
    1.0032
h=
    93
particula  1 are valoare best=   Inf
particula  2 are valoare best=   Inf
particula  3 are valoare best=   Inf
particula  4 are valoare best=   Inf
particula  5 are valoare best=   Inf
particula  6 are valoare best= 7.718
particula  7 are valoare best=11.581
particula  8 are valoare best=14.019
particula  9 are valoare best=16.612
particula 10 are valoare best=19.376
particula 11 are valoare best=22.247
particula 12 are valoare best=23.973
particula 13 are valoare best=25.824
particula 14 are valoare best=27.964
particula 15 are valoare best=30.086
*********************************////////////
        t=10 GBEST= 7.61717
        t=20 GBEST= 7.55148
        t=30 GBEST= 7.55119
        t=40 GBEST= 7.54859
        t=50 GBEST= 7.54810
        t=60 GBEST= 7.54800
        t=70 GBEST= 7.54781
        t=80 GBEST= 7.54779
        t=90 GBEST= 7.54748
        t=100 GBEST= 7.54729
        t=110 GBEST= 7.54703
        t=120 GBEST= 7.54688
        t=130 GBEST= 7.54648
        t=140 GBEST= 7.54558
        t=150 GBEST= 7.54538
        t=160 GBEST= 7.54498
        t=170 GBEST= 7.54479
        t=180 GBEST= 7.54423
        t=190 GBEST= 7.54316
        t=200 GBEST= 7.54309
        t=210 GBEST= 7.53812
#####   Apeluri fitness=3240
&&&  masa= 3.0000  J= 7.5381  Napel=  3240  Napel_C=  92355
&&&  comanda trimisa la proces=673.3171 

#####                                                              k=28

#####  starea curenta=
    1.0312
h=
    92
particula  1 are valoare best=   Inf
particula  2 are valoare best=   Inf
particula  3 are valoare best=   Inf
particula  4 are valoare best=   Inf
particula  5 are valoare best=   Inf
particula  6 are valoare best=   Inf
particula  7 are valoare best=10.899
particula  8 are valoare best=14.068
particula  9 are valoare best=16.250
particula 10 are valoare best=19.248
particula 11 are valoare best=21.655
particula 12 are valoare best=23.751
particula 13 are valoare best=26.037
particula 14 are valoare best=28.064
particula 15 are valoare best=29.867
*********************************////////////
        t=10 GBEST= 7.54185
        t=20 GBEST= 7.54010
        t=30 GBEST= 7.53998
        t=40 GBEST= 7.53997
        t=50 GBEST= 7.53993
        t=60 GBEST= 7.53993
        t=70 GBEST= 7.53856
        t=80 GBEST= 7.53548
        t=90 GBEST= 7.53444
        t=100 GBEST= 7.53372
        t=110 GBEST= 7.53198
        t=120 GBEST= 7.53017
        t=130 GBEST= 7.52649
        t=140 GBEST= 7.52597
        t=150 GBEST= 7.52565
        t=160 GBEST= 7.52402
        t=170 GBEST= 7.52391
        t=180 GBEST= 7.52319
        t=190 GBEST= 7.52141
        t=200 GBEST= 7.50540
        t=210 GBEST= 7.48832
        t=220 GBEST= 7.33538
        t=230 GBEST= 6.38329
        t=240 GBEST= 6.26600
        t=250 GBEST= 6.20527
#####   Apeluri fitness=3795
&&&  masa= 3.0000  J= 6.2053  Napel=  3795  Napel_C=  96150
&&&  comanda trimisa la proces=719.9310 

#####                                                              k=29

#####  starea curenta=
    1.0599
h=
    91
particula  1 are valoare best=   Inf
particula  2 are valoare best=   Inf
particula  3 are valoare best=   Inf
particula  4 are valoare best=   Inf
particula  5 are valoare best=   Inf
particula  6 are valoare best= 8.217
particula  7 are valoare best=11.399
particula  8 are valoare best=14.230
particula  9 are valoare best=16.720
particula 10 are valoare best=19.173
particula 11 are valoare best=21.027
particula 12 are valoare best=23.393
particula 13 are valoare best=25.791
particula 14 are valoare best=27.855
particula 15 are valoare best=29.701
*********************************////////////
        t=10 GBEST= 7.47957
        t=20 GBEST= 7.45731
        t=30 GBEST= 7.42733
        t=40 GBEST= 7.41507
        t=50 GBEST= 7.40748
        t=60 GBEST= 7.40563
        t=70 GBEST= 7.40480
        t=80 GBEST= 7.40433
        t=90 GBEST= 7.40284
        t=100 GBEST= 7.40102
        t=110 GBEST= 7.39026
        t=120 GBEST= 7.38971
        t=130 GBEST= 7.38869
        t=140 GBEST= 7.38584
        t=150 GBEST= 7.37650
        t=160 GBEST= 7.37354
        t=170 GBEST= 7.37320
        t=180 GBEST= 7.35566
        t=190 GBEST= 7.35351
        t=200 GBEST= 7.34457
        t=210 GBEST= 6.68889
        t=220 GBEST= 5.81004
        t=230 GBEST= 5.80945
        t=240 GBEST= 5.80945
#####   Apeluri fitness=3720
&&&  masa= 3.0027  J= 5.8095  Napel=  3720  Napel_C=  99870
&&&  comanda trimisa la proces=596.3547 

#####                                                              k=30

#####  starea curenta=
    1.0854
h=
    90
particula  1 are valoare best=   Inf
particula  2 are valoare best=   Inf
particula  3 are valoare best=   Inf
particula  4 are valoare best=   Inf
particula  5 are valoare best=   Inf
particula  6 are valoare best=   Inf
particula  7 are valoare best=10.526
particula  8 are valoare best=13.671
particula  9 are valoare best=16.469
particula 10 are valoare best=18.904
particula 11 are valoare best=21.192
particula 12 are valoare best=23.541
particula 13 are valoare best=25.565
particula 14 are valoare best=27.503
particula 15 are valoare best=29.629
*********************************////////////
        t=10 GBEST= 7.01813
        t=20 GBEST= 7.00307
        t=30 GBEST= 7.00057
        t=40 GBEST= 6.99989
        t=50 GBEST= 6.99729
        t=60 GBEST= 6.99250
        t=70 GBEST= 6.99125
        t=80 GBEST= 6.98909
        t=90 GBEST= 6.97857
        t=100 GBEST= 6.97584
        t=110 GBEST= 6.97479
        t=120 GBEST= 6.97473
        t=130 GBEST= 6.97448
        t=140 GBEST= 6.97426
        t=150 GBEST= 6.95445
        t=160 GBEST= 6.90953
        t=170 GBEST= 6.67218
        t=180 GBEST= 6.48337
        t=190 GBEST= 6.36157
        t=200 GBEST= 6.12691
        t=210 GBEST= 6.05787
        t=220 GBEST= 6.05787
#####   Apeluri fitness=3330
&&&  masa= 3.0017  J= 6.0579  Napel=  3330  Napel_C= 103200
&&&  comanda trimisa la proces=611.5017 

#####                                                              k=31

#####  starea curenta=
    1.1109
h=
    89
particula  1 are valoare best=   Inf
particula  2 are valoare best=   Inf
particula  3 are valoare best=   Inf
particula  4 are valoare best=   Inf
particula  5 are valoare best=   Inf
particula  6 are valoare best= 7.620
particula  7 are valoare best=11.005
particula  8 are valoare best=13.780
particula  9 are valoare best=16.408
particula 10 are valoare best=18.571
particula 11 are valoare best=20.819
particula 12 are valoare best=23.418
particula 13 are valoare best=25.194
particula 14 are valoare best=27.047
particula 15 are valoare best=29.520
*********************************////////////
        t=10 GBEST= 7.28021
        t=20 GBEST= 7.26823
        t=30 GBEST= 7.26057
        t=40 GBEST= 7.25594
        t=50 GBEST= 7.25476
        t=60 GBEST= 7.25268
        t=70 GBEST= 7.23739
        t=80 GBEST= 7.23349
        t=90 GBEST= 7.23075
        t=100 GBEST= 7.21731
        t=110 GBEST= 7.21708
        t=120 GBEST= 7.20413
        t=130 GBEST= 7.20359
        t=140 GBEST= 7.20174
        t=150 GBEST= 7.19770
        t=160 GBEST= 7.14649
        t=170 GBEST= 7.12901
        t=180 GBEST= 7.11919
        t=190 GBEST= 7.07949
#####   Apeluri fitness=2865
&&&  masa= 3.0002  J= 7.0795  Napel=  2865  Napel_C= 106065
&&&  comanda trimisa la proces=613.9875 

#####                                                              k=32

#####  starea curenta=
    1.1362
h=
    88
particula  1 are valoare best=   Inf
particula  2 are valoare best=   Inf
particula  3 are valoare best=   Inf
particula  4 are valoare best=   Inf
particula  5 are valoare best=   Inf
particula  6 are valoare best=   Inf
particula  7 are valoare best=10.578
particula  8 are valoare best=13.506
particula  9 are valoare best=15.803
particula 10 are valoare best=19.141
particula 11 are valoare best=20.895
particula 12 are valoare best=22.981
particula 13 are valoare best=25.186
particula 14 are valoare best=27.204
particula 15 are valoare best=29.019
*********************************////////////
        t=10 GBEST= 8.18434
        t=20 GBEST= 7.99256
        t=30 GBEST= 7.90499
        t=40 GBEST= 7.75699
        t=50 GBEST= 7.51867
        t=60 GBEST= 7.47486
        t=70 GBEST= 7.46567
        t=80 GBEST= 7.45466
        t=90 GBEST= 7.44768
        t=100 GBEST= 7.44747
        t=110 GBEST= 7.44683
        t=120 GBEST= 7.44602
        t=130 GBEST= 7.44560
        t=140 GBEST= 7.44540
        t=150 GBEST= 7.44527
        t=160 GBEST= 7.44379
        t=170 GBEST= 7.43322
        t=180 GBEST= 7.42729
        t=190 GBEST= 7.42471
        t=200 GBEST= 7.42107
        t=210 GBEST= 7.41747
        t=220 GBEST= 7.36169
        t=230 GBEST= 6.79371
        t=240 GBEST= 6.61879
        t=250 GBEST= 6.61829
#####   Apeluri fitness=3885
&&&  masa= 3.0000  J= 6.6167  Napel=  3885  Napel_C= 109950
&&&  comanda trimisa la proces=998.0070 

#####                                                              k=33

#####  starea curenta=
    1.1686
h=
    87
particula  1 are valoare best=   Inf
particula  2 are valoare best=   Inf
particula  3 are valoare best=   Inf
particula  4 are valoare best=   Inf
particula  5 are valoare best=   Inf
particula  6 are valoare best= 6.967
particula  7 are valoare best=10.650
particula  8 are valoare best=13.231
particula  9 are valoare best=15.721
particula 10 are valoare best=18.713
particula 11 are valoare best=20.791
particula 12 are valoare best=22.369
particula 13 are valoare best=24.447
particula 14 are valoare best=26.651
particula 15 are valoare best=28.245
*********************************////////////
        t=10 GBEST= 6.96748
        t=20 GBEST= 6.92734
        t=30 GBEST= 6.92390
        t=40 GBEST= 6.91645
        t=50 GBEST= 6.91468
        t=60 GBEST= 6.91231
        t=70 GBEST= 6.91113
        t=80 GBEST= 6.90736
        t=90 GBEST= 6.88675
        t=100 GBEST= 6.88426
        t=110 GBEST= 6.88250
        t=120 GBEST= 6.88079
        t=130 GBEST= 6.88036
        t=140 GBEST= 6.88023
        t=150 GBEST= 6.88020
        t=160 GBEST= 6.87991
        t=170 GBEST= 6.87980
        t=180 GBEST= 6.87972
        t=190 GBEST= 6.19053
        t=200 GBEST= 6.17459
        t=210 GBEST= 6.17459
        t=220 GBEST= 6.17459
#####   Apeluri fitness=3390
&&&  masa= 3.0023  J= 6.1746  Napel=  3390  Napel_C= 113340
&&&  comanda trimisa la proces=544.0880 

#####                                                              k=34

#####  starea curenta=
    1.1913
h=
    86
particula  1 are valoare best=   Inf
particula  2 are valoare best=   Inf
particula  3 are valoare best=   Inf
particula  4 are valoare best=   Inf
particula  5 are valoare best=   Inf
particula  6 are valoare best= 6.984
particula  7 are valoare best=10.751
particula  8 are valoare best=13.349
particula  9 are valoare best=15.933
particula 10 are valoare best=17.922
particula 11 are valoare best=20.633
particula 12 are valoare best=22.708
particula 13 are valoare best=24.316
particula 14 are valoare best=26.685
particula 15 are valoare best=28.248
*********************************////////////
        t=10 GBEST= 6.98417
        t=20 GBEST= 6.98417
#####   Apeluri fitness=360
&&&  masa= 3.0019  J= 6.9842  Napel=   360  Napel_C= 113700
&&&  comanda trimisa la proces=688.7254 

#####                                                              k=35

#####  starea curenta=
    1.2174
h=
    85
particula  1 are valoare best=   Inf
particula  2 are valoare best=   Inf
particula  3 are valoare best=   Inf
particula  4 are valoare best=   Inf
particula  5 are valoare best=   Inf
particula  6 are valoare best= 7.891
particula  7 are valoare best=10.587
particula  8 are valoare best=13.102
particula  9 are valoare best=15.747
particula 10 are valoare best=17.971
particula 11 are valoare best=20.270
particula 12 are valoare best=22.246
particula 13 are valoare best=24.334
particula 14 are valoare best=26.475
particula 15 are valoare best=28.131
*********************************////////////
        t=10 GBEST= 6.65197
        t=20 GBEST= 6.63945
        t=30 GBEST= 6.63304
        t=40 GBEST= 6.63219
        t=50 GBEST= 6.63033
        t=60 GBEST= 6.62862
        t=70 GBEST= 6.62449
        t=80 GBEST= 6.62122
        t=90 GBEST= 6.61775
        t=100 GBEST= 6.61480
        t=110 GBEST= 6.61431
        t=120 GBEST= 6.61399
        t=130 GBEST= 6.61308
        t=140 GBEST= 6.61306
        t=150 GBEST= 6.61291
        t=160 GBEST= 6.61279
        t=170 GBEST= 6.61251
        t=180 GBEST= 6.61233
        t=190 GBEST= 6.61231
        t=200 GBEST= 6.61132
        t=210 GBEST= 6.61077
        t=220 GBEST= 6.60581
        t=230 GBEST= 6.60148
        t=240 GBEST= 6.59809
        t=250 GBEST= 6.59421
        t=260 GBEST= 6.59375
#####   Apeluri fitness=3915
&&&  masa= 3.0002  J= 6.5937  Napel=  3915  Napel_C= 117615
&&&  comanda trimisa la proces=563.6020 

#####                                                              k=36

#####  starea curenta=
    1.2400
h=
    84
particula  1 are valoare best=   Inf
particula  2 are valoare best=   Inf
particula  3 are valoare best=   Inf
particula  4 are valoare best=   Inf
particula  5 are valoare best=   Inf
particula  6 are valoare best= 7.272
particula  7 are valoare best=10.080
particula  8 are valoare best=13.396
particula  9 are valoare best=15.459
particula 10 are valoare best=17.629
particula 11 are valoare best=19.638
particula 12 are valoare best=22.288
particula 13 are valoare best=24.406
particula 14 are valoare best=26.116
particula 15 are valoare best=27.973
*********************************////////////
        t=10 GBEST= 6.76189
        t=20 GBEST= 6.75243
        t=30 GBEST= 6.75197
        t=40 GBEST= 6.74872
        t=50 GBEST= 6.74606
        t=60 GBEST= 6.74454
        t=70 GBEST= 6.74298
        t=80 GBEST= 6.74171
        t=90 GBEST= 6.73970
        t=100 GBEST= 6.73313
        t=110 GBEST= 6.72652
        t=120 GBEST= 6.72584
        t=130 GBEST= 6.72558
        t=140 GBEST= 6.72499
        t=150 GBEST= 6.72383
        t=160 GBEST= 6.71363
        t=170 GBEST= 6.70584
        t=180 GBEST= 6.69549
        t=190 GBEST= 6.68949
        t=200 GBEST= 6.47139
        t=210 GBEST= 6.46870
        t=220 GBEST= 6.36075
        t=230 GBEST= 6.04374
        t=240 GBEST= 6.04094
        t=250 GBEST= 6.04090
        t=260 GBEST= 6.04090
        t=270 GBEST= 6.04090
        t=280 GBEST= 6.04090
        t=290 GBEST= 6.04090
        t=300 GBEST= 6.04090
#####   Apeluri fitness=4530
&&&  masa= 3.0146  J= 6.0409  Napel=  4530  Napel_C= 122145
&&&  comanda trimisa la proces=891.3380 

#####                                                              k=37

#####  starea curenta=
    1.2695
h=
    83
particula  1 are valoare best=   Inf
particula  2 are valoare best=   Inf
particula  3 are valoare best=   Inf
particula  4 are valoare best=   Inf
particula  5 are valoare best=   Inf
particula  6 are valoare best= 7.521
particula  7 are valoare best= 9.425
particula  8 are valoare best=13.476
particula  9 are valoare best=15.442
particula 10 are valoare best=17.845
particula 11 are valoare best=19.785
particula 12 are valoare best=21.871
particula 13 are valoare best=23.414
particula 14 are valoare best=25.724
particula 15 are valoare best=27.441
*********************************////////////
        t=10 GBEST= 7.02752
        t=20 GBEST= 6.71450
        t=30 GBEST= 6.70956
        t=40 GBEST= 6.70775
        t=50 GBEST= 6.70563
        t=60 GBEST= 6.70023
        t=70 GBEST= 6.69604
        t=80 GBEST= 6.68820
        t=90 GBEST= 6.68788
        t=100 GBEST= 6.68664
        t=110 GBEST= 6.62205
        t=120 GBEST= 6.46642
        t=130 GBEST= 6.42326
        t=140 GBEST= 6.41055
        t=150 GBEST= 6.39668
        t=160 GBEST= 6.38342
        t=170 GBEST= 6.37930
        t=180 GBEST= 6.37596
        t=190 GBEST= 6.36414
        t=200 GBEST= 6.35090
#####   Apeluri fitness=3105
&&&  masa= 3.0000  J= 6.3502  Napel=  3105  Napel_C= 125250
&&&  comanda trimisa la proces=676.6232 

#####                                                              k=38

#####  starea curenta=
    1.2944
h=
    82
particula  1 are valoare best=   Inf
particula  2 are valoare best=   Inf
particula  3 are valoare best=   Inf
particula  4 are valoare best=   Inf
particula  5 are valoare best=   Inf
particula  6 are valoare best= 6.686
particula  7 are valoare best= 9.959
particula  8 are valoare best=12.872
particula  9 are valoare best=15.008
particula 10 are valoare best=17.581
particula 11 are valoare best=19.856
particula 12 are valoare best=21.724
particula 13 are valoare best=23.623
particula 14 are valoare best=25.547
particula 15 are valoare best=27.302
*********************************////////////
        t=10 GBEST= 6.47161
        t=20 GBEST= 6.46886
        t=30 GBEST= 6.46151
        t=40 GBEST= 6.45367
        t=50 GBEST= 6.45367
        t=60 GBEST= 6.45259
        t=70 GBEST= 6.45207
        t=80 GBEST= 6.45182
        t=90 GBEST= 6.45179
        t=100 GBEST= 6.45155
        t=110 GBEST= 6.45051
        t=120 GBEST= 6.42211
        t=130 GBEST= 6.40014
        t=140 GBEST= 6.39696
        t=150 GBEST= 6.39209
        t=160 GBEST= 6.38402
        t=170 GBEST= 6.37801
        t=180 GBEST= 6.33554
        t=190 GBEST= 6.31498
        t=200 GBEST= 6.24273
        t=210 GBEST= 6.24273
#####   Apeluri fitness=3165
&&&  masa= 3.0002  J= 6.2427  Napel=  3165  Napel_C= 128415
&&&  comanda trimisa la proces=684.5133 

#####                                                              k=39

#####  starea curenta=
    1.3191
h=
    81
particula  1 are valoare best=   Inf
particula  2 are valoare best=   Inf
particula  3 are valoare best=   Inf
particula  4 are valoare best=   Inf
particula  5 are valoare best=   Inf
particula  6 are valoare best= 7.120
particula  7 are valoare best= 9.878
particula  8 are valoare best=12.695
particula  9 are valoare best=15.277
particula 10 are valoare best=17.440
particula 11 are valoare best=19.267
particula 12 are valoare best=21.499
particula 13 are valoare best=23.596
particula 14 are valoare best=25.338
particula 15 are valoare best=26.681
*********************************////////////
        t=10 GBEST= 6.23946
        t=20 GBEST= 6.23908
        t=30 GBEST= 6.22370
        t=40 GBEST= 6.21994
        t=50 GBEST= 6.21829
        t=60 GBEST= 6.21047
        t=70 GBEST= 6.15956
        t=80 GBEST= 6.15055
        t=90 GBEST= 6.14959
        t=100 GBEST= 6.14907
        t=110 GBEST= 6.14898
        t=120 GBEST= 6.14802
        t=130 GBEST= 6.14747
        t=140 GBEST= 6.14621
        t=150 GBEST= 6.14506
        t=160 GBEST= 6.14380
        t=170 GBEST= 6.14303
        t=180 GBEST= 6.14111
        t=190 GBEST= 6.11483
        t=200 GBEST= 6.11194
        t=210 GBEST= 6.11121
#####   Apeluri fitness=3180
&&&  masa= 3.0000  J= 6.1112  Napel=  3180  Napel_C= 131595
&&&  comanda trimisa la proces=650.6107 

#####                                                              k=40

#####  starea curenta=
    1.3428
h=
    80
particula  1 are valoare best=   Inf
particula  2 are valoare best=   Inf
particula  3 are valoare best=   Inf
particula  4 are valoare best=   Inf
particula  5 are valoare best=   Inf
particula  6 are valoare best= 6.883
particula  7 are valoare best= 9.920
particula  8 are valoare best=12.423
particula  9 are valoare best=14.507
particula 10 are valoare best=16.952
particula 11 are valoare best=19.410
particula 12 are valoare best=21.157
particula 13 are valoare best=23.083
particula 14 are valoare best=24.864
particula 15 are valoare best=26.961
*********************************////////////
        t=10 GBEST= 6.41116
        t=20 GBEST= 6.40315
        t=30 GBEST= 6.40076
        t=40 GBEST= 6.39875
        t=50 GBEST= 6.39754
        t=60 GBEST= 6.39517
        t=70 GBEST= 6.39481
        t=80 GBEST= 6.39418
        t=90 GBEST= 6.39229
        t=100 GBEST= 6.39199
        t=110 GBEST= 6.39180
        t=120 GBEST= 6.39165
        t=130 GBEST= 6.39149
        t=140 GBEST= 6.39138
        t=150 GBEST= 6.39128
        t=160 GBEST= 6.38856
        t=170 GBEST= 6.38750
        t=180 GBEST= 6.23837
        t=190 GBEST= 6.11244
        t=200 GBEST= 5.99326
        t=210 GBEST= 5.86133
        t=220 GBEST= 5.86130
        t=230 GBEST= 5.86130
        t=240 GBEST= 5.86130
#####   Apeluri fitness=3675
&&&  masa= 3.0016  J= 5.8613  Napel=  3675  Napel_C= 135270
&&&  comanda trimisa la proces=590.6748 

#####                                                              k=41

#####  starea curenta=
    1.3646
h=
    79
particula  1 are valoare best=   Inf
particula  2 are valoare best=   Inf
particula  3 are valoare best=   Inf
particula  4 are valoare best=   Inf
particula  5 are valoare best=   Inf
particula  6 are valoare best= 6.703
particula  7 are valoare best=10.089
particula  8 are valoare best=12.270
particula  9 are valoare best=14.739
particula 10 are valoare best=16.606
particula 11 are valoare best=19.122
particula 12 are valoare best=21.027
particula 13 are valoare best=23.137
particula 14 are valoare best=24.705
particula 15 are valoare best=26.593
*********************************////////////
        t=10 GBEST= 6.32495
        t=20 GBEST= 6.27609
        t=30 GBEST= 6.27039
        t=40 GBEST= 6.26745
        t=50 GBEST= 6.26207
        t=60 GBEST= 6.20294
        t=70 GBEST= 6.14343
        t=80 GBEST= 6.12965
        t=90 GBEST= 6.12814
        t=100 GBEST= 6.12495
        t=110 GBEST= 6.12342
        t=120 GBEST= 6.12245
        t=130 GBEST= 6.11982
        t=140 GBEST= 6.11070
        t=150 GBEST= 6.10715
        t=160 GBEST= 6.08463
        t=170 GBEST= 6.01870
        t=180 GBEST= 5.99658
        t=190 GBEST= 5.94229
        t=200 GBEST= 5.75777
        t=210 GBEST= 5.73194
        t=220 GBEST= 5.72840
        t=230 GBEST= 5.60406
        t=240 GBEST= 5.60349
        t=250 GBEST= 5.60349
#####   Apeluri fitness=3855
&&&  masa= 3.0158  J= 5.6035  Napel=  3855  Napel_C= 139125
&&&  comanda trimisa la proces=527.9244 

#####                                                              k=42

#####  starea curenta=
    1.3844
h=
    78
particula  1 are valoare best=   Inf
particula  2 are valoare best=   Inf
particula  3 are valoare best=   Inf
particula  4 are valoare best=   Inf
particula  5 are valoare best=   Inf
particula  6 are valoare best= 6.464
particula  7 are valoare best= 9.684
particula  8 are valoare best=12.118
particula  9 are valoare best=14.727
particula 10 are valoare best=16.544
particula 11 are valoare best=19.034
particula 12 are valoare best=20.860
particula 13 are valoare best=22.843
particula 14 are valoare best=24.576
particula 15 are valoare best=26.368
*********************************////////////
        t=10 GBEST= 6.23736
        t=20 GBEST= 6.23352
        t=30 GBEST= 6.21186
        t=40 GBEST= 6.19997
        t=50 GBEST= 6.19844
        t=60 GBEST= 6.19752
        t=70 GBEST= 6.19467
        t=80 GBEST= 6.19233
        t=90 GBEST= 6.18434
        t=100 GBEST= 6.18301
        t=110 GBEST= 6.18158
        t=120 GBEST= 6.18139
        t=130 GBEST= 6.18134
        t=140 GBEST= 6.18131
        t=150 GBEST= 6.16120
        t=160 GBEST= 6.14321
        t=170 GBEST= 6.14002
        t=180 GBEST= 6.01310
        t=190 GBEST= 5.71239
        t=200 GBEST= 5.66050
        t=210 GBEST= 5.28460
#####   Apeluri fitness=3240
&&&  masa= 3.0000  J= 5.2846  Napel=  3240  Napel_C= 142365
&&&  comanda trimisa la proces=578.3865 

#####                                                              k=43

#####  starea curenta=
    1.4054
h=
    77
particula  1 are valoare best=   Inf
particula  2 are valoare best=   Inf
particula  3 are valoare best=   Inf
particula  4 are valoare best=   Inf
particula  5 are valoare best=   Inf
particula  6 are valoare best= 7.115
particula  7 are valoare best= 9.823
particula  8 are valoare best=11.938
particula  9 are valoare best=14.459
particula 10 are valoare best=16.897
particula 11 are valoare best=18.905
particula 12 are valoare best=20.718
particula 13 are valoare best=22.470
particula 14 are valoare best=24.128
particula 15 are valoare best=25.818
*********************************////////////
        t=10 GBEST= 5.84033
        t=20 GBEST= 5.83250
        t=30 GBEST= 5.82365
        t=40 GBEST= 5.82019
        t=50 GBEST= 5.81991
        t=60 GBEST= 5.81932
        t=70 GBEST= 5.81918
        t=80 GBEST= 5.81891
        t=90 GBEST= 5.81878
        t=100 GBEST= 5.81077
        t=110 GBEST= 5.81035
        t=120 GBEST= 5.79535
        t=130 GBEST= 5.74985
        t=140 GBEST= 5.73688
        t=150 GBEST= 5.68385
        t=160 GBEST= 5.60163
        t=170 GBEST= 5.55171
        t=180 GBEST= 5.52032
#####   Apeluri fitness=2850
&&&  masa= 3.0002  J= 5.5199  Napel=  2850  Napel_C= 145215
&&&  comanda trimisa la proces=580.3140 

#####                                                              k=44

#####  starea curenta=
    1.4262
h=
    76
particula  1 are valoare best=   Inf
particula  2 are valoare best=   Inf
particula  3 are valoare best=   Inf
particula  4 are valoare best=   Inf
particula  5 are valoare best=   Inf
particula  6 are valoare best= 6.985
particula  7 are valoare best= 9.821
particula  8 are valoare best=11.875
particula  9 are valoare best=14.018
particula 10 are valoare best=16.559
particula 11 are valoare best=18.218
particula 12 are valoare best=20.143
particula 13 are valoare best=22.623
particula 14 are valoare best=23.703
particula 15 are valoare best=25.260
*********************************////////////
        t=10 GBEST= 6.35052
        t=20 GBEST= 6.18710
        t=30 GBEST= 6.16002
        t=40 GBEST= 6.14151
        t=50 GBEST= 6.12894
        t=60 GBEST= 6.11844
        t=70 GBEST= 6.10612
        t=80 GBEST= 6.10326
        t=90 GBEST= 6.10202
        t=100 GBEST= 6.09986
        t=110 GBEST= 6.09581
        t=120 GBEST= 6.08960
        t=130 GBEST= 6.08211
        t=140 GBEST= 6.07346
        t=150 GBEST= 6.01421
        t=160 GBEST= 5.96417
        t=170 GBEST= 5.95311
        t=180 GBEST= 5.85963
        t=190 GBEST= 5.81726
        t=200 GBEST= 5.77487
        t=210 GBEST= 5.53878
        t=220 GBEST= 5.50402
        t=230 GBEST= 5.49975
        t=240 GBEST= 5.47980
        t=250 GBEST= 5.47979
        t=260 GBEST= 5.47979
#####   Apeluri fitness=3960
&&&  masa= 3.0003  J= 5.4798  Napel=  3960  Napel_C= 149175
&&&  comanda trimisa la proces=580.5225 

#####                                                              k=45

#####  starea curenta=
    1.4467
h=
    75
particula  1 are valoare best=   Inf
particula  2 are valoare best=   Inf
particula  3 are valoare best=   Inf
particula  4 are valoare best=   Inf
particula  5 are valoare best=   Inf
particula  6 are valoare best= 6.895
particula  7 are valoare best= 9.209
particula  8 are valoare best=12.054
particula  9 are valoare best=14.046
particula 10 are valoare best=16.091
particula 11 are valoare best=18.435
particula 12 are valoare best=20.115
particula 13 are valoare best=22.161
particula 14 are valoare best=23.657
particula 15 are valoare best=25.389
*********************************////////////
        t=10 GBEST= 5.94651
        t=20 GBEST= 5.94188
        t=30 GBEST= 5.93587
        t=40 GBEST= 5.93107
        t=50 GBEST= 5.92772
        t=60 GBEST= 5.92477
        t=70 GBEST= 5.91060
        t=80 GBEST= 5.90709
        t=90 GBEST= 5.90391
        t=100 GBEST= 5.88082
        t=110 GBEST= 5.86032
        t=120 GBEST= 5.85327
        t=130 GBEST= 5.84687
        t=140 GBEST= 5.84066
        t=150 GBEST= 5.82771
        t=160 GBEST= 5.81170
        t=170 GBEST= 5.79986
        t=180 GBEST= 5.63036
        t=190 GBEST= 5.55200
        t=200 GBEST= 5.24879
        t=210 GBEST= 5.24312
        t=220 GBEST= 5.14908
        t=230 GBEST= 5.14908
        t=240 GBEST= 5.14908
#####   Apeluri fitness=3675
&&&  masa= 3.0030  J= 5.1491  Napel=  3675  Napel_C= 152850
&&&  comanda trimisa la proces=599.4538 

#####                                                              k=46

#####  starea curenta=
    1.4675
h=
    74
particula  1 are valoare best=   Inf
particula  2 are valoare best=   Inf
particula  3 are valoare best=   Inf
particula  4 are valoare best=   Inf
particula  5 are valoare best=   Inf
particula  6 are valoare best= 6.142
particula  7 are valoare best= 9.213
particula  8 are valoare best=11.735
particula  9 are valoare best=13.798
particula 10 are valoare best=16.130
particula 11 are valoare best=18.162
particula 12 are valoare best=19.784
particula 13 are valoare best=22.030
particula 14 are valoare best=23.605
particula 15 are valoare best=25.145
*********************************////////////
        t=10 GBEST= 5.88936
        t=20 GBEST= 5.87685
        t=30 GBEST= 5.86738
        t=40 GBEST= 5.84567
        t=50 GBEST= 5.83475
        t=60 GBEST= 5.83160
        t=70 GBEST= 5.82974
        t=80 GBEST= 5.82873
        t=90 GBEST= 5.82853
        t=100 GBEST= 5.82846
        t=110 GBEST= 5.82839
        t=120 GBEST= 5.82838
        t=130 GBEST= 5.82834
        t=140 GBEST= 5.82817
        t=150 GBEST= 5.82646
        t=160 GBEST= 5.81112
        t=170 GBEST= 5.79797
        t=180 GBEST= 5.79465
        t=190 GBEST= 5.75341
        t=200 GBEST= 5.69152
        t=210 GBEST= 5.62855
        t=220 GBEST= 5.52348
        t=230 GBEST= 5.45559
#####   Apeluri fitness=3570
&&&  masa= 3.0002  J= 5.4505  Napel=  3570  Napel_C= 156420
&&&  comanda trimisa la proces=847.5300 

#####                                                              k=47

#####  starea curenta=
    1.4934
h=
    73
particula  1 are valoare best=   Inf
particula  2 are valoare best=   Inf
particula  3 are valoare best=   Inf
particula  4 are valoare best=   Inf
particula  5 are valoare best=   Inf
particula  6 are valoare best= 7.010
particula  7 are valoare best= 8.801
particula  8 are valoare best=11.834
particula  9 are valoare best=13.843
particula 10 are valoare best=16.282
particula 11 are valoare best=18.170
particula 12 are valoare best=19.764
particula 13 are valoare best=21.577
particula 14 are valoare best=23.325
particula 15 are valoare best=24.620
*********************************////////////
        t=10 GBEST= 5.90085
        t=20 GBEST= 5.89192
        t=30 GBEST= 5.88777
        t=40 GBEST= 5.88663
        t=50 GBEST= 5.88238
        t=60 GBEST= 5.88085
        t=70 GBEST= 5.88039
        t=80 GBEST= 5.88013
        t=90 GBEST= 5.88004
        t=100 GBEST= 5.87977
        t=110 GBEST= 5.87965
        t=120 GBEST= 5.87964
        t=130 GBEST= 5.87962
        t=140 GBEST= 5.87954
        t=150 GBEST= 5.87950
        t=160 GBEST= 5.87946
        t=170 GBEST= 5.87943
        t=180 GBEST= 5.87912
        t=190 GBEST= 5.87855
        t=200 GBEST= 5.87774
        t=210 GBEST= 5.87625
        t=220 GBEST= 5.87281
        t=230 GBEST= 5.77238
        t=240 GBEST= 5.66641
        t=250 GBEST= 5.66634
        t=260 GBEST= 5.66634
        t=270 GBEST= 5.66634
        t=280 GBEST= 5.66634
#####   Apeluri fitness=4230
&&&  masa= 3.0000  J= 5.6663  Napel=  4230  Napel_C= 160650
&&&  comanda trimisa la proces=578.9324 

#####                                                              k=48

#####  starea curenta=
    1.5131
h=
    72
particula  1 are valoare best=   Inf
particula  2 are valoare best=   Inf
particula  3 are valoare best=   Inf
particula  4 are valoare best=   Inf
particula  5 are valoare best=   Inf
particula  6 are valoare best= 6.473
particula  7 are valoare best= 9.039
particula  8 are valoare best=11.446
particula  9 are valoare best=13.469
particula 10 are valoare best=15.580
particula 11 are valoare best=17.901
particula 12 are valoare best=19.623
particula 13 are valoare best=21.185
particula 14 are valoare best=23.220
particula 15 are valoare best=24.586
*********************************////////////
        t=10 GBEST= 5.54141
        t=20 GBEST= 5.51199
        t=30 GBEST= 5.50859
        t=40 GBEST= 5.50373
        t=50 GBEST= 5.49597
        t=60 GBEST= 5.49081
        t=70 GBEST= 5.48793
        t=80 GBEST= 5.48625
        t=90 GBEST= 5.48566
        t=100 GBEST= 5.48517
        t=110 GBEST= 5.48493
        t=120 GBEST= 5.48488
        t=130 GBEST= 5.48483
        t=140 GBEST= 5.48480
        t=150 GBEST= 5.48480
        t=160 GBEST= 5.48475
        t=170 GBEST= 5.48452
        t=180 GBEST= 5.48391
        t=190 GBEST= 5.48360
        t=200 GBEST= 5.48311
        t=210 GBEST= 5.48148
        t=220 GBEST= 5.39356
        t=230 GBEST= 5.25641
        t=240 GBEST= 5.14375
        t=250 GBEST= 5.14222
#####   Apeluri fitness=3795
&&&  masa= 3.0001  J= 5.1422  Napel=  3795  Napel_C= 164445
&&&  comanda trimisa la proces=541.5749 

#####                                                              k=49

#####  starea curenta=
    1.5314
h=
    71
particula  1 are valoare best=   Inf
particula  2 are valoare best=   Inf
particula  3 are valoare best=   Inf
particula  4 are valoare best=   Inf
particula  5 are valoare best=   Inf
particula  6 are valoare best= 5.906
particula  7 are valoare best= 9.232
particula  8 are valoare best=11.404
particula  9 are valoare best=13.360
particula 10 are valoare best=15.373
particula 11 are valoare best=17.297
particula 12 are valoare best=19.070
particula 13 are valoare best=20.944
particula 14 are valoare best=22.829
particula 15 are valoare best=24.211
*********************************////////////
        t=10 GBEST= 5.44007
        t=20 GBEST= 5.43213
        t=30 GBEST= 5.42658
        t=40 GBEST= 5.41991
        t=50 GBEST= 5.41349
        t=60 GBEST= 5.40399
        t=70 GBEST= 5.40113
        t=80 GBEST= 5.40041
        t=90 GBEST= 5.40028
        t=100 GBEST= 5.40013
        t=110 GBEST= 5.39979
        t=120 GBEST= 5.39967
        t=130 GBEST= 5.39938
        t=140 GBEST= 5.39922
        t=150 GBEST= 5.39917
        t=160 GBEST= 5.39906
        t=170 GBEST= 5.39894
        t=180 GBEST= 5.39861
        t=190 GBEST= 5.39634
        t=200 GBEST= 5.38988
        t=210 GBEST= 5.31120
        t=220 GBEST= 5.29691
        t=230 GBEST= 5.25793
        t=240 GBEST= 5.25247
#####   Apeluri fitness=3690
&&&  masa= 3.0000  J= 5.2525  Napel=  3690  Napel_C= 168135
&&&  comanda trimisa la proces=544.2016 

#####                                                              k=50

#####  starea curenta=
    1.5497
h=
    70
particula  1 are valoare best=   Inf
particula  2 are valoare best=   Inf
particula  3 are valoare best=   Inf
particula  4 are valoare best=   Inf
particula  5 are valoare best=   Inf
particula  6 are valoare best=   Inf
particula  7 are valoare best= 8.272
particula  8 are valoare best=11.184
particula  9 are valoare best=13.207
particula 10 are valoare best=15.330
particula 11 are valoare best=17.195
particula 12 are valoare best=19.059
particula 13 are valoare best=20.753
particula 14 are valoare best=22.320
particula 15 are valoare best=24.106
*********************************////////////
        t=10 GBEST= 5.91085
        t=20 GBEST= 5.51852
        t=30 GBEST= 5.50081
        t=40 GBEST= 5.49906
        t=50 GBEST= 5.49103
        t=60 GBEST= 5.48127
        t=70 GBEST= 5.47374
        t=80 GBEST= 5.47104
        t=90 GBEST= 5.47080
        t=100 GBEST= 5.47065
        t=110 GBEST= 5.46953
        t=120 GBEST= 5.46311
        t=130 GBEST= 5.46110
        t=140 GBEST= 5.45339
        t=150 GBEST= 5.42398
        t=160 GBEST= 5.01110
        t=170 GBEST= 4.96950
        t=180 GBEST= 4.94580
        t=190 GBEST= 4.94579
        t=200 GBEST= 4.94579
        t=210 GBEST= 4.92041
        t=220 GBEST= 4.92038
        t=230 GBEST= 4.92038
        t=240 GBEST= 4.92038
#####   Apeluri fitness=3660
&&&  masa= 3.0003  J= 4.9204  Napel=  3660  Napel_C= 171795
&&&  comanda trimisa la proces=446.1895 

#####                                                              k=51

#####  starea curenta=
    1.5645
h=
    69
particula  1 are valoare best=   Inf
particula  2 are valoare best=   Inf
particula  3 are valoare best=   Inf
particula  4 are valoare best=   Inf
particula  5 are valoare best=   Inf
particula  6 are valoare best= 5.557
particula  7 are valoare best= 8.639
particula  8 are valoare best=10.895
particula  9 are valoare best=13.444
particula 10 are valoare best=14.864
particula 11 are valoare best=16.915
particula 12 are valoare best=18.767
particula 13 are valoare best=20.186
particula 14 are valoare best=22.198
particula 15 are valoare best=23.676
*********************************////////////
        t=10 GBEST= 5.40126
        t=20 GBEST= 5.38311
        t=30 GBEST= 5.37994
        t=40 GBEST= 5.37874
        t=50 GBEST= 5.37698
        t=60 GBEST= 5.37463
        t=70 GBEST= 5.37408
        t=80 GBEST= 5.37190
        t=90 GBEST= 5.36368
        t=100 GBEST= 5.36209
        t=110 GBEST= 5.36203
        t=120 GBEST= 5.36201
        t=130 GBEST= 5.36195
        t=140 GBEST= 5.36158
        t=150 GBEST= 5.36148
        t=160 GBEST= 5.36140
        t=170 GBEST= 5.36109
        t=180 GBEST= 5.36090
        t=190 GBEST= 5.31593
        t=200 GBEST= 5.31489
        t=210 GBEST= 5.31359
        t=220 GBEST= 5.31289
        t=230 GBEST= 5.30627
        t=240 GBEST= 5.00612
        t=250 GBEST= 5.00275
#####   Apeluri fitness=3795
&&&  masa= 3.0001  J= 5.0028  Napel=  3795  Napel_C= 175590
&&&  comanda trimisa la proces=415.5962 

#####                                                              k=52

#####  starea curenta=
    1.5780
h=
    68
particula  1 are valoare best=   Inf
particula  2 are valoare best=   Inf
particula  3 are valoare best=   Inf
particula  4 are valoare best=   Inf
particula  5 are valoare best=   Inf
particula  6 are valoare best= 5.819
particula  7 are valoare best= 8.729
particula  8 are valoare best=11.164
particula  9 are valoare best=12.952
particula 10 are valoare best=14.806
particula 11 are valoare best=16.675
particula 12 are valoare best=18.819
particula 13 are valoare best=20.295
particula 14 are valoare best=21.793
particula 15 are valoare best=23.270
*********************************////////////
        t=10 GBEST= 5.15915
        t=20 GBEST= 5.10808
        t=30 GBEST= 5.04433
        t=40 GBEST= 5.01102
        t=50 GBEST= 5.00279
        t=60 GBEST= 4.98525
        t=70 GBEST= 4.96919
        t=80 GBEST= 4.94573
        t=90 GBEST= 4.91698
        t=100 GBEST= 4.91663
        t=110 GBEST= 4.91564
        t=120 GBEST= 4.91143
        t=130 GBEST= 4.90550
        t=140 GBEST= 4.89047
        t=150 GBEST= 4.88774
        t=160 GBEST= 4.88164
        t=170 GBEST= 4.87662
        t=180 GBEST= 4.86665
        t=190 GBEST= 4.85432
        t=200 GBEST= 4.85390
        t=210 GBEST= 4.83483
        t=220 GBEST= 4.83355
        t=230 GBEST= 4.83355
        t=240 GBEST= 4.79091
        t=250 GBEST= 4.79091
        t=260 GBEST= 4.79091
#####   Apeluri fitness=4005
&&&  masa= 3.0068  J= 4.7909  Napel=  4005  Napel_C= 179595
&&&  comanda trimisa la proces=598.5740 

#####                                                              k=53

#####  starea curenta=
    1.5972
h=
    67
particula  1 are valoare best=   Inf
particula  2 are valoare best=   Inf
particula  3 are valoare best=   Inf
particula  4 are valoare best=   Inf
particula  5 are valoare best=   Inf
particula  6 are valoare best= 5.762
particula  7 are valoare best= 8.171
particula  8 are valoare best=10.215
particula  9 are valoare best=12.663
particula 10 are valoare best=14.483
particula 11 are valoare best=16.352
particula 12 are valoare best=18.327
particula 13 are valoare best=19.808
particula 14 are valoare best=21.614
particula 15 are valoare best=23.329
*********************************////////////
        t=10 GBEST= 5.76183
        t=20 GBEST= 5.76183
        t=30 GBEST= 5.76183
        t=40 GBEST= 5.76183
        t=50 GBEST= 5.76183
        t=60 GBEST= 5.76183
        t=70 GBEST= 5.31630
        t=80 GBEST= 5.19894
        t=90 GBEST= 5.17846
        t=100 GBEST= 5.16308
        t=110 GBEST= 5.15450
        t=120 GBEST= 5.15326
        t=130 GBEST= 5.14768
        t=140 GBEST= 5.14509
        t=150 GBEST= 5.13947
        t=160 GBEST= 5.13702
        t=170 GBEST= 5.13546
        t=180 GBEST= 5.11180
        t=190 GBEST= 5.08836
        t=200 GBEST= 5.05215
        t=210 GBEST= 5.01205
#####   Apeluri fitness=3225
&&&  masa= 3.0002  J= 5.0120  Napel=  3225  Napel_C= 182820
&&&  comanda trimisa la proces=527.7656 

#####                                                              k=54

#####  starea curenta=
    1.6141
h=
    66
particula  1 are valoare best=   Inf
particula  2 are valoare best=   Inf
particula  3 are valoare best=   Inf
particula  4 are valoare best=   Inf
particula  5 are valoare best=   Inf
particula  6 are valoare best= 5.956
particula  7 are valoare best= 7.974
particula  8 are valoare best=10.758
particula  9 are valoare best=12.639
particula 10 are valoare best=14.756
particula 11 are valoare best=16.246
particula 12 are valoare best=18.408
particula 13 are valoare best=19.656
particula 14 are valoare best=21.046
particula 15 are valoare best=22.662
*********************************////////////
        t=10 GBEST= 5.05396
        t=20 GBEST= 5.04711
        t=30 GBEST= 5.04547
        t=40 GBEST= 5.04455
        t=50 GBEST= 5.04385
        t=60 GBEST= 5.04131
        t=70 GBEST= 5.04079
        t=80 GBEST= 5.03960
        t=90 GBEST= 5.03633
        t=100 GBEST= 5.03449
        t=110 GBEST= 5.03236
        t=120 GBEST= 5.03076
        t=130 GBEST= 5.03067
        t=140 GBEST= 5.03064
        t=150 GBEST= 5.02989
        t=160 GBEST= 5.02697
        t=170 GBEST= 5.02548
        t=180 GBEST= 5.01660
        t=190 GBEST= 5.01388
        t=200 GBEST= 4.91594
        t=210 GBEST= 4.76558
        t=220 GBEST= 4.76544
        t=230 GBEST= 4.76544
        t=240 GBEST= 4.76544
#####   Apeluri fitness=3630
&&&  masa= 3.0013  J= 4.7654  Napel=  3630  Napel_C= 186450
&&&  comanda trimisa la proces=512.1232 

#####                                                              k=55

#####  starea curenta=
    1.6303
h=
    65
particula  1 are valoare best=   Inf
particula  2 are valoare best=   Inf
particula  3 are valoare best=   Inf
particula  4 are valoare best=   Inf
particula  5 are valoare best=   Inf
particula  6 are valoare best= 5.577
particula  7 are valoare best= 8.303
particula  8 are valoare best= 9.924
particula  9 are valoare best=12.201
particula 10 are valoare best=14.311
particula 11 are valoare best=16.201
particula 12 are valoare best=17.852
particula 13 are valoare best=19.389
particula 14 are valoare best=20.999
particula 15 are valoare best=22.448
*********************************////////////
        t=10 GBEST= 4.99074
        t=20 GBEST= 4.98715
        t=30 GBEST= 4.98147
        t=40 GBEST= 4.97161
        t=50 GBEST= 4.96628
        t=60 GBEST= 4.94516
        t=70 GBEST= 4.91310
        t=80 GBEST= 4.90914
        t=90 GBEST= 4.90890
        t=100 GBEST= 4.90782
        t=110 GBEST= 4.90296
        t=120 GBEST= 4.89179
        t=130 GBEST= 4.83674
        t=140 GBEST= 4.83079
        t=150 GBEST= 4.82619
        t=160 GBEST= 4.81550
        t=170 GBEST= 4.80794
        t=180 GBEST= 4.77800
        t=190 GBEST= 4.77645
        t=200 GBEST= 4.77645
#####   Apeluri fitness=3135
&&&  masa= 3.0000  J= 4.7765  Napel=  3135  Napel_C= 189585
&&&  comanda trimisa la proces=501.2653 

#####                                                              k=56

#####  starea curenta=
    1.6460
h=
    64
particula  1 are valoare best=   Inf
particula  2 are valoare best=   Inf
particula  3 are valoare best=   Inf
particula  4 are valoare best=   Inf
particula  5 are valoare best=   Inf
particula  6 are valoare best= 5.365
particula  7 are valoare best= 8.074
particula  8 are valoare best=10.422
particula  9 are valoare best=12.198
particula 10 are valoare best=14.045
particula 11 are valoare best=15.692
particula 12 are valoare best=17.603
particula 13 are valoare best=19.328
particula 14 are valoare best=20.867
particula 15 are valoare best=22.066
*********************************////////////
        t=10 GBEST= 4.98174
        t=20 GBEST= 4.95978
        t=30 GBEST= 4.94989
        t=40 GBEST= 4.93259
        t=50 GBEST= 4.92509
        t=60 GBEST= 4.92086
        t=70 GBEST= 4.91925
        t=80 GBEST= 4.91864
        t=90 GBEST= 4.91795
        t=100 GBEST= 4.91719
        t=110 GBEST= 4.91705
        t=120 GBEST= 4.91599
        t=130 GBEST= 4.91295
        t=140 GBEST= 4.90582
        t=150 GBEST= 4.90288
        t=160 GBEST= 4.90062
        t=170 GBEST= 4.89297
        t=180 GBEST= 4.88057
        t=190 GBEST= 4.86683
        t=200 GBEST= 4.85047
        t=210 GBEST= 4.76370
        t=220 GBEST= 4.76248
        t=230 GBEST= 4.76226
        t=240 GBEST= 4.76226
        t=250 GBEST= 4.73580
        t=260 GBEST= 4.73580
#####   Apeluri fitness=4050
&&&  masa= 3.0016  J= 4.7358  Napel=  4050  Napel_C= 193635
&&&  comanda trimisa la proces=561.4982 

#####                                                              k=57

#####  starea curenta=
    1.6633
h=
    63
particula  1 are valoare best=   Inf
particula  2 are valoare best=   Inf
particula  3 are valoare best=   Inf
particula  4 are valoare best=   Inf
particula  5 are valoare best=   Inf
particula  6 are valoare best= 5.984
particula  7 are valoare best= 8.352
particula  8 are valoare best=10.166
particula  9 are valoare best=12.096
particula 10 are valoare best=13.448
particula 11 are valoare best=15.828
particula 12 are valoare best=17.501
particula 13 are valoare best=18.762
particula 14 are valoare best=20.486
particula 15 are valoare best=21.996
*********************************////////////
        t=10 GBEST= 4.66372
        t=20 GBEST= 4.66019
        t=30 GBEST= 4.65283
        t=40 GBEST= 4.63697
        t=50 GBEST= 4.63530
        t=60 GBEST= 4.63135
        t=70 GBEST= 4.62554
        t=80 GBEST= 4.62138
        t=90 GBEST= 4.61960
        t=100 GBEST= 4.61929
        t=110 GBEST= 4.61861
        t=120 GBEST= 4.60330
        t=130 GBEST= 4.60093
        t=140 GBEST= 4.57903
        t=150 GBEST= 4.49976
        t=160 GBEST= 4.49472
        t=170 GBEST= 4.48748
        t=180 GBEST= 4.46882
        t=190 GBEST= 4.46542
        t=200 GBEST= 4.46440
        t=210 GBEST= 4.44957
        t=220 GBEST= 4.44778
#####   Apeluri fitness=3360
&&&  masa= 3.0000  J= 4.4478  Napel=  3360  Napel_C= 196995
&&&  comanda trimisa la proces=476.0625 

#####                                                              k=58

#####  starea curenta=
    1.6777
h=
    62
particula  1 are valoare best=   Inf
particula  2 are valoare best=   Inf
particula  3 are valoare best=   Inf
particula  4 are valoare best=   Inf
particula  5 are valoare best=   Inf
particula  6 are valoare best= 5.461
particula  7 are valoare best= 7.623
particula  8 are valoare best= 9.898
particula  9 are valoare best=11.987
particula 10 are valoare best=13.996
particula 11 are valoare best=15.475
particula 12 are valoare best=16.815
particula 13 are valoare best=18.545
particula 14 are valoare best=20.161
particula 15 are valoare best=21.493
*********************************////////////
        t=10 GBEST= 4.87120
        t=20 GBEST= 4.85473
        t=30 GBEST= 4.84757
        t=40 GBEST= 4.84488
        t=50 GBEST= 4.83849
        t=60 GBEST= 4.82251
        t=70 GBEST= 4.81121
        t=80 GBEST= 4.79666
        t=90 GBEST= 4.78460
        t=100 GBEST= 4.78192
        t=110 GBEST= 4.78106
        t=120 GBEST= 4.77955
        t=130 GBEST= 4.77010
        t=140 GBEST= 4.76824
        t=150 GBEST= 4.76791
        t=160 GBEST= 4.76786
        t=170 GBEST= 4.76717
        t=180 GBEST= 4.75277
        t=190 GBEST= 4.74722
        t=200 GBEST= 4.74684
        t=210 GBEST= 4.72608
        t=220 GBEST= 4.65979
        t=230 GBEST= 4.65447
        t=240 GBEST= 4.65447
        t=250 GBEST= 4.65447
#####   Apeluri fitness=3765
&&&  masa= 3.0009  J= 4.6545  Napel=  3765  Napel_C= 200760
&&&  comanda trimisa la proces=616.4109 

#####                                                              k=59

#####  starea curenta=
    1.6961
h=
    61
particula  1 are valoare best=   Inf
particula  2 are valoare best=   Inf
particula  3 are valoare best=   Inf
particula  4 are valoare best=   Inf
particula  5 are valoare best=   Inf
particula  6 are valoare best= 5.671
particula  7 are valoare best= 7.637
particula  8 are valoare best= 9.801
particula  9 are valoare best=11.921
particula 10 are valoare best=13.854
particula 11 are valoare best=15.119
particula 12 are valoare best=16.740
particula 13 are valoare best=18.598
particula 14 are valoare best=19.862
particula 15 are valoare best=21.179
*********************************////////////
        t=10 GBEST= 5.29755
        t=20 GBEST= 4.97320
        t=30 GBEST= 4.96731
        t=40 GBEST= 4.96455
        t=50 GBEST= 4.96157
        t=60 GBEST= 4.96069
        t=70 GBEST= 4.95989
        t=80 GBEST= 4.95898
        t=90 GBEST= 4.95783
        t=100 GBEST= 4.95741
        t=110 GBEST= 4.94010
        t=120 GBEST= 4.90545
        t=130 GBEST= 4.89746
        t=140 GBEST= 4.87613
        t=150 GBEST= 4.87038
        t=160 GBEST= 4.86239
        t=170 GBEST= 4.83336
        t=180 GBEST= 4.79813
        t=190 GBEST= 4.73757
        t=200 GBEST= 4.72091
        t=210 GBEST= 4.71207
        t=220 GBEST= 4.71194
        t=230 GBEST= 4.71153
        t=240 GBEST= 4.71092
        t=250 GBEST= 4.70962
        t=260 GBEST= 4.70299
#####   Apeluri fitness=3930
&&&  masa= 3.0000  J= 4.7030  Napel=  3930  Napel_C= 204690
&&&  comanda trimisa la proces=428.0784 

#####                                                              k=60

#####  starea curenta=
    1.7085
h=
    60
particula  1 are valoare best=   Inf
particula  2 are valoare best=   Inf
particula  3 are valoare best=   Inf
particula  4 are valoare best=   Inf
particula  5 are valoare best=   Inf
particula  6 are valoare best= 5.071
particula  7 are valoare best= 7.467
particula  8 are valoare best= 9.452
particula  9 are valoare best=11.226
particula 10 are valoare best=13.306
particula 11 are valoare best=14.953
particula 12 are valoare best=16.814
particula 13 are valoare best=17.954
particula 14 are valoare best=19.308
particula 15 are valoare best=20.904
*********************************////////////
        t=10 GBEST= 4.76874
        t=20 GBEST= 4.75738
        t=30 GBEST= 4.75166
        t=40 GBEST= 4.73641
        t=50 GBEST= 4.73230
        t=60 GBEST= 4.60281
        t=70 GBEST= 4.58393
        t=80 GBEST= 4.58287
        t=90 GBEST= 4.57827
        t=100 GBEST= 4.57634
        t=110 GBEST= 4.57446
        t=120 GBEST= 4.57360
        t=130 GBEST= 4.57206
        t=140 GBEST= 4.57196
        t=150 GBEST= 4.57161
        t=160 GBEST= 4.57068
        t=170 GBEST= 4.57068
        t=180 GBEST= 4.56907
        t=190 GBEST= 4.56273
        t=200 GBEST= 4.45129
        t=210 GBEST= 4.44394
        t=220 GBEST= 4.44384
        t=230 GBEST= 4.43849
        t=240 GBEST= 4.43849
#####   Apeluri fitness=3735
&&&  masa= 3.0005  J= 4.4385  Napel=  3735  Napel_C= 208425
&&&  comanda trimisa la proces=468.4127 

#####                                                              k=61

#####  starea curenta=
    1.7221
h=
    59
particula  1 are valoare best=   Inf
particula  2 are valoare best=   Inf
particula  3 are valoare best=   Inf
particula  4 are valoare best=   Inf
particula  5 are valoare best=   Inf
particula  6 are valoare best= 5.096
particula  7 are valoare best= 7.467
particula  8 are valoare best= 9.629
particula  9 are valoare best=11.545
particula 10 are valoare best=13.259
particula 11 are valoare best=14.792
particula 12 are valoare best=16.468
particula 13 are valoare best=17.656
particula 14 are valoare best=19.169
particula 15 are valoare best=20.567
*********************************////////////
        t=10 GBEST= 4.75302
        t=20 GBEST= 4.74844
        t=30 GBEST= 4.74727
        t=40 GBEST= 4.74497
        t=50 GBEST= 4.74460
        t=60 GBEST= 4.74394
        t=70 GBEST= 4.74319
        t=80 GBEST= 4.74230
        t=90 GBEST= 4.74106
        t=100 GBEST= 4.73983
        t=110 GBEST= 4.71051
        t=120 GBEST= 4.68228
        t=130 GBEST= 4.66499
        t=140 GBEST= 4.65252
        t=150 GBEST= 4.62150
        t=160 GBEST= 4.61036
        t=170 GBEST= 4.60138
        t=180 GBEST= 4.54769
        t=190 GBEST= 4.46191
        t=200 GBEST= 4.37545
        t=210 GBEST= 4.31820
#####   Apeluri fitness=3300
&&&  masa= 3.0014  J= 4.3018  Napel=  3300  Napel_C= 211725
&&&  comanda trimisa la proces=533.1530 

#####                                                              k=62

#####  starea curenta=
    1.7376
h=
    58
particula  1 are valoare best=   Inf
particula  2 are valoare best=   Inf
particula  3 are valoare best=   Inf
particula  4 are valoare best=   Inf
particula  5 are valoare best=   Inf
particula  6 are valoare best= 4.933
particula  7 are valoare best= 7.251
particula  8 are valoare best= 9.452
particula  9 are valoare best=11.080
particula 10 are valoare best=12.623
particula 11 are valoare best=14.394
particula 12 are valoare best=15.899
particula 13 are valoare best=17.453
particula 14 are valoare best=19.019
particula 15 are valoare best=20.111
*********************************////////////
        t=10 GBEST= 4.44049
        t=20 GBEST= 4.42422
        t=30 GBEST= 4.42002
        t=40 GBEST= 4.41889
        t=50 GBEST= 4.41824
        t=60 GBEST= 4.41303
        t=70 GBEST= 4.40432
        t=80 GBEST= 4.38261
        t=90 GBEST= 4.37492
        t=100 GBEST= 4.37338
        t=110 GBEST= 4.37100
        t=120 GBEST= 4.36987
        t=130 GBEST= 4.36519
        t=140 GBEST= 4.36265
        t=150 GBEST= 4.36230
        t=160 GBEST= 4.36138
        t=170 GBEST= 4.35923
        t=180 GBEST= 4.35746
        t=190 GBEST= 4.35034
        t=200 GBEST= 4.34562
        t=210 GBEST= 4.34208
        t=220 GBEST= 4.31796
        t=230 GBEST= 4.30380
        t=240 GBEST= 4.30380
        t=250 GBEST= 4.30380
#####   Apeluri fitness=3855
&&&  masa= 3.0001  J= 4.3038  Napel=  3855  Napel_C= 215580
&&&  comanda trimisa la proces=644.7515 

#####                                                              k=63

#####  starea curenta=
    1.7560
h=
    57
particula  1 are valoare best=   Inf
particula  2 are valoare best=   Inf
particula  3 are valoare best=   Inf
particula  4 are valoare best=   Inf
particula  5 are valoare best=   Inf
particula  6 are valoare best= 4.994
particula  7 are valoare best= 7.219
particula  8 are valoare best= 9.273
particula  9 are valoare best=11.023
particula 10 are valoare best=12.614
particula 11 are valoare best=14.282
particula 12 are valoare best=15.990
particula 13 are valoare best=17.082
particula 14 are valoare best=18.432
particula 15 are valoare best=19.837
*********************************////////////
        t=10 GBEST= 4.32741
        t=20 GBEST= 4.30571
        t=30 GBEST= 4.29619
        t=40 GBEST= 4.28189
        t=50 GBEST= 4.28060
        t=60 GBEST= 4.27866
        t=70 GBEST= 4.27734
        t=80 GBEST= 4.27664
        t=90 GBEST= 4.27619
        t=100 GBEST= 4.26326
        t=110 GBEST= 4.26106
        t=120 GBEST= 4.26037
        t=130 GBEST= 4.25543
        t=140 GBEST= 4.24724
        t=150 GBEST= 4.24011
        t=160 GBEST= 4.23377
        t=170 GBEST= 4.22440
        t=180 GBEST= 4.21455
        t=190 GBEST= 4.21287
        t=200 GBEST= 4.19242
        t=210 GBEST= 4.18564
        t=220 GBEST= 4.18564
        t=230 GBEST= 4.17770
#####   Apeluri fitness=3600
&&&  masa= 3.0000  J= 4.1549  Napel=  3600  Napel_C= 219180
&&&  comanda trimisa la proces=529.8353 

#####                                                              k=64

#####  starea curenta=
    1.7710
h=
    56
particula  1 are valoare best=   Inf
particula  2 are valoare best=   Inf
particula  3 are valoare best=   Inf
particula  4 are valoare best=   Inf
particula  5 are valoare best=   Inf
particula  6 are valoare best= 4.981
particula  7 are valoare best= 6.784
particula  8 are valoare best= 8.988
particula  9 are valoare best=10.853
particula 10 are valoare best=12.620
particula 11 are valoare best=13.944
particula 12 are valoare best=15.665
particula 13 are valoare best=17.276
particula 14 are valoare best=18.452
particula 15 are valoare best=19.786
*********************************////////////
        t=10 GBEST= 4.39713
        t=20 GBEST= 4.37793
        t=30 GBEST= 4.36816
        t=40 GBEST= 4.34854
        t=50 GBEST= 4.32653
        t=60 GBEST= 4.32033
        t=70 GBEST= 4.31275
        t=80 GBEST= 4.31109
        t=90 GBEST= 4.31102
        t=100 GBEST= 4.31027
        t=110 GBEST= 4.30868
        t=120 GBEST= 4.30491
        t=130 GBEST= 4.29518
        t=140 GBEST= 4.29264
        t=150 GBEST= 4.28990
        t=160 GBEST= 4.28763
        t=170 GBEST= 4.28616
        t=180 GBEST= 4.28367
        t=190 GBEST= 4.27056
        t=200 GBEST= 4.26618
        t=210 GBEST= 4.24236
        t=220 GBEST= 4.23881
        t=230 GBEST= 4.19595
        t=240 GBEST= 4.18675
        t=250 GBEST= 4.17744
        t=260 GBEST= 4.17726
        t=270 GBEST= 4.17726
        t=280 GBEST= 4.17726
        t=290 GBEST= 4.17726
        t=300 GBEST= 4.17726
        t=310 GBEST= 4.17726
        t=320 GBEST= 4.17726
        t=330 GBEST= 4.17726
        t=340 GBEST= 4.17726
        t=350 GBEST= 4.17726
        t=360 GBEST= 4.17726
#####   Apeluri fitness=5550
&&&  masa= 3.0017  J= 4.1773  Napel=  5550  Napel_C= 224730
&&&  comanda trimisa la proces=508.1311 

#####                                                              k=65

#####  starea curenta=
    1.7851
h=
    55
particula  1 are valoare best=   Inf
particula  2 are valoare best=   Inf
particula  3 are valoare best=   Inf
particula  4 are valoare best=   Inf
particula  5 are valoare best=   Inf
particula  6 are valoare best= 5.031
particula  7 are valoare best= 6.405
particula  8 are valoare best= 8.927
particula  9 are valoare best=10.483
particula 10 are valoare best=12.699
particula 11 are valoare best=13.587
particula 12 are valoare best=15.344
particula 13 are valoare best=16.757
particula 14 are valoare best=17.981
particula 15 are valoare best=19.331
*********************************////////////
        t=10 GBEST= 4.40257
        t=20 GBEST= 4.37691
        t=30 GBEST= 4.37170
        t=40 GBEST= 4.36332
        t=50 GBEST= 4.35517
        t=60 GBEST= 4.35218
        t=70 GBEST= 4.35078
        t=80 GBEST= 4.33602
        t=90 GBEST= 4.28569
        t=100 GBEST= 4.26355
        t=110 GBEST= 4.23458
        t=120 GBEST= 4.22545
        t=130 GBEST= 4.21939
        t=140 GBEST= 4.21673
        t=150 GBEST= 4.21194
        t=160 GBEST= 4.19366
        t=170 GBEST= 4.17028
        t=180 GBEST= 4.14852
        t=190 GBEST= 4.13765
        t=200 GBEST= 4.12490
        t=210 GBEST= 4.12489
        t=220 GBEST= 4.12489
#####   Apeluri fitness=3405
&&&  masa= 3.0000  J= 4.1249  Napel=  3405  Napel_C= 228135
&&&  comanda trimisa la proces=412.0435 

#####                                                              k=66

#####  starea curenta=
    1.7958
h=
    54
particula  1 are valoare best=   Inf
particula  2 are valoare best=   Inf
particula  3 are valoare best=   Inf
particula  4 are valoare best=   Inf
particula  5 are valoare best=   Inf
particula  6 are valoare best= 4.444
particula  7 are valoare best= 6.760
particula  8 are valoare best= 8.674
particula  9 are valoare best=10.570
particula 10 are valoare best=11.922
particula 11 are valoare best=13.670
particula 12 are valoare best=15.049
particula 13 are valoare best=16.743
particula 14 are valoare best=17.638
particula 15 are valoare best=19.034
*********************************////////////
        t=10 GBEST= 4.29524
        t=20 GBEST= 4.28233
        t=30 GBEST= 4.27718
        t=40 GBEST= 4.27630
        t=50 GBEST= 4.27603
        t=60 GBEST= 4.27576
        t=70 GBEST= 4.27548
        t=80 GBEST= 4.27494
        t=90 GBEST= 4.27362
        t=100 GBEST= 4.27291
        t=110 GBEST= 4.26352
        t=120 GBEST= 4.25871
        t=130 GBEST= 4.25752
        t=140 GBEST= 4.24704
        t=150 GBEST= 4.24640
        t=160 GBEST= 4.24417
        t=170 GBEST= 4.22404
        t=180 GBEST= 4.22125
        t=190 GBEST= 4.20074
        t=200 GBEST= 4.10186
        t=210 GBEST= 4.02169
        t=220 GBEST= 4.01267
        t=230 GBEST= 4.01267
        t=240 GBEST= 4.01267
#####   Apeluri fitness=3615
&&&  masa= 3.0017  J= 4.0127  Napel=  3615  Napel_C= 231750
&&&  comanda trimisa la proces=667.9416 

#####                                                              k=67

#####  starea curenta=
    1.8140
h=
    53
particula  1 are valoare best=   Inf
particula  2 are valoare best=   Inf
particula  3 are valoare best=   Inf
particula  4 are valoare best=   Inf
particula  5 are valoare best=   Inf
particula  6 are valoare best= 4.243
particula  7 are valoare best= 6.473
particula  8 are valoare best= 8.600
particula  9 are valoare best=10.244
particula 10 are valoare best=11.702
particula 11 are valoare best=13.161
particula 12 are valoare best=14.665
particula 13 are valoare best=16.028
particula 14 are valoare best=17.610
particula 15 are valoare best=18.720
*********************************////////////
        t=10 GBEST= 4.06513
        t=20 GBEST= 4.05843
        t=30 GBEST= 4.03304
        t=40 GBEST= 4.01881
        t=50 GBEST= 3.97990
        t=60 GBEST= 3.97542
        t=70 GBEST= 3.97291
        t=80 GBEST= 3.97157
        t=90 GBEST= 3.97105
        t=100 GBEST= 3.97089
        t=110 GBEST= 3.97086
        t=120 GBEST= 3.97079
        t=130 GBEST= 3.97032
        t=140 GBEST= 3.97002
        t=150 GBEST= 3.96999
        t=160 GBEST= 3.96987
        t=170 GBEST= 3.96985
        t=180 GBEST= 3.95722
        t=190 GBEST= 3.95691
        t=200 GBEST= 3.95665
#####   Apeluri fitness=3135
&&&  masa= 3.0000  J= 3.9480  Napel=  3135  Napel_C= 234885
&&&  comanda trimisa la proces=462.0447 

#####                                                              k=68

#####  starea curenta=
    1.8261
h=
    52
particula  1 are valoare best=   Inf
particula  2 are valoare best=   Inf
particula  3 are valoare best=   Inf
particula  4 are valoare best=   Inf
particula  5 are valoare best=   Inf
particula  6 are valoare best= 4.345
particula  7 are valoare best= 6.280
particula  8 are valoare best= 8.204
particula  9 are valoare best= 9.870
particula 10 are valoare best=11.537
particula 11 are valoare best=13.253
particula 12 are valoare best=14.486
particula 13 are valoare best=15.629
particula 14 are valoare best=17.074
particula 15 are valoare best=18.489
*********************************////////////
        t=10 GBEST= 4.19553
        t=20 GBEST= 4.16686
        t=30 GBEST= 4.16141
        t=40 GBEST= 4.15635
        t=50 GBEST= 4.15031
        t=60 GBEST= 4.14090
        t=70 GBEST= 4.13652
        t=80 GBEST= 4.13632
        t=90 GBEST= 4.13423
        t=100 GBEST= 4.12529
        t=110 GBEST= 4.10303
        t=120 GBEST= 4.10086
        t=130 GBEST= 4.09951
        t=140 GBEST= 4.08619
        t=150 GBEST= 4.08456
        t=160 GBEST= 4.08275
        t=170 GBEST= 4.07787
        t=180 GBEST= 4.04177
        t=190 GBEST= 4.03003
        t=200 GBEST= 3.98521
        t=210 GBEST= 3.94519
        t=220 GBEST= 3.94485
        t=230 GBEST= 3.92262
        t=240 GBEST= 3.87848
        t=250 GBEST= 3.87848
        t=260 GBEST= 3.87848
#####   Apeluri fitness=3960
&&&  masa= 3.0001  J= 3.8785  Napel=  3960  Napel_C= 238845
&&&  comanda trimisa la proces=582.9986 

#####                                                              k=69

#####  starea curenta=
    1.8417
h=
    51
particula  1 are valoare best=   Inf
particula  2 are valoare best=   Inf
particula  3 are valoare best=   Inf
particula  4 are valoare best=   Inf
particula  5 are valoare best=   Inf
particula  6 are valoare best= 4.475
particula  7 are valoare best= 6.743
particula  8 are valoare best= 8.199
particula  9 are valoare best= 9.988
particula 10 are valoare best=11.483
particula 11 are valoare best=12.731
particula 12 are valoare best=14.224
particula 13 are valoare best=15.482
particula 14 are valoare best=16.967
particula 15 are valoare best=18.181
*********************************////////////
        t=10 GBEST= 4.00076
        t=20 GBEST= 3.99408
        t=30 GBEST= 3.99362
        t=40 GBEST= 3.99299
        t=50 GBEST= 3.99270
        t=60 GBEST= 3.99205
        t=70 GBEST= 3.99182
        t=80 GBEST= 3.99178
        t=90 GBEST= 3.99178
        t=100 GBEST= 3.99177
        t=110 GBEST= 3.99176
        t=120 GBEST= 3.99175
        t=130 GBEST= 3.99175
        t=140 GBEST= 3.99167
        t=150 GBEST= 3.99161
        t=160 GBEST= 3.98772
        t=170 GBEST= 3.97010
        t=180 GBEST= 3.96599
        t=190 GBEST= 3.94978
        t=200 GBEST= 3.94612
        t=210 GBEST= 3.94578
        t=220 GBEST= 3.91217
        t=230 GBEST= 3.82740
        t=240 GBEST= 3.82437
        t=250 GBEST= 3.82437
        t=260 GBEST= 3.82437
#####   Apeluri fitness=4050
&&&  masa= 3.0006  J= 3.8244  Napel=  4050  Napel_C= 242895
&&&  comanda trimisa la proces=695.2508 

#####                                                              k=70

#####  starea curenta=
    1.8600
h=
    50
particula  1 are valoare best=   Inf
particula  2 are valoare best=   Inf
particula  3 are valoare best=   Inf
particula  4 are valoare best=   Inf
particula  5 are valoare best=   Inf
particula  6 are valoare best= 4.393
particula  7 are valoare best= 6.075
particula  8 are valoare best= 8.193
particula  9 are valoare best= 9.676
particula 10 are valoare best=11.214
particula 11 are valoare best=12.613
particula 12 are valoare best=14.164
particula 13 are valoare best=15.479
particula 14 are valoare best=16.651
particula 15 are valoare best=17.736
*********************************////////////
        t=10 GBEST= 3.88321
        t=20 GBEST= 3.87745
        t=30 GBEST= 3.87431
        t=40 GBEST= 3.86208
        t=50 GBEST= 3.85981
        t=60 GBEST= 3.84461
        t=70 GBEST= 3.83484
        t=80 GBEST= 3.81200
        t=90 GBEST= 3.80583
        t=100 GBEST= 3.80277
        t=110 GBEST= 3.79870
        t=120 GBEST= 3.79655
        t=130 GBEST= 3.79550
        t=140 GBEST= 3.79469
        t=150 GBEST= 3.79407
        t=160 GBEST= 3.79372
        t=170 GBEST= 3.79092
        t=180 GBEST= 3.78211
        t=190 GBEST= 3.75275
        t=200 GBEST= 3.73647
        t=210 GBEST= 3.71319
        t=220 GBEST= 3.70125
        t=230 GBEST= 3.70125
        t=240 GBEST= 3.69131
        t=250 GBEST= 3.68679
        t=260 GBEST= 3.68679
        t=270 GBEST= 3.68679
        t=280 GBEST= 3.68679
#####   Apeluri fitness=4320
&&&  masa= 3.0002  J= 3.6868  Napel=  4320  Napel_C= 247215
&&&  comanda trimisa la proces=579.4992 

#####                                                              k=71

#####  starea curenta=
    1.8751
h=
    49
particula  1 are valoare best=   Inf
particula  2 are valoare best=   Inf
particula  3 are valoare best=   Inf
particula  4 are valoare best=   Inf
particula  5 are valoare best=   Inf
particula  6 are valoare best= 4.199
particula  7 are valoare best= 6.128
particula  8 are valoare best= 7.812
particula  9 are valoare best= 9.333
particula 10 are valoare best=11.489
particula 11 are valoare best=12.428
particula 12 are valoare best=13.910
particula 13 are valoare best=15.139
particula 14 are valoare best=16.272
particula 15 are valoare best=17.651
*********************************////////////
        t=10 GBEST= 3.98081
        t=20 GBEST= 3.97224
        t=30 GBEST= 3.97051
        t=40 GBEST= 3.96941
        t=50 GBEST= 3.96886
        t=60 GBEST= 3.96844
        t=70 GBEST= 3.96581
        t=80 GBEST= 3.95697
        t=90 GBEST= 3.95115
        t=100 GBEST= 3.94270
        t=110 GBEST= 3.94071
        t=120 GBEST= 3.93899
        t=130 GBEST= 3.93307
        t=140 GBEST= 3.92983
        t=150 GBEST= 3.92883
        t=160 GBEST= 3.91913
        t=170 GBEST= 3.90005
        t=180 GBEST= 3.89521
        t=190 GBEST= 3.89077
        t=200 GBEST= 3.87418
        t=210 GBEST= 3.83261
        t=220 GBEST= 3.78537
#####   Apeluri fitness=3435
&&&  masa= 3.0000  J= 3.7854  Napel=  3435  Napel_C= 250650
&&&  comanda trimisa la proces=567.2574 

#####                                                              k=72

#####  starea curenta=
    1.8897
h=
    48
particula  1 are valoare best=   Inf
particula  2 are valoare best=   Inf
particula  3 are valoare best=   Inf
particula  4 are valoare best=   Inf
particula  5 are valoare best=   Inf
particula  6 are valoare best= 4.213
particula  7 are valoare best= 5.871
particula  8 are valoare best= 7.751
particula  9 are valoare best= 9.325
particula 10 are valoare best=11.051
particula 11 are valoare best=11.998
particula 12 are valoare best=13.566
particula 13 are valoare best=14.589
particula 14 are valoare best=16.024
particula 15 are valoare best=16.898
*********************************////////////
        t=10 GBEST= 3.78746
        t=20 GBEST= 3.77320
        t=30 GBEST= 3.75643
        t=40 GBEST= 3.74824
        t=50 GBEST= 3.74295
        t=60 GBEST= 3.73473
        t=70 GBEST= 3.71176
        t=80 GBEST= 3.69472
        t=90 GBEST= 3.68764
        t=100 GBEST= 3.68502
        t=110 GBEST= 3.67722
        t=120 GBEST= 3.66538
        t=130 GBEST= 3.65617
        t=140 GBEST= 3.64291
        t=150 GBEST= 3.64231
        t=160 GBEST= 3.64149
        t=170 GBEST= 3.64130
        t=180 GBEST= 3.63997
        t=190 GBEST= 3.63326
        t=200 GBEST= 3.62933
        t=210 GBEST= 3.62650
        t=220 GBEST= 3.62644
        t=230 GBEST= 3.58383
        t=240 GBEST= 3.51750
        t=250 GBEST= 3.51490
        t=260 GBEST= 3.51490
        t=270 GBEST= 3.51490
        t=280 GBEST= 3.51490
        t=290 GBEST= 3.51490
#####   Apeluri fitness=4395
&&&  masa= 3.0000  J= 3.5149  Napel=  4395  Napel_C= 255045
&&&  comanda trimisa la proces=621.2722 

#####                                                              k=73

#####  starea curenta=
    1.9056
h=
    47
particula  1 are valoare best=   Inf
particula  2 are valoare best=   Inf
particula  3 are valoare best=   Inf
particula  4 are valoare best=   Inf
particula  5 are valoare best=   Inf
particula  6 are valoare best=   Inf
particula  7 are valoare best= 6.127
particula  8 are valoare best= 7.746
particula  9 are valoare best= 9.213
particula 10 are valoare best=10.832
particula 11 are valoare best=12.067
particula 12 are valoare best=13.318
particula 13 are valoare best=14.502
particula 14 are valoare best=15.647
particula 15 are valoare best=16.877
*********************************////////////
        t=10 GBEST= 3.69730
        t=20 GBEST= 3.68273
        t=30 GBEST= 3.67975
        t=40 GBEST= 3.67508
        t=50 GBEST= 3.67240
        t=60 GBEST= 3.66370
        t=70 GBEST= 3.65792
        t=80 GBEST= 3.65260
        t=90 GBEST= 3.63889
        t=100 GBEST= 3.63219
        t=110 GBEST= 3.62170
        t=120 GBEST= 3.60955
        t=130 GBEST= 3.60079
        t=140 GBEST= 3.60039
        t=150 GBEST= 3.59953
        t=160 GBEST= 3.59895
        t=170 GBEST= 3.59854
        t=180 GBEST= 3.59749
        t=190 GBEST= 3.59696
        t=200 GBEST= 3.59637
        t=210 GBEST= 3.59194
        t=220 GBEST= 3.51924
        t=230 GBEST= 3.50019
        t=240 GBEST= 3.40202
#####   Apeluri fitness=3735
&&&  masa= 3.0000  J= 3.4002  Napel=  3735  Napel_C= 258780
&&&  comanda trimisa la proces=640.4777 

#####                                                              k=74

#####  starea curenta=
    1.9218
h=
    46
particula  1 are valoare best=   Inf
particula  2 are valoare best=   Inf
particula  3 are valoare best=   Inf
particula  4 are valoare best=   Inf
particula  5 are valoare best=   Inf
particula  6 are valoare best= 3.808
particula  7 are valoare best= 5.875
particula  8 are valoare best= 7.640
particula  9 are valoare best= 9.374
particula 10 are valoare best=10.550
particula 11 are valoare best=11.706
particula 12 are valoare best=12.940
particula 13 are valoare best=14.387
particula 14 are valoare best=15.370
particula 15 are valoare best=16.447
*********************************////////////
        t=10 GBEST= 3.66126
        t=20 GBEST= 3.63918
        t=30 GBEST= 3.62207
        t=40 GBEST= 3.59636
        t=50 GBEST= 3.58206
        t=60 GBEST= 3.56811
        t=70 GBEST= 3.56628
        t=80 GBEST= 3.56342
        t=90 GBEST= 3.56199
        t=100 GBEST= 3.56169
        t=110 GBEST= 3.56107
        t=120 GBEST= 3.56011
        t=130 GBEST= 3.55967
        t=140 GBEST= 3.55859
        t=150 GBEST= 3.55754
        t=160 GBEST= 3.54742
        t=170 GBEST= 3.54647
        t=180 GBEST= 3.54553
        t=190 GBEST= 3.54450
        t=200 GBEST= 3.54435
        t=210 GBEST= 3.51105
        t=220 GBEST= 3.50386
        t=230 GBEST= 3.50044
        t=240 GBEST= 3.49649
        t=250 GBEST= 3.49361
        t=260 GBEST= 3.49361
#####   Apeluri fitness=4050
&&&  masa= 3.0002  J= 3.4936  Napel=  4050  Napel_C= 262830
&&&  comanda trimisa la proces=550.3625 

#####                                                              k=75

#####  starea curenta=
    1.9353
h=
    45
particula  1 are valoare best=   Inf
particula  2 are valoare best=   Inf
particula  3 are valoare best=   Inf
particula  4 are valoare best=   Inf
particula  5 are valoare best=   Inf
particula  6 are valoare best= 3.749
particula  7 are valoare best= 5.378
particula  8 are valoare best= 7.180
particula  9 are valoare best= 8.892
particula 10 are valoare best=10.260
particula 11 are valoare best=11.623
particula 12 are valoare best=12.841
particula 13 are valoare best=13.934
particula 14 are valoare best=15.139
particula 15 are valoare best=16.238
*********************************////////////
        t=10 GBEST= 3.55115
        t=20 GBEST= 3.54424
        t=30 GBEST= 3.53624
        t=40 GBEST= 3.52737
        t=50 GBEST= 3.52404
        t=60 GBEST= 3.52341
        t=70 GBEST= 3.52299
        t=80 GBEST= 3.52285
        t=90 GBEST= 3.52265
        t=100 GBEST= 3.52252
        t=110 GBEST= 3.52249
        t=120 GBEST= 3.52243
        t=130 GBEST= 3.52238
        t=140 GBEST= 3.52236
        t=150 GBEST= 3.52217
        t=160 GBEST= 3.49472
        t=170 GBEST= 3.48720
        t=180 GBEST= 3.48603
        t=190 GBEST= 3.48341
        t=200 GBEST= 3.47087
        t=210 GBEST= 3.46256
        t=220 GBEST= 3.43567
        t=230 GBEST= 3.43566
        t=240 GBEST= 3.43566
        t=250 GBEST= 3.43566
#####   Apeluri fitness=3780
&&&  masa= 3.0017  J= 3.4357  Napel=  3780  Napel_C= 266610
&&&  comanda trimisa la proces=807.0315 

#####                                                              k=76

#####  starea curenta=
    1.9547
h=
    44
particula  1 are valoare best=   Inf
particula  2 are valoare best=   Inf
particula  3 are valoare best=   Inf
particula  4 are valoare best=   Inf
particula  5 are valoare best=   Inf
particula  6 are valoare best=   Inf
particula  7 are valoare best= 5.400
particula  8 are valoare best= 7.680
particula  9 are valoare best= 8.485
particula 10 are valoare best=10.168
particula 11 are valoare best=11.437
particula 12 are valoare best=12.515
particula 13 are valoare best=13.692
particula 14 are valoare best=14.919
particula 15 are valoare best=15.950
*********************************////////////
        t=10 GBEST= 3.47692
        t=20 GBEST= 3.46787
        t=30 GBEST= 3.46056
        t=40 GBEST= 3.45429
        t=50 GBEST= 3.44306
        t=60 GBEST= 3.41916
        t=70 GBEST= 3.40090
        t=80 GBEST= 3.39510
        t=90 GBEST= 3.38714
        t=100 GBEST= 3.38482
        t=110 GBEST= 3.37906
        t=120 GBEST= 3.35484
        t=130 GBEST= 3.35363
        t=140 GBEST= 3.35272
        t=150 GBEST= 3.33384
        t=160 GBEST= 3.33290
        t=170 GBEST= 3.33129
        t=180 GBEST= 3.33126
        t=190 GBEST= 3.33126
        t=200 GBEST= 3.33123
#####   Apeluri fitness=3060
&&&  masa= 3.0000  J= 3.3312  Napel=  3060  Napel_C= 269670
&&&  comanda trimisa la proces=479.9257 

#####                                                              k=77

#####  starea curenta=
    1.9657
h=
    43
particula  1 are valoare best=   Inf
particula  2 are valoare best=   Inf
particula  3 are valoare best=   Inf
particula  4 are valoare best=   Inf
particula  5 are valoare best=   Inf
particula  6 are valoare best= 3.914
particula  7 are valoare best= 5.462
particula  8 are valoare best= 7.057
particula  9 are valoare best= 8.552
particula 10 are valoare best= 9.977
particula 11 are valoare best=11.238
particula 12 are valoare best=12.460
particula 13 are valoare best=13.400
particula 14 are valoare best=14.447
particula 15 are valoare best=15.604
*********************************////////////
        t=10 GBEST= 3.27673
        t=20 GBEST= 3.25952
        t=30 GBEST= 3.25846
        t=40 GBEST= 3.25800
        t=50 GBEST= 3.25625
        t=60 GBEST= 3.25367
        t=70 GBEST= 3.24549
        t=80 GBEST= 3.23744
        t=90 GBEST= 3.23138
        t=100 GBEST= 3.22663
        t=110 GBEST= 3.22144
        t=120 GBEST= 3.21508
        t=130 GBEST= 3.20894
        t=140 GBEST= 3.20871
        t=150 GBEST= 3.20860
        t=160 GBEST= 3.20859
        t=170 GBEST= 3.20674
        t=180 GBEST= 3.20295
        t=190 GBEST= 3.19206
        t=200 GBEST= 3.18846
        t=210 GBEST= 3.18737
        t=220 GBEST= 3.18691
        t=230 GBEST= 3.14443
        t=240 GBEST= 3.11612
        t=250 GBEST= 3.11600
        t=260 GBEST= 3.11600
#####   Apeluri fitness=3990
&&&  masa= 3.0003  J= 3.1160  Napel=  3990  Napel_C= 273660
&&&  comanda trimisa la proces=252.6589 

#####                                                              k=78

#####  starea curenta=
    1.9667
h=
    42
particula  1 are valoare best=   Inf
particula  2 are valoare best=   Inf
particula  3 are valoare best=   Inf
particula  4 are valoare best=   Inf
particula  5 are valoare best=   Inf
particula  6 are valoare best=   Inf
particula  7 are valoare best= 5.411
particula  8 are valoare best= 6.891
particula  9 are valoare best= 8.379
particula 10 are valoare best= 9.746
particula 11 are valoare best=10.787
particula 12 are valoare best=11.747
particula 13 are valoare best=13.032
particula 14 are valoare best=14.148
particula 15 are valoare best=15.068
*********************************////////////
        t=10 GBEST= 3.27728
        t=20 GBEST= 3.27606
        t=30 GBEST= 3.27438
        t=40 GBEST= 3.27268
        t=50 GBEST= 3.27212
        t=60 GBEST= 3.27171
        t=70 GBEST= 3.27142
        t=80 GBEST= 3.27092
        t=90 GBEST= 3.26635
        t=100 GBEST= 3.25777
        t=110 GBEST= 3.24920
        t=120 GBEST= 3.24263
        t=130 GBEST= 3.24226
        t=140 GBEST= 3.24218
        t=150 GBEST= 3.24215
        t=160 GBEST= 3.24205
        t=170 GBEST= 3.24196
        t=180 GBEST= 3.24193
        t=190 GBEST= 3.24187
        t=200 GBEST= 3.23828
        t=210 GBEST= 3.22625
        t=220 GBEST= 3.21371
        t=230 GBEST= 3.21190
#####   Apeluri fitness=3570
&&&  masa= 3.0000  J= 3.2119  Napel=  3570  Napel_C= 277230
&&&  comanda trimisa la proces=418.6190 

#####                                                              k=79

#####  starea curenta=
    1.9753
h=
    41
particula  1 are valoare best=   Inf
particula  2 are valoare best=   Inf
particula  3 are valoare best=   Inf
particula  4 are valoare best=   Inf
particula  5 are valoare best=   Inf
particula  6 are valoare best= 3.383
particula  7 are valoare best= 5.307
particula  8 are valoare best= 6.577
particula  9 are valoare best= 8.020
particula 10 are valoare best= 9.283
particula 11 are valoare best=10.614
particula 12 are valoare best=11.718
particula 13 are valoare best=12.826
particula 14 are valoare best=13.773
particula 15 are valoare best=14.855
*********************************////////////
        t=10 GBEST= 3.30903
        t=20 GBEST= 3.29963
        t=30 GBEST= 3.29583
        t=40 GBEST= 3.29539
        t=50 GBEST= 3.29436
        t=60 GBEST= 3.29358
        t=70 GBEST= 3.29352
        t=80 GBEST= 3.29324
        t=90 GBEST= 3.29024
        t=100 GBEST= 3.28574
        t=110 GBEST= 3.28246
        t=120 GBEST= 3.27927
        t=130 GBEST= 3.27729
        t=140 GBEST= 3.27619
        t=150 GBEST= 3.27475
        t=160 GBEST= 3.27469
        t=170 GBEST= 3.24551
        t=180 GBEST= 3.24407
        t=190 GBEST= 3.16398
        t=200 GBEST= 3.16112
        t=210 GBEST= 3.13046
#####   Apeluri fitness=3240
&&&  masa= 3.0002  J= 3.1305  Napel=  3240  Napel_C= 280470
&&&  comanda trimisa la proces=316.7874 

#####                                                              k=80

#####  starea curenta=
    1.9795
h=
    40
particula  1 are valoare best=   Inf
particula  2 are valoare best=   Inf
particula  3 are valoare best=   Inf
particula  4 are valoare best=   Inf
particula  5 are valoare best=   Inf
particula  6 are valoare best=   Inf
particula  7 are valoare best= 5.044
particula  8 are valoare best= 6.471
particula  9 are valoare best= 7.843
particula 10 are valoare best= 9.080
particula 11 are valoare best=10.326
particula 12 are valoare best=11.391
particula 13 are valoare best=12.578
particula 14 are valoare best=13.323
particula 15 are valoare best=14.232
*********************************////////////
        t=10 GBEST= 4.22383
        t=20 GBEST= 3.47650
        t=30 GBEST= 3.39018
        t=40 GBEST= 3.38340
        t=50 GBEST= 3.35708
        t=60 GBEST= 3.32764
        t=70 GBEST= 3.31374
        t=80 GBEST= 3.31072
        t=90 GBEST= 3.30745
        t=100 GBEST= 3.29749
        t=110 GBEST= 3.26965
        t=120 GBEST= 3.26314
        t=130 GBEST= 3.22066
        t=140 GBEST= 3.21823
        t=150 GBEST= 3.21620
        t=160 GBEST= 3.21429
        t=170 GBEST= 3.21245
        t=180 GBEST= 3.20220
        t=190 GBEST= 3.19833
#####   Apeluri fitness=3000
&&&  masa= 3.0000  J= 3.1983  Napel=  3000  Napel_C= 283470
&&&  comanda trimisa la proces=807.0763 

#####                                                              k=81

#####  starea curenta=
    1.9984
h=
    39
particula  1 are valoare best=   Inf
particula  2 are valoare best=   Inf
particula  3 are valoare best=   Inf
particula  4 are valoare best=   Inf
particula  5 are valoare best=   Inf
particula  6 are valoare best=   Inf
particula  7 are valoare best= 4.881
particula  8 are valoare best= 6.434
particula  9 are valoare best= 7.921
particula 10 are valoare best= 8.767
particula 11 are valoare best= 9.895
particula 12 are valoare best=11.118
particula 13 are valoare best=12.128
particula 14 are valoare best=13.263
particula 15 are valoare best=13.982
*********************************////////////
        t=10 GBEST= 4.50922
        t=20 GBEST= 3.83800
        t=30 GBEST= 3.32689
        t=40 GBEST= 3.31026
        t=50 GBEST= 3.30266
        t=60 GBEST= 3.30154
        t=70 GBEST= 3.30063
        t=80 GBEST= 3.28932
        t=90 GBEST= 3.28564
        t=100 GBEST= 3.28513
        t=110 GBEST= 3.28409
        t=120 GBEST= 3.28377
        t=130 GBEST= 3.28270
        t=140 GBEST= 3.27202
        t=150 GBEST= 3.24910
        t=160 GBEST= 3.24153
        t=170 GBEST= 3.23074
        t=180 GBEST= 3.22843
        t=190 GBEST= 3.21541
        t=200 GBEST= 3.19213
        t=210 GBEST= 3.14186
        t=220 GBEST= 3.13018
        t=230 GBEST= 3.13017
        t=240 GBEST= 3.13017
#####   Apeluri fitness=3690
&&&  masa= 3.0005  J= 3.1302  Napel=  3690  Napel_C= 287160
&&&  comanda trimisa la proces=577.4842 

#####                                                              k=82

#####  starea curenta=
    2.0118
h=
    38
particula  1 are valoare best=   Inf
particula  2 are valoare best=   Inf
particula  3 are valoare best=   Inf
particula  4 are valoare best=   Inf
particula  5 are valoare best=   Inf
particula  6 are valoare best= 3.160
particula  7 are valoare best= 4.899
particula  8 are valoare best= 6.284
particula  9 are valoare best= 7.529
particula 10 are valoare best= 8.733
particula 11 are valoare best= 9.783
particula 12 are valoare best=10.850
particula 13 are valoare best=11.643
particula 14 are valoare best=12.871
particula 15 are valoare best=13.855
*********************************////////////
        t=10 GBEST= 3.03392
        t=20 GBEST= 3.02893
        t=30 GBEST= 3.02763
        t=40 GBEST= 3.02752
        t=50 GBEST= 3.02748
        t=60 GBEST= 3.02747
        t=70 GBEST= 3.02746
        t=80 GBEST= 3.02733
        t=90 GBEST= 3.02731
        t=100 GBEST= 3.02725
        t=110 GBEST= 3.02632
        t=120 GBEST= 3.01541
        t=130 GBEST= 3.01498
        t=140 GBEST= 3.01438
        t=150 GBEST= 3.01381
        t=160 GBEST= 3.01371
        t=170 GBEST= 3.01007
        t=180 GBEST= 3.00953
        t=190 GBEST= 3.00792
        t=200 GBEST= 3.00434
        t=210 GBEST= 3.00339
        t=220 GBEST= 2.99060
        t=230 GBEST= 2.94505
#####   Apeluri fitness=3570
&&&  masa= 3.0000  J= 2.9447  Napel=  3570  Napel_C= 290730
&&&  comanda trimisa la proces=632.4818 

#####                                                              k=83

#####  starea curenta=
    2.0264
h=
    37
particula  1 are valoare best=   Inf
particula  2 are valoare best=   Inf
particula  3 are valoare best=   Inf
particula  4 are valoare best=   Inf
particula  5 are valoare best=   Inf
particula  6 are valoare best= 3.338
particula  7 are valoare best= 4.812
particula  8 are valoare best= 6.126
particula  9 are valoare best= 7.068
particula 10 are valoare best= 8.321
particula 11 are valoare best= 9.458
particula 12 are valoare best=10.454
particula 13 are valoare best=11.619
particula 14 are valoare best=12.507
particula 15 are valoare best=13.479
*********************************////////////
        t=10 GBEST= 3.20392
        t=20 GBEST= 2.98020
        t=30 GBEST= 2.97876
        t=40 GBEST= 2.97699
        t=50 GBEST= 2.97399
        t=60 GBEST= 2.95987
        t=70 GBEST= 2.94150
        t=80 GBEST= 2.93275
        t=90 GBEST= 2.91852
        t=100 GBEST= 2.91401
        t=110 GBEST= 2.90648
        t=120 GBEST= 2.90263
        t=130 GBEST= 2.90055
        t=140 GBEST= 2.89735
        t=150 GBEST= 2.89223
        t=160 GBEST= 2.86731
        t=170 GBEST= 2.85686
        t=180 GBEST= 2.80578
        t=190 GBEST= 2.79990
        t=200 GBEST= 2.79951
        t=210 GBEST= 2.79902
        t=220 GBEST= 2.79902
#####   Apeluri fitness=3315
&&&  masa= 3.0000  J= 2.7990  Napel=  3315  Napel_C= 294045
&&&  comanda trimisa la proces=534.8213 

#####                                                              k=84

#####  starea curenta=
    2.0382
h=
    36
particula  1 are valoare best=   Inf
particula  2 are valoare best=   Inf
particula  3 are valoare best=   Inf
particula  4 are valoare best=   Inf
particula  5 are valoare best=   Inf
particula  6 are valoare best=   Inf
particula  7 are valoare best= 4.798
particula  8 are valoare best= 5.600
particula  9 are valoare best= 7.060
particula 10 are valoare best= 8.508
particula 11 are valoare best= 9.296
particula 12 are valoare best=10.374
particula 13 are valoare best=11.387
particula 14 are valoare best=12.222
particula 15 are valoare best=13.196
*********************************////////////
        t=10 GBEST= 3.51671
        t=20 GBEST= 3.01781
        t=30 GBEST= 3.00139
        t=40 GBEST= 2.96854
        t=50 GBEST= 2.96032
        t=60 GBEST= 2.95568
        t=70 GBEST= 2.93530
        t=80 GBEST= 2.91739
        t=90 GBEST= 2.91335
        t=100 GBEST= 2.90481
        t=110 GBEST= 2.90298
        t=120 GBEST= 2.90042
        t=130 GBEST= 2.88136
        t=140 GBEST= 2.87997
        t=150 GBEST= 2.87973
        t=160 GBEST= 2.87906
        t=170 GBEST= 2.87904
        t=180 GBEST= 2.87380
        t=190 GBEST= 2.85910
        t=200 GBEST= 2.85598
        t=210 GBEST= 2.78805
        t=220 GBEST= 2.74446
        t=230 GBEST= 2.74446
        t=240 GBEST= 2.74420
        t=250 GBEST= 2.74420
        t=260 GBEST= 2.74420
#####   Apeluri fitness=4020
&&&  masa= 3.0000  J= 2.7442  Napel=  4020  Napel_C= 298065
&&&  comanda trimisa la proces=389.5108 

#####                                                              k=85

#####  starea curenta=
    2.0449
h=
    35
particula  1 are valoare best=   Inf
particula  2 are valoare best=   Inf
particula  3 are valoare best=   Inf
particula  4 are valoare best=   Inf
particula  5 are valoare best=   Inf
particula  6 are valoare best= 2.892
particula  7 are valoare best= 4.268
particula  8 are valoare best= 5.706
particula  9 are valoare best= 6.919
particula 10 are valoare best= 7.770
particula 11 are valoare best= 9.031
particula 12 are valoare best= 9.940
particula 13 are valoare best=11.039
particula 14 are valoare best=11.825
particula 15 are valoare best=12.624
*********************************////////////
        t=10 GBEST= 2.83401
        t=20 GBEST= 2.82862
        t=30 GBEST= 2.81651
        t=40 GBEST= 2.80302
        t=50 GBEST= 2.79608
        t=60 GBEST= 2.79132
        t=70 GBEST= 2.78970
        t=80 GBEST= 2.78567
        t=90 GBEST= 2.78445
        t=100 GBEST= 2.78135
        t=110 GBEST= 2.77984
        t=120 GBEST= 2.77224
        t=130 GBEST= 2.76961
        t=140 GBEST= 2.76935
        t=150 GBEST= 2.76919
        t=160 GBEST= 2.76905
        t=170 GBEST= 2.76896
        t=180 GBEST= 2.75289
        t=190 GBEST= 2.74232
        t=200 GBEST= 2.73296
        t=210 GBEST= 2.70594
#####   Apeluri fitness=3300
&&&  masa= 3.0000  J= 2.6869  Napel=  3300  Napel_C= 301365
&&&  comanda trimisa la proces=556.5749 

#####                                                              k=86

#####  starea curenta=
    2.0571
h=
    34
particula  1 are valoare best=   Inf
particula  2 are valoare best=   Inf
particula  3 are valoare best=   Inf
particula  4 are valoare best=   Inf
particula  5 are valoare best=   Inf
particula  6 are valoare best=   Inf
particula  7 are valoare best= 4.169
particula  8 are valoare best= 5.193
particula  9 are valoare best= 6.621
particula 10 are valoare best= 7.780
particula 11 are valoare best= 8.714
particula 12 are valoare best= 9.754
particula 13 are valoare best=10.614
particula 14 are valoare best=11.538
particula 15 are valoare best=12.326
*********************************////////////
        t=10 GBEST= 2.94602
        t=20 GBEST= 2.94350
        t=30 GBEST= 2.94238
        t=40 GBEST= 2.93523
        t=50 GBEST= 2.92535
        t=60 GBEST= 2.91687
        t=70 GBEST= 2.90731
        t=80 GBEST= 2.89576
        t=90 GBEST= 2.88129
        t=100 GBEST= 2.87836
        t=110 GBEST= 2.87414
        t=120 GBEST= 2.86894
        t=130 GBEST= 2.86220
        t=140 GBEST= 2.85187
        t=150 GBEST= 2.84801
        t=160 GBEST= 2.84071
        t=170 GBEST= 2.83331
        t=180 GBEST= 2.80393
        t=190 GBEST= 2.75968
        t=200 GBEST= 2.74819
        t=210 GBEST= 2.72127
        t=220 GBEST= 2.71642
        t=230 GBEST= 2.71608
        t=240 GBEST= 2.71608
        t=250 GBEST= 2.71608
#####   Apeluri fitness=3810
&&&  masa= 3.0001  J= 2.7161  Napel=  3810  Napel_C= 305175
&&&  comanda trimisa la proces=864.1486 

#####                                                              k=87

#####  starea curenta=
    2.0760
h=
    33
particula  1 are valoare best=   Inf
particula  2 are valoare best=   Inf
particula  3 are valoare best=   Inf
particula  4 are valoare best=   Inf
particula  5 are valoare best=   Inf
particula  6 are valoare best= 2.732
particula  7 are valoare best= 4.080
particula  8 are valoare best= 5.621
particula  9 are valoare best= 6.415
particula 10 are valoare best= 7.738
particula 11 are valoare best= 8.312
particula 12 are valoare best= 9.518
particula 13 are valoare best=10.441
particula 14 are valoare best=11.293
particula 15 are valoare best=11.965
*********************************////////////
        t=10 GBEST= 2.66895
        t=20 GBEST= 2.65333
        t=30 GBEST= 2.65163
        t=40 GBEST= 2.65144
        t=50 GBEST= 2.65129
        t=60 GBEST= 2.65122
        t=70 GBEST= 2.65107
        t=80 GBEST= 2.65000
        t=90 GBEST= 2.64369
        t=100 GBEST= 2.61661
        t=110 GBEST= 2.61515
        t=120 GBEST= 2.61492
        t=130 GBEST= 2.61484
        t=140 GBEST= 2.61475
        t=150 GBEST= 2.61470
        t=160 GBEST= 2.61469
        t=170 GBEST= 2.61467
        t=180 GBEST= 2.61464
        t=190 GBEST= 2.61215
        t=200 GBEST= 2.60517
        t=210 GBEST= 2.59831
        t=220 GBEST= 2.59727
        t=230 GBEST= 2.58996
#####   Apeluri fitness=3465
&&&  masa= 3.0001  J= 2.5900  Napel=  3465  Napel_C= 308640
&&&  comanda trimisa la proces=648.6055 

#####                                                              k=88

#####  starea curenta=
    2.0903
h=
    32
particula  1 are valoare best=   Inf
particula  2 are valoare best=   Inf
particula  3 are valoare best=   Inf
particula  4 are valoare best=   Inf
particula  5 are valoare best=   Inf
particula  6 are valoare best=   Inf
particula  7 are valoare best= 3.824
particula  8 are valoare best= 5.231
particula  9 are valoare best= 6.429
particula 10 are valoare best= 7.497
particula 11 are valoare best= 8.409
particula 12 are valoare best= 9.341
particula 13 are valoare best=10.070
particula 14 are valoare best=11.046
particula 15 are valoare best=11.618
*********************************////////////
        t=10 GBEST= 2.80663
        t=20 GBEST= 2.68394
        t=30 GBEST= 2.67856
        t=40 GBEST= 2.66675
        t=50 GBEST= 2.65253
        t=60 GBEST= 2.64131
        t=70 GBEST= 2.63323
        t=80 GBEST= 2.62947
        t=90 GBEST= 2.62426
        t=100 GBEST= 2.60605
        t=110 GBEST= 2.60033
        t=120 GBEST= 2.57476
        t=130 GBEST= 2.56353
        t=140 GBEST= 2.55595
        t=150 GBEST= 2.54721
        t=160 GBEST= 2.53101
        t=170 GBEST= 2.49275
        t=180 GBEST= 2.47101
        t=190 GBEST= 2.44978
        t=200 GBEST= 2.44727
        t=210 GBEST= 2.44714
        t=220 GBEST= 2.43573
        t=230 GBEST= 2.43562
        t=240 GBEST= 2.43562
        t=250 GBEST= 2.43562
#####   Apeluri fitness=3765
&&&  masa= 3.0001  J= 2.4356  Napel=  3765  Napel_C= 312405
&&&  comanda trimisa la proces=588.6907 

#####                                                              k=89

#####  starea curenta=
    2.1028
h=
    31
particula  1 are valoare best=   Inf
particula  2 are valoare best=   Inf
particula  3 are valoare best=   Inf
particula  4 are valoare best=   Inf
particula  5 are valoare best=   Inf
particula  6 are valoare best=   Inf
particula  7 are valoare best= 3.709
particula  8 are valoare best= 5.193
particula  9 are valoare best= 5.853
particula 10 are valoare best= 7.168
particula 11 are valoare best= 8.049
particula 12 are valoare best= 9.035
particula 13 are valoare best= 9.815
particula 14 are valoare best=10.723
particula 15 are valoare best=11.360
*********************************////////////
        t=10 GBEST= 2.42648
        t=20 GBEST= 2.42017
        t=30 GBEST= 2.41939
        t=40 GBEST= 2.41665
        t=50 GBEST= 2.40945
        t=60 GBEST= 2.39885
        t=70 GBEST= 2.38543
        t=80 GBEST= 2.37404
        t=90 GBEST= 2.37002
        t=100 GBEST= 2.36790
        t=110 GBEST= 2.36601
        t=120 GBEST= 2.36565
        t=130 GBEST= 2.36465
        t=140 GBEST= 2.36433
        t=150 GBEST= 2.36323
        t=160 GBEST= 2.36180
        t=170 GBEST= 2.35979
        t=180 GBEST= 2.35851
        t=190 GBEST= 2.35677
        t=200 GBEST= 2.35450
#####   Apeluri fitness=3075
&&&  masa= 3.0000  J= 2.3545  Napel=  3075  Napel_C= 315480
&&&  comanda trimisa la proces=545.4560 

#####                                                              k=90

#####  starea curenta=
    2.1140
h=
    30
particula  1 are valoare best=   Inf
particula  2 are valoare best=   Inf
particula  3 are valoare best=   Inf
particula  4 are valoare best=   Inf
particula  5 are valoare best=   Inf
particula  6 are valoare best= 2.459
particula  7 are valoare best= 3.674
particula  8 are valoare best= 4.879
particula  9 are valoare best= 5.884
particula 10 are valoare best= 6.794
particula 11 are valoare best= 7.679
particula 12 are valoare best= 8.608
particula 13 are valoare best= 9.378
particula 14 are valoare best=10.381
particula 15 are valoare best=11.152
*********************************////////////
        t=10 GBEST= 2.41068
        t=20 GBEST= 2.40553
        t=30 GBEST= 2.40458
        t=40 GBEST= 2.40401
        t=50 GBEST= 2.40401
        t=60 GBEST= 2.40399
        t=70 GBEST= 2.40394
        t=80 GBEST= 2.40366
        t=90 GBEST= 2.40363
        t=100 GBEST= 2.40360
        t=110 GBEST= 2.40137
        t=120 GBEST= 2.39978
        t=130 GBEST= 2.39817
        t=140 GBEST= 2.39624
        t=150 GBEST= 2.39432
        t=160 GBEST= 2.39098
        t=170 GBEST= 2.37551
        t=180 GBEST= 2.36503
        t=190 GBEST= 2.35791
        t=200 GBEST= 2.35013
        t=210 GBEST= 2.34597
        t=220 GBEST= 2.34485
        t=230 GBEST= 2.34485
        t=240 GBEST= 2.34485
#####   Apeluri fitness=3720
&&&  masa= 3.0000  J= 2.3448  Napel=  3720  Napel_C= 319200
&&&  comanda trimisa la proces=772.9777 

#####                                                              k=91

#####  starea curenta=
    2.1305
h=
    29
particula  1 are valoare best=   Inf
particula  2 are valoare best=   Inf
particula  3 are valoare best=   Inf
particula  4 are valoare best=   Inf
particula  5 are valoare best=   Inf
particula  6 are valoare best=   Inf
particula  7 are valoare best= 3.639
particula  8 are valoare best= 4.737
particula  9 are valoare best= 5.887
particula 10 are valoare best= 6.779
particula 11 are valoare best= 7.613
particula 12 are valoare best= 8.381
particula 13 are valoare best= 9.309
particula 14 are valoare best=10.027
particula 15 are valoare best=10.828
*********************************////////////
        t=10 GBEST= 2.28113
        t=20 GBEST= 2.27953
        t=30 GBEST= 2.27818
        t=40 GBEST= 2.27758
        t=50 GBEST= 2.27756
        t=60 GBEST= 2.27749
        t=70 GBEST= 2.27747
        t=80 GBEST= 2.27742
        t=90 GBEST= 2.27741
        t=100 GBEST= 2.27739
        t=110 GBEST= 2.27738
        t=120 GBEST= 2.27738
        t=130 GBEST= 2.27737
        t=140 GBEST= 2.27737
        t=150 GBEST= 2.27737
        t=160 GBEST= 2.27737
        t=170 GBEST= 2.27736
        t=180 GBEST= 2.27736
        t=190 GBEST= 2.27736
#####   Apeluri fitness=2910
&&&  masa= 3.0000  J= 2.2774  Napel=  2910  Napel_C= 322110
&&&  comanda trimisa la proces=584.4758 

#####                                                              k=92

#####  starea curenta=
    2.1425
h=
    28
particula  1 are valoare best=   Inf
particula  2 are valoare best=   Inf
particula  3 are valoare best=   Inf
particula  4 are valoare best=   Inf
particula  5 are valoare best=   Inf
particula  6 are valoare best=   Inf
particula  7 are valoare best= 3.237
particula  8 are valoare best= 4.597
particula  9 are valoare best= 5.528
particula 10 are valoare best= 6.527
particula 11 are valoare best= 7.394
particula 12 are valoare best= 8.140
particula 13 are valoare best= 9.050
particula 14 are valoare best= 9.710
particula 15 are valoare best=10.453
*********************************////////////
        t=10 GBEST= 2.66806
        t=20 GBEST= 2.38884
        t=30 GBEST= 2.38430
        t=40 GBEST= 2.38294
        t=50 GBEST= 2.38078
        t=60 GBEST= 2.37915
        t=70 GBEST= 2.37577
        t=80 GBEST= 2.36264
        t=90 GBEST= 2.35983
        t=100 GBEST= 2.35928
        t=110 GBEST= 2.35922
        t=120 GBEST= 2.35911
        t=130 GBEST= 2.35905
        t=140 GBEST= 2.34599
        t=150 GBEST= 2.34462
        t=160 GBEST= 2.32038
        t=170 GBEST= 2.31877
        t=180 GBEST= 2.31843
        t=190 GBEST= 2.31392
        t=200 GBEST= 2.30882
        t=210 GBEST= 2.30877
        t=220 GBEST= 2.30867
#####   Apeluri fitness=3315
&&&  masa= 3.0000  J= 2.3087  Napel=  3315  Napel_C= 325425
&&&  comanda trimisa la proces=843.2082 

#####                                                              k=93

#####  starea curenta=
    2.1600
h=
    27
particula  1 are valoare best=   Inf
particula  2 are valoare best=   Inf
particula  3 are valoare best=   Inf
particula  4 are valoare best=   Inf
particula  5 are valoare best=   Inf
particula  6 are valoare best=   Inf
particula  7 are valoare best= 3.624
particula  8 are valoare best= 4.401
particula  9 are valoare best= 5.619
particula 10 are valoare best= 6.418
particula 11 are valoare best= 7.294
particula 12 are valoare best= 8.020
particula 13 are valoare best= 8.738
particula 14 are valoare best= 9.428
particula 15 are valoare best=10.064
*********************************////////////
        t=10 GBEST= 2.11345
        t=20 GBEST= 2.11253
        t=30 GBEST= 2.11218
        t=40 GBEST= 2.11212
        t=50 GBEST= 2.11200
        t=60 GBEST= 2.11199
        t=70 GBEST= 2.11192
        t=80 GBEST= 2.11189
        t=90 GBEST= 2.11188
        t=100 GBEST= 2.11188
        t=110 GBEST= 2.11187
        t=120 GBEST= 2.10646
        t=130 GBEST= 2.07621
        t=140 GBEST= 2.07263
        t=150 GBEST= 2.06996
        t=160 GBEST= 2.06826
        t=170 GBEST= 2.05716
        t=180 GBEST= 2.05299
        t=190 GBEST= 2.03781
        t=200 GBEST= 2.03717
        t=210 GBEST= 2.03717
        t=220 GBEST= 2.03717
        t=230 GBEST= 2.03717
        t=240 GBEST= 2.03717
#####   Apeluri fitness=3630
&&&  masa= 3.0000  J= 2.0372  Napel=  3630  Napel_C= 329055
&&&  comanda trimisa la proces=397.4833 

#####                                                              k=94

#####  starea curenta=
    2.1654
h=
    26
particula  1 are valoare best=   Inf
particula  2 are valoare best=   Inf
particula  3 are valoare best=   Inf
particula  4 are valoare best=   Inf
particula  5 are valoare best=   Inf
particula  6 are valoare best= 2.128
particula  7 are valoare best= 3.186
particula  8 are valoare best= 4.397
particula  9 are valoare best= 5.233
particula 10 are valoare best= 6.020
particula 11 are valoare best= 6.960
particula 12 are valoare best= 7.627
particula 13 are valoare best= 8.273
particula 14 are valoare best= 8.932
particula 15 are valoare best= 9.675
*********************************////////////
        t=10 GBEST= 2.08101
        t=20 GBEST= 2.07389
        t=30 GBEST= 2.07234
        t=40 GBEST= 2.07219
        t=50 GBEST= 2.07176
        t=60 GBEST= 2.07037
        t=70 GBEST= 2.06564
        t=80 GBEST= 2.04861
        t=90 GBEST= 2.04389
        t=100 GBEST= 2.03702
        t=110 GBEST= 2.03653
        t=120 GBEST= 2.03598
        t=130 GBEST= 2.03579
        t=140 GBEST= 2.03531
        t=150 GBEST= 2.03523
        t=160 GBEST= 2.03204
        t=170 GBEST= 2.03194
        t=180 GBEST= 2.03190
        t=190 GBEST= 2.03190
        t=200 GBEST= 2.03174
#####   Apeluri fitness=3075
&&&  masa= 3.0000  J= 2.0317  Napel=  3075  Napel_C= 332130
&&&  comanda trimisa la proces=342.4903 

#####                                                              k=95

#####  starea curenta=
    2.1685
h=
    25
particula  1 are valoare best=   Inf
particula  2 are valoare best=   Inf
particula  3 are valoare best=   Inf
particula  4 are valoare best=   Inf
particula  5 are valoare best=   Inf
particula  6 are valoare best= 2.088
particula  7 are valoare best= 3.097
particula  8 are valoare best= 3.939
particula  9 are valoare best= 5.008
particula 10 are valoare best= 5.786
particula 11 are valoare best= 6.327
particula 12 are valoare best= 7.239
particula 13 are valoare best= 8.088
particula 14 are valoare best= 8.574
particula 15 are valoare best= 9.284
*********************************////////////
        t=10 GBEST= 2.07086
        t=20 GBEST= 2.06759
        t=30 GBEST= 2.06126
        t=40 GBEST= 2.05268
        t=50 GBEST= 2.05107
        t=60 GBEST= 2.05103
        t=70 GBEST= 2.05099
        t=80 GBEST= 2.05097
        t=90 GBEST= 2.05097
        t=100 GBEST= 2.05097
        t=110 GBEST= 2.05097
        t=120 GBEST= 2.05097
        t=130 GBEST= 2.05096
        t=140 GBEST= 2.05096
        t=150 GBEST= 2.05096
        t=160 GBEST= 2.05096
        t=170 GBEST= 2.05092
        t=180 GBEST= 2.01916
        t=190 GBEST= 2.01606
        t=200 GBEST= 2.01606
        t=210 GBEST= 2.01606
        t=220 GBEST= 2.01517
#####   Apeluri fitness=3360
&&&  masa= 3.0000  J= 2.0152  Napel=  3360  Napel_C= 335490
&&&  comanda trimisa la proces=612.7571 

#####                                                              k=96

#####  starea curenta=
    2.1807
h=
    24
particula  1 are valoare best=   Inf
particula  2 are valoare best=   Inf
particula  3 are valoare best=   Inf
particula  4 are valoare best=   Inf
particula  5 are valoare best=   Inf
particula  6 are valoare best= 2.056
particula  7 are valoare best= 3.087
particula  8 are valoare best= 3.886
particula  9 are valoare best= 4.849
particula 10 are valoare best= 5.588
particula 11 are valoare best= 6.368
particula 12 are valoare best= 6.881
particula 13 are valoare best= 7.684
particula 14 are valoare best= 8.380
particula 15 are valoare best= 8.800
*********************************////////////
        t=10 GBEST= 1.98800
        t=20 GBEST= 1.98707
        t=30 GBEST= 1.98647
        t=40 GBEST= 1.98507
        t=50 GBEST= 1.97821
        t=60 GBEST= 1.96131
        t=70 GBEST= 1.95945
        t=80 GBEST= 1.94931
        t=90 GBEST= 1.94364
        t=100 GBEST= 1.92968
        t=110 GBEST= 1.92949
        t=120 GBEST= 1.92566
        t=130 GBEST= 1.92350
        t=140 GBEST= 1.92319
        t=150 GBEST= 1.91854
        t=160 GBEST= 1.91076
        t=170 GBEST= 1.90997
        t=180 GBEST= 1.90946
#####   Apeluri fitness=2850
&&&  masa= 3.0000  J= 1.9093  Napel=  2850  Napel_C= 338340
&&&  comanda trimisa la proces=694.6084 

#####                                                              k=97

#####  starea curenta=
    2.1947
h=
    23
particula  1 are valoare best=   Inf
particula  2 are valoare best=   Inf
particula  3 are valoare best=   Inf
particula  4 are valoare best=   Inf
particula  5 are valoare best=   Inf
particula  6 are valoare best=   Inf
particula  7 are valoare best= 2.969
particula  8 are valoare best= 3.728
particula  9 are valoare best= 4.441
particula 10 are valoare best= 5.228
particula 11 are valoare best= 6.088
particula 12 are valoare best= 6.868
particula 13 are valoare best= 7.382
particula 14 are valoare best= 7.941
particula 15 are valoare best= 8.587
*********************************////////////
        t=10 GBEST= 1.91876
        t=20 GBEST= 1.91558
        t=30 GBEST= 1.91334
        t=40 GBEST= 1.91325
        t=50 GBEST= 1.91322
        t=60 GBEST= 1.91312
        t=70 GBEST= 1.91308
        t=80 GBEST= 1.91306
        t=90 GBEST= 1.91303
        t=100 GBEST= 1.91303
        t=110 GBEST= 1.91303
        t=120 GBEST= 1.91302
        t=130 GBEST= 1.88776
        t=140 GBEST= 1.87736
        t=150 GBEST= 1.87299
        t=160 GBEST= 1.87267
        t=170 GBEST= 1.87265
        t=180 GBEST= 1.87265
        t=190 GBEST= 1.85868
        t=200 GBEST= 1.85863
        t=210 GBEST= 1.85863
        t=220 GBEST= 1.85863
#####   Apeluri fitness=3345
&&&  masa= 3.0004  J= 1.8586  Napel=  3345  Napel_C= 341685
&&&  comanda trimisa la proces=610.7942 

#####                                                              k=98

#####  starea curenta=
    2.2066
h=
    22
particula  1 are valoare best=   Inf
particula  2 are valoare best=   Inf
particula  3 are valoare best=   Inf
particula  4 are valoare best=   Inf
particula  5 are valoare best=   Inf
particula  6 are valoare best=   Inf
particula  7 are valoare best= 2.777
particula  8 are valoare best= 3.530
particula  9 are valoare best= 4.612
particula 10 are valoare best= 5.207
particula 11 are valoare best= 5.844
particula 12 are valoare best= 6.434
particula 13 are valoare best= 7.184
particula 14 are valoare best= 7.675
particula 15 are valoare best= 8.214
*********************************////////////
        t=10 GBEST= 1.80858
        t=20 GBEST= 1.80683
        t=30 GBEST= 1.80544
        t=40 GBEST= 1.80522
        t=50 GBEST= 1.80507
        t=60 GBEST= 1.80503
        t=70 GBEST= 1.80502
        t=80 GBEST= 1.80493
        t=90 GBEST= 1.80488
        t=100 GBEST= 1.80485
        t=110 GBEST= 1.80481
        t=120 GBEST= 1.80481
        t=130 GBEST= 1.80480
        t=140 GBEST= 1.80480
#####   Apeluri fitness=2235
&&&  masa= 3.0000  J= 1.8048  Napel=  2235  Napel_C= 343920
&&&  comanda trimisa la proces=604.0789 

#####                                                              k=99

#####  starea curenta=
    2.2181
h=
    21
particula  1 are valoare best=   Inf
particula  2 are valoare best=   Inf
particula  3 are valoare best=   Inf
particula  4 are valoare best=   Inf
particula  5 are valoare best=   Inf
particula  6 are valoare best=   Inf
particula  7 are valoare best= 2.669
particula  8 are valoare best= 3.531
particula  9 are valoare best= 4.367
particula 10 are valoare best= 4.832
particula 11 are valoare best= 5.437
particula 12 are valoare best= 6.189
particula 13 are valoare best= 6.898
particula 14 are valoare best= 7.394
particula 15 are valoare best= 7.880
*********************************////////////
        t=10 GBEST= 1.72863
        t=20 GBEST= 1.72743
        t=30 GBEST= 1.72651
        t=40 GBEST= 1.72635
        t=50 GBEST= 1.72592
        t=60 GBEST= 1.72287
        t=70 GBEST= 1.71028
        t=80 GBEST= 1.71026
        t=90 GBEST= 1.71024
        t=100 GBEST= 1.71024
        t=110 GBEST= 1.71023
        t=120 GBEST= 1.71023
        t=130 GBEST= 1.71023
        t=140 GBEST= 1.71023
        t=150 GBEST= 1.71023
        t=160 GBEST= 1.71023
#####   Apeluri fitness=2550
&&&  masa= 3.0000  J= 1.7102  Napel=  2550  Napel_C= 346470
&&&  comanda trimisa la proces=777.4305 

#####                                                              k=100

#####  starea curenta=
    2.2334
h=
    20
particula  1 are valoare best=   Inf
particula  2 are valoare best=   Inf
particula  3 are valoare best=   Inf
particula  4 are valoare best=   Inf
particula  5 are valoare best=   Inf
particula  6 are valoare best=   Inf
particula  7 are valoare best= 2.570
particula  8 are valoare best= 3.304
particula  9 are valoare best= 3.979
particula 10 are valoare best= 4.745
particula 11 are valoare best= 5.460
particula 12 are valoare best= 6.034
particula 13 are valoare best= 6.615
particula 14 are valoare best= 7.109
particula 15 are valoare best= 7.624
*********************************////////////
        t=10 GBEST= 1.63126
        t=20 GBEST= 1.63036
        t=30 GBEST= 1.63001
        t=40 GBEST= 1.62991
        t=50 GBEST= 1.62988
        t=60 GBEST= 1.62988
        t=70 GBEST= 1.62987
        t=80 GBEST= 1.62984
        t=90 GBEST= 1.62983
        t=100 GBEST= 1.62983
        t=110 GBEST= 1.62983
#####   Apeluri fitness=1770
&&&  masa= 3.0000  J= 1.6298  Napel=  1770  Napel_C= 348240
&&&  comanda trimisa la proces=425.2414 

#####                                                              k=101

#####  starea curenta=
    2.2390
h=
    19
particula  1 are valoare best=   Inf
particula  2 are valoare best=   Inf
particula  3 are valoare best=   Inf
particula  4 are valoare best=   Inf
particula  5 are valoare best=   Inf
particula  6 are valoare best=   Inf
particula  7 are valoare best= 2.530
particula  8 are valoare best= 3.206
particula  9 are valoare best= 3.750
particula 10 are valoare best= 4.592
particula 11 are valoare best= 5.187
particula 12 are valoare best= 5.535
particula 13 are valoare best= 6.106
particula 14 are valoare best= 6.604
particula 15 are valoare best= 7.236
*********************************////////////
        t=10 GBEST= 1.56737
        t=20 GBEST= 1.56718
        t=30 GBEST= 1.56715
        t=40 GBEST= 1.56708
        t=50 GBEST= 1.56707
        t=60 GBEST= 1.56705
        t=70 GBEST= 1.56702
        t=80 GBEST= 1.56691
        t=90 GBEST= 1.56688
        t=100 GBEST= 1.56687
        t=110 GBEST= 1.56686
        t=120 GBEST= 1.56685
        t=130 GBEST= 1.56685
        t=140 GBEST= 1.56685
        t=150 GBEST= 1.56685
        t=160 GBEST= 1.56685
        t=170 GBEST= 1.56685
        t=180 GBEST= 1.56684
        t=190 GBEST= 1.56684
        t=200 GBEST= 1.56684
        t=210 GBEST= 1.55691
        t=220 GBEST= 1.55690
        t=230 GBEST= 1.55112
#####   Apeluri fitness=3525
&&&  masa= 3.0000  J= 1.5511  Napel=  3525  Napel_C= 351765
&&&  comanda trimisa la proces=463.9558 

#####                                                              k=102

#####  starea curenta=
    2.2459
h=
    18
particula  1 are valoare best=   Inf
particula  2 are valoare best=   Inf
particula  3 are valoare best=   Inf
particula  4 are valoare best=   Inf
particula  5 are valoare best=   Inf
particula  6 are valoare best=   Inf
particula  7 are valoare best= 2.339
particula  8 are valoare best= 2.742
particula  9 are valoare best= 3.590
particula 10 are valoare best= 4.314
particula 11 are valoare best= 4.709
particula 12 are valoare best= 5.287
particula 13 are valoare best= 5.670
particula 14 are valoare best= 6.256
particula 15 are valoare best= 6.708
*********************************////////////
        t=10 GBEST= 1.54541
        t=20 GBEST= 1.54172
        t=30 GBEST= 1.54085
        t=40 GBEST= 1.54063
        t=50 GBEST= 1.54031
        t=60 GBEST= 1.54030
        t=70 GBEST= 1.54030
        t=80 GBEST= 1.54021
        t=90 GBEST= 1.54013
        t=100 GBEST= 1.54012
        t=110 GBEST= 1.54011
        t=120 GBEST= 1.54011
        t=130 GBEST= 1.54011
        t=140 GBEST= 1.54010
        t=150 GBEST= 1.54010
        t=160 GBEST= 1.54009
        t=170 GBEST= 1.53769
        t=180 GBEST= 1.52778
        t=190 GBEST= 1.50682
        t=200 GBEST= 1.50586
        t=210 GBEST= 1.50221
#####   Apeluri fitness=3210
&&&  masa= 3.0000  J= 1.5022  Napel=  3210  Napel_C= 354975
&&&  comanda trimisa la proces=835.7210 

#####                                                              k=103

#####  starea curenta=
    2.2620
h=
    17
particula  1 are valoare best=   Inf
particula  2 are valoare best=   Inf
particula  3 are valoare best=   Inf
particula  4 are valoare best=   Inf
particula  5 are valoare best=   Inf
particula  6 are valoare best=   Inf
particula  7 are valoare best= 2.114
particula  8 are valoare best= 2.769
particula  9 are valoare best= 3.345
particula 10 are valoare best= 3.954
particula 11 are valoare best= 4.553
particula 12 are valoare best= 5.020
particula 13 are valoare best= 5.633
particula 14 are valoare best= 6.130
particula 15 are valoare best= 6.336
*********************************////////////
        t=10 GBEST= 1.39451
        t=20 GBEST= 1.39284
        t=30 GBEST= 1.39139
        t=40 GBEST= 1.39021
        t=50 GBEST= 1.38774
        t=60 GBEST= 1.38392
        t=70 GBEST= 1.38172
        t=80 GBEST= 1.38109
        t=90 GBEST= 1.38084
        t=100 GBEST= 1.38081
        t=110 GBEST= 1.38078
        t=120 GBEST= 1.38077
        t=130 GBEST= 1.38076
        t=140 GBEST= 1.38074
        t=150 GBEST= 1.38065
        t=160 GBEST= 1.38043
        t=170 GBEST= 1.38033
        t=180 GBEST= 1.38022
        t=190 GBEST= 1.38016
        t=200 GBEST= 1.38016
        t=210 GBEST= 1.38015
        t=220 GBEST= 1.37613
#####   Apeluri fitness=3420
&&&  masa= 3.0000  J= 1.3709  Napel=  3420  Napel_C= 358395
&&&  comanda trimisa la proces=619.9692 

#####                                                              k=104

#####  starea curenta=
    2.2733
h=
    16
particula  1 are valoare best=   Inf
particula  2 are valoare best=   Inf
particula  3 are valoare best=   Inf
particula  4 are valoare best=   Inf
particula  5 are valoare best=   Inf
particula  6 are valoare best=   Inf
particula  7 are valoare best= 1.929
particula  8 are valoare best= 2.701
particula  9 are valoare best= 3.191
particula 10 are valoare best= 3.722
particula 11 are valoare best= 4.302
particula 12 are valoare best= 4.846
particula 13 are valoare best= 5.159
particula 14 are valoare best= 5.633
particula 15 are valoare best= 6.074
*********************************////////////
        t=10 GBEST= 1.41325
        t=20 GBEST= 1.28988
        t=30 GBEST= 1.28941
        t=40 GBEST= 1.28929
        t=50 GBEST= 1.28926
        t=60 GBEST= 1.28922
        t=70 GBEST= 1.28921
        t=80 GBEST= 1.28921
        t=90 GBEST= 1.28920
        t=100 GBEST= 1.28920
        t=110 GBEST= 1.28920
        t=120 GBEST= 1.28919
        t=130 GBEST= 1.28919
        t=140 GBEST= 1.28919
        t=150 GBEST= 1.28918
        t=160 GBEST= 1.28918
        t=170 GBEST= 1.28918
        t=180 GBEST= 1.28918
        t=190 GBEST= 1.28918
        t=200 GBEST= 1.28917
        t=210 GBEST= 1.28694
        t=220 GBEST= 1.28336
#####   Apeluri fitness=3345
&&&  masa= 3.0001  J= 1.2834  Napel=  3345  Napel_C= 361740
&&&  comanda trimisa la proces=507.3999 

#####                                                              k=105

#####  starea curenta=
    2.2812
h=
    15
particula  1 are valoare best=   Inf
particula  2 are valoare best=   Inf
particula  3 are valoare best=   Inf
particula  4 are valoare best=   Inf
particula  5 are valoare best=   Inf
particula  6 are valoare best= 1.277
particula  7 are valoare best= 1.903
particula  8 are valoare best= 2.557
particula  9 are valoare best= 2.968
particula 10 are valoare best= 3.505
particula 11 are valoare best= 4.046
particula 12 are valoare best= 4.293
particula 13 are valoare best= 4.881
particula 14 are valoare best= 5.310
particula 15 are valoare best= 5.684
*********************************////////////
        t=10 GBEST= 1.24380
        t=20 GBEST= 1.24268
        t=30 GBEST= 1.24265
        t=40 GBEST= 1.24249
        t=50 GBEST= 1.24249
        t=60 GBEST= 1.24246
        t=70 GBEST= 1.24243
        t=80 GBEST= 1.24243
        t=90 GBEST= 1.24023
        t=100 GBEST= 1.23944
        t=110 GBEST= 1.23879
        t=120 GBEST= 1.23843
        t=130 GBEST= 1.23748
        t=140 GBEST= 1.23702
        t=150 GBEST= 1.23697
        t=160 GBEST= 1.23694
        t=170 GBEST= 1.23642
        t=180 GBEST= 1.23450
        t=190 GBEST= 1.23397
        t=200 GBEST= 1.23396
        t=210 GBEST= 1.23396
#####   Apeluri fitness=3180
&&&  masa= 3.0000  J= 1.2340  Napel=  3180  Napel_C= 364920
&&&  comanda trimisa la proces=536.4216 

#####                                                              k=106

#####  starea curenta=
    2.2899
h=
    14
particula  1 are valoare best=   Inf
particula  2 are valoare best=   Inf
particula  3 are valoare best=   Inf
particula  4 are valoare best=   Inf
particula  5 are valoare best=   Inf
particula  6 are valoare best=   Inf
particula  7 are valoare best= 1.753
particula  8 are valoare best= 2.356
particula  9 are valoare best= 2.689
particula 10 are valoare best= 3.268
particula 11 are valoare best= 3.912
particula 12 are valoare best= 4.218
particula 13 are valoare best= 4.517
particula 14 are valoare best= 4.978
particula 15 are valoare best= 5.223
*********************************////////////
        t=10 GBEST= 1.18064
        t=20 GBEST= 1.16602
        t=30 GBEST= 1.16520
        t=40 GBEST= 1.16519
        t=50 GBEST= 1.16515
        t=60 GBEST= 1.16514
        t=70 GBEST= 1.16514
        t=80 GBEST= 1.16513
        t=90 GBEST= 1.16512
        t=100 GBEST= 1.16512
        t=110 GBEST= 1.16511
        t=120 GBEST= 1.16509
        t=130 GBEST= 1.16504
        t=140 GBEST= 1.16501
        t=150 GBEST= 1.16494
        t=160 GBEST= 1.16485
        t=170 GBEST= 1.16183
        t=180 GBEST= 1.16175
        t=190 GBEST= 1.16096
        t=200 GBEST= 1.16055
#####   Apeluri fitness=3120
&&&  masa= 3.0000  J= 1.1605  Napel=  3120  Napel_C= 368040
&&&  comanda trimisa la proces=640.0134 

#####                                                              k=107

#####  starea curenta=
    2.3013
h=
    13
particula  1 are valoare best=   Inf
particula  2 are valoare best=   Inf
particula  3 are valoare best=   Inf
particula  4 are valoare best=   Inf
particula  5 are valoare best=   Inf
particula  6 are valoare best=   Inf
particula  7 are valoare best= 1.516
particula  8 are valoare best= 2.206
particula  9 are valoare best= 2.521
particula 10 are valoare best= 2.982
particula 11 are valoare best= 3.473
particula 12 are valoare best= 4.043
particula 13 are valoare best= 4.260
particula 14 are valoare best= 4.619
particula 15 are valoare best= 4.941
*********************************////////////
        t=10 GBEST= 1.07927
        t=20 GBEST= 1.07818
        t=30 GBEST= 1.07818
        t=40 GBEST= 1.07789
        t=50 GBEST= 1.07754
        t=60 GBEST= 1.07754
        t=70 GBEST= 1.07749
        t=80 GBEST= 1.07741
        t=90 GBEST= 1.07726
        t=100 GBEST= 1.07724
        t=110 GBEST= 1.07720
        t=120 GBEST= 1.07718
        t=130 GBEST= 1.07717
        t=140 GBEST= 1.07717
        t=150 GBEST= 1.07716
        t=160 GBEST= 1.07716
#####   Apeluri fitness=2535
&&&  masa= 3.0000  J= 1.0772  Napel=  2535  Napel_C= 370575
&&&  comanda trimisa la proces=646.4723 

#####                                                              k=108

#####  starea curenta=
    2.3127
h=
    12
particula  1 are valoare best=   Inf
particula  2 are valoare best=   Inf
particula  3 are valoare best=   Inf
particula  4 are valoare best=   Inf
particula  5 are valoare best=   Inf
particula  6 are valoare best=   Inf
particula  7 are valoare best= 1.434
particula  8 are valoare best= 1.951
particula  9 are valoare best= 2.548
particula 10 are valoare best= 2.788
particula 11 are valoare best= 3.299
particula 12 are valoare best= 3.690
particula 13 are valoare best= 3.861
particula 14 are valoare best= 4.175
particula 15 are valoare best= 4.621
*********************************////////////
        t=10 GBEST= 1.01198
        t=20 GBEST= 1.01052
        t=30 GBEST= 1.00984
        t=40 GBEST= 1.00968
        t=50 GBEST= 1.00955
        t=60 GBEST= 1.00952
        t=70 GBEST= 1.00944
        t=80 GBEST= 1.00942
        t=90 GBEST= 1.00766
        t=100 GBEST= 1.00683
        t=110 GBEST= 1.00620
        t=120 GBEST= 1.00547
        t=130 GBEST= 1.00420
        t=140 GBEST= 1.00284
        t=150 GBEST= 0.99639
        t=160 GBEST= 0.99599
        t=170 GBEST= 0.99561
        t=180 GBEST= 0.99534
        t=190 GBEST= 0.99514
        t=200 GBEST= 0.99493
        t=210 GBEST= 0.99449
#####   Apeluri fitness=3180
&&&  masa= 3.0000  J= 0.9945  Napel=  3180  Napel_C= 373755
&&&  comanda trimisa la proces=689.4620 

#####                                                              k=109

#####  starea curenta=
    2.3250
h=
    11
particula  1 are valoare best=   Inf
particula  2 are valoare best=   Inf
particula  3 are valoare best=   Inf
particula  4 are valoare best=   Inf
particula  5 are valoare best=   Inf
particula  6 are valoare best=   Inf
particula  7 are valoare best= 1.421
particula  8 are valoare best= 1.817
particula  9 are valoare best= 2.296
particula 10 are valoare best= 2.546
particula 11 are valoare best= 3.103
particula 12 are valoare best= 3.309
particula 13 are valoare best= 3.754
particula 14 are valoare best= 3.954
particula 15 are valoare best= 4.283
*********************************////////////
        t=10 GBEST= 0.89859
        t=20 GBEST= 0.89808
        t=30 GBEST= 0.89790
        t=40 GBEST= 0.89765
        t=50 GBEST= 0.89764
        t=60 GBEST= 0.89764
        t=70 GBEST= 0.89762
        t=80 GBEST= 0.89761
        t=90 GBEST= 0.89757
        t=100 GBEST= 0.89757
        t=110 GBEST= 0.89757
        t=120 GBEST= 0.89756
        t=130 GBEST= 0.89755
        t=140 GBEST= 0.89755
        t=150 GBEST= 0.89755
        t=160 GBEST= 0.89755
        t=170 GBEST= 0.89754
        t=180 GBEST= 0.89750
        t=190 GBEST= 0.89749
#####   Apeluri fitness=3000
&&&  masa= 3.0000  J= 0.8975  Napel=  3000  Napel_C= 376755
&&&  comanda trimisa la proces=577.4357 

#####                                                              k=110

#####  starea curenta=
    2.3343
h=
    10
particula  1 are valoare best=   Inf
particula  2 are valoare best=   Inf
particula  3 are valoare best=   Inf
particula  4 are valoare best=   Inf
particula  5 are valoare best=   Inf
particula  6 are valoare best=   Inf
particula  7 are valoare best= 1.106
particula  8 are valoare best= 1.636
particula  9 are valoare best= 1.990
particula 10 are valoare best= 2.315
particula 11 are valoare best= 2.831
particula 12 are valoare best= 3.063
particula 13 are valoare best= 3.281
particula 14 are valoare best= 3.676
particula 15 are valoare best= 3.809
*********************************////////////
        t=10 GBEST= 0.82567
        t=20 GBEST= 0.82543
        t=30 GBEST= 0.82523
        t=40 GBEST= 0.82520
        t=50 GBEST= 0.82519
        t=60 GBEST= 0.82518
        t=70 GBEST= 0.82517
        t=80 GBEST= 0.82516
        t=90 GBEST= 0.82516
        t=100 GBEST= 0.82516
        t=110 GBEST= 0.82515
        t=120 GBEST= 0.82515
        t=130 GBEST= 0.82515
        t=140 GBEST= 0.82515
        t=150 GBEST= 0.82515
        t=160 GBEST= 0.82515
#####   Apeluri fitness=2475
&&&  masa= 3.0000  J= 0.8251  Napel=  2475  Napel_C= 379230
&&&  comanda trimisa la proces=469.5027 

#####                                                              k=111

#####  starea curenta=
    2.3403
h=
     9
particula  1 are valoare best=   Inf
particula  2 are valoare best=   Inf
particula  3 are valoare best=   Inf
particula  4 are valoare best=   Inf
particula  5 are valoare best=   Inf
particula  6 are valoare best=   Inf
particula  7 are valoare best= 1.060
particula  8 are valoare best= 1.414
particula  9 are valoare best= 1.822
particula 10 are valoare best= 2.117
particula 11 are valoare best= 2.365
particula 12 are valoare best= 2.680
particula 13 are valoare best= 2.893
particula 14 are valoare best= 3.128
particula 15 are valoare best= 3.359
*********************************////////////
        t=10 GBEST= 0.76389
        t=20 GBEST= 0.76268
        t=30 GBEST= 0.76242
        t=40 GBEST= 0.76231
        t=50 GBEST= 0.76227
        t=60 GBEST= 0.76227
        t=70 GBEST= 0.76226
        t=80 GBEST= 0.76226
        t=90 GBEST= 0.76226
        t=100 GBEST= 0.76226
        t=110 GBEST= 0.76225
        t=120 GBEST= 0.76225
        t=130 GBEST= 0.76225
        t=140 GBEST= 0.76225
        t=150 GBEST= 0.76225
        t=160 GBEST= 0.76225
        t=170 GBEST= 0.76147
        t=180 GBEST= 0.76138
        t=190 GBEST= 0.76138
#####   Apeluri fitness=2985
&&&  masa= 3.0000  J= 0.7613  Napel=  2985  Napel_C= 382215
&&&  comanda trimisa la proces=560.3381 

#####                                                              k=112

#####  starea curenta=
    2.3489
h=
     8
particula  1 are valoare best=   Inf
particula  2 are valoare best=   Inf
particula  3 are valoare best=   Inf
particula  4 are valoare best=   Inf
particula  5 are valoare best=   Inf
particula  6 are valoare best=   Inf
particula  7 are valoare best= 0.974
particula  8 are valoare best= 1.245
particula  9 are valoare best= 1.597
particula 10 are valoare best= 1.939
particula 11 are valoare best= 2.103
particula 12 are valoare best= 2.377
particula 13 are valoare best= 2.669
particula 14 are valoare best= 2.832
particula 15 are valoare best= 3.065
*********************************////////////
        t=10 GBEST= 0.68856
        t=20 GBEST= 0.68790
        t=30 GBEST= 0.68760
        t=40 GBEST= 0.68753
        t=50 GBEST= 0.68752
        t=60 GBEST= 0.68752
        t=70 GBEST= 0.68752
        t=80 GBEST= 0.68752
        t=90 GBEST= 0.68752
        t=100 GBEST= 0.68752
        t=110 GBEST= 0.68752
        t=120 GBEST= 0.68752
        t=130 GBEST= 0.68752
        t=140 GBEST= 0.68752
        t=150 GBEST= 0.68751
        t=160 GBEST= 0.68751
        t=170 GBEST= 0.68751
        t=180 GBEST= 0.68751
#####   Apeluri fitness=2835
&&&  masa= 3.0000  J= 0.6875  Napel=  2835  Napel_C= 385050
&&&  comanda trimisa la proces=657.6406 

#####                                                              k=113

#####  starea curenta=
    2.3600
h=
     7
particula  1 are valoare best=   Inf
particula  2 are valoare best=   Inf
particula  3 are valoare best=   Inf
particula  4 are valoare best=   Inf
particula  5 are valoare best=   Inf
particula  6 are valoare best=   Inf
particula  7 are valoare best= 0.758
particula  8 are valoare best= 1.025
particula  9 are valoare best= 1.414
particula 10 are valoare best= 1.634
particula 11 are valoare best= 1.860
particula 12 are valoare best= 2.095
particula 13 are valoare best= 2.240
particula 14 are valoare best= 2.449
particula 15 are valoare best= 2.685
*********************************////////////
        t=10 GBEST= 0.59495
        t=20 GBEST= 0.59428
        t=30 GBEST= 0.59419
        t=40 GBEST= 0.59416
        t=50 GBEST= 0.59416
        t=60 GBEST= 0.59415
        t=70 GBEST= 0.59415
        t=80 GBEST= 0.59415
        t=90 GBEST= 0.59415
        t=100 GBEST= 0.59415
        t=110 GBEST= 0.59415
        t=120 GBEST= 0.59415
        t=130 GBEST= 0.59415
        t=140 GBEST= 0.59375
#####   Apeluri fitness=2160
&&&  masa= 3.0000  J= 0.5937  Napel=  2160  Napel_C= 387210
&&&  comanda trimisa la proces=613.9364 

#####                                                              k=114

#####  starea curenta=
    2.3699
h=
     6
particula  1 are valoare best=   Inf
particula  2 are valoare best=   Inf
particula  3 are valoare best=   Inf
particula  4 are valoare best=   Inf
particula  5 are valoare best=   Inf
particula  6 are valoare best=   Inf
particula  7 are valoare best= 0.577
particula  8 are valoare best= 0.947
particula  9 are valoare best= 1.146
particula 10 are valoare best= 1.452
particula 11 are valoare best= 1.621
particula 12 are valoare best= 1.880
particula 13 are valoare best= 1.897
particula 14 are valoare best= 2.099
particula 15 are valoare best= 2.267
*********************************////////////
        t=10 GBEST= 0.51134
        t=20 GBEST= 0.51042
        t=30 GBEST= 0.51039
        t=40 GBEST= 0.51037
        t=50 GBEST= 0.51033
        t=60 GBEST= 0.51033
        t=70 GBEST= 0.51033
        t=80 GBEST= 0.51032
#####   Apeluri fitness=1230
&&&  masa= 3.0000  J= 0.5103  Napel=  1230  Napel_C= 388440
&&&  comanda trimisa la proces=589.6021 

#####                                                              k=115

#####  starea curenta=
    2.3790
h=
     5
particula  1 are valoare best=   Inf
particula  2 are valoare best=   Inf
particula  3 are valoare best=   Inf
particula  4 are valoare best=   Inf
particula  5 are valoare best=   Inf
particula  6 are valoare best=   Inf
particula  7 are valoare best= 0.617
particula  8 are valoare best= 0.824
particula  9 are valoare best= 0.859
particula 10 are valoare best= 1.193
particula 11 are valoare best= 1.286
particula 12 are valoare best= 1.471
particula 13 are valoare best= 1.640
particula 14 are valoare best= 1.758
particula 15 are valoare best= 1.877
*********************************////////////
        t=10 GBEST= 0.43208
        t=20 GBEST= 0.43175
        t=30 GBEST= 0.43171
        t=40 GBEST= 0.43170
        t=50 GBEST= 0.43170
        t=60 GBEST= 0.43170
        t=70 GBEST= 0.43170
        t=80 GBEST= 0.43170
        t=90 GBEST= 0.43170
        t=100 GBEST= 0.43170
        t=110 GBEST= 0.43170
        t=120 GBEST= 0.43170
#####   Apeluri fitness=1905
&&&  masa= 3.0000  J= 0.4313  Napel=  1905  Napel_C= 390345
&&&  comanda trimisa la proces=679.8269 

#####                                                              k=116

#####  starea curenta=
    2.3903
h=
     4
particula  1 are valoare best=   Inf
particula  2 are valoare best=   Inf
particula  3 are valoare best=   Inf
particula  4 are valoare best=   Inf
particula  5 are valoare best=   Inf
particula  6 are valoare best=   Inf
particula  7 are valoare best= 0.398
particula  8 are valoare best= 0.646
particula  9 are valoare best= 0.804
particula 10 are valoare best= 0.925
particula 11 are valoare best= 1.051
particula 12 are valoare best= 1.234
particula 13 are valoare best= 1.333
particula 14 are valoare best= 1.372
particula 15 are valoare best= 1.574
*********************************////////////
        t=10 GBEST= 0.33922
        t=20 GBEST= 0.33921
        t=30 GBEST= 0.33920
        t=40 GBEST= 0.33920
        t=50 GBEST= 0.33919
#####   Apeluri fitness=900
&&&  masa= 3.0000  J= 0.3392  Napel=   900  Napel_C= 391245
&&&  comanda trimisa la proces=612.5147 

#####                                                              k=117

#####  starea curenta=
    2.3997
h=
     3
particula  1 are valoare best=   Inf
particula  2 are valoare best=   Inf
particula  3 are valoare best=   Inf
particula  4 are valoare best=   Inf
particula  5 are valoare best=   Inf
particula  6 are valoare best=   Inf
particula  7 are valoare best= 0.343
particula  8 are valoare best= 0.499
particula  9 are valoare best= 0.554
particula 10 are valoare best= 0.738
particula 11 are valoare best= 0.807
particula 12 are valoare best= 0.872
particula 13 are valoare best= 0.948
particula 14 are valoare best= 1.088
particula 15 are valoare best= 1.192
*********************************////////////
        t=10 GBEST= 0.25619
        t=20 GBEST= 0.25597
        t=30 GBEST= 0.25597
        t=40 GBEST= 0.25596
        t=50 GBEST= 0.25596
        t=60 GBEST= 0.25596
        t=70 GBEST= 0.25596
        t=80 GBEST= 0.25596
        t=90 GBEST= 0.25596
        t=100 GBEST= 0.25596
        t=110 GBEST= 0.25596
        t=120 GBEST= 0.25596
#####   Apeluri fitness=1860
&&&  masa= 3.0000  J= 0.2560  Napel=  1860  Napel_C= 393105
&&&  comanda trimisa la proces=641.2617 

#####                                                              k=118

#####  starea curenta=
    2.4098
h=
     2
particula  1 are valoare best=   Inf
particula  2 are valoare best=   Inf
particula  3 are valoare best=   Inf
particula  4 are valoare best=   Inf
particula  5 are valoare best=   Inf
particula  6 are valoare best= 0.226
particula  7 are valoare best= 0.208
particula  8 are valoare best= 0.266
particula  9 are valoare best= 0.377
particula 10 are valoare best= 0.457
particula 11 are valoare best= 0.515
particula 12 are valoare best= 0.608
particula 13 are valoare best= 0.683
particula 14 are valoare best= 0.735
particula 15 are valoare best= 0.748
*********************************////////////
        t=10 GBEST= 0.17020
        t=20 GBEST= 0.17008
        t=30 GBEST= 0.17008
        t=40 GBEST= 0.17007
        t=50 GBEST= 0.17007
        t=60 GBEST= 0.17007
#####   Apeluri fitness=1005
&&&  masa= 3.0000  J= 0.1701  Napel=  1005  Napel_C= 394110
&&&  comanda trimisa la proces=581.6743 

#####                                                              k=119

#####  starea curenta=
    2.4182
h=
     1
particula  1 are valoare best=   Inf
particula  2 are valoare best=   Inf
particula  3 are valoare best=   Inf
particula  4 are valoare best=   Inf
particula  5 are valoare best=   Inf
particula  6 are valoare best=   Inf
particula  7 are valoare best= 0.102
particula  8 are valoare best= 0.134
particula  9 are valoare best= 0.196
particula 10 are valoare best= 0.221
particula 11 are valoare best= 0.268
particula 12 are valoare best= 0.274
particula 13 are valoare best= 0.310
particula 14 are valoare best= 0.333
particula 15 are valoare best= 0.388
*********************************////////////
        t=10 GBEST= 0.09195
        t=20 GBEST= 0.09192
        t=30 GBEST= 0.09191
        t=40 GBEST= 0.09191
        t=50 GBEST= 0.09191
        t=60 GBEST= 0.09191
        t=70 GBEST= 0.09191
        t=80 GBEST= 0.09191
        t=90 GBEST= 0.09191
        t=100 GBEST= 0.09191
        t=110 GBEST= 0.09191
        t=120 GBEST= 0.09191
        t=130 GBEST= 0.09191
#####   Apeluri fitness=2070
&&&  masa= 3.0000  J= 0.0919  Napel=  2070  Napel_C= 396180
&&&  comanda trimisa la proces=680.8475 


 Final values for Overall integration using uRHC
&&&  yield mass= 3.0000  Light= 9.1808  Perf Index= 9.1808   NapelAvg=3.301500e+03
>> 
