# Supplementary material for: Control of Microalgae Growth in Artificially Lighted Photobioreactors Using Metaheuristic-Based Predictions
Source: Sensors (Basel). 2021 Dec 2;21(23):8065. doi: 10.3390/s21238065 (PMC8659673; doi:10.3390/s21238065)
Supplement: Supplementary file 1 [file sensors-21-08065-s001.zip › PSO_pred_senz/Listings/extest1.txt]

>> RHC_PSO_PBRJ13_SZv2
RHC_PSO_PBRJ13
PhotoBioReactor Optimal Control 
Local best: [Plbest,val]=Gen_Plbest_reg(i)
#####                                                              k=0
&&&  masa= 3.0029  J= 9.3898  Napel=   195  Napel_C=    195
&&&  uoy=151.0000  comanda trimisa la proces=179.7390 
#####                                                              k=1
&&&  masa= 3.0003  J= 9.0638  Napel=   345  Napel_C=    540
&&&  uoy=151.0000  comanda trimisa la proces=180.0197 
#####                                                              k=2
&&&  masa= 3.0021  J= 9.7588  Napel=   270  Napel_C=    810
&&&  uoy=151.0000  comanda trimisa la proces=176.7871 
#####                                                              k=3
&&&  masa= 3.0001  J= 9.3898  Napel=   480  Napel_C=   1290
&&&  uoy=151.0000  comanda trimisa la proces=178.1967 
#####                                                              k=4
&&&  masa= 3.0012  J= 9.1776  Napel=   300  Napel_C=   1590
&&&  uoy=151.0000  comanda trimisa la proces=177.6870 
#####                                                              k=5
&&&  masa= 3.0002  J= 9.3313  Napel=   240  Napel_C=   1830
&&&  uoy=151.0000  comanda trimisa la proces=180.5205 
#####                                                              k=6
&&&  masa= 3.0012  J= 8.6995  Napel=   315  Napel_C=   2145
&&&  uoy=151.0000  comanda trimisa la proces=178.6352 
#####                                                              k=7
&&&  masa= 3.0175  J= 8.7041  Napel=   225  Napel_C=   2370
&&&  uoy=151.0000  comanda trimisa la proces=181.2000 
#####                                                              k=8
&&&  masa= 3.0001  J= 8.7159  Napel=   345  Napel_C=   2715
&&&  uoy=151.0000  comanda trimisa la proces=178.1452 
#####                                                              k=9
&&&  masa= 3.0000  J= 8.9314  Napel=   420  Napel_C=   3135
&&&  uoy=151.0000  comanda trimisa la proces=179.9549 
#####                                                              k=10
&&&  masa= 3.0013  J= 8.8945  Napel=   180  Napel_C=   3315
&&&  uoy=151.0000  comanda trimisa la proces=181.1603 
#####                                                              k=11
&&&  masa= 3.0054  J= 8.8134  Napel=   165  Napel_C=   3480
&&&  uoy=151.0000  comanda trimisa la proces=173.0463 
#####                                                              k=12
&&&  masa= 3.0000  J= 8.6811  Napel=   255  Napel_C=   3735
&&&  uoy=151.0000  comanda trimisa la proces=177.8569 
#####                                                              k=13
&&&  masa= 3.0000  J= 8.7067  Napel=   300  Napel_C=   4035
&&&  uoy=151.0000  comanda trimisa la proces=176.9819 
#####                                                              k=14
&&&  masa= 3.0078  J= 8.7103  Napel=   120  Napel_C=   4155
&&&  uoy=151.0000  comanda trimisa la proces=138.1896 
#####                                                              k=15
&&&  masa= 3.0029  J= 9.0478  Napel=   240  Napel_C=   4395
&&&  uoy=151.0000  comanda trimisa la proces=177.1935 
#####                                                              k=16
&&&  masa= 3.0003  J= 9.7035  Napel=   315  Napel_C=   4710
&&&  uoy=201.0000  comanda trimisa la proces=233.4155 
#####                                                              k=17
&&&  masa= 3.0096  J= 8.4070  Napel=   195  Napel_C=   4905
&&&  uoy=201.0000  comanda trimisa la proces=241.2000 
#####                                                              k=18
&&&  masa= 3.0048  J= 9.1865  Napel=   165  Napel_C=   5070
&&&  uoy=201.0000  comanda trimisa la proces=240.2551 
#####                                                              k=19
&&&  masa= 3.0006  J= 9.6583  Napel=   300  Napel_C=   5370
&&&  uoy=201.0000  comanda trimisa la proces=201.6557 
#####                                                              k=20
&&&  masa= 3.0005  J= 8.5573  Napel=   225  Napel_C=   5595
&&&  uoy=201.0000  comanda trimisa la proces=235.4651 
#####                                                              k=21
&&&  masa= 3.0096  J= 9.7765  Napel=   120  Napel_C=   5715
&&&  uoy=201.0000  comanda trimisa la proces=241.2000 
#####                                                              k=22
&&&  masa= 3.0006  J= 8.5453  Napel=   210  Napel_C=   5925
&&&  uoy=201.0000  comanda trimisa la proces=238.9063 
#####                                                              k=23
&&&  masa= 3.0020  J= 8.3978  Napel=   255  Napel_C=   6180
&&&  uoy=201.0000  comanda trimisa la proces=238.0017 
#####                                                              k=24
&&&  masa= 3.0026  J= 8.0763  Napel=   240  Napel_C=   6420
&&&  uoy=201.0000  comanda trimisa la proces=241.2000 
#####                                                              k=25
&&&  masa= 3.0014  J= 8.2916  Napel=   720  Napel_C=   7140
&&&  uoy=201.0000  comanda trimisa la proces=237.0854 
#####                                                              k=26
&&&  masa= 3.0001  J= 8.0420  Napel=   210  Napel_C=   7350
&&&  uoy=201.0000  comanda trimisa la proces=238.0599 
#####                                                              k=27
&&&  masa= 3.0015  J= 8.0587  Napel=   225  Napel_C=   7575
&&&  uoy=201.0000  comanda trimisa la proces=239.3165 
#####                                                              k=28
&&&  masa= 3.0004  J= 8.0240  Napel=   405  Napel_C=   7980
&&&  uoy=201.0000  comanda trimisa la proces=234.5503 
#####                                                              k=29
&&&  masa= 3.0012  J= 8.7479  Napel=   255  Napel_C=   8235
&&&  uoy=251.0000  comanda trimisa la proces=300.7586 
#####                                                              k=30
&&&  masa= 3.0094  J= 8.3457  Napel=   630  Napel_C=   8865
&&&  uoy=251.0000  comanda trimisa la proces=298.0430 
#####                                                              k=31
&&&  masa= 3.0002  J= 8.2728  Napel=  2700  Napel_C=  11565
&&&  uoy=251.0000  comanda trimisa la proces=277.5819 
#####                                                              k=32
&&&  masa= 3.0013  J= 8.4500  Napel=   120  Napel_C=  11685
&&&  uoy=251.0000  comanda trimisa la proces=275.9882 
#####                                                              k=33
&&&  masa= 3.0000  J= 7.9863  Napel=   420  Napel_C=  12105
&&&  uoy=251.0000  comanda trimisa la proces=267.2082 
#####                                                              k=34
&&&  masa= 3.0005  J= 7.5156  Napel=   285  Napel_C=  12390
&&&  uoy=251.0000  comanda trimisa la proces=300.2561 
#####                                                              k=35
&&&  masa= 3.0029  J= 7.5619  Napel=   825  Napel_C=  13215
&&&  uoy=251.0000  comanda trimisa la proces=301.2000 
#####                                                              k=36
&&&  masa= 3.0003  J= 7.7907  Napel=   285  Napel_C=  13500
&&&  uoy=251.0000  comanda trimisa la proces=299.6010 
#####                                                              k=37
&&&  masa= 3.0001  J= 7.7284  Napel=   495  Napel_C=  13995
&&&  uoy=251.0000  comanda trimisa la proces=298.6486 
#####                                                              k=38
&&&  masa= 3.0024  J= 7.6982  Napel=   255  Napel_C=  14250
&&&  uoy=251.0000  comanda trimisa la proces=300.4874 
#####                                                              k=39
&&&  masa= 3.0005  J= 7.3520  Napel=   165  Napel_C=  14415
&&&  uoy=301.0000  comanda trimisa la proces=361.2000 
#####                                                              k=40
&&&  masa= 3.0000  J= 7.4923  Napel=  2670  Napel_C=  17085
&&&  uoy=301.0000  comanda trimisa la proces=359.0984 
#####                                                              k=41
&&&  masa= 3.0003  J= 7.3445  Napel=   225  Napel_C=  17310
&&&  uoy=301.0000  comanda trimisa la proces=359.6777 
#####                                                              k=42
&&&  masa= 3.0225  J= 7.2100  Napel=   315  Napel_C=  17625
&&&  uoy=301.0000  comanda trimisa la proces=361.2000 
#####                                                              k=43
&&&  masa= 3.0000  J= 6.8188  Napel=  2580  Napel_C=  20205
&&&  uoy=301.0000  comanda trimisa la proces=352.8130 
#####                                                              k=44
&&&  masa= 3.0009  J= 7.3953  Napel=   165  Napel_C=  20370
&&&  uoy=301.0000  comanda trimisa la proces=355.6087 
#####                                                              k=45
&&&  masa= 3.0005  J= 7.2522  Napel=   210  Napel_C=  20580
&&&  uoy=301.0000  comanda trimisa la proces=349.0999 
#####                                                              k=46
&&&  masa= 3.0000  J= 6.8995  Napel=  1215  Napel_C=  21795
&&&  uoy=301.0000  comanda trimisa la proces=354.9907 
#####                                                              k=47
&&&  masa= 3.0000  J= 7.1351  Napel=   375  Napel_C=  22170
&&&  uoy=301.0000  comanda trimisa la proces=359.8841 
#####                                                              k=48
&&&  masa= 3.0001  J= 6.6986  Napel=  2205  Napel_C=  24375
&&&  uoy=301.0000  comanda trimisa la proces=356.6094 
#####                                                              k=49
&&&  masa= 3.0022  J= 6.7130  Napel=   240  Napel_C=  24615
&&&  uoy=351.0000  comanda trimisa la proces=413.5412 
#####                                                              k=50
&&&  masa= 3.0004  J= 6.9766  Napel=   150  Napel_C=  24765
&&&  uoy=351.0000  comanda trimisa la proces=421.2000 
#####                                                              k=51
&&&  masa= 3.0000  J= 7.0804  Napel=   945  Napel_C=  25710
&&&  uoy=351.0000  comanda trimisa la proces=411.4223 
#####                                                              k=52
&&&  masa= 3.0019  J= 6.6709  Napel=   390  Napel_C=  26100
&&&  uoy=351.0000  comanda trimisa la proces=418.7126 
#####                                                              k=53
&&&  masa= 3.0008  J= 6.7559  Napel=  1695  Napel_C=  27795
&&&  uoy=351.0000  comanda trimisa la proces=389.9761 
#####                                                              k=54
&&&  masa= 3.0000  J= 6.6839  Napel=   270  Napel_C=  28065
&&&  uoy=351.0000  comanda trimisa la proces=358.2680 
#####                                                              k=55
&&&  masa= 3.0021  J= 6.4399  Napel=   180  Napel_C=  28245
&&&  uoy=351.0000  comanda trimisa la proces=419.8883 
#####                                                              k=56
&&&  masa= 3.0000  J= 6.0835  Napel=  1500  Napel_C=  29745
&&&  uoy=351.0000  comanda trimisa la proces=416.5008 
#####                                                              k=57
&&&  masa= 3.0005  J= 6.5617  Napel=   255  Napel_C=  30000
&&&  uoy=351.0000  comanda trimisa la proces=419.3869 
#####                                                              k=58
&&&  masa= 3.0017  J= 6.5905  Napel=   165  Napel_C=  30165
&&&  uoy=401.0000  comanda trimisa la proces=477.7075 
#####                                                              k=59
&&&  masa= 3.0000  J= 5.7588  Napel=  3060  Napel_C=  33225
&&&  uoy=401.0000  comanda trimisa la proces=480.5774 
#####                                                              k=60
&&&  masa= 3.0000  J= 6.2625  Napel=   960  Napel_C=  34185
&&&  uoy=401.0000  comanda trimisa la proces=451.3062 
#####                                                              k=61
&&&  masa= 3.0040  J= 6.0140  Napel=  1920  Napel_C=  36105
&&&  uoy=401.0000  comanda trimisa la proces=468.4268 
#####                                                              k=62
&&&  masa= 3.0039  J= 6.0203  Napel=   120  Napel_C=  36225
&&&  uoy=401.0000  comanda trimisa la proces=481.2000 
#####                                                              k=63
&&&  masa= 3.0000  J= 6.0642  Napel=   375  Napel_C=  36600
&&&  uoy=401.0000  comanda trimisa la proces=479.7381 
#####                                                              k=64
&&&  masa= 3.0000  J= 5.9363  Napel=   915  Napel_C=  37515
&&&  uoy=401.0000  comanda trimisa la proces=471.1859 
#####                                                              k=65
&&&  masa= 3.0000  J= 5.8846  Napel=   495  Napel_C=  38010
&&&  uoy=401.0000  comanda trimisa la proces=479.8176 
#####                                                              k=66
&&&  masa= 3.0000  J= 5.7281  Napel=   615  Napel_C=  38625
&&&  uoy=451.0000  comanda trimisa la proces=540.0145 
#####                                                              k=67
&&&  masa= 3.0000  J= 5.4487  Napel=  2865  Napel_C=  41490
&&&  uoy=451.0000  comanda trimisa la proces=485.8247 
#####                                                              k=68
&&&  masa= 3.0047  J= 5.2806  Napel=  1650  Napel_C=  43140
&&&  uoy=451.0000  comanda trimisa la proces=540.9134 
#####                                                              k=69
&&&  masa= 3.0024  J= 5.3052  Napel=   360  Napel_C=  43500
&&&  uoy=451.0000  comanda trimisa la proces=529.2097 
#####                                                              k=70
&&&  masa= 3.0000  J= 5.1919  Napel=  1275  Napel_C=  44775
&&&  uoy=451.0000  comanda trimisa la proces=538.9950 
#####                                                              k=71
&&&  masa= 3.0012  J= 5.6090  Napel=   150  Napel_C=  44925
&&&  uoy=451.0000  comanda trimisa la proces=539.1831 
#####                                                              k=72
&&&  masa= 3.0000  J= 4.9591  Napel=   270  Napel_C=  45195
&&&  uoy=451.0000  comanda trimisa la proces=477.6637 
#####                                                              k=73
&&&  masa= 3.0005  J= 4.8693  Napel=  1245  Napel_C=  46440
&&&  uoy=501.0000  comanda trimisa la proces=564.6134 
#####                                                              k=74
&&&  masa= 3.0015  J= 5.7191  Napel=   255  Napel_C=  46695
&&&  uoy=501.0000  comanda trimisa la proces=597.3256 
#####                                                              k=75
&&&  masa= 3.0004  J= 5.0389  Napel=  1290  Napel_C=  47985
&&&  uoy=501.0000  comanda trimisa la proces=527.3402 
#####                                                              k=76
&&&  masa= 3.0016  J= 4.9100  Napel=   120  Napel_C=  48105
&&&  uoy=501.0000  comanda trimisa la proces=578.0977 
#####                                                              k=77
&&&  masa= 3.0000  J= 4.5081  Napel=  3045  Napel_C=  51150
&&&  uoy=501.0000  comanda trimisa la proces=575.2069 
#####                                                              k=78
&&&  masa= 3.0001  J= 4.9661  Napel=   285  Napel_C=  51435
&&&  uoy=501.0000  comanda trimisa la proces=593.2330 
#####                                                              k=79
&&&  masa= 3.0000  J= 4.9575  Napel=  1215  Napel_C=  52650
&&&  uoy=501.0000  comanda trimisa la proces=600.8652 
#####                                                              k=80
&&&  masa= 3.0000  J= 4.7279  Napel=   435  Napel_C=  53085
&&&  uoy=551.0000  comanda trimisa la proces=622.1396 
#####                                                              k=81
&&&  masa= 3.0137  J= 4.3528  Napel=   870  Napel_C=  53955
&&&  uoy=551.0000  comanda trimisa la proces=610.8874 
#####                                                              k=82
&&&  masa= 3.0024  J= 4.4213  Napel=  1650  Napel_C=  55605
&&&  uoy=551.0000  comanda trimisa la proces=661.2000 
#####                                                              k=83
&&&  masa= 3.0003  J= 4.0468  Napel=  1590  Napel_C=  57195
&&&  uoy=551.0000  comanda trimisa la proces=582.8494 
#####                                                              k=84
&&&  masa= 3.0000  J= 4.3785  Napel=  2400  Napel_C=  59595
&&&  uoy=551.0000  comanda trimisa la proces=643.3959 
#####                                                              k=85
&&&  masa= 3.0000  J= 4.1825  Napel=   585  Napel_C=  60180
&&&  uoy=551.0000  comanda trimisa la proces=624.5841 
#####                                                              k=86
&&&  masa= 3.0000  J= 4.0819  Napel=  2835  Napel_C=  63015
&&&  uoy=551.0000  comanda trimisa la proces=657.4934 
#####                                                              k=87
&&&  masa= 3.0000  J= 4.0606  Napel=  1740  Napel_C=  64755
&&&  uoy=601.0000  comanda trimisa la proces=701.8852 
#####                                                              k=88
&&&  masa= 3.0000  J= 3.9174  Napel=  1740  Napel_C=  66495
&&&  uoy=601.0000  comanda trimisa la proces=708.4776 
#####                                                              k=89
&&&  masa= 3.0002  J= 3.9922  Napel=  2115  Napel_C=  68610
&&&  uoy=601.0000  comanda trimisa la proces=719.1231 
#####                                                              k=90
&&&  masa= 3.0000  J= 3.8180  Napel=   915  Napel_C=  69525
&&&  uoy=601.0000  comanda trimisa la proces=718.2916 
#####                                                              k=91
&&&  masa= 3.0026  J= 3.6997  Napel=  1200  Napel_C=  70725
&&&  uoy=601.0000  comanda trimisa la proces=721.2000 
#####                                                              k=92
&&&  masa= 3.0029  J= 3.3076  Napel=  2925  Napel_C=  73650
&&&  uoy=601.0000  comanda trimisa la proces=705.0723 
#####                                                              k=93
&&&  masa= 3.0002  J= 3.4634  Napel=  2040  Napel_C=  75690
&&&  uoy=651.0000  comanda trimisa la proces=767.6325 
#####                                                              k=94
&&&  masa= 3.0000  J= 3.4135  Napel=   315  Napel_C=  76005
&&&  uoy=651.0000  comanda trimisa la proces=764.6895 
#####                                                              k=95
&&&  masa= 3.0000  J= 3.2950  Napel=   360  Napel_C=  76365
&&&  uoy=651.0000  comanda trimisa la proces=766.8768 
#####                                                              k=96
&&&  masa= 3.0000  J= 3.1898  Napel=   240  Napel_C=  76605
&&&  uoy=651.0000  comanda trimisa la proces=777.7538 
#####                                                              k=97
&&&  masa= 3.0000  J= 2.9887  Napel=  1785  Napel_C=  78390
&&&  uoy=651.0000  comanda trimisa la proces=727.7197 
#####                                                              k=98
&&&  masa= 3.0000  J= 2.8791  Napel=  2955  Napel_C=  81345
&&&  uoy=651.0000  comanda trimisa la proces=779.8672 
#####                                                              k=99
&&&  masa= 3.0000  J= 2.8993  Napel=   345  Napel_C=  81690
&&&  uoy=701.0000  comanda trimisa la proces=839.8080 
#####                                                              k=100
&&&  masa= 3.0000  J= 2.7991  Napel=   585  Napel_C=  82275
&&&  uoy=701.0000  comanda trimisa la proces=836.7561 
#####                                                              k=101
&&&  masa= 3.0000  J= 2.6735  Napel=   180  Napel_C=  82455
&&&  uoy=701.0000  comanda trimisa la proces=833.1460 
#####                                                              k=102
&&&  masa= 3.0000  J= 2.5461  Napel=   360  Napel_C=  82815
&&&  uoy=701.0000  comanda trimisa la proces=839.7061 
#####                                                              k=103
&&&  masa= 3.0000  J= 2.3904  Napel=   255  Napel_C=  83070
&&&  uoy=701.0000  comanda trimisa la proces=801.5763 
#####                                                              k=104
&&&  masa= 3.0000  J= 2.2806  Napel=   270  Napel_C=  83340
&&&  uoy=751.0000  comanda trimisa la proces=895.7431 
#####                                                              k=105
&&&  masa= 3.0000  J= 2.1906  Napel=   570  Napel_C=  83910
&&&  uoy=751.0000  comanda trimisa la proces=898.5607 
#####                                                              k=106
&&&  masa= 3.0000  J= 2.0568  Napel=   300  Napel_C=  84210
&&&  uoy=751.0000  comanda trimisa la proces=895.9783 
#####                                                              k=107
&&&  masa= 3.0000  J= 1.9566  Napel=   540  Napel_C=  84750
&&&  uoy=751.0000  comanda trimisa la proces=895.4988 
#####                                                              k=108
&&&  masa= 3.0000  J= 1.8350  Napel=   525  Napel_C=  85275
&&&  uoy=751.0000  comanda trimisa la proces=900.9024 
#####                                                              k=109
&&&  masa= 3.0000  J= 1.7103  Napel=   540  Napel_C=  85815
&&&  uoy=801.0000  comanda trimisa la proces=934.6788 
#####                                                              k=110
&&&  masa= 3.0000  J= 1.5921  Napel=   135  Napel_C=  85950
&&&  uoy=801.0000  comanda trimisa la proces=960.8679 
#####                                                              k=111
&&&  masa= 3.0000  J= 1.4675  Napel=   360  Napel_C=  86310
&&&  uoy=801.0000  comanda trimisa la proces=960.3273 
#####                                                              k=112
&&&  masa= 3.0000  J= 1.3297  Napel=   300  Napel_C=  86610
&&&  uoy=801.0000  comanda trimisa la proces=958.1327 
#####                                                              k=113
bounds ERROR
&&&  masa= 3.0004  J= 1.2188  Napel=    90  Napel_C=  86700
&&&  uoy=801.0000  comanda trimisa la proces=1203.4437 
#####                                                              k=114
&&&  masa= 3.0000  J= 1.0506  Napel=   180  Napel_C=  86880
&&&  uoy=851.0000  comanda trimisa la proces=1017.7764 
#####                                                              k=115
bounds ERROR

>>u_vector=PredictedSeq;
t_vector=k:1:t_fin;
command_index=1;
[tv,Y] = ode45('BatchPBR8',t_vector,x0);
IndF=length(tv);
LUM=K3*sum(u_vector);
mprod=V*(Y(IndF)-x00); %ATENTIE x00
J= 10*(mprod-m0)+LUM; 
Napel_C=Napel_C+Napel;
str=sprintf('&&&  masa=%7.4f  J=%7.4f  Napel=%6d  Napel_C= %6d',...
    mprod,J,Napel,Napel_C);disp(str);

%pause;

% TRIMITERE (sau SALVARE) COMANDA U(k)
 uk=PredictedSeq(1);
 uRHC(k+1)=uk;
str=sprintf('&&&  uoy=%7.4f  comanda trimisa la proces=%7.4f ',uoy,uk);
disp(str);
&&&  masa= 2.9995  J= 0.9157  Napel=    30  Napel_C=  86955
&&&  uoy=851.0000  comanda trimisa la proces=1309.6597
 
