# Supplementary material for: Control of Microalgae Growth in Artificially Lighted Photobioreactors Using Metaheuristic-Based Predictions
Source: Sensors (Basel). 2021 Dec 2;21(23):8065. doi: 10.3390/s21238065 (PMC8659673; doi:10.3390/s21238065)
Supplement: Supplementary file 1 [file sensors-21-08065-s001.zip › PSO_pred_senz/Listings/REZ with SZ.txt]

>> MEDIERE30loop_cuSZ

 ijk= 1  J=   9.204  Light=   9.204  dm=  3.000  Ncalls=773.000

 ijk= 2  J=   9.190  Light=   9.190  dm=  3.000  Ncalls=717.000

 ijk= 3  J=   9.232  Light=   9.232  dm=  3.000  Ncalls=788.000

 ijk= 4  J=   9.402  Light=   9.402  dm=  3.000  Ncalls=739.000

 ijk= 5  J=   9.137  Light=   9.137  dm=  3.000  Ncalls=728.000

 ijk= 6  J=   9.332  Light=   9.332  dm=  3.000  Ncalls=715.000

 ijk= 7  J=   9.282  Light=   9.282  dm=  3.000  Ncalls=784.000

 ijk= 8  J=   9.226  Light=   9.226  dm=  3.000  Ncalls=779.000

 ijk= 9  J=   9.197  Light=   9.197  dm=  3.000  Ncalls=791.000

 ijk=10  J=   9.172  Light=   9.172  dm=  3.000  Ncalls=763.000

 ijk=11  J=   9.339  Light=   9.339  dm=  3.000  Ncalls=854.000

 ijk=12  J=   9.208  Light=   9.208  dm=  3.000  Ncalls=686.375

 ijk=13  J=   9.133  Light=   9.133  dm=  3.000  Ncalls=690.625

 ijk=14  J=   9.298  Light=   9.298  dm=  3.000  Ncalls=765.375

 ijk=15  J=   9.304  Light=   9.304  dm=  3.000  Ncalls=742.125

 ijk=16  J=   9.175  Light=   9.175  dm=  3.000  Ncalls=740.875

 ijk=17  J=   9.362  Light=   9.362  dm=  3.000  Ncalls=735.625

 ijk=18  J=   9.199  Light=   9.199  dm=  3.000  Ncalls=678.500

 ijk=19  J=   9.313  Light=   9.313  dm=  3.000  Ncalls=739.625

 ijk=20  J=   9.309  Light=   9.309  dm=  3.000  Ncalls=728.750

 ijk=21  J=   9.223  Light=   9.223  dm=  3.000  Ncalls=639.125

 ijk=22  J=   9.342  Light=   9.342  dm=  3.000  Ncalls=791.875

 ijk=23  J=   9.271  Light=   9.271  dm=  3.000  Ncalls=661.375

 ijk=24  J=   9.203  Light=   9.203  dm=  3.000  Ncalls=818.875

 ijk=25  J=   9.282  Light=   9.282  dm=  3.000  Ncalls=744.875

 ijk=26  J=   9.299  Light=   9.299  dm=  3.000  Ncalls=639.500

 ijk=27  J=   9.163  Light=   9.163  dm=  3.000  Ncalls=764.875

 ijk=28  J=   9.425  Light=   9.425  dm=  3.000  Ncalls=690.125

 ijk=29  J=   9.292  Light=   9.292  dm=  3.000  Ncalls=660.000

 ijk=30  J=   9.397  Light=   9.397  dm=  3.000  Ncalls=676.000

Medium performance index:  9.264 

JMIN =  9.133

JAVG =  9.264

JMAX =  9.425

STDEV =  0.080

Typical solution: i0=23
Jtyp =   9.271  Light=   9.271  dm= 3.0000  Ncalls=661.375

NcallsAVG = 734.183

>> xxJ'
ans =
9.2035
9.1904
9.2315
9.4021
9.1366
9.3324
9.2815
9.2265
9.1967
9.1718
9.3391
9.2078
9.1327
9.2975
9.3036


9.1755
9.3622
9.1986
9.3125
9.3089
9.2234
9.3419
9.2711
9.2027
9.2818
9.2994
9.1633
9.4251
9.2925
9.3970
>> xxLUM'
ans =
9.2035
9.1904
9.2315
9.4021
9.1366
9.3324
9.2815
9.2265
9.1967
9.1718
9.3391
9.2078
9.1327
9.2975
9.3036

9.1755
9.3622
9.1986
9.3125
9.3089
9.2234
9.3419
9.2711
9.2027
9.2818
9.2994
9.1633
9.4251
9.2925
9.3970
>> xxmprod
xxmprod =
  Columns 1 through 9
    3.0000    3.0000    3.0000    3.0000    3.0000    3.0000    3.0000    3.0000    3.0000
  Columns 10 through 18
    3.0000    3.0000    3.0000    3.0000    3.0000    3.0000    3.0000    3.0000    3.0000
  Columns 19 through 27
    3.0000    3.0000    3.0000    3.0000    3.0000    3.0000    3.0000    3.0000    3.0000
  Columns 28 through 30
    3.0000    3.0000    3.0000
>> xxmprod'
ans =
3.0000
3.0000
3.0000
    3.0000
    3.0000
    3.0000
    3.0000
    3.0000
    3.0000
    3.0000
    3.0000
    3.0000
    3.0000
    3.0000
    3.0000

    3.0000
    3.0000
    3.0000
    3.0000
    3.0000
    3.0000
    3.0000
    3.0000
    3.0000
    3.0000
    3.0000
    3.0000
    3.0000
    3.0000
    3.0000
>> xxNAp
xxNAp =
  Columns 1 through 9
  773.0000  717.0000  788.0000  739.0000  728.0000  715.0000  784.0000  779.0000  791.0000
  Columns 10 through 18
  763.0000  854.0000  686.3750  690.6250  765.3750  742.1250  740.8750  735.6250  678.5000
  Columns 19 through 27
  739.6250  728.7500  639.1250  791.8750  661.3750  818.8750  744.8750  639.5000  764.8750
  Columns 28 through 30
  690.1250  660.0000  676.0000
>> xxNAp'
ans =
773.0000
717.0000
788.0000
739.0000
728.0000
715.0000
784.0000
779.0000
791.0000
763.0000
854.0000
686.3750
690.6250
765.3750
742.1250

740.8750
735.6250
678.5000
739.6250
728.7500
639.1250
791.8750
661.3750
818.8750
744.8750
639.5000
764.8750
690.1250
660.0000
676.0000
>> 
