# Supplementary material for: Control of Microalgae Growth in Artificially Lighted Photobioreactors Using Metaheuristic-Based Predictions
Source: Sensors (Basel). 2021 Dec 2;21(23):8065. doi: 10.3390/s21238065 (PMC8659673; doi:10.3390/s21238065)
Supplement: Supplementary file 1 [file sensors-21-08065-s001.zip › PSO_pred_senz/Listings/REZ with SZv2.txt]

>> MEDIERE30loop_cuSZv2
 ijk= 1  J=   8.440  Light=   8.440  dm=  3.000  Ncalls=704.250

 ijk= 2  J=   8.464  Light=   8.464  dm=  3.000  Ncalls=638.000

 ijk= 3  J=   8.410  Light=   8.410  dm=  3.000  Ncalls=612.000

 ijk= 4  J=   8.508  Light=   8.508  dm=  3.000  Ncalls=648.875

 ijk= 5  J=   8.390  Light=   8.388  dm=  3.000  Ncalls=715.000

 ijk= 6  J=   8.429  Light=   8.429  dm=  3.000  Ncalls=660.000

 ijk= 7  J=   8.440  Light=   8.440  dm=  3.000  Ncalls=704.250

 ijk= 8  J=   8.456  Light=   8.456  dm=  3.000  Ncalls=768.750

 ijk= 9  J=   8.458  Light=   8.458  dm=  3.000  Ncalls=810.125

 ijk=10  J=   8.416  Light=   8.416  dm=  3.000  Ncalls=740.625

 ijk=11  J=   8.443  Light=   8.443  dm=  3.000  Ncalls=728.375

 ijk=12  J=   8.422  Light=   8.422  dm=  3.000  Ncalls=724.125

 ijk=13  J=   8.465  Light=   8.465  dm=  3.000  Ncalls=702.375

 ijk=14  J=   8.398  Light=   8.398  dm=  3.000  Ncalls=714.750

 ijk=15  J=   8.416  Light=   8.416  dm=  3.000  Ncalls=648.000

 ijk=16  J=   8.408  Light=   8.408  dm=  3.000  Ncalls=677.500

 ijk=17  J=   8.367  Light=   8.367  dm=  3.000  Ncalls=688.625

 ijk=18  J=   8.429  Light=   8.429  dm=  3.000  Ncalls=660.000

 ijk=19  J=   8.440  Light=   8.440  dm=  3.000  Ncalls=704.250

 ijk=20  J=   8.464  Light=   8.464  dm=  3.000  Ncalls=638.000

 ijk=21  J=   8.410  Light=   8.410  dm=  3.000  Ncalls=612.000

 ijk=22  J=   8.508  Light=   8.508  dm=  3.000  Ncalls=648.875

 ijk=23  J=   8.390  Light=   8.388  dm=  3.000  Ncalls=715.000

 ijk=24  J=   8.395  Light=   8.395  dm=  3.000  Ncalls=730.500

 ijk=25  J=   8.397  Light=   8.397  dm=  3.000  Ncalls=630.625

 ijk=26  J=   8.367  Light=   8.367  dm=  3.000  Ncalls=672.125

 ijk=27  J=   8.425  Light=   8.425  dm=  3.000  Ncalls=777.000

 ijk=28  J=   8.412  Light=   8.412  dm=  3.000  Ncalls=570.000

 ijk=29  J=   8.447  Light=   8.447  dm=  3.000  Ncalls=717.000

 ijk=30  J=   8.480  Light=   8.480  dm=  3.000  Ncalls=645.625

Medium performance index:  8.430 

JMIN =  8.367

JAVG =  8.430

JMAX =  8.508

STDEV =  0.036

Typical solution: i0= 6
Jtyp =   8.429  Light=   8.429  dm= 3.0000  Ncalls=660.000

NcallsAVG = 686.888

>> DRAWfigCuSZv2


 Final values for Overall integration using uRHC
&&&  yield mass= 3.0000  Light= 8.4294  Perf Index= 8.4294   NapelAvg=    660 
>> JMAT'
ans =
8.4403
8.4640
8.4104
8.5084
8.3898
8.4294
8.4403
8.4560
8.4576
8.4159
8.4429
8.4224
8.4655
8.3984
8.4156


8.4083
8.3669
8.4294
8.4403
8.4640
8.4104
8.5084
8.3898
8.3952
8.3973
8.3669
8.4253
8.4120
8.4475
8.4803
>> xxLUM'
ans =
8.4403
8.4640
    8.4104
    8.5084
    8.3878
    8.4294
    8.4403
    8.4560
    8.4576
    8.4159
    8.4429
    8.4224
    8.4655
    8.3984
    8.4156
    8.4083
    8.3669
    8.4294
    8.4403
    8.4640
    8.4104
    8.5084
    8.3878
    8.3952
    8.3973
    8.3669
    8.4253
    8.4120
    8.4475
    8.4803
>> 
>> 
>> xxmprod
xxmprod =
  Columns 1 through 7
    3.0000    3.0000    3.0000    3.0000    3.0002    3.0000    3.0000
  Columns 8 through 14
    3.0000    3.0000    3.0000    3.0000    3.0000    3.0000    3.0000
  Columns 15 through 21
    3.0000    3.0000    3.0000    3.0000    3.0000    3.0000    3.0000
  Columns 22 through 28
    3.0000    3.0002    3.0000    3.0000    3.0000    3.0000    3.0000
  Columns 29 through 30
    3.0000    3.0000
>> xxNAp'
ans =
704.2500
638.0000
612.0000
648.8750
715.0000
660.0000
704.2500
768.7500
810.1250
740.6250
728.3750
724.1250
702.3750
714.7500
648.0000
677.5000
688.6250
660.0000
704.2500
638.0000
612.0000
648.8750
715.0000
730.5000
630.6250
672.1250
777.0000
570.0000
717.0000
645.6250
>> 
