# Supplementary material for: Control of Microalgae Growth in Artificially Lighted Photobioreactors Using Metaheuristic-Based Predictions
Source: Sensors (Basel). 2021 Dec 2;21(23):8065. doi: 10.3390/s21238065 (PMC8659673; doi:10.3390/s21238065)
Supplement: Supplementary file 1 [file sensors-21-08065-s001.zip › PSO_pred_senz/Listings/REZ without SZ.txt]

>> MEDIERE30loop_faraSZ
 ijk= 1  J=   9.014  Light=   9.008  dm=  3.001  Ncalls=960.000

 ijk= 2  J=   9.042  Light=   9.035  dm=  3.001  Ncalls=665.000

 ijk= 3  J=   9.052  Light=   9.052  dm=  3.000  Ncalls=951.000

 ijk= 4  J=   9.045  Light=   9.045  dm=  3.000  Ncalls=845.000

 ijk= 5  J=   9.196  Light=   9.184  dm=  3.001  Ncalls=940.000

 ijk= 6  J=   8.979  Light=   8.976  dm=  3.000  Ncalls=962.000

 ijk= 7  J=   9.102  Light=   9.058  dm=  3.004  Ncalls=663.000

 ijk= 8  J=   9.073  Light=   9.069  dm=  3.000  Ncalls=959.000

 ijk= 9  J=   9.061  Light=   9.042  dm=  3.002  Ncalls=841.000

 ijk=10  J=   9.006  Light=   8.999  dm=  3.001  Ncalls=941.000

 ijk=11  J=   9.353  Light=   9.353  dm=  3.000  Ncalls=773.625

 ijk=12  J=   9.433  Light=   9.433  dm=  3.000  Ncalls=662.875

 ijk=13  J=   9.257  Light=   9.257  dm=  3.000  Ncalls=747.750

 ijk=14  J=   9.251  Light=   9.251  dm=  3.000  Ncalls=785.125

 ijk=15  J=   9.463  Light=   9.463  dm=  3.000  Ncalls=812.375

 ijk=16  J=   9.272  Light=   9.272  dm=  3.000  Ncalls=672.625

 ijk=17  J=   9.321  Light=   9.321  dm=  3.000  Ncalls=727.250

 ijk=18  J=   9.231  Light=   9.231  dm=  3.000  Ncalls=689.000

 ijk=19  J=   9.228  Light=   9.228  dm=  3.000  Ncalls=758.125

 ijk=20  J=   9.273  Light=   9.273  dm=  3.000  Ncalls=731.125

 ijk=21  J=   9.275  Light=   9.275  dm=  3.000  Ncalls=848.500

 ijk=22  J=   9.399  Light=   9.399  dm=  3.000  Ncalls=717.375

 ijk=23  J=   9.201  Light=   9.201  dm=  3.000  Ncalls=738.750

 ijk=24  J=   9.230  Light=   9.230  dm=  3.000  Ncalls=839.875

 ijk=25  J=   9.415  Light=   9.415  dm=  3.000  Ncalls=654.000

 ijk=26  J=   9.404  Light=   9.404  dm=  3.000  Ncalls=745.500

 ijk=27  J=   9.203  Light=   9.203  dm=  3.000  Ncalls=759.125

 ijk=28  J=   9.413  Light=   9.413  dm=  3.000  Ncalls=753.625

 ijk=29  J=   9.226  Light=   9.226  dm=  3.000  Ncalls=798.250

 ijk=30  J=   9.292  Light=   9.292  dm=  3.000  Ncalls=790.500

Medium performance index:  9.224 

JMIN =  8.979

JAVG =  9.224

JMAX =  9.463

STDEV =  0.142

Typical solution: i0=29
Jtyp =   9.226  Light=   9.226  dm= 3.0000  Ncalls=798.250

NcallsAVG = 791.079

>> FIG 6 -cda
FIG 7 - evolutie

>> xxJ'
ans =
    9.0136
    9.0423
    9.0523
    9.0448
    9.1961
    8.9792
    9.1024
    9.0728
    9.0605
    9.0059
    9.3527
    9.4327
    9.2569
    9.2506
    9.4629

    9.2717
    9.3212
    9.2314
    9.2276
    9.2726
    9.2753
    9.3992
    9.2007
    9.2302
    9.4145
    9.4045
    9.2029
    9.4126
    9.2264
    9.2924
>> xxLUM'
ans =
    9.0077
    9.0347
    9.0523
    9.0447
    9.1838
    8.9764
    9.0582
    9.0691
    9.0419
    8.9988
    9.3527
    9.4327
    9.2569
    9.2506
    9.4629

    9.2717
    9.3212
    9.2314
    9.2276
    9.2726
    9.2753
    9.3992
    9.2007
    9.2302
    9.4145
    9.4045
    9.2029
    9.4126
    9.2264
    9.2924
>> 
>> xxmprod'
ans =
    3.0006
    3.0008
    3.0000
    3.0000
    3.0012
    3.0003
    3.0044
    3.0004
    3.0019
    3.0007
    3.0000
    3.0000
    3.0000
    3.0000
    3.0000

    3.0000
    3.0000
    3.0000
    3.0000
    3.0000
    3.0000
    3.0000
    3.0000
    3.0000
    3.0000
    3.0000
    3.0000
    3.0000
    3.0000
    3.0000
>> xxNAp'
ans =
  960.0000
  665.0000
  951.0000
  845.0000
  940.0000
  962.0000
  663.0000
  959.0000
  841.0000
  941.0000
  773.6250
  662.8750
  747.7500
  785.1250
  812.3750

  672.6250
  727.2500
  689.0000
  758.1250
  731.1250
  848.5000
  717.3750
  738.7500
  839.8750
  654.0000
  745.5000
  759.1250
  753.6250
  798.2500
  790.5000
>> 
