# Supplementary material for: Control of Microalgae Growth in Artificially Lighted Photobioreactors Using Metaheuristic-Based Predictions
Source: Sensors (Basel). 2021 Dec 2;21(23):8065. doi: 10.3390/s21238065 (PMC8659673; doi:10.3390/s21238065)
Supplement: Supplementary file 1 [file sensors-21-08065-s001.zip › PSO_pred_senz/PSO_pred_senz_m0/RESULTSm0.txt]

>> LOOP_m0
LOOP_m0_PSO_PBRJ13
LOOP_m0 
Local best: [Plbest,val]=Gen_Plbest_reg(i)
#####           k=1
&&&  m0= 1.5000 masa= 1.5012  J= 3.3389  LUM= 3.3273  Napel=   210 
#####           k=2
&&&  m0= 1.8000 masa= 1.8013  J= 3.8872  LUM= 3.8747  Napel=   240 
#####           k=3
&&&  m0= 2.0000 masa= 2.0005  J= 4.5031  LUM= 4.4984  Napel=   195 
#####           k=4
&&&  m0= 2.2000 masa= 2.2018  J= 5.6522  LUM= 5.6344  Napel=   300 
#####           k=5
&&&  m0= 2.4000 masa= 2.4035  J= 6.2092  LUM= 6.1744  Napel=   180 
#####           k=6
&&&  m0= 2.6000 masa= 2.6166  J= 7.6403  LUM= 7.4739  Napel=   180 
#####           k=7
&&&  m0= 2.8000 masa= 2.8926  J= 9.8765  LUM= 8.9504  Napel=   330 
#####           k=8
&&&  m0= 3.0000 masa= 3.0019  J= 8.9459  LUM= 8.9267  Napel=   240 
Elapsed time is 43.133203 seconds.
>> RESULTS(:,1)
ans =
1.5000
1.8000
2.0000
2.2000
2.4000
2.6000
2.8000
3.0000
>> 
>> RESULTS(:,2)
ans =
1.5012
1.8013
2.0005
2.2018
2.4035
2.6166
2.8926
3.0019
>> RESULTS(:,3)
ans =
3.3389
3.8872
4.5031
5.6522
6.2092
7.6403
9.8765
8.9459
>> RESULTS(:,4)
ans =
3.3273
3.8747
4.4984
5.6344
6.1744
7.4739
8.9504
8.9267
>> RESULTS(:,5)
ans =
210
240
195
300
180
180
 330
 240
>> 
