# Supplementary material for: Control of Microalgae Growth in Artificially Lighted Photobioreactors Using Metaheuristic-Based Predictions
Source: Sensors (Basel). 2021 Dec 2;21(23):8065. doi: 10.3390/s21238065 (PMC8659673; doi:10.3390/s21238065)
Supplement: Supplementary file 1 [file sensors-21-08065-s001.zip › PSO_pred_senz/PSO_pred_senz_m0/Select_Reg.m]

function [a1,a2,a3]=Select_Reg(i)
global B;
global ns;
if(i==ns)
    a1=B(ns);
    a2=B(1);
    a3=B(2);
elseif (i==(ns-1))
    a1=B(ns-1);
    a2=B(ns);
    a3=B(1);
else
    a1=B(i);
    a2=B(i+1);
    a3=B(i+2);
end

end
