# Supplementary material for: Control of Microalgae Growth in Artificially Lighted Photobioreactors Using Metaheuristic-Based Predictions
Source: Sensors (Basel). 2021 Dec 2;21(23):8065. doi: 10.3390/s21238065 (PMC8659673; doi:10.3390/s21238065)
Supplement: Supplementary file 1 [file sensors-21-08065-s001.zip › PSO_pred_senz/PSO_pred_senz_m0/SHIFT.m]

function SHIFT()
global B;
global ns;
salv=B(ns);
for m=ns:-1:2
    B(m)=B(m-1);
end
B(1)=salv;
end
