# Supplementary material for: Control of Microalgae Growth in Artificially Lighted Photobioreactors Using Metaheuristic-Based Predictions
Source: Sensors (Basel). 2021 Dec 2;21(23):8065. doi: 10.3390/s21238065 (PMC8659673; doi:10.3390/s21238065)
Supplement: Supplementary file 1 [file sensors-21-08065-s001.zip › PSO_pred_senz/RHC_RealProcessStep.m]

function xnext= RHC_RealProcessStep(q0,x0,k)
global Q0
Q0 = q0;

tspan = [k k+1];                % time interval

[~,x] = ode45('BatchPBR8step',tspan,x0);


xnext = x(end,:);
end
