# Supplementary material for: Control of Microalgae Growth in Artificially Lighted Photobioreactors Using Metaheuristic-Based Predictions
Source: Sensors (Basel). 2021 Dec 2;21(23):8065. doi: 10.3390/s21238065 (PMC8659673; doi:10.3390/s21238065)
Supplement: Supplementary file 1 [file sensors-21-08065-s001.zip › PSO_pred_senz/SimFin.m]

% Script de simulare finala
%global u_vector;
%global t_vector;
%global command_index;
global t_fin
global x00
global V K3;
global m0;
save('WSPexec','uRHC','stare','x00','m0');
LIGHTv=zeros(1,t_fin); 
% Overall integration using uRHC to see the closed-loop action
%command_index=1;
u_vector=uRHC;
t_vector=0:1:t_fin;

%[tv,Y] = ode45('BatchPBR8',t_vector,x00);

IndF=length(t_vector);
LUM=K3*sum(u_vector);
mprod=V*(stare(IndF)-x00);
J= 10*(mprod-m0)+LUM; 
NapelAvg=Napel_C/t_fin;
str=sprintf('\n\n Final values for Overall integration using uRHC');disp(str);
str=sprintf('&&&  yield mass=%7.4f  Light=%7.4f  Perf Index=%7.4f   NapelAvg=%7.0f ',...
    mprod,LUM, J,NapelAvg);disp(str);

%Light amount
% LIGHTv(1)=uRHC(1);
% for i=2:t_fin
%     LIGHTv(i)=LIGHTv(i-1)+uRHC(i);
% end
% Lumv1=[0 K3*LIGHTv]; %Put 0 as first element
% mass=V*(stare-x00);

% figure(1)
% plot(t_vector,stare,'r',t_vector,mass,'k',t_vector,Lumv1,'b');
% grid MINOR;
% figure(2)
% stairs(t_vector,[uRHC uRHC(120)],'r');
% grid MINOR;
