# Supplementary material for: Control of Microalgae Growth in Artificially Lighted Photobioreactors Using Metaheuristic-Based Predictions
Source: Sensors (Basel). 2021 Dec 2;21(23):8065. doi: 10.3390/s21238065 (PMC8659673; doi:10.3390/s21238065)
Supplement: Supplementary file 1 [file sensors-21-08065-s001.zip › PSO_pred_senz/XXXXXXXXXXXXXXXXXXXXXX README.txt]

This folder contains all files described in Appendix B
and Appendix C of the manuscript
“Control of Microalgae Growth in Artificially Lighted
Photobioreactors using Metaheuristic based Predictions�?

There are three versions of the program RHC_Closed_Loop:
RHC_PSO_PBRJ13withoutSZ.m  for mode=0;
RHC_PSO_PBRJ13_SZ.m  for mode=1;
RHC_PSO_PBRJ13_SZv2.m  for mode=2;
They can be executed stand-alone for only one simulation.

The following programs make the execution of a simulation series of 30 runs:
Loop30_8_50_withoutSZ.m  for mode=0;
Loop30_8_50_SZ.m for mode=1;
Loop30_8_50_SZv2.m  for mode=2;
NB: the simulation time, in this case, is greater than 1 hour.
They will create new workspace files.

Appendixes C1, C2, C2 indicate how to obtain the statistics and figures.
The indicated programs can be executed such as (in a short time)
because they will use the existing workspace files.
